# Supplementary material for: Vibrio cholerae pathogenicity island 2 encodes two distinct types of restriction systems
Source: J Bacteriol. 2024 Aug 12;206(9):e00145-24. doi: 10.1128/jb.00145-24 (PMC11411939; doi:10.1128/jb.00145-24)
Supplement: Table S2 — Counts of the T1RM recognition motif in phage genomes from the BASEL collection. [file jb.00145-24-s0002.xlsx]

## Sheet: Sheet1
Table S2. Counts of the T1RM recognition motif in phage genomes from the BASEL collection.
Bas##	NCBI GenBank accession	genome size (bp)	motif count (gatgnnnnnnctt)
Bas01	MZ501051	50126	4
Bas02	MZ501080	47149	4
Bas03	MZ501087	47731	4
Bas04	MZ501069	51777	5
Bas05	MZ501101	47775	2
Bas06	MZ501090	51474	1
Bas07	MZ501079	51129	1
Bas08	MZ501059	50731	0
Bas09	MZ501099	51285	2
Bas10	MZ501077	49911	2
Bas11	MZ501085	49715	2
Bas12	MZ501053	49298	4
Bas13	MZ501092	50192	3
Bas14	MZ501107	43627	0
Bas15	MZ501097	44550	0
Bas16	MZ501070	44295	1
Bas17	MZ501088	43104	1
Bas18	MZ501095	44882	2
Bas19	MZ501057	58073	1
Bas20	MZ501068	59834	2
Bas21	MZ501071	56589	7
Bas22	MZ501091	58567	4
Bas23	MZ501112	60092	4
Bas24	MZ501104	60068	5
Bas25	MZ501110	58342	3
Bas26	MZ501072	114196	6
Bas27	MZ501108	114179	10
Bas28	MZ501076	115446	9
Bas29	MZ501105	110821	9
Bas30	MZ501109	114488	7
Bas31	MZ501058	113532	9
Bas32	MZ501075	112239	6
Bas33	MZ501074	111607	11
Bas34	MZ501103	107080	9
Bas35	MZ501113	166861	13
Bas36	MZ501096	167732	8
Bas37	MZ501089	167832	13
Bas38	MZ501052	167411	11
Bas39	MZ501066	169509	12
Bas40	MZ501065	164714	15
Bas41	MZ501067	165574	14
Bas42	MZ501050	168255	13
Bas43	MZ501106	166115	11
Bas44	MZ501046	166773	12
Bas45	MZ501098	170053	13
Bas46	MZ501056	169031	14
Bas47	MZ501047	168968	10
Bas48	MZ501054	137623	5
Bas49	MZ501062	139980	7
Bas50	MZ501060	138240	11
Bas51	MZ501111	140659	4
Bas52	MZ501102	137380	5
Bas53	MZ501083	135602	3
Bas54	MZ501093	136346	6
Bas55	MZ501082	135630	4
Bas56	MZ501048	135345	7
Bas57	MZ501094	135061	8
Bas58	MZ501073	136906	6
Bas59	MZ501061	131526	7
Bas60	MZ501100	150425	5
Bas61	MZ501063	146666	9
Bas62	MZ501084	144831	9
Bas63	MZ501086	87100	11
Bas64	MZ501081	39842	4
Bas65	MZ501078	39451	3
Bas66	n.a.	38194
Bas67	MZ501064	39315	1
Bas68	MZ501055	39466	1
Bas69	MZ501049	70849	7
	total = 68 genomes		65 genomes with motif
