# Supplementary material for: Vibrio cholerae pathogenicity island 2 encodes two distinct types of restriction systems
Source: J Bacteriol. 2024 Aug 12;206(9):e00145-24. doi: 10.1128/jb.00145-24 (PMC11411939; doi:10.1128/jb.00145-24)
Supplement: Table S3 — Summary of matching hits for the T1RM + TgvAB (VC1769-65) model, detected by MacSyFinder v.2. [file jb.00145-24-s0003.xlsx]

## Sheet: results_macsy_5genes
Table S3. Summary of matching hits for the T1RM + TgvAB (VC1769-65) model, detected by MacSyFinder v.2. The table presents the hits obtained for the five-gene cluster model (VC1769-65). For each hit, the corresponding species, protein name, and sequence are given. This table is provided as supplementary data file.
Hit number	Locus Tag	Genus	Species	Protein Name	Protein sequence
1	VC1765	Vibrio	Vibrio cholerae O1 biovar El Tor str. N16961	>AAF94914.1 type I restriction enzyme HsdR, putative [Vibrio cholerae O1 biovar El Tor str. N16961]	MVFMVSKTNEQALEAAIEKGLAGICKEELALGEAPLNYNNDLYLIGSPSDFDKQYALDTRLFWQFLEDTQASELEKLKRTSPHDWQRKILERFDRMIKRHGVLRLLKKGLDVDDAFLSLMYPAPLASSSEKVKKDFSANLFSVTRQVCYSNANPLEEIDMVLFINGIPLITLELKNPWTGQNAVYHGQKQYRDDRDANQPLLNFARCLVHMAVDTDEVYMTTKLAGKNTFFLPFNKGFNFGKGNPINPHGHKTAYLWQEVFRKESIANIIQHFIRLDGSSKKQLDKRTLFFPRYHQMDVVRRLVDHCSVNGVGQTYLIQHSAGSGKSNSITWAAYQLIETYPISDDLPGSRGKEMPLFDSVIVVTDRRLLDKQLRDNIKEFSEVKNIVAPAFKSSELKS…
1	VC1766	Vibrio	Vibrio cholerae O1 biovar El Tor str. N16961	>AAF94915.1 conserved hypothetical protein [Vibrio cholerae O1 biovar El Tor str. N16961]	MGDHLSVQTELLTLEKIYTDNYQFSIPSYQRPYVWSDDDVLLLFRDIKEACRLKEPNYFIGTILSSRIEQDGERIYELIDGQQRTTTLMLMTIAFKYAGIKSDLAGLAVYTSSDGEDKPRLQFSIREQVQQLLGGLAGLKNYQVPSKETIADNAYLKQMGVALDVLTKEVEKLKSDDGVSAEAMGDYLYRQVQWVNNIVPTQMDLNRLFATMNTAGIQLEQADILKAKLFKHIHTDKAQYDAMWVACEHLENYFERNVRKVFPNADWYHIEPEHLASFDAERFAAKDETSEALSGLSIAELASQVKASSIPDNTEQEKFETYDLDVETVYCRPIIKFPLLLIHAYRVYLALNDHNDIEPRLHSDRLLEIFDPLINGDEQSVKLFIETLWQVRYQFDRWV…
1	VC1767	Vibrio	Vibrio cholerae O1 biovar El Tor str. N16961	>AAF94916.1 conserved hypothetical protein [Vibrio cholerae O1 biovar El Tor str. N16961]	MAVVVASCTLDKLFSNESILASDGKVQKNVHGMLAIPEYQRPYRWNEEQITRLLKDFKLHQQELNDKLETEHCPFYLGSVILHQQGDKLNIIDGQQRLTTMALMSYLANKHVDLKLVYESPESQQQIKHNLGWLYRNEASLADIDFAQINITLVVTDSEDEAYRFFETQNTGGVRLAGPDIIKAHHLRAVDEKDKSAVNTFATRWEALGDLNPVVDILLRGRYWQYLNFRDYPLHNQTQQVRNSIVTELAEHTGKGDDIAFGRIARTYMPNGGESLAQPQVGYELRQPLNSGANTIHYLQYFEQLRQTYLLKNSTQGELAGFYEFYQKLVCKLDGCGYLKQLYDACLLLYISQHGQQSLEVAAKKLFRVVYSRRVENQKAVKEKSVPAFVKETPVLDWI…
1	VC1768	Vibrio	Vibrio cholerae O1 biovar El Tor str. N16961	>AAF94917.1 conserved hypothetical protein [Vibrio cholerae O1 biovar El Tor str. N16961]	MLTFWASLWLRFRGKLMSNTMIKKMPKYESYKDSCEQWIGDIPAHWEVYRLKSAVYECSNGIWGSDPNGRDEIVVLRVADFDDHKLKISDEKLTYRSIPAKEHQGRLLKNGDLLIEKSGGGDKTLVGRVVLFDKQYPAVTSNFVAKMTPKEWVISGFLKYVFSALYNNGVNYLSIKQTTGIQNLDASSYLNEKFCIPQKEEQYEIAKFLDNKTTQINEAIAIKQKQIELLKERKQIIIQQAVTQGLNPDATMKYSGVDWIGAIPGHWIVKRAKYLLDEINERSETGLEELLSVSHMTGVTPRSEKNVTMFMAEDYTGSKLCHSGDLVINIMWAWMGALGVSDRTGIVSPSYGVFREQREGTFVPKYLEMLLKSTKYVEYYNKVSTGLHSSRLRFYGHML…
1	VC1769	Vibrio	Vibrio cholerae O1 biovar El Tor str. N16961	>AAF94918.1 DNA methylase HsdM, putative [Vibrio cholerae O1 biovar El Tor str. N16961]	MDHSVHNKLVSFIWSIADDCLRDVYVRGKYRDVILPMVVLRRLDTLLEPSKEAVLEEVRFQKEEMNEIELDDAPLCATSGYVFYNTSKWTLQTLFSTATNNQQILLANFEDYLNGFSENVKEIVECFNLKAQIRHMAGKDVLLDVVEKFVSPYINLTPAVKEDPEGNKLPALSNLGMGYVFEELIRKFNEENNEEAGEHFTPREVIELMTHLVFDPIKDNLPLSITVYDPACGSGGMLTETQNFVEEKYPASNRDIYLYGKEINDETYAICKSDMMIKGNNPENIRVGSTLSTDEFSSNRFDFMLSNPPYGKSWASEQKHIKEGKEVVDGRFKVKLKDYWGVESEQEAIPRSSDGQLLFLMEMVTKMKSPQDSPLGSRIASVHNGSSLFTGDAGSGESN…
2	VC1765	Cytophaga	Cytophaga hutchinsonii ATCC 33406	>ABG60178.1 restriction enzyme type I helicase subunit; type I restriction enzyme HsdR [Cytophaga hutchinsonii ATCC 33406]	MPSQTNEQALESSIEKCLTGTSLEQLKEQKVSLHIANERRELYRAGNGYYIGSPEDFNAQFALDEKRFWDFLETTQQEELSKLQKQSDWKLKIIERLNYTVKKYGILRLFRKGLDIDDAHFTLLYPLPLASSSETVRTNFESNQFSVTRQLRYSLINTKEEIDMVLFVNGLPFATMELKNHWTGQNAKVHGQNQYKTKRDINQPLLNFGRCIVHFAVDTDEAYMTTRLNGNDTFFLPFNLGQREPLFGKGNPVNPFGHKTSYMWEEIFTRKSIANIIQHFVRFDGKETDPLSKKTLYFPRYHQLDVVRKLVDDASKKGVGQTYLIQHSAGSGKSNSITWAAYQLIETYPESDNLPGSKGVSNPLFDSVIVVTDRRLLDKQIRENIKEFSEVKNIVAPAY…
2	VC1766	Cytophaga	Cytophaga hutchinsonii ATCC 33406	>ABG60179.1 conserved hypothetical protein [Cytophaga hutchinsonii ATCC 33406]	MSNKIFNTSIVNLADLQKFSFTIPTYQRPYVWGDEQIEKLLGDFYKSYQYNKEEDYYIGTILTKENGMKAELIDGQQRFTTLWLIAFVFSRINKKSEIENFLTNTDKSLKMNFEIRTEVEDYFKSLLEKDKDEDIKIIESSEIAKYPYLKNIAKALVNINGIIQTITHEELKKFGDYIYTKVQLIKNTTPHAIDLNKLFSTINSAGLQLEQTDIVKANLLKCIDEKVLYSKIWEACENMNNFFERNVRDSFPQTDWATVDLCRLNEFDKTKFLFNDINSEIPIETKNSIFTIEGLTLEDCEPYVEIKKGVIDEKRESEEVFCRSVINFGQLLLHTYRLHLRNEGKPDFEGTFHVNRIIEIFKPIEELNDPNEIKRFFVLLWKVRFLFDKYIIKWISDVD…
2	VC1767	Cytophaga	Cytophaga hutchinsonii ATCC 33406	>ABG60180.1 conserved hypothetical protein [Cytophaga hutchinsonii ATCC 33406]	METGLLLTLLNKTTSLSVNQKTGIEVVSCTFNDLINTFQKAIPNTNIKGQLCIPEYQRPYVWKEKQINRLLDDFIEYYKNTDNDKPLFYLGSIIVHKDEGTLKIIDGQQRITTLLLINSIINKEIKSGIQYTSTTSINNIKRNFSYLKSVHAKDVFDYADTEVLNYIDFDKINVTLVVTATEDLAYTFFETQNTGGVRLSGSDIIKAHHLRAISSEKNINYQARKWEGIESEKIESIIQNLTKIRFWDNRNWRRFPFYRDEKGIKEVLIEEFTENTKHDKEDISFYYSAVKMEAGRAFQMHESNYKQLKQPLSDGNNTLDYINDYVHLHDVLFNRSKKDYRVSDAFYDFNEKLMHGNSGTLFLKELLEICIITYVSRFGFYRLFEASLWLYRSIYSLRV…
2	VC1768	Cytophaga	Cytophaga hutchinsonii ATCC 33406	>ABG60181.1 probable type I restriction-modification system [Cytophaga hutchinsonii ATCC 33406]	MKTKLQKYPAYKDSGVEWLGEIPKHWECIRMKHLFRDYSEKNKQNEELLSVTQNQGVVPRSWVESRMVMPSGALESFKFIQKGDFAISLRSFEGGLEYCHHDGIISPAYTVLKTKRKIANQYYKYLFKSSAFISELQTSIVGIREGKNISYPELSYSLLPIPKIDEQSCIATFLDDKTAKIDQAISIKQKQIELLKERRQILIHKAVTRGLNPKVKMKDSGVEWIGEVPEGWEVKKLLGLCNFIRGNSSFGKDDLLNDGEYVALQYGKTYKVNEVNEEYNYFVNNEFYKASQIVNYGDTIIIATSETIEELGHTAYYKRNDLGLIGGEQILLNPNNDKINSHYLYFTSRVFSKELRKYATGIKVFRFNINDLKTIYIAIPPLSEQQQIVEYIETTTAKI…
2	VC1769	Cytophaga	Cytophaga hutchinsonii ATCC 33406	>ABG60183.1 restriction/modification methyltransferase [Cytophaga hutchinsonii ATCC 33406]	MNQAVHNKLVSFIWSIADDCLRDVYVRGKYRDVILPMVVLRRLDALLEPTKDAVLEEMAFQKDEAKFTEWDENGLRQASGYVFYNTSEWTLQRLHDTATNNQQILQANFEDYLKGYSGNVKEIIEKFNLKRQVQHMASKDVLLNVLEKFTSSYINLTPFEKNDPDGRKLPPLSNLGMGYVFEELIRKFNEDNNEEAGEHFTPREVIDLMTHIIFEPIKDKLPPVMTIYDPACGSGGMLTESQNFIKDEDGEIKAKGDVYLYGKEINDETYAICKSDMMIKGNNPENIRVGSTLSTNEFAGTTFDFMLSNPPYGKSWASEQKFIKDGKDIIDPRFKIKLQNYWGIEEEADATPRSSDGQLLFLMEMVNKMKPLSQSKLGSRIASVHNGSSLFTGDAGGGE…
3	VC1765	Vibrio	Vibrio cholerae M66-2	>ACP06010.1 putative type I restriction enzyme HsdR [Vibrio cholerae M66-2]	MVFMVSKTNEQALEAAIEKGLAGICKEELALGEAPLNYNNDLYLIGSPSDFDKQYALDTRLFWQFLEDTQASELEKLKRTSPHDWQRKILERFDRMIKRHGVLRLLKKGLDVDDAFLSLMYPAPLASSSEKVKKDFSANLFSVTRQVCYSNANPLEEIDMVLFINGIPLITLELKNPWTGQNAVYHGQKQYRDDRDANQPLLNFARCLVHMAVDTDEVYMTTKLAGKNTFFLPFNKGFNFGKGNPINPHGHKTAYLWQEVFRKESIANIIQHFIRLDGSSKKQLDKRTLFFPRYHQMDVVRRLVDHCSVNGVGQTYLIQHSAGSGKSNSITWAAYQLIETYPISDDLPGSRGKEMPLFDSVIVVTDRRLLDKQLRDNIKEFSEVKNIVAPAFKSSELKS…
3	VC1766	Vibrio	Vibrio cholerae M66-2	>ACP06011.1 conserved hypothetical protein [Vibrio cholerae M66-2]	MGDHLSVQTELLTLEKIYTDNYQFSIPSYQRPYVWSDDDVLLLFRDIKEACRLKEPNYFIGTILSSRIEQDGERIYELIDGQQRTTTLMLMTIAFKYAGIKSDLAGLAVYTSSDGEDKPRLQFSIREQVQQLLGGLAGLKNYQVPSKETIADNAYLKQMGVALDVLTKEVEKLKSDDGVSAEAMGDYLYRQVQWVNNIVPTQMDLNRLFATMNTAGIQLEQADILKAKLFKHIHTDKAQYDAMWVACEHLENYFERNVRKVFPNADWYHIEPEHLASFDAERFAAKDETSEALSGLSIAELASQVKASSIPDNTEQEKFETYDLDVETVYCRPIIKFPLLLIHAYRVYLALNDHNDIEPRLHSDRLLEIFDPLINGDEQSVKLFIETLWQVRYQFDRWV…
3	VC1767	Vibrio	Vibrio cholerae M66-2	>ACP06012.1 conserved hypothetical protein [Vibrio cholerae M66-2]	MAVVVASCTLDKLFSNESILASDGKVQKNVHGMLAIPEYQRPYRWNEEQITRLLKDFKLHQQELNDKLETEHCPFYLGSVILHQQGDKLNIIDGQQRLTTMALMSYLANKHVDLKLVYESPESQQQIKHNLGWLYRNEASLADIDFAQINITLVVTDSEDEAYRFFETQNTGGVRLAGPDIIKAHHLRAVDEKDKSAVNTFATRWEALGDLNPVVDILLRGRYWQYLNFRDYPLHNQTQQVRNSIVTELAEHTGKGDDIAFGRIARTYMPNGGESLAQPQVGYELRQPLNSGANTIHYLQYFEQLRQTYLLKNSTQGELAGFYEFYQKLVCKLDGCGYLKQLYDACLLLYISQHGQQSLEVAAKKLFRVVYSRRVENQKAVKEKSVPAFVKETPVLDWI…
3	VC1768	Vibrio	Vibrio cholerae M66-2	>ACP06013.1 conserved hypothetical protein [Vibrio cholerae M66-2]	MLTFWASLWLRFRGKLMSNTMIKKMPKYESYKDSCEQWIGDIPAHWEVYRLKSAVYECSNGIWGSDPNGRDEIVVLRVADFDDHKLKISDEKLTYRSIPAKERQGRLLKNGDLLIEKSGGGDKTLVGRVVLFDKQYPAVTSNFVAKMTPKEWVISGFLKYVFSALYNNGVNYLSIKQTTGIQNLDASSYLNEKFCIPQKEEQYEIAKFLDNKTTQINEAIAIKQKQIELLKERKQIIIQQAVTQGLNPDATMKYSGVDWIGAIPGHWIVKRAKYLLDEINERSETGLEELLSVSHMTGVTPRSEKNVTMFMAEDYTGSKLCHSGDLVINIMWAWMGALGVSDRTGIVSPSYGVFREQREGTFVPKYLEMLLKSTKYVEYYNKVSTGLHSSRLRFYGHML…
3	VC1769	Vibrio	Vibrio cholerae M66-2	>ACP06014.1 putative DNA methylase HsdM [Vibrio cholerae M66-2]	MDHSVHNKLVSFIWSIADDCLRDVYVRGKYRDVILPMVVLRRLDTLLEPSKEAVLEEVRFQKEEMNEIELDDAPLCATSGYVFYNTSKWTLQTLFSTATNNQQILLANFEDYLNGFSENVKEIVECFNLKAQIRHMAGKDVLLDVVEKFVSPYINLTPAVKEDPEGNKLPALSNLGMGYVFEELIRKFNEENNEEAGEHFTPREVIELMTHLVFDPIKDNLPLSITVYDPACGSGGMLTETQNFVEEKYPASNRDIYLYGKEINDETYAICKSDMMIKGNNPENIRVGSTLSTDEFSSNRFDFMLSNPPYGKSWASEQKHIKEGKEVVDGRFKVKLKDYWGVESEQEAIPRSSDGQLLFLMEMVTKMKSPQDSPLGSRIASVHNGSSLFTGDAGSGESN…
4	VC1765	Vibrio	Vibrio cholerae O395	>ACP09875.1 putative type I restriction enzyme HsdR [Vibrio cholerae O395]	MVFMVSKTNEQALEAAIEKGLAGICKEELALGEAPLNYNNDLYLIGSPSDFDKQYALDTRLFWQFLEDTQASELEKLKRTSPHDWQRKILERFDRMIKRHGVLRLLKKGLDVDDAFLSLMYPAPLASSSEKVKKDFSANLFSVTRQVCYSNANPLEEIDMVLFINGIPLITLELKNPWTGQNAVYHGQKQYRDDRDANQPLLNFARCLVHMAVDTDEVYMTTKLAGKNTFFLPFNKGFNFGKGNPINPHGHKTAYLWQEVFRKESIANIIQHFIRLDGSSKKQLDKRTLFFPRYHQMDVVRRLVDHCSVNGVGQTYLIQHSAGSGKSNSITWAAYQLIETYPISDDLPGSRGKEMPLFDSVIVVTDRRLLDKQLRDNIKEFSEVKNIVAPAFKSSELKS…
4	VC1766	Vibrio	Vibrio cholerae O395	>ACP09876.1 conserved hypothetical protein [Vibrio cholerae O395]	MGDHLSVQTELLTLEKIYTDNYQFSIPSYQRPYVWSDDDVLLLFRDIKEACRLKEPNYFIGTILSSRIEQDGERIYELIDGQQRTTTLMLMTIAFKYAGIKSDLAGLAVYTSSDGEDKPRLQFSIREQVQQLLGGLAGLKNYQVPSKETIADNAYLKQMGVALDVLTKEVEKLKSDDGVSAEAMGDYLYRQVQWVNNIVPTQMDLNRLFATMNTAGIQLEQADILKAKLFKHIHTDKAQYDAMWVACEHLENYFERNVRKVFPNADWYHIEPEHLASFDAERFAAKDETSEALSGLSIAELASQVKASSIPDNTEQEKFETYDLDVETVYCRPIIKFPLLLIHAYRVYLALNDHNDIEPRLHSDRLLEIFDPLINGDEQSVKLFIETLWQVRYQFDRWV…
4	VC1767	Vibrio	Vibrio cholerae O395	>ACP09877.1 conserved hypothetical protein [Vibrio cholerae O395]	MAVVVASCTLDKLFSNESILASDGKVQKNVHGMLAIPEYQRPYRWNEEQITRLLKDFKLHQQELNDKLETEHCPFYLGSVILHQQGDKLNIIDGQQRLTTMALMSYLANKHVDLKLVYESPESQQQIKHNLGWLYRNEASLADIDFAQINITLVVTDSEDEAYRFFETQNTGGVRLAGPDIIKAHHLRAVDEKDKSAVNTFATRWEALGDLNPVVDILLRGRYWQYLNFRDYPLHNQTQQVRNSIVTELAEHTGKGDDIAFGRIARTYMPNGGESLAQPQVGYELRQPLNSGANTIHYLQYFEQLRQTYLLKNSTQGELAGFYEFYQKLVCKLDGCGYLKQLYDACLLLYISQHGQQSLEVAAKKLFRVVYSRRVENQKAVKEKSVPAFVKETPVLDWI…
4	VC1768	Vibrio	Vibrio cholerae O395	>ACP09878.1 conserved hypothetical protein [Vibrio cholerae O395]	MLTFWASLWLRFRGKLMSNTMIKKMPKYESYKDSCEQWIGDIPAHWEVYRLKSAVYECSNGIWGSDPNGRDEIVVLRVADFDDHKLKISDEKLTYRSIPAKERQGRLLKNGDLLIEKSGGGDKTLVGRVVLFDKQYPAVTSNFVAKMTPKEWVISGFLKYVFSALYNNGVNYLSIKQTTGIQNLDASSYLNEKFCIPQKEEQYEIAKFLDNKTTQINEAIAIKQKQIELLKERKQIIIQQAVTQGLNPDATMKYSGVDWIGAIPGHWIVKRAKYLLDEINERSETGLEELLSVSHMTGVTPRSEKNVTMFMAEDYTGSKLCHSGDLVINIMWAWMGALGVSDRTGIVSPSYGVFREQREGTFVPKYLEMLLKSTKYVEYYNKVSTGLHSSRLRFYGHML…
4	VC1769	Vibrio	Vibrio cholerae O395	>ACP09879.1 putative DNA methylase HsdM [Vibrio cholerae O395]	MDHSVHNKLVSFIWSIADDCLRDVYVRGKYRDVILPMVVLRRLDTLLEPSKEAVLEEVRFQKEEMNEIELDDAPLCATSGYVFYNTSKWTLQTLFSTATNNQQILLANFEDYLNGFSENVKEIVECFNLKAQIRHMAGKDVLLDVVEKFVSPYINLTPAVKEDPEGNKLPALSNLGMGYVFEELIRKFNEENNEEAGEHFTPREVIELMTHLVFDPIKDNLPLSITVYDPACGSGGMLTETQNFVEEKYPASNRDIYLYGKEINDETYAICKSDMMIKGNNPENIRVGSTLSTDEFSSNRFDFMLSNPPYGKSWASEQKHIKEGKEVVDGRFKVKLKDYWGVESEQEAIPRSSDGQLLFLMEMVTKMKSPQDSPLGSRIASVHNGSSLFTGDAGSGESN…
5	VC1769	Vibrio	Vibrio antiquarius	>ACY51394.1 type I restriction-modification system DNA-methyltransferase subunit M [Vibrio antiquarius]	MDHSVHNKLISFIWSIADDCLRDVYVRGKYRDVILPMVVLRRLDTLLEPSKEAVLEEVRFQKEEMNETELDDAPLCAASGYVFYNTSKWTLQTLFSTATNNQQILLANFEDYLNGFSDNVKEIVECFNLKAQIRHMAGKDVLLDVVEKFVSPYINLTPTVKEDPEGNKLPALSNLGMGYVFEELIRKFNEENNEEAGEHFTPREVIELMTHLVFDPIKDELPLSITVYDPACGSGGMLTETQNFVEEKYPASNRDIYLYGKEINDETYAICKSDMMIKGNNPQNIRVGSTLSTDEFSSERFDFMLSNPPYGKSWASEQKHIKDGKDVVDGRFKVKLKDYWGVESEQDAIPRSSDGQLLFLMEMVTKMKSPQVSPLGSRIASVHNGSSLFTGDAGSGESN…
5	VC1768	Vibrio	Vibrio antiquarius	>ACY51395.1 type I restriction-modification system specificity subunit S [Vibrio antiquarius]	MNLLTSMPKHNEYTDTGISWLGSIPSHWEAAPLCSVSKLKSITNHVGEPLLSVYLDKGVIRFDEVEAKRTNVTSLDLSKYQLVEPGDFVLNNQQAWRGSVGISAHRGIVSPAYLVLQLSSKIYPRFGNYLFRDGSMVANYLVNSKGVGTIQRNLYWPQLKRALVFFPGLDEQIAIANYLDEKTSQIDEAIAIKQKQIELLKERKQIIIQQAVTQGLNPDVPMKDSGVDWIGKIPEHWTVSKIGHYARVYNGSTPSRDVKRYWDEGTIPWMSSGKVNDYIISTPSELITTAALRECSLRIFPKGTVLIGIVGQGKTRGTSAMLAIDAVINQNVAGIIPSEKILSEFLHQYLIQAYDEVRNQGQGSNQEALNCQILSSFKIAFPSIIEQKEIVHFIAIQSQ…
5	VC1767	Vibrio	Vibrio antiquarius	>ACY51396.1 hypothetical protein VEA_003236 [Vibrio antiquarius]	MAVVVSSCTLEQLFSGVPILASDGKVQKDIHGMLTIPEYQRPYRWNEEQITRLLNDFKVHQQELVGKPEAEHCPFYLGSVILHQQGDKLNIIDGQQRLTTMALISYLADKHADLKLVYESPESQQQIKHNLGWLLAQNSRLENIDFAQINITLVVTNSEDEAYRFFETQNTGGVRLAGPDIIKAHHLRAVNEKDKSAVNTFATRWEALGDLSPVVDILLRGRYWQYLNFRNYPLHNQIQQVRNSIVAELAEETGKGDDIAFGRIARTYMSNGGESVSQPQVGYELRQPLNSGENTIHYLQYFEQLRQTYLLNQTTQGELAGFYDFYKKLVCKLDGCGYLKQLYDACLLLYISQHGQQSLEVAAKKLFRVVYSRRVENQTAVKERSVPAFVKETPVLDWI…
5	VC1766	Vibrio	Vibrio antiquarius	>ACY51397.1 hypothetical protein VEA_003237 [Vibrio antiquarius]	MGDNLSVKTELLTLEKIYTENYQFSIPSYQRPYVWSDDDVLLLFRDIKEACRLKEPNYFIGTILSSRIEQDGERIYELIDGQQRTTTLMLMTIAFKYAGIKSDLAGLAVYHSSEGEDKPRLQFAIRDQVQQLLGGLAGLKNYQTPSKESITDNAYLKQMGVALDVLTKEVKKLNSDDEVSAEDLGDYLYRQVQWVNNIVPTEMDLNRLFATMNTAGIQLEQADILKAKLFKQIHTDKAQYDAMWVACEHLENYFERNVRKVFPNADWYSIEPEHLASFDPERFCSAHEDKDNKESSGFSIAQLAKQLKQESTPENTEQDKFETYDLDVETVYCRPIIKFPQLLIHAYRVYLALNGGQDIEPRLHSDRLLEIFEPLINGDEQSVKLFIETLWQVRYQFDR…
5	VC1765	Vibrio	Vibrio antiquarius	>ACY51398.1 type I restriction-modification system restriction subunit R [Vibrio antiquarius]	MVSKTNEQALEAAIEKGLAGICREELALGDAPLNYNNELYLVGFPSDFDKQYALDTRFFWQFLEETQASELDKLKRTSPHDWQRKILERFDRMIKRKGVLSLLKKGLEVDDAFLTLMYPAPLVSSSENVKKNFSANIFSVTRQVCYSNANPLEEIDMVLFINGIPLITLELKNKWTGQNAAYHGQNQYRNDRDANQPLLNFARCLVHMTVDTDEVYMTTKLAGKKTFFLPFNKGFNLGKGNPTNPHGHKTAYLWQEVFRKESIANIIQHFVRLDGSSKKQLDKRTLFFPRYHQMDVVRRLVDHCSVNGVGQTYLIQHSAGSGKSNSITWAAYQLIETYPISDDLPGSRGKEVPLFDSVIVVTDRRLLDKQLRDNIKEFSEVKNIVAPAFKSSELKSALE…
6	VC1769	Marinobacter	Marinobacter adhaerens HP15	>ADP97342.1 type I restriction-modification system, methyltransferase subunit [Marinobacter adhaerens HP15]	MDHSAHNKLVSFIWNIADDCLRDVYVRGKYRDVILPMVVLRRLDTLLMPTKEAVLEEVRFQKEEMDATELDPAPLKAASGYVFYNVSKWTLTSLYNTATNNRQILLANFEEYLKGFSPNVQEIIECFELKSKIQHMAHKDVLLDVVEKFVSPKINLTPKDALDPDGYKLPGLSNLGMGYVFEELIRKFNEENNEEAGEHFTPREVIELMTHLVFDPIKDDLPLTLTVYDPACGSGGMLTESQNFIEEKYPSDNRDIYLYGKEINDETYAICKSDMMIKGNNPENIKVGSTLSTDEFASDRFDFMLSNPPYGKSWASEQKHIKDGSDVIDPRFKIQLKDYWGNEEDCDATPRSSDGQLLFLMEMVSKMKDPATGSKGSRIASVHNGSSLFTGDAGGGESN…
6	VC1768	Marinobacter	Marinobacter adhaerens HP15	>ADP97343.1 type I site-specific restriction-modification system, S subunit [Marinobacter adhaerens HP15]	MLNVHQLHKYEAYKDSGADWLGMIPINWTSKKFKYLARVKKGKVPKRIVSENRSGLPPYLSMEYLRGAEANQFVEDRDAIVVSDGSILLLWDGSNAGEFVVGRGGVVSSTLAAIDFFSVDRKFAWYACQVTEIELRSTTVGMGIPHVDGEQLKNSFLAIPSLDEQSLIAKFLDKKTTQIDEAIAIKEQQIVLLKERKQIIIQKAVTQGLDPTVPMKLSGVDWIGEIPKHWEVVRFKNLFSQSRLPVRIGDGVVTSYRDGQVTLRTNRRLEGYTEAIIEGGYQGIRKGQLVLNSMDAFEGAIGVSDSDGKCTPEYVICDPNRGGISQYYFAYLLREMALGKYIQVICNAVRQRAVRIRYNNLAPRFMVVPPESEQEEIVKFIESEKVKIGDGIDHLQSQI…
6	VC1767	Marinobacter	Marinobacter adhaerens HP15	>ADP97344.1 protein containing DUF262 [Marinobacter adhaerens HP15]	MFPSHSAASDAIATSDGATVTGELTIPEYQRPYCWQDKQLHGLLLDIESHVARKTDGNVELSYYLGSLILHQDNGKLNIIDGQQRITTLALMACLIDPGLPLVEDLVYEHPTGQQQIKHNLKWLRDRLDRVRNWVDFNKLQFTLVITQSEDDAYRFFETQNTGGVRLGGPDIIKAHHLRAVETLHQPQFARQWEAMGSLDSTVSALLKGRYWQGVKPRELPSHNQQKRIRDCIVLELAQETGEGDDIAYGRIRRQIGLAGDVSQQADQQGYEVRQPLNAGINSIRYLAYFQALHKRYWRQPDLPHLAGYQQFVGWLKGLEGCGYLEKLYEACLLLYISQFGENQLDLAARKLFRVVYARRVSNQKSVRENSIPAFIKEQPVLDWIAASYTPDQVFAFLD…
6	VC1766	Marinobacter	Marinobacter adhaerens HP15	>ADP97345.1 protein containing DUF262 [Marinobacter adhaerens HP15]	MTAVAEHQVNTEVLTLKNVSDKEVGFVIPSYQRPYVWRDEDVIKLFDDIREAFVTDEPQYFIGSVLSAVRVEEGTRIYELIDGQQRTTTLMLLSLAFKAAEVQSELAEASILGDQPRLSFEIRDAVRNLLGSYAGLERMTRPGPDAIQNDAYLTHLDANLRVLKQQVATLREDNDFDLEAFADYVYRNVSWVNNIVPESMDLNRLFASMNTAGIQLEPVDLLKAKLFRKITTDKALYRVIWQACEHMENYFERNLRQLFPNANWNAIEYKDLKAYKGKIIEGKAGETEDIQGEESGKTLLQLLDEVKAGDEPDNLTPKMEEDTQEGIEDETVYCRSIVGFELLLIHALRVFCVRNQWPDIEARIKASNLMACFDCLLEKDESTIKQFVELLWQVRYQFD…
6	VC1765	Marinobacter	Marinobacter adhaerens HP15	>ADP97346.1 type III restriction enzyme, res subunit [Marinobacter adhaerens HP15]	MVSQTNEQALEAAIERALTGLTTEAVKQAGKVKETPADDLVANNGFQLGLPYDFNAQYAIDEKLFWRFLEQTQGKELAKLKKHNSTDWDRKLLERYDRLIKKHGILHLLKKGLAVDDAHFHLMYPAPLASSSEKVKQNYAANIFSCTRQVRYSLANPLQEIDMVLFLNGIPLVTMELKNAWTGQTARYHGQKQYRENRDTNQPLLNFARCLVHMAVDTDEVYMTTKLNGKSTFFLPFNKGHNHGKGNPPNPHGHKSSYLWEEVFTKDSLVNIIQHFVRLDGSSKDPLRKRTLFFPRYHQMDVVRKLVAHAEDHGVGHTYLIQHSAGSGKSNSITWAAYQLIETYPKNDAAAGGKDQDQPLFDSVIVVTDRRLLDKQIRENIKEFSEVKNIVAPAFKSSE…
7	VC1765	Vibrio	Vibrio cholerae O1 str. 2010EL-1786	>AET26860.1 type I restriction enzyme, R subunit [Vibrio cholerae O1 str. 2010EL-1786]	MVSKTNEQALEAAIEKGLAGICKEELALGEAPLNYNNDLYLIGSPSDFDKQYALDTRLFWQFLEDTQASELEKLKRTSPHDWQRKILERFDRMIKRHGVLRLLKKGLDVDDAFLSLMYPAPLASSSEKVKKDFSANLFSVTRQVCYSNANPLEEIDMVLFINGIPLITLELKNPWTGQNAVYHGQKQYRDDRDANQPLLNFARCLVHMAVDTDEVYMTTKLAGKNTFFLPFNKGFNFGKGNPINPHGHKTAYLWQEVFRKESIANIIQHFIRLDGSSKKQLDKRTLFFPRYHQMDVVRRLVDHCSVNGVGQTYLIQHSAGSGKSNSITWAAYQLIETYPISDDLPGSRGKEMPLFDSVIVVTDRRLLDKQLRDNIKEFSEVKNIVAPAFKSSELKSALE…
7	VC1766	Vibrio	Vibrio cholerae O1 str. 2010EL-1786	>AET26861.1 conserved hypothetical protein [Vibrio cholerae O1 str. 2010EL-1786]	MGDHLSVQTELLTLEKIYTDNYQFSIPSYQRPYVWSDDDVLLLFRDIKEACRLKEPNYFIGTILSSRIEQDGERIYELIDGQQRTTTLMLMTIAFKYAGIKSDLAGLAVYTSSDGEDKPRLQFSIREQVQQLLGGLAGLKNYQVPSKETIADNAYLKQMGVALDVLTKEVEKLKSDDGVSAEAMGDYLYRQVQWVNNIVPTQMDLNRLFATMNTAGIQLEQADILKAKLFKHIHTDKAQYDAMWVACEHLENYFERNVRKVFPNADWYHIEPEHLASFDAERFAAKDETSEALSGLSIAELASQVKASSIPDNTEQEKFETYDLDVETVYCRPIIKFPLLLIHAYRVYLALNDHNDIEPRLHSDRLLEIFDPLINGDEQSVKLFIETLWQVRYQFDRWV…
7	VC1767	Vibrio	Vibrio cholerae O1 str. 2010EL-1786	>AET26862.1 conserved hypothetical protein [Vibrio cholerae O1 str. 2010EL-1786]	MAVVVASCTLDKLFSNESILASDGKVQKNVHGMLAIPEYQRPYRWNEEQITRLLKDFKLHQQELNDKLETEHCPFYLGSVILHQQGDKLNIIDGQQRLTTMALMSYLANKHVDLKLVYESPESQQQIKHNLGWLYRNEASLADIDFAQINITLVVTDSEDEAYRFFETQNTGGVRLAGPDIIKAHHLRAVDEKDKSAVNTFATRWEALGDLNPVVDILLRGRYWQYLNFRDYPLHNQTQQVRNSIVTELAEHTGKGDDIAFGRIARTYMPNGGESLAQPQVGYELRQPLNSGANTIHYLQYFEQLRQTYLLKNSTQGELAGFYEFYQKLVCKLDGCGYLKQLYDACLLLYISQHGQQSLEVAAKKLFRVVYSRRVENQKAVKEKSVPAFVKETPVLDWI…
7	VC1768	Vibrio	Vibrio cholerae O1 str. 2010EL-1786	>AET26863.1 type I restriction enzyme, S subunit [Vibrio cholerae O1 str. 2010EL-1786]	MSNTMIKKMPKYESYKDSCEQWIGDIPAHWEVYRLKSAVYECSNGIWGSDPNGRDEIVVLRVADFDDHKLKISDEKLTYRSIPAKEHQGRLLKNGDLLIEKSGGGDKTLVGRVVLFDKQYPAVTSNFVAKMTPKEWVISGFLKYVFSALYNNGVNYLSIKQTTGIQNLDASSYLNEKFCIPQKEEQYEIAKFLDNKTTQINEAIAIKQKQIELLKERKQIIIQQAVTQGLNPDATMKYSGVDWIGAIPGHWIVKRAKYLLDEINERSETGLEELLSVSHMTGVTPRSEKNVTMFMAEDYTGSKLCHSGDLVINIMWAWMGALGVSDRTGIVSPSYGVFREQREGTFVPKYLEMLLKSTKYVEYYNKVSTGLHSSRLRFYGHMLFDMALGFPPYEEQTQI…
7	VC1769	Vibrio	Vibrio cholerae O1 str. 2010EL-1786	>AET26864.1 type I restriction enzyme M protein [Vibrio cholerae O1 str. 2010EL-1786]	MDHSVHNKLVSFIWSIADDCLRDVYVRGKYRDVILPMVVLRRLDTLLEPSKEAVLEEVRFQKEEMNEIELDDAPLCATSGYVFYNTSKWTLQTLFSTATNNQQILLANFEDYLNGFSENVKEIVECFNLKAQIRHMAGKDVLLDVVEKFVSPYINLTPAVKEDPEGNKLPALSNLGMGYVFEELIRKFNEENNEEAGEHFTPREVIELMTHLVFDPIKDNLPLSITVYDPACGSGGMLTETQNFVEEKYPASNRDIYLYGKEINDETYAICKSDMMIKGNNPENIRVGSTLSTDEFSSNRFDFMLSNPPYGKSWASEQKHIKEGKEVVDGRFKVKLKDYWGVESEQEAIPRSSDGQLLFLMEMVTKMKSPQDSPLGSRIASVHNGSSLFTGDAGSGESN…
8	VC1769	Photobacterium	Photobacterium profundum SS9	>CAG19294.1 putative DNA methylase HsdM [Photobacterium profundum SS9]	MFSWSIADDCLRDVYVRGKYRDVILPMVVLRRLDSLLEATKKEILEEVAFQRDEMESTEFDSAPLEAITGYVFYNTSKWTLKQITATASNNQQILLANVEEYLNGFSDNVKEIIKCFKLQSQIRHMAEKDILLDVLEKFTSPNINLTPNVVEDPDGNKLPALSNLGMGYVFEELIRKFNEDNNEEAGEHFTPREVIELMTHLVFDPLKGNLPPVITLYDPACGSGGMLTEAQNFIKDPEGKIKATSDVYLFGKEINDETYAICKSDMMIKGDNPENIRVGSTLSTDEFAGKTFHYCLSNPPYGKSWASEQKYIKDGKEVIDSRFKVKLKDYWGVEDTYEAIPRSSDGQLLFLMEMVSKMKSVNNGVEGSRIASVHNGSSLFTGDAGGGESNIRRYIIEN…
8	VC1768	Photobacterium	Photobacterium profundum SS9	>CAG19295.1 hypothetical type I restriction-modification system specificity determinant [Photobacterium profundum SS9]	MSSVAMMPKYEAYNESGVEWIGNIPEHWNITKAKYLFNEVDERSVTGHEELLSVSHITGVTPRSEKNVSMFMAEDYSGSKTCQADDIVFNTMWAWMGALGVSERSGIVSPSYGVFRQKFTNTFNAKYLEYLLKTPKYIEHYNKVSTGLHSSRLRFYGHMFFDMKMGYPHIDEQNGIIKFLDNKTNKIDEAAAIKEKQISLLKERKQIIIQQAVTRGLNPDVPMRDSGVDWIGEIPDHWCSEPIKYSLKGIIDCEHKTAPFVDKKEFFVVRTSNVKQGKLVIEDAKYTNEYGYKEWTSRGVPFPGDILLTREAPAGEACLVPDDRKLCLGQRMVWLKVDRTRLLPEFALSLIYSSVVRTYIDFLSAGSTVLHFNMADIKNIPVILPPINEQAILVTHIKK…
8	VC1767	Photobacterium	Photobacterium profundum SS9	>CAG19296.1 hypothetical protein PBPRA0884 [Photobacterium profundum SS9]	MSQGEINELQVVSCDVDALFSNSAISTKNGILEGQLFIPEYQRPYTWGEKEVNRLVGDLIAYFSSEKPPEHQYYLGSVIIHQSIVDGVTRLNVIDGQQRLTTLAILAYVLGLPNQPRITYTSPSSQQQIAANVQWLKTWLADNREIEHCDLKALIKLEQINITLVITESEDDAYRFFETQNTGGVRLNGADIIKAHHLRAIEEKYQDSYAKQWESLGELTPLIDAIMKVRYWQAFRFKSLPTHRKPHLVKTEIVKELAESCLNQPVNVAYRTVQVTKPHTGVATNSLSGIQINNIDNGYAMRQPLNSGINTIDYLSYFAQLQHDLLLNERTLANLDAFYDFYFNDVIQKLDGTAYLKKLFDSTLLLYVSQFGLTQLHEAALWLFRMVYSPRVINQKTVK…
8	VC1766	Photobacterium	Photobacterium profundum SS9	>CAG19297.1 conserved hypothetical protein [Photobacterium profundum SS9]	MNQVKTYLRTPQRLVDEQALFTIPSYQRPFVWSDEAIKSLFDDLFSAFESKQPHYYVGTILTAKRPGQVLELIDGQQRTTSLMLFALACKKKEINTQLTKLICAEHLQEETLRLSFKIRTQVEAYLGHMAGLENYENQYPSDTEIENNPYLKRLAAGLATFENLLDQIPFPDSTDQDDTAQGNNNRRSSLTDKQAAFADYVYSSMHMVENRIPTSTDLNQLFATMNNSGVQLEQADILKSLLLKNIETDKATYNTIWQACENMDNYFERNVRKVFPNTNWAKMQNSDFAQYDAGIFNFDKADEDEKPLQGMTIAEIMASVDNRSGSQANNKYRDVEEETREVYCHSIISFPQLLLHTYRIYLQKYGFDDFVPRFHSDQLIATFEPLLNSDEEQIKQFFQ…
8	VC1765	Photobacterium	Photobacterium profundum SS9	>CAG19298.1 putative type I restriction enzyme HsdR [Photobacterium profundum SS9]	MSVVGWSNNMVSQTNEMALEAAIEKALVGITTEERKQGIAEPFAVYSKDHAYSIGFPSDFDAKYAIDKTYFWQFLEDTQPTELEKLQSNSPNDWQQKVLERFDRLIRKHGVLHLLKKGLAVDDAHLMLMYPAPLASSSESVTKNFNANIFSVTRQVRYSQANPLQEIDMVIFINGIALVTLELKNHWTGQTARYHGQKQYCNDRDQTQPLLNFARCLVHMAVDTEEVYMTTKLAGKKTFFLPFNKGNNLGKGNPPNANGHKTAYLWQEVFSRESLANIIQHFVRLDGTSKDRLEKRTLFFPRYQQMDVVRKLIADAEKNGVGQTYLIQHSAGSGKSNSITWAAYQLIEAYPGNETAAGGKSLEQPLFDSVIVVTDRRILDKQLRENIQQFSEVKNIIVP…
9	VC1765	Vibrio	Vibrio cholerae IEC224	>AFC58583.1 putative type I restriction enzyme HsdR [Vibrio cholerae IEC224]	MVSKTNEQALEAAIEKGLAGICKEELALGEAPLNYNNDLYLIGSPSDFDKQYALDTRLFWQFLEDTQASELEKLKRTSPHDWQRKILERFDRMIKRHGVLRLLKKGLDVDDAFLSLMYPAPLASSSEKVKKDFSANLFSVTRQVCYSNANPLEEIDMVLFINGIPLITLELKNPWTGQNAVYHGQKQYRDDRDANQPLLNFARCLVHMAVDTDEVYMTTKLAGKNTFFLPFNKGFNFGKGNPINPHGHKTAYLWQEVFRKESIANIIQHFIRLDGSSKKQLDKRTLFFPRYHQMDVVRRLVDHCSVNGVGQTYLIQHSAGSGKSNSITWAAYQLIETYPISDDLPGSRGKEMPLFDSVIVVTDRRLLDKQLRDNIKEFSEVKNIVAPAFKSSELKSALE…
9	VC1766	Vibrio	Vibrio cholerae IEC224	>AFC58584.1 hypothetical protein O3Y_08550 [Vibrio cholerae IEC224]	MGDHLSVQTELLTLEKIYTDNYQFSIPSYQRPYVWSDDDVLLLFRDIKEACRLKEPNYFIGTILSSRIEQDGERIYELIDGQQRTTTLMLMTIAFKYAGIKSDLAGLAVYTSSDGEDKPRLQFSIREQVQQLLGGLAGLKNYQVPSKETIADNAYLKQMGVALDVLTKEVEKLKSDDGVSAEAMGDYLYRQVQWVNNIVPTQMDLNRLFATMNTAGIQLEQADILKAKLFKHIHTDKAQYDAMWVACEHLENYFERNVRKVFPNADWYHIEPEHLASFDAERFAAKDETSEALSGLSIAELASQVKASSIPDNTEQEKFETYDLDVETVYCRPIIKFPLLLIHAYRVYLALNDHNDIEPRLHSDRLLEIFDPLINGDEQSVKLFIETLWQVRYQFDRWV…
9	VC1767	Vibrio	Vibrio cholerae IEC224	>AFC58585.1 hypothetical protein O3Y_08555 [Vibrio cholerae IEC224]	MAVVVASCTLDKLFSNESILASDGKVQKNVHGMLAIPEYQRPYRWNEEQITRLLKDFKLHQQELNDKLETEHCPFYLGSVILHQQGDKLNIIDGQQRLTTMALMSYLANKHVDLKLVYESPESQQQIKHNLGWLYRNEASLADIDFAQINITLVVTDSEDEAYRFFETQNTGGVRLAGPDIIKAHHLRAVDEKDKSAVNTFATRWEALGDLNPVVDILLRGRYWQYLNFRDYPLHNQTQQVRNSIVTELAEHTGKGDDIAFGRIARTYMPNGGESLAQPQVGYELRQPLNSGANTIHYLQYFEQLRQTYLLKNSTQGELAGFYEFYQKLVCKLDGCGYLKQLYDACLLLYISQHGQQSLEVAAKKLFRVVYSRRVENQKAVKEKSVPAFVKETPVLDWI…
9	VC1768	Vibrio	Vibrio cholerae IEC224	>AFC58586.1 type I restriction enzyme, S subunit [Vibrio cholerae IEC224]	MIKKMPKYESYKDSCEQWIGDIPAHWEVYRLKSAVYECSNGIWGSDPNGRDEIVVLRVADFDDHKLKISDEKLTYRSIPAKEHQGRLLKNGDLLIEKSGGGDKTLVGRVVLFDKQYPAVTSNFVAKMTPKEWVISGFLKYVFSALYNNGVNYLSIKQTTGIQNLDASSYLNEKFCIPQKEEQYEIAKFLDNKTTQINEAIAIKQKQIELLKERKQIIIQQAVTQGLNPDATMKYSGVDWIGAIPGHWIVKRAKYLLDEINERSETGLEELLSVSHMTGVTPRSEKNVTMFMAEDYTGSKLCHSGDLVINIMWAWMGALGVSDRTGIVSPSYGVFREQREGTFVPKYLEMLLKSTKYVEYYNKVSTGLHSSRLRFYGHMLFDMALGFPPYEEQTQIVEYI…
9	VC1769	Vibrio	Vibrio cholerae IEC224	>AFC58587.1 type I restriction enzyme M protein [Vibrio cholerae IEC224]	MDHSVHNKLVSFIWSIADDCLRDVYVRGKYRDVILPMVVLRRLDTLLEPSKEAVLEEVRFQKEEMNEIELDDAPLCATSGYVFYNTSKWTLQTLFSTATNNQQILLANFEDYLNGFSENVKEIVECFNLKAQIRHMAGKDVLLDVVEKFVSPYINLTPAVKEDPEGNKLPALSNLGMGYVFEELIRKFNEENNEEAGEHFTPREVIELMTHLVFDPIKDNLPLSITVYDPACGSGGMLTETQNFVEEKYPASNRDIYLYGKEINDETYAICKSDMMIKGNNPENIRVGSTLSTDEFSSNRFDFMLSNPPYGKSWASEQKHIKEGKEVVDGRFKVKLKDYWGVESEQEAIPRSSDGQLLFLMEMVTKMKSPQDSPLGSRIASVHNGSSLFTGDAGSGESN…
10	VC1769	Flammeovirgaceae	Flammeovirgaceae bacterium 311	>AHM63225.1 restriction/modification methyltransferase [Flammeovirgaceae bacterium 311]	MNHASHNKLVSFIWSIADDCLRDVYVRGKYRDVILPMVVLRRIDALLEPTKAEVLEEWRFQREEMGFTEPEANGLTEVSGFVFYNTSEWTLQRLQATATNNQQILEANFKAYLDGFSANVKEIIAKFNLRSQVKHMANKDVLLAVLEKFNSPYINLTPYEKVDPDGRKLPPLSNLGMGYVFEELIRKFNEENNEEAGEHFTPREVIDLMTHLVFEPIKEALPPVMTIYDPACGSGGMLTESQNFIKDPEGEIRAEGDVYLFGKEINDETYAICKSDMMIKGNDPENIRNGSTLSTDEFRGKHFDFMLSNPPYGKSWSSEVRYIKDGNEIIDPRFQVTLKNYWGEEEVVDATPRSSDGQLLFLMEMVDKMKPAHISPTGSRIASVHNGSSLFTGDAGGGE…
10	VC1768	Flammeovirgaceae	Flammeovirgaceae bacterium 311	>AHM63226.1 type I restriction-modification system specificity subunit S [Flammeovirgaceae bacterium 311]	MEAIVEEALIVKYPAYKDSGVEWLGDVPSHWKIVSLGSLLELKSDKNHPDYEVLSVYREYGVIPKDSRDDNHNATSLDTTNYKAVEPGDLVVNKMKAWQGSMGISGHKGIVSPAYITCKVTSREVYSKYLHQLLRSNSYIGEYNRISYGVRVGQWDMHYEDFKKVITLLPPKEEQTAIAQFLDRKTAQIDKAIAIKVKQIELLKERRQILIHNAVIRGLNPEVPMKDSGVEWIGEIPMHWKLTQIKKIALTTSGGTPPSGNVDRYYNGHIPWVRTTDLNNDELFDVPEKITDNAIRDTACKLVPENTVCVAMYGGPGTIGKHAILRIKATLNQALCGIVGSEKLHSEFLYYYIKFCRPYWMIGAKGTRIDPNINQDEVRNMAITLPPKSEQIAISEYIS…
10	VC1767	Flammeovirgaceae	Flammeovirgaceae bacterium 311	>AHM63227.1 hypothetical protein D770_24910 [Flammeovirgaceae bacterium 311]	MEATVTIAHHSQHTNGKEGKHFTFTPRLVKVKELLANSSIKIPHYQRPYKWTLKNVNQLLDDILHHHKHTAYRLGTLVMHREKEREVHHIVDGQQRSITITLIAYAIFRERQDELKKISKAEHLSTYQPKLASLRFSDKLSQKNIQQNYEEIKRRIREFDSEAIQFFYDKCELVEVVIQNISEAFQFFDSQNARGRDLEPHDLLKAFHLREMAHTATEQEKLESVADWEAMDTERLASLFGNYLFRIRNWSKGYPARYFTKSDVQIFKGISPEVKEKYPFADLYRIGHYYVKAYNEDYHRQIDRGQMPYPFQLDGVLMNGKRFFEMVGYYQQLLEKVKSLKTEIKQGNNSLAKIILEKLDAYPGHDRTGDKYVRTLFDGCLLYYLDKFGVQEIDRAIEK…
10	VC1766	Flammeovirgaceae	Flammeovirgaceae bacterium 311	>AHM63228.1 hypothetical protein D770_24915 [Flammeovirgaceae bacterium 311]	MSSESIKTLSLRELFGAEQYVIPIYQRNYAWEAKEINQLIQDIADYAVRNKPIAKGLFDEGADNYYIGTLVVYERSHNGNTTYETIDGQQRLTTLNVLINVLRREFGSEINSTLPRSILNISFDSRPHATETLYAIAADTDEVPYQSNKTYSPAIKRAYTIAHTSLPKILKDARLELDDFYAYLMSRVFILRVSVPHDTDLNHYFEIMNNRGEQLEKHEILKARLLEKIQQDKIAGNVFSKVWEACADMERYVQYGFPVEQRRALFQAGDDWNTLRVNSFEDLTQRLAPLQQNREQREQDGLEVDSLSIEEILVRGIQFTEEKKDTEEAPERFSSVISFPNFLLHVLRIQTREDIPLDDKRLLETFDLYLKGDEQSTIAFVHHFCFSLLKAKFLFDKYI…
10	VC1765	Flammeovirgaceae	Flammeovirgaceae bacterium 311	>AHM63229.1 type III restriction protein res subunit [Flammeovirgaceae bacterium 311]	MPSQTNEQALEAIIEKKLTGITVEESKEREGPGNWAEAAGEYRAGNGYFQGVPKDFNKEYALDERRFWHFLESTQKEELDKLRDQAQWQLRIKQRLDRMIKKNGILYVLRKGLNVDDAHLTLLFAPPLASSSQEVKERFEKNEFSVTRQLRYSSANLGQEIDMVIFINGLPIATIELKNHWTGQSAKVHGVNQYKFERDATQPLLQFGRCIVHFAVDTEEIYMATRLSGKDTFFLPFNKGNNHGAGNPVNTLGHKTSYLWEEVLTRHSLSNIIQHFVTMEGSSKDPLAKRTMLFPRYHQLDVVRRLLADTANKGVGQTYLIQHSAGSGKSNSITWLAYQLIETYPENSATPGGRGTDYPLFDSVIVVTDRRILDKQLRDNIKEFSQVKNIVAPALTSQE…
11	VC1765	Vibrio	Vibrio cholerae	>AIT29757.1 DEAD/DEAH box helicase [Vibrio cholerae]	MVSKTNEQALEAAIEKGLAGICKEELALGEAPLNYNNDLYLIGSPSDFDKQYALDTRLFWQFLEDTQASELEKLKRTSPHDWQRKILERFDRMIKRHGVLRLLKKGLDVDDAFLSLMYPAPLASSSEKVKKDFSANLFSVTRQVCYSNANPLEEIDMVLFINGIPLITLELKNPWTGQNAVYHGQKQYRDDRDANQPLLNFARCLVHMAVDTDEVYMTTKLAGKNTFFLPFNKGFNFGKGNPINPHGHKTAYLWQEVFRKESIANIIQHFIRLDGSSKKQLDKRTLFFPRYHQMDVVRRLVDHCSVNGVGQTYLIQHSAGSGKSNSITWAAYQLIETYPISDDLPGSRGKEMPLFDSVIVVTDRRLLDKQLRDNIKEFSEVKNIVAPAFKSSELKSALE…
11	VC1766	Vibrio	Vibrio cholerae	>AIT29758.1 hypothetical protein EN18_11980 [Vibrio cholerae]	MGDHLSVQTELLTLEKIYTDNYQFSIPSYQRPYVWSDDDVLLLFRDIKEACRLKEPNYFIGTILSSRIEQDGERIYELIDGQQRTTTLMLMTIAFKYAGIKSDLAGLAVYTSSDGEDKPRLQFSIREQVQQLLGGLAGLKNYQVPSKETIADNAYLKQMGVALDVLTKEVEKLKSDDGVSAEAMGDYLYRQVQWVNNIVPTQMDLNRLFATMNTAGIQLEQADILKAKLFKHIHTDKAQYDAMWVACEHLENYFERNVRKVFPNADWYHIEPEHLASFDAERFAAKDETSEALSGLSIAELASQVKASSIPDNTEQEKFETYDLDVETVYCRPIIKFPLLLIHAYRVYLALNDHNDIEPRLHSDRLLEIFDPLINGDEQSVKLFIETLWQVRYQFDRWV…
11	VC1767	Vibrio	Vibrio cholerae	>AIT29759.1 hypothetical protein EN18_11985 [Vibrio cholerae]	MAVVVASCTLDKLFSNESILASDGKVQKNVHGMLAIPEYQRPYRWNEEQITRLLKDFKLHQQELNDKLETEHCPFYLGSVILHQQGDKLNIIDGQQRLTTMALMSYLANKHVDLKLVYESPESQQQIKHNLGWLYRNEASLADIDFAQINITLVVTDSEDEAYRFFETQNTGGVRLAGPDIIKAHHLRAVDEKDKSAVNTFATRWEALGDLNPVVDILLRGRYWQYLNFRDYPLHNQTQQVRNSIVTELAEHTGKGDDIAFGRIARTYMPNGGESLAQPQVGYELRQPLNSGANTIHYLQYFEQLRQTYLLKNSTQGELAGFYEFYQKLVCKLDGCGYLKQLYDACLLLYISQHGQQSLEVAAKKLFRVVYSRRVENQKAVKEKSVPAFVKETPVLDWI…
11	VC1768	Vibrio	Vibrio cholerae	>AIT29760.1 restriction endonuclease subunit S [Vibrio cholerae]	MIKKMPKYESYKDSCEQWIGDIPAHWEVYRLKSAVYECSNGIWGSDPNGRDEIVVLRVADFDDHKLKISDEKLTYRSIPAKEHQGRLLKNGDLLIEKSGGGDKTLVGRVVLFDKQYPAVTSNFVAKMTPKEWVISGFLKYVFSALYNNGVNYLSIKQTTGIQNLDASSYLNEKFCIPQKEEQYEIAKFLDNKTTQINEAIAIKQKQIELLKERKQIIIQQAVTQGLNPDATMKYSGVDWIGAIPGHWIVKRAKYLLDEINERSETGLEELLSVSHMTGVTPRSEKNVTMFMAEDYTGSKLCHSGDLVINIMWAWMGALGVSDRTGIVSPSYGVFREQREGTFVPKYLEMLLKSTKYVEYYNKVSTGLHSSRLRFYGHMLFDMALGFPPYEEQTQIVEYI…
11	VC1769	Vibrio	Vibrio cholerae	>AIT29761.1 DNA methylase [Vibrio cholerae]	MDHSVHNKLVSFIWSIADDCLRDVYVRGKYRDVILPMVVLRRLDTLLEPSKEAVLEEVRFQKEEMNEIELDDAPLCATSGYVFYNTSKWTLQTLFSTATNNQQILLANFEDYLNGFSENVKEIVECFNLKAQIRHMAGKDVLLDVVEKFVSPYINLTPAVKEDPEGNKLPALSNLGMGYVFEELIRKFNEENNEEAGEHFTPREVIELMTHLVFDPIKDNLPLSITVYDPACGSGGMLTETQNFVEEKYPASNRDIYLYGKEINDETYAICKSDMMIKGNNPENIRVGSTLSTDEFSSNRFDFMLSNPPYGKSWASEQKHIKEGKEVVDGRFKVKLKDYWGVESEQEAIPRSSDGQLLFLMEMVTKMKSPQDSPLGSRIASVHNGSSLFTGDAGSGESN…
12	VC1765	Vibrio	Vibrio cholerae MS6	>BAP03193.1 type I restriction-modification system, restriction subunit R [Vibrio cholerae MS6]	MVSKTNEQALEAAIEKGLAGICKEELALGEAPLNYNNDLYLIGSPSDFDKQYALDTRLFWQFLEDTQASELEKLKRTSPHDWQRKILERFDRMIKRHGVLRLLKKGLDVDDAFLSLMYPAPLASSSEKVKKDFSANLFSVTRQVCYSNANPLEEIDMVLFINGIPLITLELKNPWTGQNAVYHGQKQYRDDRDANQPLLNFARCLVHMAVDTDEVYMTTKLAGKNTFFLPFNKGFNFGKGNPINPHGHKTAYLWQEVFRKESIANIIQHFIRLDGSSKKQLDKRTLFFPRYHQMDVVRRLVDHCSVNGVGQTYLIQHSAGSGKSNSITWAAYQLIETYPISDDLPGSRGKEMPLFDSVIVVTDRRLLDKQLRDNIKEFSEVKNIVAPAFKSSELKSALE…
12	VC1766	Vibrio	Vibrio cholerae MS6	>BAP03194.1 hypothetical protein MS6_1539 [Vibrio cholerae MS6]	MGDHLSVQTELLTLEKIYTDNYQFSIPSYQRPYVWSDDDVLLLFRDIKEACRLKEPNYFIGTILSSRIEQDGERIYELIDGQQRTTTLMLMTIAFKYAGIKSDLAGLAVYTSSDGEDKPRLQFSIREQVQQLLGGLAGLKNYQVPSKETIADNAYLKQMGVALDVLTKEVEKLKSDDGVSAEAMGDYLYRQVQWVNNIVPTQMDLNRLFATMNTAGIQLEQADILKAKLFKHIHTDKAQYDAMWVACEHLENYFERNVRKVFPNADWYHIEPEHLASFDAERFAAKDETSEALSGLSIAELASQVKASSIPDNTEQEKFETYDLDVETVYCRPIIKFPLLLIHAYRVYLALNDHNDIEPRLHSDRLLEIFDPLINGDEQSVKLFIETLWQVRYQFDRWV…
12	VC1767	Vibrio	Vibrio cholerae MS6	>BAP03195.1 hypothetical protein MS6_1540 [Vibrio cholerae MS6]	MAVVVASCTLDKLFSNESILASDGKVQKNVHGMLAIPEYQRPYRWNEEQITRLLKDFKLHQQELNDKLETEHCPFYLGSVILHQQGDKLNIIDGQQRLTTMALMSYLANKHVDLKLVYESPESQQQIKHNLGWLYRNEASLADIDFAQINITLVVTDSEDEAYRFFETQNTGGVRLAGPDIIKAHHLRAVDEKDKSAVNTFATRWEALGDLNPVVDILLRGRYWQYLNFRDYPLHNQTQQVRNSIVTELAEHTGKGDDIAFGRIARTYMPNGGESLAQPQVGYELRQPLNSGANTIHYLQYFEQLRQTYLLKNSTQGELAGFYEFYQKLVCKLDGCGYLKQLYDACLLLYISQHGQQSLEVAAKKLFRVVYSRRVENQKAVKEKSVPAFVKETPVLDWI…
12	VC1768	Vibrio	Vibrio cholerae MS6	>BAP03196.1 type I restriction-modification system, specificity subunit S [Vibrio cholerae MS6]	MIKKMPKYESYKDSCEQWIGDIPAHWEVYRLKSAVYECSNGIWGSDPNGRDEIVVLRVADFDDHKLKISDEKLTYRSIPAKERQGRLLKNGDLLIEKSGGGDKTLVGRVVLFDKQYPAVTSNFVAKMTPKEWVISGFLKYVFSALYNNGVNYLSIKQTTGIQNLDASSYLNEKFCIPQKEEQYEIAKFLDNKTTQINEAIAIKQKQIELLKERKQIIIQQAVTQGLNPDATMKYSGVDWIGAIPGHWIVKRAKYLLDEINERSETGLEELLSVSHMTGVTPRSEKNVTMFMAEDYTGSKLCHSGDLVINIMWAWMGALGVSDRTGIVSPSYGVFREQREGTFVPKYLEMLLKSTKYVEYYNKVSTGLHSSRLRFYGHMLFDMALGFPPYEEQTQIVEYI…
12	VC1769	Vibrio	Vibrio cholerae MS6	>BAP03197.1 type I restriction-modification system, DNA-methyltransferase subunit M [Vibrio cholerae MS6]	MDHSVHNKLVSFIWSIADDCLRDVYVRGKYRDVILPMVVLRRLDTLLEPSKEAVLEEVRFQKEEMNEIELDDAPLCATSGYVFYNTSKWTLQTLFSTATNNQQILLANFEDYLNGFSENVKEIVECFNLKAQIRHMAGKDVLLDVVEKFVSPYINLTPAVKEDPEGNKLPALSNLGMGYVFEELIRKFNEENNEEAGEHFTPREVIELMTHLVFDPIKDNLPLSITVYDPACGSGGMLTETQNFVEEKYPASNRDIYLYGKEINDETYAICKSDMMIKGNNPENIRVGSTLSTDEFSSNRFDFMLSNPPYGKSWASEQKHIKEGKEVVDGRFKVKLKDYWGVESEQEAIPRSSDGQLLFLMEMVTKMKSPQDSPLGSRIASVHNGSSLFTGDAGSGESN…
13	VC1765	Vibrio	Vibrio cholerae O1 biovar El Tor	>AKA00226.1 DEAD/DEAH box helicase [Vibrio cholerae O1 biovar El Tor]	MVSKTNEQALEAAIEKGLAGICKEELALGEAPLNYNNDLYLIGSPSDFDKQYALDTRLFWQFLEDTQASELEKLKRTSPHDWQRKILERFDRMIKRHGVLRLLKKGLDVDDAFLSLMYPAPLASSSEKVKKDFSANLFSVTRQVCYSNANPLEEIDMVLFINGIPLITLELKNPWTGQNAVYHGQKQYRDDRDANQPLLNFARCLVHMAVDTDEVYMTTKLAGKNTFFLPFNKGFNFGKGNPINPHGHKTAYLWQEVFRKESIANIIQHFIRLDGSSKKQLDKRTLFFPRYHQMDVVRRLVDHCSVNGVGQTYLIQHSAGSGKSNSITWAAYQLIETYPISDDLPGSRGKEMPLFDSVIVVTDRRLLDKQLRDNIKEFSEVKNIVAPAFKSSELKSALE…
13	VC1766	Vibrio	Vibrio cholerae O1 biovar El Tor	>AKA00227.1 hypothetical protein IR04_14015 [Vibrio cholerae O1 biovar El Tor]	MGDHLSVQTELLTLEKIYTDNYQFSIPSYQRPYVWSDDDVLLLFRDIKEACRLKEPNYFIGTILSSRIEQDGERIYELIDGQQRTTTLMLMTIAFKYAGIKSDLAGLAVYTSSDGEDKPRLQFSIREQVQQLLGGLAGLKNYQVPSKETIADNAYLKQMGVALDVLTKEVEKLKSDDGVSAEAMGDYLYRQVQWVNNIVPTQMDLNRLFATMNTAGIQLEQADILKAKLFKHIHTDKAQYDAMWVACEHLENYFERNVRKVFPNADWYHIEPEHLASFDAERFAAKDETSEALSGLSIAELASQVKASSIPDNTEQEKFETYDLDVETVYCRPIIKFPLLLIHAYRVYLALNDHNDIEPRLHSDRLLEIFDPLINGDEQSVKLFIETLWQVRYQFDRWV…
13	VC1767	Vibrio	Vibrio cholerae O1 biovar El Tor	>AKA00228.1 hypothetical protein IR04_14020 [Vibrio cholerae O1 biovar El Tor]	MAVVVASCTLDKLFSNESILASDGKVQKNVHGMLAIPEYQRPYRWNEEQITRLLKDFKLHQQELNDKLETEHCPFYLGSVILHQQGDKLNIIDGQQRLTTMALMSYLANKHVDLKLVYESPESQQQIKHNLGWLYRNEASLADIDFAQINITLVVTDSEDEAYRFFETQNTGGVRLAGPDIIKAHHLRAVDEKDKSAVNTFATRWEALGDLNPVVDILLRGRYWQYLNFRDYPLHNQTQQVRNSIVTELAEHTGKGDDIAFGRIARTYMPNGGESLAQPQVGYELRQPLNSGANTIHYLQYFEQLRQTYLLKNSTQGELAGFYEFYQKLVCKLDGCGYLKQLYDACLLLYISQHGQQSLEVAAKKLFRVVYSRRVENQKAVKEKSVPAFVKETPVLDWI…
13	VC1768	Vibrio	Vibrio cholerae O1 biovar El Tor	>AKA00229.1 restriction endonuclease subunit S [Vibrio cholerae O1 biovar El Tor]	MIKKMPKYESYKDSCEQWIGDIPAHWEVYRLKSAVYECSNGIWGSDPNGRDEIVVLRVADFDDHKLKISDEKLTYRSIPAKEHQGRLLKNGDLLIEKSGGGDKTLVGRVVLFDKQYPAVTSNFVAKMTPKEWVISGFLKYVFSALYNNGVNYLSIKQTTGIQNLDASSYLNEKFCIPQKEEQYEIAKFLDNKTTQINEAIAIKQKQIELLKERKQIIIQQAVTQGLNPDATMKYSGVDWIGAIPGHWIVKRAKYLLDEINERSETGLEELLSVSHMTGVTPRSEKNVTMFMAEDYTGSKLCHSGDLVINIMWAWMGALGVSDRTGIVSPSYGVFREQREGTFVPKYLEMLLKSTKYVEYYNKVSTGLHSSRLRFYGHMLFDMALGFPPYEEQTQIVEYI…
13	VC1769	Vibrio	Vibrio cholerae O1 biovar El Tor	>AKA00230.1 DNA methylase [Vibrio cholerae O1 biovar El Tor]	MDHSVHNKLVSFIWSIADDCLRDVYVRGKYRDVILPMVVLRRLDTLLEPSKEAVLEEVRFQKEEMNEIELDDAPLCATSGYVFYNTSKWTLQTLFSTATNNQQILLANFEDYLNGFSENVKEIVECFNLKAQIRHMAGKDVLLDVVEKFVSPYINLTPAVKEDPEGNKLPALSNLGMGYVFEELIRKFNEENNEEAGEHFTPREVIELMTHLVFDPIKDNLPLSITVYDPACGSGGMLTETQNFVEEKYPASNRDIYLYGKEINDETYAICKSDMMIKGNNPENIRVGSTLSTDEFSSNRFDFMLSNPPYGKSWASEQKHIKEGKEVVDGRFKVKLKDYWGVESEQEAIPRSSDGQLLFLMEMVTKMKSPQDSPLGSRIASVHNGSSLFTGDAGSGESN…
14	VC1765	Vibrio	Vibrio cholerae	>AKO75287.1 DEAD/DEAH box helicase [Vibrio cholerae]	MVSKTNEQALEAAIEKGLAGICKEELALGEAPLNYNNDLYLIGSPSDFDKQYALDTRLFWQFLEDTQASELEKLKRTSPHDWQRKILERFDRMIKRHGVLRLLKKGLDVDDAFLSLMYPAPLASSSEKVKKDFSANLFSVTRQVCYSNANPLEEIDMVLFINGIPLITLELKNPWTGQNAVYHGQKQYRDDRDANQPLLNFARCLVHMAVDTDEVYMTTKLAGKNTFFLPFNKGFNFGKGNPINPHGHKTAYLWQEVFRKESIANIIQHFIRLDGSSKKQLDKRTLFFPRYHQMDVVRRLVDHCSVNGVGQTYLIQHSAGSGKSNSITWAAYQLIETYPISDDLPGSRGKEMPLFDSVIVVTDRRLLDKQLRDNIKEFSEVKNIVAPAFKSSELKSALE…
14	VC1766	Vibrio	Vibrio cholerae	>AKO75288.1 hypothetical protein EN12_08570 [Vibrio cholerae]	MGDHLSVQTELLTLEKIYTDNYQFSIPSYQRPYVWSDDDVLLLFRDIKEACRLKEPNYFIGTILSSRIEQDGERIYELIDGQQRTTTLMLMTIAFKYAGIKSDLAGLAVYTSSDGEDKPRLQFSIREQVQQLLGGLAGLKNYQVPSKETIADNAYLKQMGVALDVLTKEVEKLKSDDGVSAEAMGDYLYRQVQWVNNIVPTQMDLNRLFATMNTAGIQLEQADILKAKLFKHIHTDKAQYDAMWVACEHLENYFERNVRKVFPNADWYHIEPEHLASFDAERFAAKDETSEALSGLSIAELASQVKASSIPDNTEQEKFETYDLDVETVYCRPIIKFPLLLIHAYRVYLALNDHNDIEPRLHSDRLLEIFDPLINGDEQSVKLFIETLWQVRYQFDRWV…
14	VC1767	Vibrio	Vibrio cholerae	>AKO75289.1 hypothetical protein EN12_08575 [Vibrio cholerae]	MAVVVASCTLDKLFSNESILASDGKVQKNVHGMLAIPEYQRPYRWNEEQITRLLKDFKLHQQELNDKLETEHCPFYLGSVILHQQGDKLNIIDGQQRLTTMALMSYLANKHVDLKLVYESPESQQQIKHNLGWLYRNEASLADIDFAQINITLVVTDSEDEAYRFFETQNTGGVRLAGPDIIKAHHLRAVDEKDKSAVNTFATRWEALGDLNPVVDILLRGRYWQYLNFRDYPLHNQTQQVRNSIVTELAEHTGKGDDIAFGRIARTYMPNGGESLAQPQVGYELRQPLNSGANTIHYLQYFEQLRQTYLLKNSTQGELAGFYEFYQKLVCKLDGCGYLKQLYDACLLLYISQHGQQSLEVAAKKLFRVVYSRRVENQKAVKEKSVPAFVKETPVLDWI…
14	VC1768	Vibrio	Vibrio cholerae	>AKO75290.1 restriction endonuclease subunit S [Vibrio cholerae]	MIKKMPKYESYKDSCEQWIGDIPAHWEVYRLKSAVYECSNGIWGSDPNGRDEIVVLRVADFDDHKLKISDEKLTYRSIPAKEHQGRLLKNGDLLIEKSGGGDKTLVGRVVLFDKQYPAVTSNFVAKMTPKEWVISGFLKYVFSALYNNGVNYLSIKQTTGIQNLDASSYLNEKFCIPQKEEQYEIAKFLDNKTTQINEAIAIKQKQIELLKERKQIIIQQAVTQGLNPDATMKYSGVDWIGAIPGHWIVKRAKYLLDEINERSETGLEELLSVSHMTGVTPRSEKNVTMFMAEDYTGSKLCHSGDLVINIMWAWMGALGVSDRTGIVSPSYGVFREQREGTFVPKYLEMLLKSTKYVEYYNKVSTGLHSSRLRFYGHMLFDMALGFPPYEEQTQIVEYI…
14	VC1769	Vibrio	Vibrio cholerae	>AKO75291.1 DNA methylase [Vibrio cholerae]	MDHSVHNKLVSFIWSIADDCLRDVYVRGKYRDVILPMVVLRRLDTLLEPSKEAVLEEVRFQKEEMNEIELDDAPLCATSGYVFYNTSKWTLQTLFSTATNNQQILLANFEDYLNGFSENVKEIVECFNLKAQIRHMAGKDVLLDVVEKFVSPYINLTPAVKEDPEGNKLPALSNLGMGYVFEELIRKFNEENNEEAGEHFTPREVIELMTHLVFDPIKDNLPLSITVYDPACGSGGMLTETQNFVEEKYPASNRDIYLYGKEINDETYAICKSDMMIKGNNPENIRVGSTLSTDEFSSNRFDFMLSNPPYGKSWASEQKHIKEGKEVVDGRFKVKLKDYWGVESEQEAIPRSSDGQLLFLMEMVTKMKSPQDSPLGSRIASVHNGSSLFTGDAGSGESN…
15	VC1769	Vibrio	Vibrio cholerae O1 str. KW3	>ALJ63811.1 DNA methylase [Vibrio cholerae O1 str. KW3]	MDHSVHNKLVSFIWSIADDCLRDVYVRGKYRDVILPMVVLRRLDTLLEPSKEAVLEEVRFQKEEMNEIELDDAPLCATSGYVFYNTSKWTLQTLFSTATNNQQILLANFEDYLNGFSENVKEIVECFNLKAQIRHMAGKDVLLDVVEKFVSPYINLTPAVKEDPEGNKLPALSNLGMGYVFEELIRKFNEENNEEAGEHFTPREVIELMTHLVFDPIKDNLPLSITVYDPACGSGGMLTETQNFVEEKYPASNRDIYLYGKEINDETYAICKSDMMIKGNNPENIRVGSTLSTDEFSSNRFDFMLSNPPYGKSWASEQKHIKEGKEVVDGRFKVKLKDYWGVESEQEAIPRSSDGQLLFLMEMVTKMKSPQDSPLGSRIASVHNGSSLFTGDAGSGESN…
15	VC1768	Vibrio	Vibrio cholerae O1 str. KW3	>ALJ63812.1 restriction endonuclease subunit S [Vibrio cholerae O1 str. KW3]	MIKKMPKYESYKDSCEQWIGDIPAHWEVYRLKSAVYECSNGIWGSDPNGRDEIVVLRVADFDDHKLKISDEKLTYRSIPAKEHQGRLLKNGDLLIEKSGGGDKTLVGRVVLFDKQYPAVTSNFVAKMTPKEWVISGFLKYVFSALYNNGVNYLSIKQTTGIQNLDASSYLNEKFCIPQKEEQYEIAKFLDNKTTQINEAIAIKQKQIELLKERKQIIIQQAVTQGLNPDATMKYSGVDWIGAIPGHWIVKRAKYLLDEINERSETGLEELLSVSHMTGVTPRSEKNVTMFMAEDYTGSKLCHSGDLVINIMWAWMGALGVSDRTGIVSPSYGVFREQREGTFVPKYLEMLLKSTKYVEYYNKVSTGLHSSRLRFYGHMLFDMALGFPPYEEQTQIVEYI…
15	VC1767	Vibrio	Vibrio cholerae O1 str. KW3	>ALJ63813.1 hypothetical protein N900_05500 [Vibrio cholerae O1 str. KW3]	MAVVVASCTLDKLFSNESILASDGKVQKNVHGMLAIPEYQRPYRWNEEQITRLLKDFKLHQQELNDKLETEHCPFYLGSVILHQQGDKLNIIDGQQRLTTMALMSYLANKHVDLKLVYESPESQQQIKHNLGWLYRNEASLADIDFAQINITLVVTDSEDEAYRFFETQNTGGVRLAGPDIIKAHHLRAVDEKDKSAVNTFATRWEALGDLNPVVDILLRGRYWQYLNFRDYPLHNQTQQVRNSIVTELAEHTGKGDDIAFGRIARTYMPNGGESLAQPQVGYELRQPLNSGANTIHYLQYFEQLRQTYLLKNSTQGELAGFYEFYQKLVCKLDGCGYLKQLYDACLLLYISQHGQQSLEVAAKKLFRVVYSRRVENQKAVKEKSVPAFVKETPVLDWI…
15	VC1766	Vibrio	Vibrio cholerae O1 str. KW3	>ALJ63814.1 hypothetical protein N900_05505 [Vibrio cholerae O1 str. KW3]	MGDHLSVQTELLTLEKIYTDNYQFSIPSYQRPYVWSDDDVLLLFRDIKEACRLKEPNYFIGTILSSRIEQDGERIYELIDGQQRTTTLMLMTIAFKYAGIKSDLAGLAVYTSSDGEDKPRLQFSIREQVQQLLGGLAGLKNYQVPSKETIADNAYLKQMGVALDVLTKEVEKLKSDDGVSAEAMGDYLYRQVQWVNNIVPTQMDLNRLFATMNTAGIQLEQADILKAKLFKHIHTDKAQYDAMWVACEHLENYFERNVRKVFPNADWYHIEPEHLASFDAERFAAKDETSEALSGLSIAELASQVKASSIPDNTEQEKFETYDLDVETVYCRPIIKFPLLLIHAYRVYLALNDHNDIEPRLHSDRLLEIFDPLINGDEQSVKLFIETLWQVRYQFDRWV…
15	VC1765	Vibrio	Vibrio cholerae O1 str. KW3	>ALJ63815.1 DEAD/DEAH box helicase [Vibrio cholerae O1 str. KW3]	MVSKTNEQALEAAIEKGLAGICKEELALGEAPLNYNNDLYLIGSPSDFDKQYALDTRLFWQFLEDTQASELEKLKRTSPHDWQRKILERFDRMIKRHGVLRLLKKGLDVDDAFLSLMYPAPLASSSEKVKKDFSANLFSVTRQVCYSNANPLEEIDMVLFINGIPLITLELKNPWTGQNAVYHGQKQYRDDRDANQPLLNFARCLVHMAVDTDEVYMTTKLAGKNTFFLPFNKGFNFGKGNPINPHGHKTAYLWQEVFRKESIANIIQHFIRLDGSSKKQLDKRTLFFPRYHQMDVVRRLVDHCSVNGVGQTYLIQHSAGSGKSNSITWAAYQLIETYPISDDLPGSRGKEMPLFDSVIVVTDRRLLDKQLRDNIKEFSEVKNIVAPAFKSSELKSALE…
16	VC1769	Vibrio	Vibrio vulnificus	>ALM70444.1 Type I restriction-modification system, DNA-methyltransferase subunit M [Vibrio vulnificus]	MDHSVHNKLVSFIWSIADDCLRDVYVRGKYRDVILPMVVLRRLDTLLEPSKEAVLEEVRFQKEEMNETELDDAPLCEASGYVFYNTSKWTLQTLRSTAINNQQILLANFEEYLNGFSDNVKEIIECFNLKAQIRHMAGKDVLLDVVEKFVSPYINLTPEVKEDPEGNKLPALSNLGMGYVFEELIRKFNEDNNEEAGEHFTPREVIELMTHLVFDPIKDNLPLSITVYDPACGSGGMLTETQNFVEEKYPASNRDIYLYGKEINDETYAICKSDMMIKGNNPENIRVGSTLSTDEFSSNRFDFMLSNPPYGKSWASEQKHIKEGKEVVDGRFKVKLKDYWGVESEQEAIPRSSDGQLLFLMEMVTKMKSPQVSPLGSRIASVHNGSSLFTGDAGSGESN…
16	VC1768	Vibrio	Vibrio vulnificus	>ALM70445.1 Type I restriction-modification system, specificity subunit S [Vibrio vulnificus]	MVDTMIEQLPKYESYKDSGIEWIGELPTSWRLEKAKWLFTRADRSVNPDDDIVTCFRDGQVTLRKNRRTDGFTNALKEHGYQGIRKGDLVIHAMDAFAGAIGVSDSDGKSTPVYSACVPRIDGEVNPYFYAYYMRDLALSGFIVSLAKGIRERSTDFRFNDFAGLILPWPSYQVQSEVVAFLDKKTAQIDEAIAIKQKQIELLKERKQIIIQQAVTQGLNPDAPMKGSGVDWIGEIPEHWIVKRAKYLLDEINERSETGLEELLSVSHMTGVTPRSEKNVTMFMAEDYTGSKLCHSGDLVINIMWAWMGALGVSDRTGIVSPSYGVFREQREGTFVPKYLEMLLKSTKYVEYYNKVSTGLHSSRLRFYGHMLFDMALGFPPYEEQTQIVEYISRECSKV…
16	VC1767	Vibrio	Vibrio vulnificus	>ALM70446.1 hypothetical protein FORC9_0929 [Vibrio vulnificus]	MAVVVASCTLDKLFSGEPILASDGKVEKDVHGMLAIPEYQRPYRWNEEQITRLLNDFKLRQQELAGKPEAEHCPFYLGSVILHQQGSKLNIIDGQQRLTTMALISHLANKHSDLELVYESPESQQQIKHNLGWLYKHDASLADIDFAQINITLVVTDSEDEAYRFFETQNTGGVRLAGPDIIKAHHLRAVDEKDKSAVNAFATRWEALGDLNPVVDILLRGRYWQYLNFRDYPLHNQTQQVRNSIVTELAEQTGKGDDIAFGRIARTYMSNGGESLAQPQVGYELRQPLNSGANTIHYLQYFEQLRQTYLLNQATLGELAGFYEFYQKLVCKLDGCGYLKQLYDACLLLYISQHGQQSLEVVAKKLFRVVYSRRVENQKAVKEKSVPAFVKETPVLDWI…
16	VC1766	Vibrio	Vibrio vulnificus	>ALM70447.1 hypothetical protein FORC9_0930 [Vibrio vulnificus]	MGDHLSVQTELLTLEKIYTDNYQFSIPSYQRPYVWSDDDVLLLFRDIKEACRLKEPNYFIGTILSSRIEQDGERIYELIDGQQRTTTLMLMTIAFKYAGIKSDLAGLAVYTSNDGEDKPRLQFSIREQVQQLLGGLAGLKNYQVPSKETIADNAYLKQMGVALDVLTKEVEKLKSDDGVSAEAMGDYLYRQVQWVNNIVPTQMDLNRLFATMNTAGIQLEQADILKAKLFKHIHTDKAQYDAMWVACEHLENYFERNVRKVFPNADWYHIEPEHLASFDAERFAAKDETIEALPGLSIAELASQVNASSIPDNTKQEKFETYDLDVETVYCRPIIKFPLLLIHAYRVYLALNDHNDIAPRLHSDRLLEIFEPLINGDEQSAKQFIETLWEVRYQFDRWV…
16	VC1765	Vibrio	Vibrio vulnificus	>ALM70448.1 Type I restriction-modification system, restriction subunit R [Vibrio vulnificus]	MVSKTNEQALEAAIEKGLAGICKEELALGEAPLNYNNDLYLIGSPSDFDKQYALDTRLFWQFLEDTQAIELEKLKRTSPHDWQRKILERFDRMIKRHGVLRLLKKGLDVDDAFLTLMYPAPLASSSEKVKKDFSANLFSVTRQVCYSNANPLEEIDMVLFINGIPLITLELKNPWTGQNAVYHGQKQYRDDRDVNQPLLNFARCLVHMAVDTDEVYMTTKLAGKNTFFLPFNKGFNFGKGNPTNLHGHKTAYLWQEVFRKESIANIIQHFVRLDGSSKKQLDKRTLFFPRYHQMDVVRRLIEDCSIKGVGQTYLIQHSAGSGKSNSITWAAYQFIETYPVSDDLPGSRGKEVPLFDSVIVVTDRRLLDKQLRDNIKEFSEVKNIVAPAFKSSELKSALE…
17	VC1765	Vibrio	Vibrio vulnificus	>ANH63744.1 Type I restriction-modification system, restriction subunit R [Vibrio vulnificus]	MVSKTNEQALEAAIEKGLAGICKEELALGEAPLNYNNDLYLIGSPSDFDKQYALDTRLFWQFLEDTQAIELEKLKRTSPHDWQRKILERFDRMIKRHGVLRLLKKGLDVDDAFLTLMYPAPLASSSEKVKKDFSANLFSVTRQVCYSNANPLEEIDMVLFINGIPLITLELKNPWTGQNAVYHGQKQYRDDRDVNQPLLNFARCLVHMAVDTDEVYMTTKLAGKNTFFLPFNKGFNFGKGNPTNLHGHKTAYLWQEVFRKESIANIIQHFVRLDGSSKKQLDKRTLFFPRYHQMDVVRRLIEDCSIKGVGQTYLIQHSAGSGKSNSITWAAYQFIETYPVSDDLPGSRGKEVPLFDSVIVVTDRRLLDKQLRDNIKEFSEVKNIVAPAFKSSELKSALE…
17	VC1766	Vibrio	Vibrio vulnificus	>ANH63745.1 hypothetical protein FORC16_1862 [Vibrio vulnificus]	MGDHLSVQTELLTLEKIYTDNYQFSIPSYQRPYVWSDDDVLLLFRDIKEACRLKEPNYFIGTILSSRIEQDGERIYELIDGQQRTTTLMLMTIAFKYAGIKSDLAGLAVYTSNDGEDKPRLQFSIREQVQQLLGGLAGLKNYQVPSKETIADNAYLKQMGVALDVLTKEVEKLKSDDGVSAEAMGDYLYRQVQWVNNIVPTQMDLNRLFATMNTAGIQLEQADILKAKLFKHIHTDKAQYDAMWVACEHLENYFERNVRKVFPNADWYHIEPEHLASFDAERFAAKDETIEALPGLSIAELASQVNASSIPDNTKQEKFETYDLDVETVYCRPIIKFPLLLIHAYRVYLALNDHNDIAPRLHSDRLLEIFEPLINGDEQSAKQFIETLWEVRYQFDRWV…
17	VC1767	Vibrio	Vibrio vulnificus	>ANH63746.1 hypothetical protein FORC16_1863 [Vibrio vulnificus]	MAVVVASCTLDKLFSGEPILASDGKVEKDVHGMLAIPEYQRPYRWNEEQITRLLNDFKLRQQELAGKPEAEHCPFYLGSVILHQQGSKLNIIDGQQRLTTMALISHLANKHSDLELVYESPESQQQIKHNLGWLYKHDASLADIDFAQINITLVVTDSEDEAYRFFETQNTGGVRLAGPDIIKAHHLRAVDEKDKSAVNAFATRWEALGDLNPVVDILLRGRYWQYLNFRDYPLHNQTQQVRNSIVTELAEQTGKGDDIAFGRIARTYMSNGGESLAQPQVGYELRQPLNSGANTIHYLQYFEQLRQTYLLNQATLGELAGFYEFYQKLVCKLDGCGYLKQLYDACLLLYISQHGQQSLEVVAKKLFRVVYSRRVENQKAVKEKSVPAFVKETPVLDWI…
17	VC1768	Vibrio	Vibrio vulnificus	>ANH63747.1 Type I restriction-modification system, specificity subunit S [Vibrio vulnificus]	MVDTMIEQLPKYESYKDSGIEWIGELPTSWRLEKAKWLFTRADRSVNPDDDIVTCFRDGQVTLRKNRRTDGFTNALKEHGYQGIRKGDLVIHAMDAFAGAIGVSDSDGKSTPVYSACVPRIDGEVNPYFYAYYMRDLALSGFIVSLAKGIRERSTDFRFNDFAGLILPWPSYQVQSEVVAFLDKKTAQIDEAIAIKQKQIELLKERKQIIIQQAVTQGLNPDAPMKGSGVDWIGEIPEHWIVKRAKYLLDEINERSETGLEELLSVSHMTGVTPRSEKNVTMFMAEDYTGSKLCHSGDLVINIMWAWMGALGVSDRTGIVSPSYGVFREQREGTFVPKYLEMLLKSTKYVEYYNKVSTGLHSSRLRFYGHMLFDMALGFPPYEEQTQIVEYISRECSKV…
17	VC1769	Vibrio	Vibrio vulnificus	>ANH63748.1 Type I restriction-modification system, DNA-methyltransferase subunit M [Vibrio vulnificus]	MDHSVHNKLVSFIWSIADDCLRDVYVRGKYRDVILPMVVLRRLDTLLEPSKEAVLEEVRFQKEEMNETELDDAPLCEASGYVFYNTSKWTLQTLRSTAINNQQILLANFEEYLNGFSDNVKEIIECFNLKAQIRHMAGKDVLLDVVEKFVSPYINLTPEVKEDPEGNKLPALSNLGMGYVFEELIRKFNEDNNEEAGEHFTPREVIELMTHLVFDPIKDNLPLSITVYDPACGSGGMLTETQNFVEEKYPASNRDIYLYGKEINDETYAICKSDMMIKGNNPENIRVGSTLSTDEFSSNRFDFMLSNPPYGKSWASEQKHIKEGKEVVDGRFKVKLKDYWGVESEQEAIPRSSDGQLLFLMEMVTKMKSPQVSPLGSRIASVHNGSSLFTGDAGSGESN…
18	VC1769	Vibrio	Vibrio cholerae 2740-80	>ANR87223.1 DNA methylase [Vibrio cholerae 2740-80]	MDHSVHNKLVSFIWSIADDCLRDVYVRGKYRDVILPMVVLRRLDTLLEPSKEAVLEEVRFQKEEMNEIELDDAPLCATSGYVFYNTSKWTLQTLFSTATNNQQILLANFEDYLNGFSENVKEIVECFNLKAQIRHMAGKDVLLDVVEKFVSPYINLTPAVKEDPEGNKLPALSNLGMGYVFEELIRKFNEENNEEAGEHFTPREVIELMTHLVFDPIKDNLPLSITVYDPACGSGGMLTETQNFVEEKYPASNRDIYLYGKEINDETYAICKSDMMIKGNNPENIRVGSTLSTDEFSSNRFDFMLSNPPYGKSWASEQKHIKEGKEVVDGRFKVKLKDYWGVESEQEAIPRSSDGQLLFLMEMVTKMKSPQDSPLGSRIASVHNGSSLFTGDAGSGESN…
18	VC1768	Vibrio	Vibrio cholerae 2740-80	>ANR87224.1 restriction endonuclease subunit S [Vibrio cholerae 2740-80]	MIKKMPKYESYKDSCEQWIGDIPAHWEVYRLKSAVYECSNGIWGSDPNGRDEIVVLRVADFDDHKLKISDEKLTYRSIPAKERQGRLLKNGDLLIEKSGGGDKTLVGRVVLFDKQYPAVTSNFVAKMTPKEWVISGFLKYVFSALYNNGVNYLSIKQTTGIQNLDASSYLNEKFCIPQKEEQYEIAKFLDNKTTQINEAIAIKQKQIELLKERKQIIIQQAVTQGLNPDATMKYSGVDWIGAIPGHWIVKRAKYLLDEINERSETGLEELLSVSHMTGVTPRSEKNVTMFMAEDYTGSKLCHSGDLVINIMWAWMGALGVSDRTGIVSPSYGVFREQREGTFVPKYLEMLLKSTKYVEYYNKVSTGLHSSRLRFYGHMLFDMALGFPPYEEQTQIVEYI…
18	VC1767	Vibrio	Vibrio cholerae 2740-80	>ANR87225.1 hypothetical protein BBB50_05840 [Vibrio cholerae 2740-80]	MAVVVASCTLDKLFSNESILASDGKVQKNVHGMLAIPEYQRPYRWNEEQITRLLKDFKLHQQELNDKLETEHCPFYLGSVILHQQGDKLNIIDGQQRLTTMALMSYLANKHVDLKLVYESPESQQQIKHNLGWLYRNEASLADIDFAQINITLVVTDSEDEAYRFFETQNTGGVRLAGPDIIKAHHLRAVDEKDKSAVNTFATRWEALGDLNPVVDILLRGRYWQYLNFRDYPLHNQTQQVRNSIVTELAEHTGKGDDIAFGRIARTYMPNGGESLAQPQVGYELRQPLNSGANTIHYLQYFEQLRQTYLLKNSTQGELAGFYEFYQKLVCKLDGCGYLKQLYDACLLLYISQHGQQSLEVAAKKLFRVVYSRRVENQKAVKEKSVPAFVKETPVLDWI…
18	VC1766	Vibrio	Vibrio cholerae 2740-80	>ANR87226.1 hypothetical protein BBB50_05845 [Vibrio cholerae 2740-80]	MGDHLSVQTELLTLEKIYTDNYQFSIPSYQRPYVWSDDDVLLLFRDIKEACRLKEPNYFIGTILSSRIEQDGERIYELIDGQQRTTTLMLMTIAFKYAGIKSDLAGLAVYTSSDGEDKPRLQFSIREQVQQLLGGLAGLKNYQVPSKETIADNAYLKQMGVALDVLTKEVEKLKSDDGVSAEAMGDYLYRQVQWVNNIVPTQMDLNRLFATMNTAGIQLEQADILKAKLFKHIHTDKAQYDAMWVACEHLENYFERNVRKVFPNADWYHIEPEHLASFDAERFAAKDETSEALSGLSIAELASQVKASSIPDNTEQEKFETYDLDVETVYCRPIIKFPLLLIHAYRVYLALNDHNDIEPRLHSDRLLEIFDPLINGDEQSVKLFIETLWQVRYQFDRWV…
18	VC1765	Vibrio	Vibrio cholerae 2740-80	>ANR87227.1 DEAD/DEAH box helicase [Vibrio cholerae 2740-80]	MVSKTNEQALEAAIEKGLAGICKEELALGEAPLNYNNDLYLIGSPSDFDKQYALDTRLFWQFLEDTQASELEKLKRTSPHDWQRKILERFDRMIKRHGVLRLLKKGLDVDDAFLSLMYPAPLASSSEKVKKDFSANLFSVTRQVCYSNANPLEEIDMVLFINGIPLITLELKNPWTGQNAVYHGQKQYRDDRDANQPLLNFARCLVHMAVDTDEVYMTTKLAGKNTFFLPFNKGFNFGKGNPINPHGHKTAYLWQEVFRKESIANIIQHFIRLDGSSKKQLDKRTLFFPRYHQMDVVRRLVDHCSVNGVGQTYLIQHSAGSGKSNSITWAAYQLIETYPISDDLPGSRGKEMPLFDSVIVVTDRRLLDKQLRDNIKEFSEVKNIVAPAFKSSELKSALE…
19	VC1769	Agarivorans	Agarivorans sp. B2Z047	>UQN40636.1 type I restriction-modification system subunit M [Agarivorans sp. B2Z047]	MDHSVHNKLVSFIWSIADDCLRDVYVRGKYRDVILPMVVLRRLDTLLEPSKEAVLEEVKFQTEEMNETELDDAPLCAASGYVFYNTSKWTLQTLFNTATNNQQILLANFEDYLNGFSDNVKEIVECFNLKAQIRHMAGKDVLLDVVEKFVSPYINLTPKVKEDPEGNKLPALSNLGMGYVFEELIRKFNEENNEEAGEHFTPREVIELMTHLVFDPIKDNLPLSITVYDPASGSGGMLTETQNFVEEKYPASNRDIYLYGKEINDETYAICKSDMMIKGNNPENIRVGSTLSTDEFSSERFDFMLSNPPYGKSWASEQKHIKDGKDVVDGRFKVKLKDYWGVESEQDAIPRSSDGQLLFLMEMVTKMKSPQVSPLGARIASVHNGSSLFTGDAGSGESH…
19	VC1768	Agarivorans	Agarivorans sp. B2Z047	>UQN40637.1 restriction endonuclease subunit S [Agarivorans sp. B2Z047]	MSNTMIEQTPKYEAYKDSGVEWIGAIPATWQICRMKYLLSERNERTTTGKEPLLALSKYRGVALKDSFEERAGRAESLVGYKKVAPNQLVINKMQAVNGLLSVSYIFGITSPDYSVYEVKQADILDIEFLNYALNLPLYLSEFKRRVTGVMEGFIRLYTDDLYDIPLLLPPIEEQKDIVRLLKNKSAIVDDAIAIKQKQIELLKERKQIIIQQAVTQGLNPDVSMKNSGVDWIEQVPEHWEMKRVKHIFEMVMEASEKNNSHELLSVYSDIGVKPRKELEERGNKASSTDGYWIVKSGDIIVNKLLAWMGAIGLSDYDGVTSPAYDILRPRIEVDGYFYHLLFRAKIFSSELKRHSRGIMDMRLRLYFDKFGVVDVPYPPIEEQRAIVSFVKKEFGLID…
19	VC1767	Agarivorans	Agarivorans sp. B2Z047	>UQN40638.1 DUF262 domain-containing protein [Agarivorans sp. B2Z047]	MAVVVASCTLEKLFSGVPILASDGKVKKDVHGMLAIPEYQRPYRWNEEQITRLLNDFKLHQKELVGKPEVEHCPFYLGSVILHQQGYKLNIIDGQQRLTTMALISYLANKHADLKLVYESPESQQQIKHNLGWLYKHEASLAVIDFAQINITLVVTDSEDEAYRFFETQNTGGVRLAGPDIIKAHHLRAVDEKDKSAVNTFATRWEALGDLNSVVDILLRGRYWQYLNFRDYPLHNQTQQVRTSIVTELAEHTGKGDDIAFGRIARTYMPNGGKSLAQPQVGYELRQPLNSGANTIHYLQYFEQLRQTYLLNNTAQGELAGFYEFYQHLVCKLDGCGYLKQLYDVCLLLYISQHGQQSLEIAAKKLFRVVYSRRVENQKAVKEKSVPAFVKETPVLDWI…
19	VC1766	Agarivorans	Agarivorans sp. B2Z047	>UQN40639.1 DUF262 domain-containing protein [Agarivorans sp. B2Z047]	MGDHLSVQTELLTLEKIYTDNYQFSIPSYQRPYVWSDDDVLLLFRDIKEACRLKEPNYFIGTILSSRIEQDGERIYELIDGQQRTTTLMLMTIAFKYAGIKSDLAGLAVYTSSDDEDKPRLQFSIREQVQQLLGGLAGLKDYQVPSKETIADNAYLKQMGVALDVLTKEVEKLKSDDVVSAEAMGDYLYRQVQWVNNIVPTQMDLNRLFATMNTAGIQLEQADILKAKLFKHIHTNKAQYDAMWVACEHLENYFERNVRKVFPNADWYHIEPEHLASFDAERFAAKDETSEALPGLSIAQLASQVKASSIPDSTEQEKFETYDLDVETVYCRPIIKFPLLLIHAYRVYLALNDHNDIEPRLHSDRLLEIFEPLINGDEQSVKQFIETLWQVRYQFDRWV…
19	VC1765	Agarivorans	Agarivorans sp. B2Z047	>UQN40640.1 type I restriction endonuclease subunit R [Agarivorans sp. B2Z047]	MVSKTNEQALEAAIEKGLAGICKEELALGEAPLNYNNDLYLIGSPSDFDKQYALDTRLFWQFLEDTQASELEKLKRTSPHDWQRKILERFDRMIKRHGVLRLLKKGLDVDDAFLTLMYPAPLASSSEKVKKDFSANLFSVTRQVCYSNANPLEEIDMVLFINGIPLITLELKNHWTGQNAAYHGQKQYRDDRDANQPLLNFARCLVHMAVDTDEVYMTTKLAGKKTFFLPFNKGFNLGKGNPTNPYGHKTAYLWQEVFRKESIANIIQHFVRLDGSSKKQLDKRTLFFPRYHQMDVVRRLVDHCSVNGVGQTYLIQHSAGSGKSNSITWAAYQLIETYPISDDLPGSRGKEVPLFDSVIVVTDRRLLDKQLRDNIKEFSEVKNIVAPAFKSSELKSALE…
20	VC1765	Vibrio	Vibrio cholerae	>APF49301.1 type I restriction enzyme HsdR [Vibrio cholerae]	MVSKTNEQALEAAIEKGLAGICKEELALGEAPLNYNNDLYLIGSPSDFDKQYALDTRLFWQFLEDTQASELEKLKRTSPHDWQRKILERFDRMIKRHGVLRLLKKGLDVDDAFLSLMYPAPLASSSEKVKKDFSANLFSVTRQVCYSNANPLEEIDMVLFINGIPLITLELKNPWTGQNAVYHGQKQYRDDRDANQPLLNFARCLVHMAVDTDEVYMTTKLAGKNTFFLPFNKGFNFGKGNPINPHGHKTAYLWQEVFRKESIANIIQHFIRLDGSSKKQLDKRTLFFPRYHQMDVVRRLVDHCSVNGVGQTYLIQHSAGSGKSNSITWAAYQLIETYPISDDLPGSRGKEMPLFDSVIVVTDRRLLDKQLRDNIKEFSEVKNIVAPAFKSSELKSALE…
20	VC1766	Vibrio	Vibrio cholerae	>APF49302.1 hypothetical protein ASZ80_01760 [Vibrio cholerae]	MGDHLSVQTELLTLEKIYTDNYQFSIPSYQRPYVWSDDDVLLLFRDIKEACRLKEPNYFIGTILSSRIEQDGERIYELIDGQQRTTTLMLMTIAFKYAGIKSDLAGLAVYTSSDGEDKPRLQFSIREQVQQLLGGLAGLKNYQVPSKETIADNAYLKQMGVALDVLTKEVEKLKSDDGVSAEAMGDYLYRQVQWVNNIVPTQMDLNRLFATMNTAGIQLEQADILKAKLFKHIHTDKAQYDAMWVACEHLENYFERNVRKVFPNADWYHIEPEHLASFDAERFAAKDETSEALSGLSIAELASQVKASSIPDNTEQEKFETYDLDVETVYCRPIIKFPLLLIHAYRVYLALNDHNDIEPRLHSDRLLEIFDPLINGDEQSVKLFIETLWQVRYQFDRWV…
20	VC1767	Vibrio	Vibrio cholerae	>APF49303.1 hypothetical protein ASZ80_01761 [Vibrio cholerae]	MAVVVASCTLDKLFSNESILASDGKVQKNVHGMLAIPEYQRPYRWNEEQITRLLKDFKLHQQELNDKLETEHCPFYLGSVILHQQGDKLNIIDGQQRLTTMALMSYLANKHVDLKLVYESPESQQQIKHNLGWLYRNEASLADIDFAQINITLVVTDSEDEAYRFFETQNTGGVRLAGPDIIKAHHLRAVDEKDKSAVNTFATRWEALGDLNPVVDILLRGRYWQYLNFRDYPLHNQTQQVRNSIVTELAEHTGKGDDIAFGRIARTYMPNGGESLAQPQVGYELRQPLNSGANTIHYLQYFEQLRQTYLLKNSTQGELAGFYEFYQKLVCKLDGCGYLKQLYDACLLLYISQHGQQSLEVAAKKLFRVVYSRRVENQKAVKEKSVPAFVKETPVLDWI…
20	VC1768	Vibrio	Vibrio cholerae	>APF49304.1 type I restriction enzyme, S subunit [Vibrio cholerae]	MIKKMPKYESYKDSCEQWIGDIPAHWEVYRLKSAVYECSNGIWGSDPNGRDEIVVLRVADFDDHKLKISDEKLTYRSIPAKEHQGRLLKNGDLLIEKSGGGDKTLVGRVVLFDKQYPAVTSNFVAKMTPKEWVISGFLKYVFSALYNNGVNYLSIKQTTGIQNLDASSYLNEKFCIPQKEEQYEIAKFLDNKTTQINEAIAIKQKQIELLKERKQIIIQQAVTQGLNPDATMKYSGVDWIGAIPGHWIVKRAKYLLDEINERSETGLEELLSVSHMTGVTPRSEKNVTMFMAEDYTGSKLCHSGDLVINIMWAWMGALGVSDRTGIVSPSYGVFREQREGTFVPKYLEMLLKSTKYVEYYNKVSTGLHSSRLRFYGHMLFDMALGFPPYEEQTQIVEYI…
20	VC1769	Vibrio	Vibrio cholerae	>APF49305.1 DNA methylase HsdM [Vibrio cholerae]	MDHSVHNKLVSFIWSIADDCLRDVYVRGKYRDVILPMVVLRRLDTLLEPSKEAVLEEVRFQKEEMNEIELDDAPLCATSGYVFYNTSKWTLQTLFSTATNNQQILLANFEDYLNGFSENVKEIVECFNLKAQIRHMAGKDVLLDVVEKFVSPYINLTPAVKEDPEGNKLPALSNLGMGYVFEELIRKFNEENNEEAGEHFTPREVIELMTHLVFDPIKDNLPLSITVYDPACGSGGMLTETQNFVEEKYPASNRDIYLYGKEINDETYAICKSDMMIKGNNPENIRVGSTLSTDEFSSNRFDFMLSNPPYGKSWASEQKHIKEGKEVVDGRFKVKLKDYWGVESEQEAIPRSSDGQLLFLMEMVTKMKSPQDSPLGSRIASVHNGSSLFTGDAGSGESN…
21	VC1765	Vibrio	Vibrio cholerae	>APF68087.1 Type-1 restriction enzyme R protein [Vibrio cholerae]	MVSKTNEQALEAAIEKGLAGICKEELALGEAPLNYNNDLYLIGSPSDFDKQYALDTRLFWQFLEDTQASELEKLKRTSPHDWQRKILERFDRMIKRHGVLRLLKKGLDVDDAFLSLMYPAPLASSSEKVKKDFSANLFSVTRQVCYSNANPLEEIDMVLFINGIPLITLELKNPWTGQNAVYHGQKQYRDDRDANQPLLNFARCLVHMAVDTDEVYMTTKLAGKNTFFLPFNKGFNFGKGNPINPHGHKTAYLWQEVFRKESIANIIQHFIRLDGSSKKQLDKRTLFFPRYHQMDVVRRLVDHCSVNGVGQTYLIQHSAGSGKSNSITWAAYQLIETYPISDDLPGSRGKEMPLFDSVIVVTDRRLLDKQLRDNIKEFSEVKNIVAPAFKSSELKSALE…
21	VC1766	Vibrio	Vibrio cholerae	>APF68088.1 hypothetical protein ASZ88_01706 [Vibrio cholerae]	MGDHLSVQTELLTLEKIYTDNYQFSIPSYQRPYVWSDDDVLLLFRDIKEACRLKEPNYFIGTILSSRIEQDGERIYELIDGQQRTTTLMLMTIAFKYAGIKSDLAGLAVYTSSDGEDKPRLQFSIREQVQQLLGGLAGLKNYQVPSKETIADNAYLKQMGVALDVLTKEVEKLKSDDGVSAEAMGDYLYRQVQWVNNIVPTQMDLNRLFATMNTAGIQLEQADILKAKLFKHIHTDKAQYDAMWVACEHLENYFERNVRKVFPNADWYHIEPEHLASFDAERFAAKDETSEALSGLSIAELASQVKASSIPDNTEQEKFETYDLDVETVYCRPIIKFPLLLIHAYRVYLALNDHNDIEPRLHSDRLLEIFDPLINGDEQSVKLFIETLWQVRYQFDRWV…
21	VC1767	Vibrio	Vibrio cholerae	>APF68089.1 hypothetical protein ASZ88_01707 [Vibrio cholerae]	MAVVVASCTLDKLFSNESILASDGKVQKNVHGMLAIPEYQRPYRWNEEQITRLLKDFKLHQQELNDKLETEHCPFYLGSVILHQQGDKLNIIDGQQRLTTMALMSYLANKHVDLKLVYESPESQQQIKHNLGWLYRNEASLADIDFAQINITLVVTDSEDEAYRFFETQNTGGVRLAGPDIIKAHHLRAVDEKDKSAVNTFATRWEALGDLNPVVDILLRGRYWQYLNFRDYPLHNQTQQVRNSIVTELAEHTGKGDDIAFGRIARTYMPNGGESLAQPQVGYELRQPLNSGANTIHYLQYFEQLRQTYLLKNSTQGELAGFYEFYQKLVCKLDGCGYLKQLYDACLLLYISQHGQQSLEVAAKKLFRVVYSRRVENQKAVKEKSVPAFVKETPVLDWI…
21	VC1768	Vibrio	Vibrio cholerae	>APF68090.1 EcoKI restriction-modification system protein HsdS [Vibrio cholerae]	MSNTMIKKMPKYESYKDSCEQWIGDIPAHWEVYRLKSAVYECSNGIWGSDPNGRDEIVVLRVADFDDHKLKISDEKLTYRSIPAKERQGRLLKNGDLLIEKSGGGDKTLVGRVVLFDKQYPAVTSNFVAKMTPKEWVISGFLKYVFSALYNNGVNYLSIKQTTGIQNLDASSYLNEKFCIPQKEEQYEIAKFLDNKTTQINEAIAIKQKQIELLKERKQIIIQQAVTQGLNPDATMKYSGVDWIGAIPGHWIVKRAKYLLDEINERSETGLEELLSVSHMTGVTPRSEKNVTMFMAEDYTGSKLCHSGDLVINIMWAWMGALGVSDRTGIVSPSYGVFREQREGTFVPKYLEMLLKSTKYVEYYNKVSTGLHSSRLRFYGHMLFDMALGFPPYEEQTQI…
21	VC1769	Vibrio	Vibrio cholerae	>APF68091.1 putative type I restriction enzymeP M protein [Vibrio cholerae]	MDHSVHNKLVSFIWSIADDCLRDVYVRGKYRDVILPMVVLRRLDTLLEPSKEAVLEEVRFQKEEMNEIELDDAPLCATSGYVFYNTSKWTLQTLFSTATNNQQILLANFEDYLNGFSENVKEIVECFNLKAQIRHMAGKDVLLDVVEKFVSPYINLTPAVKEDPEGNKLPALSNLGMGYVFEELIRKFNEENNEEAGEHFTPREVIELMTHLVFDPIKDNLPLSITVYDPACGSGGMLTETQNFVEEKYPASNRDIYLYGKEINDETYAICKSDMMIKGNNPENIRVGSTLSTDEFSSNRFDFMLSNPPYGKSWASEQKHIKEGKEVVDGRFKVKLKDYWGVESEQEAIPRSSDGQLLFLMEMVTKMKSPQDSPLGSRIASVHNGSSLFTGDAGSGESN…
22	VC1765	Vibrio	Vibrio cholerae	>APF53159.1 type I restriction enzyme HsdR [Vibrio cholerae]	MVSKTNEQALEAAIEKGLAGICKEELALGEAPLNYNNDLYLIGSPSDFDKQYALDTRLFWQFLEDTQASELEKLKRTSPHDWQRKILERFDRMIKRHGVLRLLKKGLDVDDAFLSLMYPAPLASSSEKVKKDFSANLFSVTRQVCYSNANPLEEIDMVLFINGIPLITLELKNPWTGQNAVYHGQKQYRDDRDANQPLLNFARCLVHMAVDTDEVYMTTKLAGKNTFFLPFNKGFNFGKGNPINPHGHKTAYLWQEVFRKESIANIIQHFIRLDGSSKKQLDKRTLFFPRYHQMDVVRRLVDHCSVNGVGQTYLIQHSAGSGKSNSITWAAYQLIETYPISDDLPGSRGKEMPLFDSVIVVTDRRLLDKQLRDNIKEFSEVKNIVAPAFKSSELKSALE…
22	VC1766	Vibrio	Vibrio cholerae	>APF53160.1 hypothetical protein ASZ82_01757 [Vibrio cholerae]	MGDHLSVQTELLTLEKIYTDNYQFSIPSYQRPYVWSDDDVLLLFRDIKEACRLKEPNYFIGTILSSRIEQDGERIYELIDGQQRTTTLMLMTIAFKYAGIKSDLAGLAVYTSSDGEDKPRLQFSIREQVQQLLGGLAGLKNYQVPSKETIADNAYLKQMGVALDVLTKEVEKLKSDDGVSAEAMGDYLYRQVQWVNNIVPTQMDLNRLFATMNTAGIQLEQADILKAKLFKHIHTDKAQYDAMWVACEHLENYFERNVRKVFPNADWYHIEPEHLASFDAERFAAKDETSEALSGLSIAELASQVKASSIPDNTEQEKFETYDLDVETVYCRPIIKFPLLLIHAYRVYLALNDHNDIEPRLHSDRLLEIFDPLINGDEQSVKLFIETLWQVRYQFDRWV…
22	VC1767	Vibrio	Vibrio cholerae	>APF53161.1 hypothetical protein ASZ82_01758 [Vibrio cholerae]	MAVVVASCTLDKLFSNESILASDGKVQKNVHGMLAIPEYQRPYRWNEEQITRLLKDFKLHQQELNDKLETEHCPFYLGSVILHQQGDKLNIIDGQQRLTTMALMSYLANKHVDLKLVYESPESQQQIKHNLGWLYRNEASLADIDFAQINITLVVTDSEDEAYRFFETQNTGGVRLAGPDIIKAHHLRAVDEKDKSAVNTFATRWEALGDLNPVVDILLRGRYWQYLNFRDYPLHNQTQQVRNSIVTELAEHTGKGDDIAFGRIARTYMPNGGESLAQPQVGYELRQPLNSGANTIHYLQYFEQLRQTYLLKNSTQGELAGFYEFYQKLVCKLDGCGYLKQLYDACLLLYISQHGQQSLEVAAKKLFRVVYSRRVENQKAVKEKSVPAFVKETPVLDWI…
22	VC1768	Vibrio	Vibrio cholerae	>APF53162.1 type I restriction enzyme, S subunit [Vibrio cholerae]	MIKKMPKYESYKDSCEQWIGDIPAHWEVYRLKSAVYECSNGIWGSDPNGRDEIVVLRVADFDDHKLKISDEKLTYRSIPAKEHQGRLLKNGDLLIEKSGGGDKTLVGRVVLFDKQYPAVTSNFVAKMTPKEWVISGFLKYVFSALYNNGVNYLSIKQTTGIQNLDASSYLNEKFCIPQKEEQYEIAKFLDNKTTQINEAIAIKQKQIELLKERKQIIIQQAVTQGLNPDATMKYSGVDWIGAIPGHWIVKRAKYLLDEINERSETGLEELLSVSHMTGVTPRSEKNVTMFMAEDYTGSKLCHSGDLVINIMWAWMGALGVSDRTGIVSPSYGVFREQREGTFVPKYLEMLLKSTKYVEYYNKVSTGLHSSRLRFYGHMLFDMALGFPPYEEQTQIVEYI…
22	VC1769	Vibrio	Vibrio cholerae	>APF53163.1 DNA methylase HsdM [Vibrio cholerae]	MDHSVHNKLVSFIWSIADDCLRDVYVRGKYRDVILPMVVLRRLDTLLEPSKEAVLEEVRFQKEEMNEIELDDAPLCATSGYVFYNTSKWTLQTLFSTATNNQQILLANFEDYLNGFSENVKEIVECFNLKAQIRHMAGKDVLLDVVEKFVSPYINLTPAVKEDPEGNKLPALSNLGMGYVFEELIRKFNEENNEEAGEHFTPREVIELMTHLVFDPIKDNLPLSITVYDPACGSGGMLTETQNFVEEKYPASNRDIYLYGKEINDETYAICKSDMMIKGNNPENIRVGSTLSTDEFSSNRFDFMLSNPPYGKSWASEQKHIKEGKEVVDGRFKVKLKDYWGVESEQEAIPRSSDGQLLFLMEMVTKMKSPQDSPLGSRIASVHNGSSLFTGDAGSGESN…
23	VC1765	Vibrio	Vibrio cholerae	>APF56898.1 hypothetical protein ASZ81_01757 [Vibrio cholerae]	MVSKTNEQALEAAIEKGLAGICKEELALGEAPLNYNNDLYLIGSPSDFDKQYALDTRLFWQFLEDTQASELEKLKRTSPHDWQRKILERFDRMIKRHGVLRLLKKGLDVDDAFLSLMYPAPLASSSEKVKKDFSANLFSVTRQVCYSNANPLEEIDMVLFINGIPLITLELKNPWTGQNAVYHGQKQYRDDRDANQPLLNFARCLVHMAVDTDEVYMTTKLAGKNTFFLPFNKGFNFGKGNPINPHGHKTAYLWQEVFRKESIANIIQHFIRLDGSSKKQLDKRTLFFPRYHQMDVVRRLVDHCSVNGVGQTYLIQHSAGSGKSNSITWAAYQLIETYPISDDLPGSRGKEMPLFDSVIVVTDRRLLDKQLRDNIKEFSEVKNIVAPAFKSSELKSALE…
23	VC1766	Vibrio	Vibrio cholerae	>APF56899.1 hypothetical protein ASZ81_01758 [Vibrio cholerae]	MGDHLSVQTELLTLEKIYTDNYQFSIPSYQRPYVWSDDDVLLLFRDIKEACRLKEPNYFIGTILSSRIEQDGERIYELIDGQQRTTTLMLMTIAFKYAGIKSDLAGLAVYTSSDGEDKPRLQFSIREQVQQLLGGLAGLKNYQVPSKETIADNAYLKQMGVALDVLTKEVEKLKSDDGVSAEAMGDYLYRQVQWVNNIVPTQMDLNRLFATMNTAGIQLEQADILKAKLFKHIHTDKAQYDAMWVACEHLENYFERNVRKVFPNADWYHIEPEHLASFDAERFAAKDETSEALSGLSIAELASQVKASSIPDNTEQEKFETYDLDVETVYCRPIIKFPLLLIHAYRVYLALNDHNDIEPRLHSDRLLEIFDPLINGDEQSVKLFIETLWQVRYQFDRWV…
23	VC1767	Vibrio	Vibrio cholerae	>APF56900.1 hypothetical protein ASZ81_01759 [Vibrio cholerae]	MAVVVASCTLDKLFSNESILASDGKVQKNVHGMLAIPEYQRPYRWNEEQITRLLKDFKLHQQELNDKLETEHCPFYLGSVILHQQGDKLNIIDGQQRLTTMALMSYLANKHVDLKLVYESPESQQQIKHNLGWLYRNEASLADIDFAQINITLVVTDSEDEAYRFFETQNTGGVRLAGPDIIKAHHLRAVDEKDKSAVNTFATRWEALGDLNPVVDILLRGRYWQYLNFRDYPLHNQTQQVRNSIVTELAEHTGKGDDIAFGRIARTYMPNGGESLAQPQVGYELRQPLNSGANTIHYLQYFEQLRQTYLLKNSTQGELAGFYEFYQKLVCKLDGCGYLKQLYDACLLLYISQHGQQSLEVAAKKLFRVVYSRRVENQKAVKEKSVPAFVKETPVLDWI…
23	VC1768	Vibrio	Vibrio cholerae	>APF56901.1 hypothetical protein ASZ81_01760 [Vibrio cholerae]	MIKKMPKYESYKDSCEQWIGDIPAHWEVYRLKSAVYECSNGIWGSDPNGRDEIVVLRVADFDDHKLKISDEKLTYRSIPAKEHQGRLLKNGDLLIEKSGGGDKTLVGRVVLFDKQYPAVTSNFVAKMTPKEWVISGFLKYVFSALYNNGVNYLSIKQTTGIQNLDASSYLNEKFCIPQKEEQYEIAKFLDNKTTQINEAIAIKQKQIELLKERKQIIIQQAVTQGLNPDATMKYSGVDWIGAIPGHWIVKRAKYLLDEINERSETGLEELLSVSHMTGVTPRSEKNVTMFMAEDYTGSKLCHSGDLVINIMWAWMGALGVSDRTGIVSPSYGVFREQREGTFVPKYLEMLLKSTKYVEYYNKVSTGLHSSRLRFYGHMLFDMALGFPPYEEQTQIVEYI…
23	VC1769	Vibrio	Vibrio cholerae	>APF56902.1 hypothetical protein ASZ81_01761 [Vibrio cholerae]	MDHSVHNKLVSFIWSIADDCLRDVYVRGKYRDVILPMVVLRRLDTLLEPSKEAVLEEVRFQKEEMNEIELDDAPLCATSGYVFYNTSKWTLQTLFSTATNNQQILLANFEDYLNGFSENVKEIVECFNLKAQIRHMAGKDVLLDVVEKFVSPYINLTPAVKEDPEGNKLPALSNLGMGYVFEELIRKFNEENNEEAGEHFTPREVIELMTHLVFDPIKDNLPLSITVYDPACGSGGMLTETQNFVEEKYPASNRDIYLYGKEINDETYAICKSDMMIKGNNPENIRVGSTLSTDEFSSNRFDFMLSNPPYGKSWASEQKHIKEGKEVVDGRFKVKLKDYWGVESEQEAIPRSSDGQLLFLMEMVTKMKSPQDSPLGSRIASVHNGSSLFTGDAGSGESN…
24	VC1765	Vibrio	Vibrio cholerae	>APF60343.1 type I restriction enzyme HsdR [Vibrio cholerae]	MVSKTNEQALEAAIEKGLAGICKEELALGEAPLNYNNDLYLIGSPSDFDKQYALDTRLFWQFLEDTQASELEKLKRTSPHDWQRKILERFDRMIKRHGVLRLLKKGLDVDDAFLSLMYPAPLASSSEKVKKDFSANLFSVTRQVCYSNANPLEEIDMVLFINGIPLITLELKNPWTGQNAVYHGQKQYRDDRDANQPLLNFARCLVHMAVDTDEVYMTTKLAGKNTFFLPFNKGFNFGKGNPINPHGHKTAYLWQEVFRKESIANIIQHFIRLDGSSKKQLDKRTLFFPRYHQMDVVRRLVDHCSVNGVGQTYLIQHSAGSGKSNSITWAAYQLIETYPISDDLPGSRGKEMPLFDSVIVVTDRRLLDKQLRDNIKEFSEVKNIVAPAFKSSELKSALE…
24	VC1766	Vibrio	Vibrio cholerae	>APF60344.1 hypothetical protein ASZ84_01332 [Vibrio cholerae]	MGDHLSVQTELLTLEKIYTDNYQFSIPSYQRPYVWSDDDVLLLFRDIKEACRLKEPNYFIGTILSSRIEQDGERIYELIDGQQRTTTLMLMTIAFKYAGIKSDLAGLAVYTSSDGEDKPRLQFSIREQVQQLLGGLAGLKNYQVPSKETIADNAYLKQMGVALDVLTKEVEKLKSDDGVSAEAMGDYLYRQVQWVNNIVPTQMDLNRLFATMNTAGIQLEQADILKAKLFKHIHTDKAQYDAMWVACEHLENYFERNVRKVFPNADWYHIEPEHLASFDAERFAAKDETSEALSGLSIAELASQVKASSIPDNTEQEKFETYDLDVETVYCRPIIKFPLLLIHAYRVYLALNDHNDIEPRLHSDRLLEIFDPLINGDEQSVKLFIETLWQVRYQFDRWV…
24	VC1767	Vibrio	Vibrio cholerae	>APF60345.1 hypothetical protein ASZ84_01333 [Vibrio cholerae]	MAVVVASCTLDKLFSNESILASDGKVQKNVHGMLAIPEYQRPYRWNEEQITRLLKDFKLHQQELNDKLETEHCPFYLGSVILHQQGDKLNIIDGQQRLTTMALMSYLANKHVDLKLVYESPESQQQIKHNLGWLYRNEASLADIDFAQINITLVVTDSEDEAYRFFETQNTGGVRLAGPDIIKAHHLRAVDEKDKSAVNTFATRWEALGDLNPVVDILLRGRYWQYLNFRDYPLHNQTQQVRNSIVTELAEHTGKGDDIAFGRIARTYMPNGGESLAQPQVGYELRQPLNSGANTIHYLQYFEQLRQTYLLKNSTQGELAGFYEFYQKLVCKLDGCGYLKQLYDACLLLYISQHGQQSLEVAAKKLFRVVYSRRVENQKAVKEKSVPAFVKETPVLDWI…
24	VC1768	Vibrio	Vibrio cholerae	>APF60346.1 type I restriction-modification system, specifity subunit [Vibrio cholerae]	MIKKMPKYESYKDSCEQWIGDIPAHWEVYRLKSAVYECSNGIWGSDPNGRDEIVVLRVADFDDHKLKISDEKLTYRSIPAKERQGRLLKNGDLLIEKSGGGDKTLVGRVVLFDKQYPAVTSNFVAKMTPKEWVISGFLKYVFSALYNNGVNYLSIKQTTGIQNLDASSYLNEKFCIPQKEEQYEIAKFLDNKTTQINEAIAIKQKQIELLKERKQIIIQQAVTQGLNPDATMKYSGVDWIGAIPGHWIVKRAKYLLDEINERSETGLEELLSVSHMTGVTPRSEKNVTMFMAEDYTGSKLCHSGDLVINIMWAWMGALGVSDRTGIVSPSYGVFREQREGTFVPKYLEMLLKSTKYVEYYNKVSTGLHSSRLRFYGHMLFDMALGFPPYEEQTQIVEYI…
24	VC1769	Vibrio	Vibrio cholerae	>APF60347.1 DNA methylase HsdM [Vibrio cholerae]	MDHSVHNKLVSFIWSIADDCLRDVYVRGKYRDVILPMVVLRRLDTLLEPSKEAVLEEVRFQKEEMNEIELDDAPLCATSGYVFYNTSKWTLQTLFSTATNNQQILLANFEDYLNGFSENVKEIVECFNLKAQIRHMAGKDVLLDVVEKFVSPYINLTPAVKEDPEGNKLPALSNLGMGYVFEELIRKFNEENNEEAGEHFTPREVIELMTHLVFDPIKDNLPLSITVYDPACGSGGMLTETQNFVEEKYPASNRDIYLYGKEINDETYAICKSDMMIKGNNPENIRVGSTLSTDEFSSNRFDFMLSNPPYGKSWASEQKHIKEGKEVVDGRFKVKLKDYWGVESEQEAIPRSSDGQLLFLMEMVTKMKSPQDSPLGSRIASVHNGSSLFTGDAGSGESN…
25	VC1765	Vibrio	Vibrio cholerae	>APF79256.1 type I restriction enzyme HsdR [Vibrio cholerae]	MVSKTNEQALEAAIEKGLAGICKEELALGEAPLNYNNDLYLIGSPSDFDKQYALDTRLFWQFLEDTQASELEKLKRTSPHDWQRKILERFDRMIKRHGVLRLLKKGLDVDDAFLSLMYPAPLASSSEKVKKDFSANLFSVTRQVCYSNANPLEEIDMVLFINGIPLITLELKNPWTGQNAVYHGQKQYRDDRDANQPLLNFARCLVHMAVDTDEVYMTTKLAGKNTFFLPFNKGFNFGKGNPINPHGHKTAYLWQEVFRKESIANIIQHFIRLDGSSKKQLDKRTLFFPRYHQMDVVRRLVDHCSVNGVGQTYLIQHSAGSGKSNSITWAAYQLIETYPISDDLPGSRGKEMPLFDSVIVVTDRRLLDKQLRDNIKEFSEVKNIVAPAFKSSELKSALE…
25	VC1766	Vibrio	Vibrio cholerae	>APF79257.1 hypothetical protein ASZ85_01730 [Vibrio cholerae]	MGDHLSVQTELLTLEKIYTDNYQFSIPSYQRPYVWSDDDVLLLFRDIKEACRLKEPNYFIGTILSSRIEQDGERIYELIDGQQRTTTLMLMTIAFKYAGIKSDLAGLAVYTSSDGEDKPRLQFSIREQVQQLLGGLAGLKNYQVPSKETIADNAYLKQMGVALDVLTKEVEKLKSDDGVSAEAMGDYLYRQVQWVNNIVPTQMDLNRLFATMNTAGIQLEQADILKAKLFKHIHTDKAQYDAMWVACEHLENYFERNVRKVFPNADWYHIEPEHLASFDAERFAAKDETSEALSGLSIAELASQVKASSIPDNTEQEKFETYDLDVETVYCRPIIKFPLLLIHAYRVYLALNDHNDIEPRLHSDRLLEIFDPLINGDEQSVKLFIETLWQVRYQFDRWV…
25	VC1767	Vibrio	Vibrio cholerae	>APF79258.1 hypothetical protein ASZ85_01731 [Vibrio cholerae]	MAVVVASCTLDKLFSNESILASDGKVQKNVHGMLAIPEYQRPYRWNEEQITRLLKDFKLHQQELNDKLETEHCPFYLGSVILHQQGDKLNIIDGQQRLTTMALMSYLANKHVDLKLVYESPESQQQIKHNLGWLYRNEASLADIDFAQINITLVVTDSEDEAYRFFETQNTGGVRLAGPDIIKAHHLRAVDEKDKSAVNTFATRWEALGDLNPVVDILLRGRYWQYLNFRDYPLHNQTQQVRNSIVTELAEHTGKGDDIAFGRIARTYMPNGGESLAQPQVGYELRQPLNSGANTIHYLQYFEQLRQTYLLKNSTQGELAGFYEFYQKLVCKLDGCGYLKQLYDACLLLYISQHGQQSLEVAAKKLFRVVYSRRVENQKAVKEKSVPAFVKETPVLDWI…
25	VC1768	Vibrio	Vibrio cholerae	>APF79259.1 type I restriction-modification system, specifity subunit [Vibrio cholerae]	MIKKMPKYESYKDSCEQWIGDIPAHWEVYRLKSAVYECSNGIWGSDPNGRDEIVVLRVADFDDHKLKISDEKLTYRSIPAKERQGRLLKNGDLLIEKSGGGDKTLVGRVVLFDKQYPAVTSNFVAKMTPKEWVISGFLKYVFSALYNNGVNYLSIKQTTGIQNLDASSYLNEKFCIPQKEEQYEIAKFLDNKTTQINEAIAIKQKQIELLKERKQIIIQQAVTQGLNPDATMKYSGVDWIGAIPGHWIVKRAKYLLDEINERSETGLEELLSVSHMTGVTPRSEKNVTMFMAEDYTGSKLCHSGDLVINIMWAWMGALGVSDRTGIVSPSYGVFREQREGTFVPKYLEMLLKSTKYVEYYNKVSTGLHSSRLRFYGHMLFDMALGFPPYEEQTQIVEYI…
25	VC1769	Vibrio	Vibrio cholerae	>APF79260.1 DNA methylase HsdM [Vibrio cholerae]	MDHSVHNKLVSFIWSIADDCLRDVYVRGKYRDVILPMVVLRRLDTLLEPSKEAVLEEVRFQKEEMNEIELDDAPLCATSGYVFYNTSKWTLQTLFSTATNNQQILLANFEDYLNGFSENVKEIVECFNLKAQIRHMAGKDVLLDVVEKFVSPYINLTPAVKEDPEGNKLPALSNLGMGYVFEELIRKFNEENNEEAGEHFTPREVIELMTHLVFDPIKDNLPLSITVYDPACGSGGMLTETQNFVEEKYPASNRDIYLYGKEINDETYAICKSDMMIKGNNPENIRVGSTLSTDEFSSNRFDFMLSNPPYGKSWASEQKHIKEGKEVVDGRFKVKLKDYWGVESEQEAIPRSSDGQLLFLMEMVTKMKSPQDSPLGSRIASVHNGSSLFTGDAGSGESN…
26	VC1765	Vibrio	Vibrio cholerae	>APF83208.1 type I restriction enzyme HsdR [Vibrio cholerae]	MVSKTNEQALEAAIEKGLAGICKEELALGEAPLNYNNDLYLIGSPSDFDKQYALDTRLFWQFLEDTQASELEKLKRTSPHDWQRKILERFDRMIKRHGVLRLLKKGLDVDDAFLSLMYPAPLASSSEKVKKDFSANLFSVTRQVCYSNANPLEEIDMVLFINGIPLITLELKNPWTGQNAVYHGQKQYRDDRDANQPLLNFARCLVHMAVDTDEVYMTTKLAGKNTFFLPFNKGFNFGKGNPINPHGHKTAYLWQEVFRKESIANIIQHFIRLDGSSKKQLDKRTLFFPRYHQMDVVRRLVDHCSVNGVGQTYLIQHSAGSGKSNSITWAAYQLIETYPISDDLPGSRGKEMPLFDSVIVVTDRRLLDKQLRDNIKEFSEVKNIVAPAFKSSELKSALE…
26	VC1766	Vibrio	Vibrio cholerae	>APF83209.1 hypothetical protein ASZ86_01788 [Vibrio cholerae]	MGDHLSVQTELLTLEKIYTDNYQFSIPSYQRPYVWSDDDVLLLFRDIKEACRLKEPNYFIGTILSSRIEQDGERIYELIDGQQRTTTLMLMTIAFKYAGIKSDLAGLAVYTSSDGEDKPRLQFSIREQVQQLLGGLAGLKNYQVPSKETIADNAYLKQMGVALDVLTKEVEKLKSDDGVSAEAMGDYLYRQVQWVNNIVPTQMDLNRLFATMNTAGIQLEQADILKAKLFKHIHTDKAQYDAMWVACEHLENYFERNVRKVFPNADWYHIEPEHLASFDAERFAAKDETSEALSGLSIAELASQVKASSIPDNTEQEKFETYDLDVETVYCRPIIKFPLLLIHAYRVYLALNDHNDIEPRLHSDRLLEIFDPLINGDEQSVKLFIETLWQVRYQFDRWV…
26	VC1767	Vibrio	Vibrio cholerae	>APF83210.1 hypothetical protein ASZ86_01789 [Vibrio cholerae]	MAVVVASCTLDKLFSNESILASDGKVQKNVHGMLAIPEYQRPYRWNEEQITRLLKDFKLHQQELNDKLETEHCPFYLGSVILHQQGDKLNIIDGQQRLTTMALMSYLANKHVDLKLVYESPESQQQIKHNLGWLYRNEASLADIDFAQINITLVVTDSEDEAYRFFETQNTGGVRLAGPDIIKAHHLRAVDEKDKSAVNTFATRWEALGDLNPVVDILLRGRYWQYLNFRDYPLHNQTQQVRNSIVTELAEHTGKGDDIAFGRIARTYMPNGGESLAQPQVGYELRQPLNSGANTIHYLQYFEQLRQTYLLKNSTQGELAGFYEFYQKLVCKLDGCGYLKQLYDACLLLYISQHGQQSLEVAAKKLFRVVYSRRVENQKAVKEKSVPAFVKETPVLDWI…
26	VC1768	Vibrio	Vibrio cholerae	>APF83211.1 type I restriction-modification system, specifity subunit [Vibrio cholerae]	MIKKMPKYESYKDSCEQWIGDIPAHWEVYRLKSAVYECSNGIWGSDPNGRDEIVVLRVADFDDHKLKISDEKLTYRSIPAKERQGRLLKNGDLLIEKSGGGDKTLVGRVVLFDKQYPAVTSNFVAKMTPKEWVISGFLKYVFSALYNNGVNYLSIKQTTGIQNLDASSYLNEKFCIPQKEEQYEIAKFLDNKTTQINEAIAIKQKQIELLKERKQIIIQQAVTQGLNPDATMKYSGVDWIGAIPGHWIVKRAKYLLDEINERSETGLEELLSVSHMTGVTPRSEKNVTMFMAEDYTGSKLCHSGDLVINIMWAWMGALGVSDRTGIVSPSYGVFREQREGTFVPKYLEMLLKSTKYVEYYNKVSTGLHSSRLRFYGHMLFDMALGFPPYEEQTQIVEYI…
26	VC1769	Vibrio	Vibrio cholerae	>APF83212.1 DNA methylase HsdM [Vibrio cholerae]	MDHSVHNKLVSFIWSIADDCLRDVYVRGKYRDVILPMVVLRRLDTLLEPSKEAVLEEVRFQKEEMNEIELDDAPLCATSGYVFYNTSKWTLQTLFSTATNNQQILLANFEDYLNGFSENVKEIVECFNLKAQIRHMAGKDVLLDVVEKFVSPYINLTPAVKEDPEGNKLPALSNLGMGYVFEELIRKFNEENNEEAGEHFTPREVIELMTHLVFDPIKDNLPLSITVYDPACGSGGMLTETQNFVEEKYPASNRDIYLYGKEINDETYAICKSDMMIKGNNPENIRVGSTLSTDEFSSNRFDFMLSNPPYGKSWASEQKHIKEGKEVVDGRFKVKLKDYWGVESEQEAIPRSSDGQLLFLMEMVTKMKSPQDSPLGSRIASVHNGSSLFTGDAGSGESN…
27	VC1769	Vibrio	Vibrio cholerae	>APF75017.1 DNA methylase HsdM [Vibrio cholerae]	MDHSVHNKLVSFIWSIADDCLRDVYVRGKYRDVILPMVVLRRLDTLLEPSKEAVLEEVRFQKEEMNEIELDDAPLCATSGYVFYNTSKWTLQTLFSTATNNQQILLANFEDYLNGFSENVKEIVECFNLKAQIRHMAGKDVLLDVVEKFVSPYINLTPAVKEDPEGNKLPALSNLGMGYVFEELIRKFNEENNEEAGEHFTPREVIELMTHLVFDPIKDNLPLSITVYDPACGSGGMLTETQNFVEEKYPASNRDIYLYGKEINDETYAICKSDMMIKGNNPENIRVGSTLSTDEFSSNRFDFMLSNPPYGKSWASEQKHIKEGKEVVDGRFKVKLKDYWGVESEQEAIPRSSDGQLLFLMEMVTKMKSPQDSPLGSRIASVHNGSSLFTGDAGSGESN…
27	VC1768	Vibrio	Vibrio cholerae	>APF75018.1 type I restriction-modification system, specifity subunit [Vibrio cholerae]	MIKKMPKYESYKDSCEQWIGDIPAHWEVYRLKSAVYECSNGIWGSDPNGRDEIVVLRVADFDDHKLKISDEKLTYRSIPAKERQGRLLKNGDLLIEKSGGGDKTLVGRVVLFDKQYPAVTSNFVAKMTPKEWVISGFLKYVFSALYNNGVNYLSIKQTTGIQNLDASSYLNEKFCIPQKEEQYEIAKFLDNKTTQINEAIAIKQKQIELLKERKQIIIQQAVTQGLNPDATMKYSGVDWIGAIPGHWIVKRAKYLLDEINERSETGLEELLSVSHMTGVTPRSEKNVTMFMAEDYTGSKLCHSGDLVINIMWAWMGALGVSDRTGIVSPSYGVFREQREGTFVPKYLEMLLKSTKYVEYYNKVSTGLHSSRLRFYGHMLFDMALGFPPYEEQTQIVEYI…
27	VC1767	Vibrio	Vibrio cholerae	>APF75019.1 hypothetical protein ASZ83_01134 [Vibrio cholerae]	MAVVVASCTLDKLFSNESILASDGKVQKNVHGMLAIPEYQRPYRWNEEQITRLLKDFKLHQQELNDKLETEHCPFYLGSVILHQQGDKLNIIDGQQRLTTMALMSYLANKHVDLKLVYESPESQQQIKHNLGWLYRNEASLADIDFAQINITLVVTDSEDEAYRFFETQNTGGVRLAGPDIIKAHHLRAVDEKDKSAVNTFATRWEALGDLNPVVDILLRGRYWQYLNFRDYPLHNQTQQVRNSIVTELAEHTGKGDDIAFGRIARTYMPNGGESLAQPQVGYELRQPLNSGANTIHYLQYFEQLRQTYLLKNSTQGELAGFYEFYQKLVCKLDGCGYLKQLYDACLLLYISQHGQQSLEVAAKKLFRVVYSRRVENQKAVKEKSVPAFVKETPVLDWI…
27	VC1766	Vibrio	Vibrio cholerae	>APF75020.1 hypothetical protein ASZ83_01135 [Vibrio cholerae]	MGDHLSVQTELLTLEKIYTDNYQFSIPSYQRPYVWSDDDVLLLFRDIKEACRLKEPNYFIGTILSSRIEQDGERIYELIDGQQRTTTLMLMTIAFKYAGIKSDLAGLAVYTSSDGEDKPRLQFSIREQVQQLLGGLAGLKNYQVPSKETIADNAYLKQMGVALDVLTKEVEKLKSDDGVSAEAMGDYLYRQVQWVNNIVPTQMDLNRLFATMNTAGIQLEQADILKAKLFKHIHTDKAQYDAMWVACEHLENYFERNVRKVFPNADWYHIEPEHLASFDAERFAAKDETSEALSGLSIAELASQVKASSIPDNTEQEKFETYDLDVETVYCRPIIKFPLLLIHAYRVYLALNDHNDIEPRLHSDRLLEIFDPLINGDEQSVKLFIETLWQVRYQFDRWV…
27	VC1765	Vibrio	Vibrio cholerae	>APF75021.1 type I restriction enzyme HsdR [Vibrio cholerae]	MVSKTNEQALEAAIEKGLAGICKEELALGEAPLNYNNDLYLIGSPSDFDKQYALDTRLFWQFLEDTQASELEKLKRTSPHDWQRKILERFDRMIKRHGVLRLLKKGLDVDDAFLSLMYPAPLASSSEKVKKDFSANLFSVTRQVCYSNANPLEEIDMVLFINGIPLITLELKNPWTGQNAVYHGQKQYRDDRDANQPLLNFARCLVHMAVDTDEVYMTTKLAGKNTFFLPFNKGFNFGKGNPINPHGHKTAYLWQEVFRKESIANIIQHFIRLDGSSKKQLDKRTLFFPRYHQMDVVRRLVDHCSVNGVGQTYLIQHSAGSGKSNSITWAAYQLIETYPISDDLPGSRGKEMPLFDSVIVVTDRRLLDKQLRDNIKEFSEVKNIVAPAFKSSELKSALE…
28	VC1765	Vibrio	Vibrio cholerae	>APF71797.1 type I restriction enzyme HsdR [Vibrio cholerae]	MVSKTNEQALEAAIEKGLAGICKEELALGEAPLNYNNDLYLIGSPSDFDKQYALDTRLFWQFLEDTQASELEKLKRTSPHDWQRKILERFDRMIKRHGVLRLLKKGLDVDDAFLSLMYPAPLASSSEKVKKDFSANLFSVTRQVCYSNANPLEEIDMVLFINGIPLITLELKNPWTGQNAVYHGQKQYRDDRDANQPLLNFARCLVHMAVDTDEVYMTTKLAGKNTFFLPFNKGFNFGKGNPINPHGHKTAYLWQEVFRKESIANIIQHFIRLDGSSKKQLDKRTLFFPRYHQMDVVRRLVDHCSVNGVGQTYLIQHSAGSGKSNSITWAAYQLIETYPISDDLPGSRGKEMPLFDSVIVVTDRRLLDKQLRDNIKEFSEVKNIVAPAFKSSELKSALE…
28	VC1766	Vibrio	Vibrio cholerae	>APF71798.1 hypothetical protein ASZ79_01782 [Vibrio cholerae]	MGDHLSVQTELLTLEKIYTDNYQFSIPSYQRPYVWSDDDVLLLFRDIKEACRLKEPNYFIGTILSSRIEQDGERIYELIDGQQRTTTLMLMTIAFKYAGIKSDLAGLAVYTSSDGEDKPRLQFSIREQVQQLLGGLAGLKNYQVPSKETIADNAYLKQMGVALDVLTKEVEKLKSDDGVSAEAMGDYLYRQVQWVNNIVPTQMDLNRLFATMNTAGIQLEQADILKAKLFKHIHTDKAQYDAMWVACEHLENYFERNVRKVFPNADWYHIEPEHLASFDAERFAAKDETSEALSGLSIAELASQVKASSIPDNTEQEKFETYDLDVETVYCRPIIKFPLLLIHAYRVYLALNDHNDIEPRLHSDRLLEIFDPLINGDEQSVKLFIETLWQVRYQFDRWV…
28	VC1767	Vibrio	Vibrio cholerae	>APF71799.1 hypothetical protein ASZ79_01783 [Vibrio cholerae]	MAVVVASCTLDKLFSNESILASDGKVQKNVHGMLAIPEYQRPYRWNEEQITRLLKDFKLHQQELNDKLETEHCPFYLGSVILHQQGDKLNIIDGQQRLTTMALMSYLANKHVDLKLVYESPESQQQIKHNLGWLYRNEASLADIDFAQINITLVVTDSEDEAYRFFETQNTGGVRLAGPDIIKAHHLRAVDEKDKSAVNTFATRWEALGDLNPVVDILLRGRYWQYLNFRDYPLHNQTQQVRNSIVTELAEHTGKGDDIAFGRIARTYMPNGGESLAQPQVGYELRQPLNSGANTIHYLQYFEQLRQTYLLKNSTQGELAGFYEFYQKLVCKLDGCGYLKQLYDACLLLYISQHGQQSLEVAAKKLFRVVYSRRVENQKAVKEKSVPAFVKETPVLDWI…
28	VC1768	Vibrio	Vibrio cholerae	>APF71800.1 type I restriction enzyme, S subunit [Vibrio cholerae]	MIKKMPKYESYKDSCEQWIGDIPAHWEVYRLKSAVYECSNGIWGSDPNGRDEIVVLRVADFDDHKLKISDEKLTYRSIPAKEHQGRLLKNGDLLIEKSGGGDKTLVGRVVLFDKQYPAVTSNFVAKMTPKEWVISGFLKYVFSALYNNGVNYLSIKQTTGIQNLDASSYLNEKFCIPQKEEQYEIAKFLDNKTTQINEAIAIKQKQIELLKERKQIIIQQAVTQGLNPDATMKYSGVDWIGAIPGHWIVKRAKYLLDEINERSETGLEELLSVSHMTGVTPRSEKNVTMFMAEDYTGSKLCHSGDLVINIMWAWMGALGVSDRTGIVSPSYGVFREQREGTFVPKYLEMLLKSTKYVEYYNKVSTGLHSSRLRFYGHMLFDMALGFPPYEEQTQIVEYI…
28	VC1769	Vibrio	Vibrio cholerae	>APF71801.1 DNA methylase HsdM [Vibrio cholerae]	MDHSVHNKLVSFIWSIADDCLRDVYVRGKYRDVILPMVVLRRLDTLLEPSKEAVLEEVRFQKEEMNEIELDDAPLCATSGYVFYNTSKWTLQTLFSTATNNQQILLANFEDYLNGFSENVKEIVECFNLKAQIRHMAGKDVLLDVVEKFVSPYINLTPAVKEDPEGNKLPALSNLGMGYVFEELIRKFNEENNEEAGEHFTPREVIELMTHLVFDPIKDNLPLSITVYDPACGSGGMLTETQNFVEEKYPASNRDIYLYGKEINDETYAICKSDMMIKGNNPENIRVGSTLSTDEFSSNRFDFMLSNPPYGKSWASEQKHIKEGKEVVDGRFKVKLKDYWGVESEQEAIPRSSDGQLLFLMEMVTKMKSPQDSPLGSRIASVHNGSSLFTGDAGSGESN…
29	VC1769	Vibrio	Vibrio cholerae	>ARB80610.1 SAM-dependent DNA methyltransferase [Vibrio cholerae]	MDHSVHNKLVSFIWSIADDCLRDVYVRGKYRDVILPMVVLRRLDTLLEPSKEAVLEEVRFQKEEMNEIELDDAPLCATSGYVFYNTSKWTLQTLFSTATNNQQILLANFEDYLNGFSENVKEIVECFNLKAQIRHMAGKDVLLDVVEKFVSPYINLTPAVKEDPEGNKLPALSNLGMGYVFEELIRKFNEENNEEAGEHFTPREVIELMTHLVFDPIKDNLPLSITVYDPACGSGGMLTETQNFVEEKYPASNRDIYLYGKEINDETYAICKSDMMIKGNNPENIRVGSTLSTDEFSSNRFDFMLSNPPYGKSWASEQKHIKEGKEVVDGRFKVKLKDYWGVESEQEAIPRSSDGQLLFLMEMVTKMKSPQDSPLGSRIASVHNGSSLFTGDAGSGESN…
29	VC1768	Vibrio	Vibrio cholerae	>ARB80611.1 restriction endonuclease subunit S [Vibrio cholerae]	MLTFWASLWLRFRGKLMSNTMIKKMPKYESYKDSCEQWIGDIPAHWEVYRLKSAVYECSNGIWGSDPNGRDEIVVLRVADFDDHKLKISDEKLTYRSIPAKEHQGRLLKNGDLLIEKSGGGDKTLVGRVVLFDKQYPAVTSNFVAKMTPKEWVISGFLKYVFSALYNNGVNYLSIKQTTGIQNLDASSYLNEKFCIPQKEEQYEIAKFLDNKTTQINEAIAIKQKQIELLKERKQIIIQQAVTQGLNPDATMKYSGVDWIGAIPGHWIVKRAKYLLDEINERSETGLEELLSVSHMTGVTPRSEKNVTMFMAEDYTGSKLCHSGDLVINIMWAWMGALGVSDRTGIVSPSYGVFREQREGTFVPKYLEMLLKSTKYVEYYNKVSTGLHSSRLRFYGHML…
29	VC1767	Vibrio	Vibrio cholerae	>ARB80612.1 DUF262 domain-containing protein [Vibrio cholerae]	MAVVVASCTLDKLFSNESILASDGKVQKNVHGMLAIPEYQRPYRWNEEQITRLLKDFKLHQQELNDKLETEHCPFYLGSVILHQQGDKLNIIDGQQRLTTMALMSYLANKHVDLKLVYESPESQQQIKHNLGWLYRNEASLADIDFAQINITLVVTDSEDEAYRFFETQNTGGVRLAGPDIIKAHHLRAVDEKDKSAVNTFATRWEALGDLNPVVDILLRGRYWQYLNFRDYPLHNQTQQVRNSIVTELAEHTGKGDDIAFGRIARTYMPNGGESLAQPQVGYELRQPLNSGANTIHYLQYFEQLRQTYLLKNSTQGELAGFYEFYQKLVCKLDGCGYLKQLYDACLLLYISQHGQQSLEVAAKKLFRVVYSRRVENQKAVKEKSVPAFVKETPVLDWI…
29	VC1766	Vibrio	Vibrio cholerae	>ARB80613.1 DUF262 domain-containing protein [Vibrio cholerae]	MGDHLSVQTELLTLEKIYTDNYQFSIPSYQRPYVWSDDDVLLLFRDIKEACRLKEPNYFIGTILSSRIEQDGERIYELIDGQQRTTTLMLMTIAFKYAGIKSDLAGLAVYTSSDGEDKPRLQFSIREQVQQLLGGLAGLKNYQVPSKETIADNAYLKQMGVALDVLTKEVEKLKSDDGVSAEAMGDYLYRQVQWVNNIVPTQMDLNRLFATMNTAGIQLEQADILKAKLFKHIHTDKAQYDAMWVACEHLENYFERNVRKVFPNADWYHIEPEHLASFDAERFAAKDETSEALSGLSIAELASQVKASSIPDNTEQEKFETYDLDVETVYCRPIIKFPLLLIHAYRVYLALNDHNDIEPRLHSDRLLEIFDPLINGDEQSVKLFIETLWQVRYQFDRWV…
29	VC1765	Vibrio	Vibrio cholerae	>ARB80614.1 type I restriction endonuclease subunit R [Vibrio cholerae]	MVFMVSKTNEQALEAAIEKGLAGICKEELALGEAPLNYNNDLYLIGSPSDFDKQYALDTRLFWQFLEDTQASELEKLKRTSPHDWQRKILERFDRMIKRHGVLRLLKKGLDVDDAFLSLMYPAPLASSSEKVKKDFSANLFSVTRQVCYSNANPLEEIDMVLFINGIPLITLELKNPWTGQNAVYHGQKQYRDDRDANQPLLNFARCLVHMAVDTDEVYMTTKLAGKNTFFLPFNKGFNFGKGNPINPHGHKTAYLWQEVFRKESIANIIQHFIRLDGSSKKQLDKRTLFFPRYHQMDVVRRLVDHCSVNGVGQTYLIQHSAGSGKSNSITWAAYQLIETYPISDDLPGSRGKEMPLFDSVIVVTDRRLLDKQLRDNIKEFSEVKNIVAPAFKSSELKS…
30	VC1765	Shewanella	Shewanella putrefaciens	>QXN23328.1 type I restriction endonuclease subunit R [Shewanella putrefaciens]	MVSSTNEQALEASIERALTGHCLEDQKAGISDGIVTPYGVNHCGYMSGFPSDFNMQYAIDERFFWQFLQKTQEVELAKLQKNNPSDWQRKLLERFDRLIKKHGILHLLKKGLSVDDAHFNLLYPAPLASSSVKVKQNFADNVFSCTRQVRYSMENPLQEIDMVLFINGIPLITLELKNAWTGQTARYHGQKQYRDDRDASQPLLTFGRCLVHMAVDTDEVYMTTKLSGGSTFFLPFNKGHNLGQGNPPNPSGHKTAYLWHEVFTKESLANIIQHFVRLDGSSKDPLPKRTLFFPRYHQLDVVRKLVDHAAQHGVGQTYLIQHSAGSGKSNSITWAAYQLIETYPASSDVAGGKSLEQPLFDSVIVVTDRRLLDKQLRDNIKEFSEVKNIIAPANKSSEL…
30	VC1766	Shewanella	Shewanella putrefaciens	>QXN23329.1 DUF262 domain-containing HNH endonuclease family protein [Shewanella putrefaciens]	MSSKVETELLSLQTIATKDLGFVIPCYQRPYVWREEEVIKLFYDVRDAYLAKEPHYFIGSVLSALNGDKSQYELIDGQQRTTTLMLLSLAFKAVGIETPLAHVSIKGENPRLTFEIRESVRNLLGSYAGLDKITKPGEEDIRKDEYLVHLEANLTILKQQVDKLAEQSDFDIQGFADYIFNQVQWVNNIVPASMDLNRLFSSLNTGGIQLEPVDLLKAKLFKHITTDKAVYSSIWQACEHTDNYFERNLRQIFKNADWQTLEYTDLANYQAELFPLVSSSNSVQRVGKSIAEIASGSLDFDVELEQSESQSDDFDDETVYCRSIISFELLLIHTLRIFCTQKSWDDLTPRIRASNLMSCFEGLLQHDERTIKSFIELLWQVRYQFDTWVVKWVEHDDRE…
30	VC1767	Shewanella	Shewanella putrefaciens	>QXN23330.1 DUF262 domain-containing protein [Shewanella putrefaciens]	MTVSVATCSAQQLFEGHKILGSNGKQITGTLVIPEYQRPYCWQSQQIDSLLEDLEAHFHKHSELSYYLGSLILHHDEQQLKIIDGQQRITTLALFGFLLQQHQKLDLRFESPLSQQQIKTNLDWIANHKSKWAKLINFERIQFSLVVTESEDDAYRFFETQNTGGVRLSGPDIIKAHHLRAVPKVHQSRFALQWEGLGKLDNSVKFLLKGRYWQQLNLRELAPHLQTKVVRDQIVAELGEQTTEGDDIAYGQILRLTGIGGDVVQQAAQQGYEVRQPLNAGINTIRYLAYFQNLYQQYWNHPTLPHLEGYNRFVCWLKGLEGCGYLQGLYEACLMMYISQFGEYQLELAANKLFRVVYSRRVSNQKAVRENSISSFVRDYPVLDWIALSYTPKQCFTFF…
30	VC1768	Shewanella	Shewanella putrefaciens	>QXN23331.1 restriction endonuclease subunit S [Shewanella putrefaciens]	MERLALMPKYEDYVDSGVEWLGDIPASWSLLANKHIFRLKKKQVGKRSNEYDLLSLTLRGVIKRDMENPEGKFPAEFDTYQEVQCGDFIFCLFDVEETPRTVGLSPFNGMITGAYTVFESNDNFDNRFLYYFYLNLDAKKRLKPLYRGLRNTIPKDSFLSFKTFIPPQEQQTRIANFLDKKTAQIDDAIAIKEQQINLLKERKQIIIQQAVTQGLDPNVPMKDSGVDWIGKIPAHWETVRSRWLFKQRREKARKEDEQLTASQKYGVISQQQYMELEGRRVTQVEFNSEILKHVEANDFVISMRSFQGGIEFCPYTGCVSSAYVPLIPNSMVYAPYFKHLLKSSRYIEALQSTSNLVRDGQALRYENFCMVDLLIVPEEEQVAIAKYIDDQNSLTEMST…
30	VC1769	Shewanella	Shewanella putrefaciens	>QXN23332.1 type I restriction-modification system subunit M [Shewanella putrefaciens]	MDHSVHNKLISFIWNIADDCLRDVYVRGKYRDVILPMVVLRRLDTLLEPTKEAVLEEVKFQKEEMQATELDDEPLKAASGYVFYNTSKWTLKSLFNTATNNQQILLANFEEYLLGFSDNVKEIIECFNLKSQIRHMASKQVLLDVVEKFVSPYINLTHETVEDPDGNKMPALTNLGMGYVFEELIRKFNEENNEEAGEHFTPREVIELMTHLVFDPVKDQLPLTMTVYDPACGSGGMLTESQNFIEEKYPNDSRDVYLYGKEINDETYAICKSDMMIKGNNPENIKVGSTLSTDEFAASRFDFMLSNPPYGKSWASEQKHIKDGSDVIDPRFKVSLKDYWGNLEVVDATPRSSDGQLLFLMEMVNKMKDPSVSPLGSRIASVHNGSSLFTGDAGGGESN…
31	VC1769	Labilibaculum	Labilibaculum antarcticum	>BAX80830.1 restriction endonuclease subunit M [Labilibaculum antarcticum]	MTNVKESANFIWSIADLLRGDYKQSDYGKVILPFTILRRLDCVLEKSKADVLKKSEQVKTMNIQNLDPILNKVAGYNFHNSSLFDFDKLIADPNNIASNLRNYINGFSEDAREIIEQFDFDNQITKLEDANLLFMVLKRFQEIDLHPERISSLEMGYMFEELIRKFAEISNETAGEHFTPREVIRLMVNLLFMNDREILTQKGIVKTIFDCCAGTGGMLSVAEEYLNELNPDARLEVFGQELNPESYAICKSDMLIKGQNPSNIAKGNSLKNIDGAKQKADQFINHKFDYLITNPPFGVKWEKVASEVVSEHESLGHGGRFGAGLPSKSDGSFLFLMSLISKMKPEGSRLAIVFNGSPLFSGSPSSKKNESSIRQWIIENDLLESIIALPNQLFYNTGI…
31	VC1768	Labilibaculum	Labilibaculum antarcticum	>BAX80832.1 hypothetical protein ALGA_2510 [Labilibaculum antarcticum]	MKKYENYKDSGIKWIGEIPEHWKVMKMKFVANLKSGSNITSEQINDNGKYPVYGGNGLRGYYHKYTNDGDSVLIGRQGALCGNIKFVSDKFWASEHAVVVYLFEKNHWVWFGKLLEVMNLNQYSQSAAQPGLSVNEIVNLSIPVPILEEQSQIANYLDHKCTQIDELISKKLSLIELLKEERTAVINQAVTKGIDPSVPMQNSGIEWIGETPAHWEVKKLKYILNTTKGFAFKAEMFKDEGIPIIKASDIKNKSVRENVTHYLDESNAHKFKSVKLFEGDILISTVGSTPDVINSAVGQIGRVPLELNGAFLNQNTVRLEISDFSKITGDYLFFLIQNDNYRRYLDLHAHGTANQASLKLVDILRFDAVIPTLDEQVEIVDFIRREENRIVTLGKKINK…
31	VC1767	Labilibaculum	Labilibaculum antarcticum	>BAX80835.1 hypothetical protein ALGA_2513 [Labilibaculum antarcticum]	MEEEINTKTMCEDQDTISVGTASFKSILSLCSENTMEIPEYQRPYVWSQEKVDELLGDIKDFYYDDQMVKRGANSNYYMGALLLHQKEDKRLQIIDGQQRITTLLLLDHALNADESVLSQANGNLKLNFDSPLSKKNILSNYAFVQSDKSFLKTEDYKNLLDHLVFTIIISTSEDDAFTFFETQNNRGVKLSPVDYLKSYHLRELKSDEDKQKVFAKQWDKDNQNQFLNLLFTKFVWRARKWRGKNLFYENQDFILNEFQKQTHSANGSVQLFPNRINSLANSLSYSVESGMAVHTSPISIQTSAENYPFSIRQPIEKGLAFFLFTQKYAAVYKYIFEQEHLHDKELNEALCFYREVYYRHSVYLKELFKLCLVMYYDKFGSQQINDFALWLDYLLGSY…
31	VC1766	Labilibaculum	Labilibaculum antarcticum	>BAX80836.1 hypothetical protein ALGA_2514 [Labilibaculum antarcticum]	MDIKSELVTLQSYTERNSFFNIPIYQRLYVWNEVQINTLLWDLHNAINEKSYYLGGIMLSKNTDNYDLIDGQQRFTTLWLIGYVLKNALSDFLYFIENKEKRGRITFSIRDFANEYFQNPSQQVFSDKDAEQELQPVTEALKTITRFFEENNISEEEKEKLSEFIFKKVQLIATTIPPSTDENRLFEVMNNRGVQLQHHEILKGELLNEIKFDEDYFVYAKLWEACSLMDEYIEKNIKEVAGLSWKELTFSSDEEEREVGLPTDIKSIIRTKLSSKNRNDADRSSLLKILTENKWEEPDENEEDYGYDSGQIRSIISFPMFLLHCLRVFLFKKQKEGFKVNNIEIKEKKMLQIFHESFFQFIKSSGIPRAELVKEFLDLLWLARVQFDKQVIKWVQNED…
31	VC1765	Labilibaculum	Labilibaculum antarcticum	>BAX80837.1 restriction endonuclease subunit R [Labilibaculum antarcticum]	MATGIHTELTFEAAIEASLLENGGYTKGHSTDFDVDLGMFPVYVIEFLKASQPKEWEKINNIHKSDVEKKVIQRLIKELDLRGTLDVLRNGFIDYGVKFKMAFFRPESTLNPESEILYRKNHLSVTRQLYYERQGNNSLDMVLSLNGLPIATIELKNQFSGQNVNNAKKQYAYDRESKEPIFQFKKRSLVHFAVDTDECFMTTRLSGKKTRYLPFNLGYRNGAGNPPNKEGYRTAYLWEYVFAKDSFMDIIAKFLHLNVEEFELNGIKKKKETMIFPRFHQMEVVRKLTHDARVKGAGTNYLIQHSAGSGKSNSIAWLSYRLSSLHNSSNGRVFDSVIVITDRRVLDDQLQKTIYQFDHKDGVVQKIDKDSQQLADAIEAGSNIIITTLQKFPFILDKI…
32	VC1765	Vibrio	Vibrio cholerae	>ATQ46798.1 type I restriction endonuclease subunit R [Vibrio cholerae]	MVFMVSKTNEQALEAAIEKGLAGICKEELALGEAPLNYNNDLYLIGSPSDFDKQYALDTRLFWQFLEDTQASELEKLKRTSPHDWQRKILERFDRMIKRHGVLRLLKKGLDVDDAFLSLMYPAPLASSSEKVKKDFSANLFSVTRQVCYSNANPLEEIDMVLFINGIPLITLELKNPWTGQNAVYHGQKQYRDDRDANQPLLNFARCLVHMAVDTDEVYMTTKLAGKNTFFLPFNKGFNFGKGNPINPHGHKTAYLWQEVFRKESIANIIQHFIRLDGSSKKQLDKRTLFFPRYHQMDVVRRLVDHCSVNGVGQTYLIQHSAGSGKSNSITWAAYQLIETYPISDDLPGSRGKEMPLFDSVIVVTDRRLLDKQLRDNIKEFSEVKNIVAPAFKSSELKS…
32	VC1766	Vibrio	Vibrio cholerae	>ATQ46799.1 DUF262 domain-containing protein [Vibrio cholerae]	MGDHLSVQTELLTLEKIYTDNYQFSIPSYQRPYVWSDDDVLLLFRDIKEACRLKEPNYFIGTILSSRIEQDGERIYELIDGQQRTTTLMLMTIAFKYAGIKSDLAGLAVYTSSDGEDKPRLQFSIREQVQQLLGGLAGLKNYQVPSKETIADNAYLKQMGVALDVLTKEVEKLKSDDGVSAEAMGDYLYRQVQWVNNIVPTQMDLNRLFATMNTAGIQLEQADILKAKLFKHIHTDKAQYDAMWVACEHLENYFERNVRKVFPNADWYHIEPEHLASFDAERFAAKDETSEALSGLSIAELASQVKASSIPDNTEQEKFETYDLDVETVYCRPIIKFPLLLIHAYRVYLALNDHNDIEPRLHSDRLLEIFDPLINGDEQSVKLFIETLWQVRYQFDRWV…
32	VC1767	Vibrio	Vibrio cholerae	>ATQ46800.1 DUF262 domain-containing protein [Vibrio cholerae]	MAVVVASCTLDKLFSNESILASDGKVQKNVHGMLAIPEYQRPYRWNEEQITRLLKDFKLHQQELNDKLETEHCPFYLGSVILHQQGDKLNIIDGQQRLTTMALMSYLANKHVDLKLVYESPESQQQIKHNLGWLYRNEASLADIDFAQINITLVVTDSEDEAYRFFETQNTGGVRLAGPDIIKAHHLRAVDEKDKSAVNTFATRWEALGDLNPVVDILLRGRYWQYLNFRDYPLHNQTQQVRNSIVTELAEHTGKGDDIAFGRIARTYMPNGGESLAQPQVGYELRQPLNSGANTIHYLQYFEQLRQTYLLKNSTQGELAGFYEFYQKLVCKLDGCGYLKQLYDACLLLYISQHGQQSLEVAAKKLFRVVYSRRVENQKAVKEKSVPAFVKETPVLDWI…
32	VC1768	Vibrio	Vibrio cholerae	>ATQ46801.1 restriction endonuclease subunit S [Vibrio cholerae]	MLTFWASLWLRFRGKLMSNTMIKKMPKYESYKDSCEQWIGDIPAHWEVYRLKSAVYECSNGIWGSDPNGRDEIVVLRVADFDDHKLKISDEKLTYRSIPAKEHQGRLLKNGDLLIEKSGGGDKTLVGRVVLFDKQYPAVTSNFVAKMTPKEWVISGFLKYVFSALYNNGVNYLSIKQTTGIQNLDASSYLNEKFCIPQKEEQYEIAKFLDNKTTQINEAIAIKQKQIELLKERKQIIIQQAVTQGLNPDATMKYSGVDWIGAIPGHWIVKRAKYLLDEINERSETGLEELLSVSHMTGVTPRSEKNVTMFMAEDYTGSKLCHSGDLVINIMWAWMGALGVSDRTGIVSPSYGVFREQREGTFVPKYLEMLLKSTKYVEYYNKVSTGLHSSRLRFYGHML…
32	VC1769	Vibrio	Vibrio cholerae	>ATQ46802.1 SAM-dependent DNA methyltransferase [Vibrio cholerae]	MDHSVHNKLVSFIWSIADDCLRDVYVRGKYRDVILPMVVLRRLDTLLEPSKEAVLEEVRFQKEEMNEIELDDAPLCATSGYVFYNTSKWTLQTLFSTATNNQQILLANFEDYLNGFSENVKEIVECFNLKAQIRHMAGKDVLLDVVEKFVSPYINLTPAVKEDPEGNKLPALSNLGMGYVFEELIRKFNEENNEEAGEHFTPREVIELMTHLVFDPIKDNLPLSITVYDPACGSGGMLTETQNFVEEKYPASNRDIYLYGKEINDETYAICKSDMMIKGNNPENIRVGSTLSTDEFSSNRFDFMLSNPPYGKSWASEQKHIKEGKEVVDGRFKVKLKDYWGVESEQEAIPRSSDGQLLFLMEMVTKMKSPQDSPLGSRIASVHNGSSLFTGDAGSGESN…
33	VC1765	Vibrio	Vibrio cholerae	>AUR70000.1 type I restriction endonuclease subunit R [Vibrio cholerae]	MVFMVSKTNEQALEAAIEKGLAGICKEELALGEAPLNYNNDLYLIGSPSDFDKQYALDTRLFWQFLEDTQASELEKLKRTSPHDWQRKILERFDRMIKRHGVLRLLKKGLDVDDAFLSLMYPAPLASSSEKVKKDFSANLFSVTRQVCYSNANPLEEIDMVLFINGIPLITLELKNPWTGQNAVYHGQKQYRDDRDANQPLLNFARCLVHMAVDTDEVYMTTKLAGKNTFFLPFNKGFNFGKGNPINPHGHKTAYLWQEVFRKESIANIIQHFIRLDGSSKKQLDKRTLFFPRYHQMDVVRRLVDHCSVNGVGQTYLIQHSAGSGKSNSITWAAYQLIETYPISDDLPGSRGKEMPLFDSVIVVTDRRLLDKQLRDNIKEFSEVKNIVAPAFKSSELKS…
33	VC1766	Vibrio	Vibrio cholerae	>AUR70001.1 DUF262 domain-containing protein [Vibrio cholerae]	MGDHLSVQTELLTLEKIYTDNYQFSIPSYQRPYVWSDDDVLLLFRDIKEACRLKEPNYFIGTILSSRIEQDGERIYELIDGQQRTTTLMLMTIAFKYAGIKSDLAGLAVYTSSDGEDKPRLQFSIREQVQQLLGGLAGLKNYQVPSKETIADNAYLKQMGVALDVLTKEVEKLKSDDGVSAEAMGDYLYRQVQWVNNIVPTQMDLNRLFATMNTAGIQLEQADILKAKLFKHIHTDKAQYDAMWVACEHLENYFERNVRKVFPNADWYHIEPEHLASFDAERFAAKDETSEALSGLSIAELASQVKASSIPDNTEQEKFETYDLDVETVYCRPIIKFPLLLIHAYRVYLALNDHNDIEPRLHSDRLLEIFDPLINGDEQSVKLFIETLWQVRYQFDRWV…
33	VC1767	Vibrio	Vibrio cholerae	>AUR70002.1 DUF262 domain-containing protein [Vibrio cholerae]	MAVVVASCTLDKLFSNESILASDGKVQKNVHGMLAIPEYQRPYRWNEEQITRLLKDFKLHQQELNDKLETEHCPFYLGSVILHQQGDKLNIIDGQQRLTTMALMSYLANKHVDLKLVYESPESQQQIKHNLGWLYRNEASLADIDFAQINITLVVTDSEDEAYRFFETQNTGGVRLAGPDIIKAHHLRAVDEKDKSAVNTFATRWEALGDLNPVVDILLRGRYWQYLNFRDYPLHNQTQQVRNSIVTELAEHTGKGDDIAFGRIARTYMPNGGESLAQPQVGYELRQPLNSGANTIHYLQYFEQLRQTYLLKNSTQGELAGFYEFYQKLVCKLDGCGYLKQLYDACLLLYISQHGQQSLEVAAKKLFRVVYSRRVENQKAVKEKSVPAFVKETPVLDWI…
33	VC1768	Vibrio	Vibrio cholerae	>AUR70003.1 restriction endonuclease subunit S [Vibrio cholerae]	MLTFWASLWLRFRGKLMSNTMIKKMPKYESYKDSCEQWIGDIPAHWEVYRLKSAVYECSNGIWGSDPNGRDEIVVLRVADFDDHKLKISDEKLTYRSIPAKEHQGRLLKNGDLLIEKSGGGDKTLVGRVVLFDKQYPAVTSNFVAKMTPKEWVISGFLKYVFSALYNNGVNYLSIKQTTGIQNLDASSYLNEKFCIPQKEEQYEIAKFLDNKTTQINEAIAIKQKQIELLKERKQIIIQQAVTQGLNPDATMKYSGVDWIGAIPGHWIVKRAKYLLDEINERSETGLEELLSVSHMTGVTPRSEKNVTMFMAEDYTGSKLCHSGDLVINIMWAWMGALGVSDRTGIVSPSYGVFREQREGTFVPKYLEMLLKSTKYVEYYNKVSTGLHSSRLRFYGHML…
33	VC1769	Vibrio	Vibrio cholerae	>AUR70004.1 SAM-dependent DNA methyltransferase [Vibrio cholerae]	MDHSVHNKLVSFIWSIADDCLRDVYVRGKYRDVILPMVVLRRLDTLLEPSKEAVLEEVRFQKEEMNEIELDDAPLCATSGYVFYNTSKWTLQTLFSTATNNQQILLANFEDYLNGFSENVKEIVECFNLKAQIRHMAGKDVLLDVVEKFVSPYINLTPAVKEDPEGNKLPALSNLGMGYVFEELIRKFNEENNEEAGEHFTPREVIELMTHLVFDPIKDNLPLSITVYDPACGSGGMLTETQNFVEEKYPASNRDIYLYGKEINDETYAICKSDMMIKGNNPENIRVGSTLSTDEFSSNRFDFMLSNPPYGKSWASEQKHIKEGKEVVDGRFKVKLKDYWGVESEQEAIPRSSDGQLLFLMEMVTKMKSPQDSPLGSRIASVHNGSSLFTGDAGSGESN…
34	VC1765	Vibrio	Vibrio cholerae O1 biovar El Tor	>AVH51935.1 type I restriction endonuclease subunit R [Vibrio cholerae O1 biovar El Tor]	MVFMVSKTNEQALEAAIEKGLAGICKEELALGEAPLNYNNDLYLIGSPSDFDKQYALDTRLFWQFLEDTQASELEKLKRTSPHDWQRKILERFDRMIKRHGVLRLLKKGLDVDDAFLSLMYPAPLASSSEKVKKDFSANLFSVTRQVCYSNANPLEEIDMVLFINGIPLITLELKNPWTGQNAVYHGQKQYRDDRDANQPLLNFARCLVHMAVDTDEVYMTTKLAGKNTFFLPFNKGFNFGKGNPINPHGHKTAYLWQEVFRKESIANIIQHFIRLDGSSKKQLDKRTLFFPRYHQMDVVRRLVDHCSVNGVGQTYLIQHSAGSGKSNSITWAAYQLIETYPISDDLPGSRGKEMPLFDSVIVVTDRRLLDKQLRDNIKEFSEVKNIVAPAFKSSELKS…
34	VC1766	Vibrio	Vibrio cholerae O1 biovar El Tor	>AVH51936.1 DUF262 domain-containing protein [Vibrio cholerae O1 biovar El Tor]	MGDHLSVQTELLTLEKIYTDNYQFSIPSYQRPYVWSDDDVLLLFRDIKEACRLKEPNYFIGTILSSRIEQDGERIYELIDGQQRTTTLMLMTIAFKYAGIKSDLAGLAVYTSSDGEDKPRLQFSIREQVQQLLGGLAGLKNYQVPSKETIADNAYLKQMGVALDVLTKEVEKLKSDDGVSAEAMGDYLYRQVQWVNNIVPTQMDLNRLFATMNTAGIQLEQADILKAKLFKHIHTDKAQYDAMWVACEHLENYFERNVRKVFPNADWYHIEPEHLASFDAERFAAKDETSEALSGLSIAELASQVKASSIPDNTEQEKFETYDLDVETVYCRPIIKFPLLLIHAYRVYLALNDHNDIEPRLHSDRLLEIFDPLINGDEQSVKLFIETLWQVRYQFDRWV…
34	VC1767	Vibrio	Vibrio cholerae O1 biovar El Tor	>AVH51937.1 DUF262 domain-containing protein [Vibrio cholerae O1 biovar El Tor]	MAVVVASCTLDKLFSNESILASDGKVQKNVHGMLAIPEYQRPYRWNEEQITRLLKDFKLHQQELNDKLETEHCPFYLGSVILHQQGDKLNIIDGQQRLTTMALMSYLANKHVDLKLVYESPESQQQIKHNLGWLYRNEASLADIDFAQINITLVVTDSEDEAYRFFETQNTGGVRLAGPDIIKAHHLRAVDEKDKSAVNTFATRWEALGDLNPVVDILLRGRYWQYLNFRDYPLHNQTQQVRNSIVTELAEHTGKGDDIAFGRIARTYMPNGGESLAQPQVGYELRQPLNSGANTIHYLQYFEQLRQTYLLKNSTQGELAGFYEFYQKLVCKLDGCGYLKQLYDACLLLYISQHGQQSLEVAAKKLFRVVYSRRVENQKAVKEKSVPAFVKETPVLDWI…
34	VC1768	Vibrio	Vibrio cholerae O1 biovar El Tor	>AVH51938.1 restriction endonuclease subunit S [Vibrio cholerae O1 biovar El Tor]	MLTFWASLWLRFRGKLMSNTMIKKMPKYESYKDSCEQWIGDIPAHWEVYRLKSAVYECSNGIWGSDPNGRDEIVVLRVADFDDHKLKISDEKLTYRSIPAKEHQGRLLKNGDLLIEKSGGGDKTLVGRVVLFDKQYPAVTSNFVAKMTPKEWVISGFLKYVFSALYNNGVNYLSIKQTTGIQNLDASSYLNEKFCIPQKEEQYEIAKFLDNKTTQINEAIAIKQKQIELLKERKQIIIQQAVTQGLNPDATMKYSGVDWIGAIPGHWIVKRAKYLLDEINERSETGLEELLSVSHMTGVTPRSEKNVTMFMAEDYTGSKLCHSGDLVINIMWAWMGALGVSDRTGIVSPSYGVFREQREGTFVPKYLEMLLKSTKYVEYYNKVSTGLHSSRLRFYGHML…
34	VC1769	Vibrio	Vibrio cholerae O1 biovar El Tor	>AVH51939.1 SAM-dependent DNA methyltransferase [Vibrio cholerae O1 biovar El Tor]	MDHSVHNKLVSFIWSIADDCLRDVYVRGKYRDVILPMVVLRRLDTLLEPSKEAVLEEVRFQKEEMNEIELDDAPLCATSGYVFYNTSKWTLQTLFSTATNNQQILLANFEDYLNGFSENVKEIVECFNLKAQIRHMAGKDVLLDVVEKFVSPYINLTPAVKEDPEGNKLPALSNLGMGYVFEELIRKFNEENNEEAGEHFTPREVIELMTHLVFDPIKDNLPLSITVYDPACGSGGMLTETQNFVEEKYPASNRDIYLYGKEINDETYAICKSDMMIKGNNPENIRVGSTLSTDEFSSNRFDFMLSNPPYGKSWASEQKHIKEGKEVVDGRFKVKLKDYWGVESEQEAIPRSSDGQLLFLMEMVTKMKSPQDSPLGSRIASVHNGSSLFTGDAGSGESN…
35	VC1765	Vibrio	Vibrio cholerae	>AVL22960.1 Type-1 restriction enzyme R protein [Vibrio cholerae]	MVSKTNEQALEAAIEKGLAGICKEELALGEAPLNYNNDLYLIGSPSDFDKQYALDTRLFWQFLEDTQASELEKLKRTSPHDWQRKILERFDRMIKRHGVLRLLKKGLDVDDAFLSLMYPAPLASSSEKVKKDFSANLFSVTRQVCYSNANPLEEIDMVLFINGIPLITLELKNPWTGQNAVYHGQKQYRDDRDANQPLLNFARCLVHMAVDTDEVYMTTKLAGKNTFFLPFNKGFNFGKGNPINPHGHKTAYLWQEVFRKESIANIIQHFIRLDGSSKKQLDKRTLFFPRYHQMDVVRRLVDHCSVNGVGQTYLIQHSAGSGKSNSITWAAYQLIETYPISDDLPGSRGKEMPLFDSVIVVTDRRLLDKQLRDNIKEFSEVKNIVAPAFKSSELKSALE…
35	VC1766	Vibrio	Vibrio cholerae	>AVL22961.1 hypothetical protein VCA1552_01547 [Vibrio cholerae]	MGDHLSVQTELLTLEKIYTDNYQFSIPSYQRPYVWSDDDVLLLFRDIKEACRLKEPNYFIGTILSSRIEQDGERIYELIDGQQRTTTLMLMTIAFKYAGIKSDLAGLAVYTSSDGEDKPRLQFSIREQVQQLLGGLAGLKNYQVPSKETIADNAYLKQMGVALDVLTKEVEKLKSDDGVSAEAMGDYLYRQVQWVNNIVPTQMDLNRLFATMNTAGIQLEQADILKAKLFKHIHTDKAQYDAMWVACEHLENYFERNVRKVFPNADWYHIEPEHLASFDAERFAAKDETSEALSGLSIAELASQVKASSIPDNTEQEKFETYDLDVETVYCRPIIKFPLLLIHAYRVYLALNDHNDIEPRLHSDRLLEIFDPLINGDEQSVKLFIETLWQVRYQFDRWV…
35	VC1767	Vibrio	Vibrio cholerae	>AVL22962.1 hypothetical protein VCA1552_01548 [Vibrio cholerae]	MAVVVASCTLDKLFSNESILASDGKVQKNVHGMLAIPEYQRPYRWNEEQITRLLKDFKLHQQELNDKLETEHCPFYLGSVILHQQGDKLNIIDGQQRLTTMALMSYLANKHVDLKLVYESPESQQQIKHNLGWLYRNEASLADIDFAQINITLVVTDSEDEAYRFFETQNTGGVRLAGPDIIKAHHLRAVDEKDKSAVNTFATRWEALGDLNPVVDILLRGRYWQYLNFRDYPLHNQTQQVRNSIVTELAEHTGKGDDIAFGRIARTYMPNGGESLAQPQVGYELRQPLNSGANTIHYLQYFEQLRQTYLLKNSTQGELAGFYEFYQKLVCKLDGCGYLKQLYDACLLLYISQHGQQSLEVAAKKLFRVVYSRRVENQKAVKEKSVPAFVKETPVLDWI…
35	VC1768	Vibrio	Vibrio cholerae	>AVL22963.1 EcoKI restriction-modification system protein HsdS [Vibrio cholerae]	MSNTMIKKMPKYESYKDSCEQWIGDIPAHWEVYRLKSAVYECSNGIWGSDPNGRDEIVVLRVADFDDHKLKISDEKLTYRSIPAKEHQGRLLKNGDLLIEKSGGGDKTLVGRVVLFDKQYPAVTSNFVAKMTPKEWVISGFLKYVFSALYNNGVNYLSIKQTTGIQNLDASSYLNEKFCIPQKEEQYEIAKFLDNKTTQINEAIAIKQKQIELLKERKQIIIQQAVTQGLNPDATMKYSGVDWIGAIPGHWIVKRAKYLLDEINERSETGLEELLSVSHMTGVTPRSEKNVTMFMAEDYTGSKLCHSGDLVINIMWAWMGALGVSDRTGIVSPSYGVFREQREGTFVPKYLEMLLKSTKYVEYYNKVSTGLHSSRLRFYGHMLFDMALGFPPYEEQTQI…
35	VC1769	Vibrio	Vibrio cholerae	>AVL22964.1 putative type I restriction enzymeP M protein [Vibrio cholerae]	MDHSVHNKLVSFIWSIADDCLRDVYVRGKYRDVILPMVVLRRLDTLLEPSKEAVLEEVRFQKEEMNEIELDDAPLCATSGYVFYNTSKWTLQTLFSTATNNQQILLANFEDYLNGFSENVKEIVECFNLKAQIRHMAGKDVLLDVVEKFVSPYINLTPAVKEDPEGNKLPALSNLGMGYVFEELIRKFNEENNEEAGEHFTPREVIELMTHLVFDPIKDNLPLSITVYDPACGSGGMLTETQNFVEEKYPASNRDIYLYGKEINDETYAICKSDMMIKGNNPENIRVGSTLSTDEFSSNRFDFMLSNPPYGKSWASEQKHIKEGKEVVDGRFKVKLKDYWGVESEQEAIPRSSDGQLLFLMEMVTKMKSPQDSPLGSRIASVHNGSSLFTGDAGSGESN…
36	VC1769	Vibrio	Vibrio cholerae	>AWA78184.1 putative type I restriction enzymeP M protein [Vibrio cholerae]	MDHSVHNKLVSFIWSIADDCLRDVYVRGKYRDVILPMVVLRRLDTLLEPSKEAVLEEVRFQKEEMNEIELDDAPLCATSGYVFYNTSKWTLQTLFSTATNNQQILLANFEDYLNGFSENVKEIVECFNLKAQIRHMAGKDVLLDVVEKFVSPYINLTPAVKEDPEGNKLPALSNLGMGYVFEELIRKFNEENNEEAGEHFTPREVIELMTHLVFDPIKDNLPLSITVYDPACGSGGMLTETQNFVEEKYPASNRDIYLYGKEINDETYAICKSDMMIKGNNPENIRVGSTLSTDEFSSNRFDFMLSNPPYGKSWASEQKHIKEGKEVVDGRFKVKLKDYWGVESEQEAIPRSSDGQLLFLMEMVTKMKSPQDSPLGSRIASVHNGSSLFTGDAGSGESN…
36	VC1768	Vibrio	Vibrio cholerae	>AWA78185.1 hypothetical protein N16961_VC01105 [Vibrio cholerae]	MSNTMIKKMPKYESYKDSCEQWIGDIPAHWEVYRLKSAVYECSNGIWGSDPNGRDEIVVLRVADFDDHKLKISDEKLTYRSIPAKEHQGRLLKNGDLLIEKSGGGDKTLVGRVVLFDKQYPAVTSNFVAKMTPKEWVISGFLKYVFSALYNNGVNYLSIKQTTGIQNLDASSYLNEKFCIPQKEEQYEIAKFLDNKTTQINEAIAIKQKQIELLKERKQIIIQQAVTQGLNPDATMKYSGVDWIGAIPGHWIVKRAKYLLDEINERSETGLEELLSVSHMTGVTPRSEKNVTMFMAEDYTGSKLCHSGDLVINIMWAWMGALGVSDRTGIVSPSYGVFREQREGTFVPKYLEMLLKSTKYVEYYNKVSTGLHSSRLRFYGHMLFDMALGFPPYEEQTQI…
36	VC1767	Vibrio	Vibrio cholerae	>AWA78186.1 hypothetical protein N16961_VC01106 [Vibrio cholerae]	MAVVVASCTLDKLFSNESILASDGKVQKNVHGMLAIPEYQRPYRWNEEQITRLLKDFKLHQQELNDKLETEHCPFYLGSVILHQQGDKLNIIDGQQRLTTMALMSYLANKHVDLKLVYESPESQQQIKHNLGWLYRNEASLADIDFAQINITLVVTDSEDEAYRFFETQNTGGVRLAGPDIIKAHHLRAVDEKDKSAVNTFATRWEALGDLNPVVDILLRGRYWQYLNFRDYPLHNQTQQVRNSIVTELAEHTGKGDDIAFGRIARTYMPNGGESLAQPQVGYELRQPLNSGANTIHYLQYFEQLRQTYLLKNSTQGELAGFYEFYQKLVCKLDGCGYLKQLYDACLLLYISQHGQQSLEVAAKKLFRVVYSRRVENQKAVKEKSVPAFVKETPVLDWI…
36	VC1766	Vibrio	Vibrio cholerae	>AWA78187.1 hypothetical protein N16961_VC01107 [Vibrio cholerae]	MGDHLSVQTELLTLEKIYTDNYQFSIPSYQRPYVWSDDDVLLLFRDIKEACRLKEPNYFIGTILSSRIEQDGERIYELIDGQQRTTTLMLMTIAFKYAGIKSDLAGLAVYTSSDGEDKPRLQFSIREQVQQLLGGLAGLKNYQVPSKETIADNAYLKQMGVALDVLTKEVEKLKSDDGVSAEAMGDYLYRQVQWVNNIVPTQMDLNRLFATMNTAGIQLEQADILKAKLFKHIHTDKAQYDAMWVACEHLENYFERNVRKVFPNADWYHIEPEHLASFDAERFAAKDETSEALSGLSIAELASQVKASSIPDNTEQEKFETYDLDVETVYCRPIIKFPLLLIHAYRVYLALNDHNDIEPRLHSDRLLEIFDPLINGDEQSVKLFIETLWQVRYQFDRWV…
36	VC1765	Vibrio	Vibrio cholerae	>AWA78188.1 Type-1 restriction enzyme R protein [Vibrio cholerae]	MVSKTNEQALEAAIEKGLAGICKEELALGEAPLNYNNDLYLIGSPSDFDKQYALDTRLFWQFLEDTQASELEKLKRTSPHDWQRKILERFDRMIKRHGVLRLLKKGLDVDDAFLSLMYPAPLASSSEKVKKDFSANLFSVTRQVCYSNANPLEEIDMVLFINGIPLITLELKNPWTGQNAVYHGQKQYRDDRDANQPLLNFARCLVHMAVDTDEVYMTTKLAGKNTFFLPFNKGFNFGKGNPINPHGHKTAYLWQEVFRKESIANIIQHFIRLDGSSKKQLDKRTLFFPRYHQMDVVRRLVDHCSVNGVGQTYLIQHSAGSGKSNSITWAAYQLIETYPISDDLPGSRGKEMPLFDSVIVVTDRRLLDKQLRDNIKEFSEVKNIVAPAFKSSELKSALE…
37	VC1765	Vibrio	Vibrio cholerae	>AWB74284.1 Type-1 restriction enzyme R protein [Vibrio cholerae]	MVSKTNEQALEAAIEKGLAGICKEELALGEAPLNYNNDLYLIGSPSDFDKQYALDTRLFWQFLEDTQASELEKLKRTSPHDWQRKILERFDRMIKRHGVLRLLKKGLDVDDAFLSLMYPAPLASSSEKVKKDFSANLFSVTRQVCYSNANPLEEIDMVLFINGIPLITLELKNPWTGQNAVYHGQKQYRDDRDANQPLLNFARCLVHMAVDTDEVYMTTKLAGKNTFFLPFNKGFNFGKGNPINPHGHKTAYLWQEVFRKESIANIIQHFIRLDGSSKKQLDKRTLFFPRYHQMDVVRRLVDHCSVNGVGQTYLIQHSAGSGKSNSITWAAYQLIETYPISDDLPGSRGKEMPLFDSVIVVTDRRLLDKQLRDNIKEFSEVKNIVAPAFKSSELKSALE…
37	VC1766	Vibrio	Vibrio cholerae	>AWB74285.1 hypothetical protein A1552VC_01549 [Vibrio cholerae]	MGDHLSVQTELLTLEKIYTDNYQFSIPSYQRPYVWSDDDVLLLFRDIKEACRLKEPNYFIGTILSSRIEQDGERIYELIDGQQRTTTLMLMTIAFKYAGIKSDLAGLAVYTSSDGEDKPRLQFSIREQVQQLLGGLAGLKNYQVPSKETIADNAYLKQMGVALDVLTKEVEKLKSDDGVSAEAMGDYLYRQVQWVNNIVPTQMDLNRLFATMNTAGIQLEQADILKAKLFKHIHTDKAQYDAMWVACEHLENYFERNVRKVFPNADWYHIEPEHLASFDAERFAAKDETSEALSGLSIAELASQVKASSIPDNTEQEKFETYDLDVETVYCRPIIKFPLLLIHAYRVYLALNDHNDIEPRLHSDRLLEIFDPLINGDEQSVKLFIETLWQVRYQFDRWV…
37	VC1767	Vibrio	Vibrio cholerae	>AWB74286.1 hypothetical protein A1552VC_01550 [Vibrio cholerae]	MAVVVASCTLDKLFSNESILASDGKVQKNVHGMLAIPEYQRPYRWNEEQITRLLKDFKLHQQELNDKLETEHCPFYLGSVILHQQGDKLNIIDGQQRLTTMALMSYLANKHVDLKLVYESPESQQQIKHNLGWLYRNEASLADIDFAQINITLVVTDSEDEAYRFFETQNTGGVRLAGPDIIKAHHLRAVDEKDKSAVNTFATRWEALGDLNPVVDILLRGRYWQYLNFRDYPLHNQTQQVRNSIVTELAEHTGKGDDIAFGRIARTYMPNGGESLAQPQVGYELRQPLNSGANTIHYLQYFEQLRQTYLLKNSTQGELAGFYEFYQKLVCKLDGCGYLKQLYDACLLLYISQHGQQSLEVAAKKLFRVVYSRRVENQKAVKEKSVPAFVKETPVLDWI…
37	VC1768	Vibrio	Vibrio cholerae	>AWB74287.1 hypothetical protein A1552VC_01551 [Vibrio cholerae]	MSNTMIKKMPKYESYKDSCEQWIGDIPAHWEVYRLKSAVYECSNGIWGSDPNGRDEIVVLRVADFDDHKLKISDEKLTYRSIPAKEHQGRLLKNGDLLIEKSGGGDKTLVGRVVLFDKQYPAVTSNFVAKMTPKEWVISGFLKYVFSALYNNGVNYLSIKQTTGIQNLDASSYLNEKFCIPQKEEQYEIAKFLDNKTTQINEAIAIKQKQIELLKERKQIIIQQAVTQGLNPDATMKYSGVDWIGAIPGHWIVKRAKYLLDEINERSETGLEELLSVSHMTGVTPRSEKNVTMFMAEDYTGSKLCHSGDLVINIMWAWMGALGVSDRTGIVSPSYGVFREQREGTFVPKYLEMLLKSTKYVEYYNKVSTGLHSSRLRFYGHMLFDMALGFPPYEEQTQI…
37	VC1769	Vibrio	Vibrio cholerae	>AWB74288.1 putative type I restriction enzymeP M protein [Vibrio cholerae]	MDHSVHNKLVSFIWSIADDCLRDVYVRGKYRDVILPMVVLRRLDTLLEPSKEAVLEEVRFQKEEMNEIELDDAPLCATSGYVFYNTSKWTLQTLFSTATNNQQILLANFEDYLNGFSENVKEIVECFNLKAQIRHMAGKDVLLDVVEKFVSPYINLTPAVKEDPEGNKLPALSNLGMGYVFEELIRKFNEENNEEAGEHFTPREVIELMTHLVFDPIKDNLPLSITVYDPACGSGGMLTETQNFVEEKYPASNRDIYLYGKEINDETYAICKSDMMIKGNNPENIRVGSTLSTDEFSSNRFDFMLSNPPYGKSWASEQKHIKEGKEVVDGRFKVKLKDYWGVESEQEAIPRSSDGQLLFLMEMVTKMKSPQDSPLGSRIASVHNGSSLFTGDAGSGESN…
38	VC1769	Vibrio	Vibrio cholerae	>BBE13234.1 type I restriction-modification enzyme M subunit [Vibrio cholerae]	MDHSVHNKLVSFIWSIADDCLRDVYVRGKYRDVILPMVVLRRLDTLLEPSKEAVLEEVRFQKEEMNEIELDDAPLCATSGYVFYNTSKWTLQTLFSTATNNQQILLANFEDYLNGFSENVKEIVECFNLKAQIRHMAGKDVLLDVVEKFVSPYINLTPAVKEDPEGNKLPALSNLGMGYVFEELIRKFNEENNEEAGEHFTPREVIELMTHLVFDPIKDNLPLSITVYDPACGSGGMLTETQNFVEEKYPASNRDIYLYGKEINDETYAICKSDMMIKGNNPENIRVGSTLSTDEFSSNRFDFMLSNPPYGKSWASEQKHIKEGKEVVDGRFKVKLKDYWGVESEQEAIPRSSDGQLLFLMEMVTKMKSPQDSPLGSRIASVHNGSSLFTGDAGSGESN…
38	VC1768	Vibrio	Vibrio cholerae	>BBE13235.1 hypothetical protein V060002_02107 [Vibrio cholerae]	MSNTMIKKMPKYESYKDSCEQWIGDIPAHWEVYRLKSAVYECSNGIWGSDPNGRDEIVVLRVADFDDHKLKISDEKLTYRSIPAKEHQGRLLKNGDLLIEKSGGGDKTLVGRVVLFDKQYPAVTSNFVAKMTPKEWVISGFLKYVFSALYNNGVNYLSIKQTTGIQNLDASSYLNEKFCIPQKEEQYEIAKFLDNKTTQINEAIAIKQKQIELLKERKQIIIQQAVTQGLNPDATMKYSGVDWIGAIPGHWIVKRAKYLLDEINERSETGLEELLSVSHMTGVTPRSEKNVTMFMAEDYTGSKLCHSGDLVINIMWAWMGALGVSDRTGIVSPSYGVFREQREGTFVPKYLEMLLKSTKYVEYYNKVSTGLHSSRLRFYGHMLFDMALGFPPYEEQTQI…
38	VC1767	Vibrio	Vibrio cholerae	>BBE13236.1 hypothetical protein V060002_02108 [Vibrio cholerae]	MAVVVASCTLDKLFSNESILASDGKVQKNVHGMLAIPEYQRPYRWNEEQITRLLKDFKLHQQELNDKLETEHCPFYLGSVILHQQGDKLNIIDGQQRLTTMALMSYLANKHVDLKLVYESPESQQQIKHNLGWLYRNEASLADIDFAQINITLVVTDSEDEAYRFFETQNTGGVRLAGPDIIKAHHLRAVDEKDKSAVNTFATRWEALGDLNPVVDILLRGRYWQYLNFRDYPLHNQTQQVRNSIVTELAEHTGKGDDIAFGRIARTYMPNGGESLAQPQVGYELRQPLNSGANTIHYLQYFEQLRQTYLLKNSTQGELAGFYEFYQKLVCKLDGCGYLKQLYDACLLLYISQHGQQSLEVAAKKLFRVVYSRRVENQKAVKEKSVPAFVKETPVLDWI…
38	VC1766	Vibrio	Vibrio cholerae	>BBE13237.1 hypothetical protein V060002_02109 [Vibrio cholerae]	MGDHLSVQTELLTLEKIYTDNYQFSIPSYQRPYVWSDDDVLLLFRDIKEACRLKEPNYFIGTILSSRIEQDGERIYELIDGQQRTTTLMLMTIAFKYAGIKSDLAGLAVYTSSDGEDKPRLQFSIREQVQQLLGGLAGLKNYQVPSKETIADNAYLKQMGVALDVLTKEVEKLKSDDGVSAEAMGDYLYRQVQWVNNIVPTQMDLNRLFATMNTAGIQLEQADILKAKLFKHIHTDKAQYDAMWVACEHLENYFERNVRKVFPNADWYHIEPEHLASFDAERFAAKDETSEALSGLSIAELASQVKASSIPDNTEQEKFETYDLDVETVYCRPIIKFPLLLIHAYRVYLALNDHNDIEPRLHSDRLLEIFDPLINGDEQSVKLFIETLWQVRYQFDRWV…
38	VC1765	Vibrio	Vibrio cholerae	>BBE13238.1 type I site-specific deoxyribonuclease [Vibrio cholerae]	MVSKTNEQALEAAIEKGLAGICKEELALGEAPLNYNNDLYLIGSPSDFDKQYALDTRLFWQFLEDTQASELEKLKRTSPHDWQRKILERFDRMIKRHGVLRLLKKGLDVDDAFLSLMYPAPLASSSEKVKKDFSANLFSVTRQVCYSNANPLEEIDMVLFINGIPLITLELKNPWTGQNAVYHGQKQYRDDRDANQPLLNFARCLVHMAVDTDEVYMTTKLAGKNTFFLPFNKGFNFGKGNPINPHGHKTAYLWQEVFRKESIANIIQHFIRLDGSSKKQLDKRTLFFPRYHQMDVVRRLVDHCSVNGVGQTYLIQHSAGSGKSNSITWAAYQLIETYPISDDLPGSRGKEMPLFDSVIVVTDRRLLDKQLRDNIKEFSEVKNIVAPAFKSSELKSALE…
39	VC1765	Vibrio	Vibrio parahaemolyticus	>AYF15408.1 Type I restriction-modification system, restriction subunit R [Vibrio parahaemolyticus]	MVSKTNEQALEAAIEKGLSGICKEELALGEAPLNYNNDLYLIGSPSDFDKQYALDTRLFWQFLEDTQASELEKLKRTSPHDWQRKILERFDRMIKRHGVLRLLKKGLDVDDAFLTLMYPAPLASSSEKVKKDFSANLFSVTRQVCYSNANPLEEIDMVLFINGIPLITLELKNHWTGQNAAYHGQKQYRDDRDANQPLLNFARCLVHMAVDTDEVYMTTKLAGKKTFFLPFNKGFNLGKGNPTNPYGHKTAYLWQEVFRKESIANIIQHFVRLDSSSKKQLDKRTLFFPRYHQMDVVRRLVDHCSVNGVGQTYLIQHSAGSGKSNSITWAAYQLIETYPISDDLPGSRGKEVPLFDSVIVVTDRRLLDKQLRDNIKEFSEVKNIVAPAFKSSELKSALE…
39	VC1766	Vibrio	Vibrio parahaemolyticus	>AYF15409.1 hypothetical protein FORC72_1678 [Vibrio parahaemolyticus]	MGDHLSVQTELLTLEKIYTDNYQFSIPSYQRPYVWSDDDVLLLFRDIKEACRLKEPNYFIGTILSSRIEQDGERIYELIDGQQRTTTLMLMTIAFKYVGIKSDLAGLAVYTSNNGEDKPRLQFSIREQVQQLLGGLAGLKNYQVPSKETIADNAYLKQMGVALDVLTKEVEKLKSDDVVSAEAMGDYLYRQVQWVNNIVPTQMDLNRLFATMNTAGIQLEQADILKAKLFKHIHTDKAQYDAMWVACEHLENYFERNVRKVFPNADWYHIEPEHLASFDAERFAAKDETSEALSGLSIAELASQVKASSIPDNTNQDKFETYDLDVETVYCRPIIKFPLLLIHAYRVYLALNKHNDIAPRLHSDRLLEIFEPLINGDEQSVKQFIETLWEVRYQFDRWV…
39	VC1767	Vibrio	Vibrio parahaemolyticus	>AYF15410.1 hypothetical protein FORC72_1679 [Vibrio parahaemolyticus]	MAVVVASCTLENLFSGVPILASDGKVEKDVHGMLAIPEYQRPYRWNEEQITRLLNDSKLHQQELTGKPEAEHCPFYLGSVILHQHGDKLNIIDGQQRLTTLALISHLAKKHSDLKLVYESPESQQQIKHNLGWLYKHEASLTDIDFAQINITLVVTDSEDEAYRFFETQNTGGVRLAGPDIIKAHHLRAVDEKDKSAVNTFATRWEALGDLNPVVDILLRGRYWQYLNFRDYPLHNQTQQVRNSIVTELAEQTGKGDDIAFGRIARTYMPNGGESLAQPQVGYELRQPLNSGANTIHYLQYFEQLRQTYLLNNTAQGELAGFYEFYQKLVCKLDGCGYLKQLYDACLLLYICQHGQQSLEVAAKKLFRVVYSRRVENQKAVKEKSVPAFVKETPVLDWI…
39	VC1768	Vibrio	Vibrio parahaemolyticus	>AYF15411.1 hypothetical protein FORC72_1680 [Vibrio parahaemolyticus]	MSDTMIEQLPKYESYKNSGIEWIGEIPTSWRLEKAKWLFIKADRSVNPDDDIVTCFRDGQVTLRKNRRTDGFTNALKEHGYQGIRKGDLVIHAMDAFAGAIGVSDSDGKSTPVYSACIPRIDDEVNPYFYAYYMRDLALSGFIVSLAKGIRERSTDFRFNDFAGLLLPWPSYQEQSGIVGFLDKKISQIDEAIAIKQKQIDLLKERKQIIIQQAVTQGLNPDVPMKDSGVDWIGAIPEHWNVKRLKYVLEERNERSKTGEEPLFMVSQVHGLVVRADYHEKAEVAASNIDSKIVYKNDLVFNKLKAHLGVFFKSNIEFKGLVSPDYAVYKSKAYISDMKILELLFRHPSYIEQFVIRATGIVEGLIRLYTSELFDIAVPIAPENEQREIISFVESQCLK…
39	VC1769	Vibrio	Vibrio parahaemolyticus	>AYF15412.1 Type I restriction-modification system, DNA-methyltransferase subunit M [Vibrio parahaemolyticus]	MDHSVHNKLVSFIWSIADDCLRDVYVRGKYRDVILPMVVLRRLDTLLEPSKEAVLEEVKFQKEEMNETELDDAPLCAASGYVFYNTSKWTLQTLFNTATNNQQILLANFEDYLNGFSDNVKEIVECFNLKAQIRHMAGKDVLLDVVEKFVSPYINLTPVVKEDPEGNKLPALSNLGMGYVFEELIRKFNEENNEEAGEHFTPREVIELMTHLVFDPIKDELPLTITVYDPACGSGGMLTETQNFVEDKYPASNRDIYLFGKEINDETYAICKSDMMIKGNNPENIRVGSTLSTDEFSSERFDFMLSNPPYGKSWASEQKHIKDGKDVIDGRFKVTLKDYWGVESEQDAIPRSSDGQLLFLMEMVTKMKSPQVSPLGSRIASVHNGSSLFTGDAGSGESN…
40	VC1769	Vibrio	Vibrio cholerae	>AYV09713.1 SAM-dependent DNA methyltransferase [Vibrio cholerae]	MDHSVHNKLVSFIWSIADDCLRDVYVRGKYRDVILPMVVLRRLDTLLEPSKEAVLEEVRFQKEEMNEIELDDAPLCATSGYVFYNTSKWTLQTLFSTATNNQQILLANFEDYLNGFSENVKEIVECFNLKAQIRHMAGKDVLLDVVEKFVSPYINLTPAVKEDPEGNKLPALSNLGMGYVFEELIRKFNEENNEEAGEHFTPREVIELMTHLVFDPIKDNLPLSITVYDPACGSGGMLTETQNFVEEKYPASNRDIYLYGKEINDETYAICKSDMMIKGNNPENIRVGSTLSTDEFSSNRFDFMLSNPPYGKSWASEQKHIKEGKEVVDGRFKVKLKDYWGVESEQEAIPRSSDGQLLFLMEMVTKMKSPQDSPLGSRIASVHNGSSLFTGDAGSGESN…
40	VC1768	Vibrio	Vibrio cholerae	>AYV09714.1 restriction endonuclease subunit S [Vibrio cholerae]	MLTFWASLWLRFRGKLMSNTMIKKMPKYESYKDSCEQWIGDIPAHWEVYRLKSAVYECSNGIWGSDPNGRDEIVVLRVADFDDHKLKISDEKLTYRSIPAKEHQGRLLKNGDLLIEKSGGGDKTLVGRVVLFDKQYPAVTSNFVAKMTPKEWVISGFLKYVFSALYNNGVNYLSIKQTTGIQNLDASSYLNEKFCIPQKEEQYEIAKFLDNKTTQINEAIAIKQKQIELLKERKQIIIQQAVTQGLNPDATMKYSGVDWIGAIPGHWIVKRAKYLLDEINERSETGLEELLSVSHMTGVTPRSEKNVTMFMAEDYTGSKLCHSGDLVINIMWAWMGALGVSDRTGIVSPSYGVFREQREGTFVPKYLEMLLKSTKYVEYYNKVSTGLHSSRLRFYGHML…
40	VC1767	Vibrio	Vibrio cholerae	>AYV09715.1 DUF262 domain-containing protein [Vibrio cholerae]	MAVVVASCTLDKLFSNESILASDGKVQKNVHGMLAIPEYQRPYRWNEEQITRLLKDFKLHQQELNDKLETEHCPFYLGSVILHQQGDKLNIIDGQQRLTTMALMSYLANKHVDLKLVYESPESQQQIKHNLGWLYRNEASLADIDFAQINITLVVTDSEDEAYRFFETQNTGGVRLAGPDIIKAHHLRAVDEKDKSAVNTFATRWEALGDLNPVVDILLRGRYWQYLNFRDYPLHNQTQQVRNSIVTELAEHTGKGDDIAFGRIARTYMPNGGESLAQPQVGYELRQPLNSGANTIHYLQYFEQLRQTYLLKNSTQGELAGFYEFYQKLVCKLDGCGYLKQLYDACLLLYISQHGQQSLEVAAKKLFRVVYSRRVENQKAVKEKSVPAFVKETPVLDWI…
40	VC1766	Vibrio	Vibrio cholerae	>AYV09716.1 DUF262 domain-containing protein [Vibrio cholerae]	MGDHLSVQTELLTLEKIYTDNYQFSIPSYQRPYVWSDDDVLLLFRDIKEACRLKEPNYFIGTILSSRIEQDGERIYELIDGQQRTTTLMLMTIAFKYAGIKSDLAGLAVYTSSDGEDKPRLQFSIREQVQQLLGGLAGLKNYQVPSKETIADNAYLKQMGVALDVLTKEVEKLKSDDGVSAEAMGDYLYRQVQWVNNIVPTQMDLNRLFATMNTAGIQLEQADILKAKLFKHIHTDKAQYDAMWVACEHLENYFERNVRKVFPNADWYHIEPEHLASFDAERFAAKDETSEALSGLSIAELASQVKASSIPDNTEQEKFETYDLDVETVYCRPIIKFPLLLIHAYRVYLALNDHNDIEPRLHSDRLLEIFDPLINGDEQSVKLFIETLWQVRYQFDRWV…
40	VC1765	Vibrio	Vibrio cholerae	>AYV09717.1 type I restriction endonuclease subunit R [Vibrio cholerae]	MVFMVSKTNEQALEAAIEKGLAGICKEELALGEAPLNYNNDLYLIGSPSDFDKQYALDTRLFWQFLEDTQASELEKLKRTSPHDWQRKILERFDRMIKRHGVLRLLKKGLDVDDAFLSLMYPAPLASSSEKVKKDFSANLFSVTRQVCYSNANPLEEIDMVLFINGIPLITLELKNPWTGQNAVYHGQKQYRDDRDANQPLLNFARCLVHMAVDTDEVYMTTKLAGKNTFFLPFNKGFNFGKGNPINPHGHKTAYLWQEVFRKESIANIIQHFIRLDGSSKKQLDKRTLFFPRYHQMDVVRRLVDHCSVNGVGQTYLIQHSAGSGKSNSITWAAYQLIETYPISDDLPGSRGKEMPLFDSVIVVTDRRLLDKQLRDNIKEFSEVKNIVAPAFKSSELKS…
41	VC1769	Shewanella	Shewanella decolorationis	>QDZ90854.1 type I restriction-modification system subunit M [Shewanella decolorationis]	MDHSVHNKLISFIWNIADDCLRDVYVRGKYRDVILPMVVLRRLDTLLEPTKEAVLDEVKFQKEEMQATELDDEPLKAASGYVFYNTSKWTLKSLFNTATNNQQILLANFEEYLLGFSDNVKEIIECFNLKSQIRHMASKQVLLDVVEKFVSPYINLTHETVEDPDGNKMPALTNLGMGYVFEELIRKFNEENNEEAGEHFTPREVIELMTHLVFDPVKDQLPLTMTVYDPACGSGGMLTESQNFIEEKYPNDSRDVYLYGKEINDETYAICKSDMMIKGNNPENIKVGSTLSTDEFAASRFDFMLSNPPYGKSWASEQKHIKDGSDVIDPRFKVSLKDYWGNLEVVDATPRSSDGQLLFLMEMVNKMKDPRVSSSAAASNYLRGSRIASVHNGSSLFTG…
41	VC1768	Shewanella	Shewanella decolorationis	>QDZ90855.1 restriction endonuclease subunit S [Shewanella decolorationis]	MINIAEMPKYQTYKDSTEGWIGDVPEHWDIRKLKHLFYEKKHRPNMSLNCGAISFGKVVTKDDEKILLTTKVSYQEVLSGEFLINPLNLNYDLVSLRIALSEIDVVVSAGYIVIKEKEELHKQYFKYLLHRYDVAYMKLLGSGVRQTISFNHIANSLLVFPPLEEQTRIANFLDKKITQIDDAIAIKEQQISLLKERKQIIIQQAVTQGLDPNVPLKESGIIGVGRVPEHWDIVFNRRVFRENSRKVKGDELPLSLSQVDGVIPSNDMKERSLSPSHRNNFKLCFPGDLVVNRFKGHLGVFFNSEYEGIVTFHYGVFEPQKGVHTKFFEHLYHAEPYKAIYAGASNGMTVGLQNLSNQNFYMIKTIRPPEKEQVEICRYIEKISNEINIAIGGIELQIE…
41	VC1767	Shewanella	Shewanella decolorationis	>QDZ90857.1 DUF262 domain-containing protein [Shewanella decolorationis]	MTVSVATCSAQQLFEGHKILGSNGKQITGTLVIPEYQRPYCWQSQQIDSLLEDLEAHFHKHSELSYYLGSLILHHDEQQLKIIDGQQRITTLALFGFLLQQHQKLDLRFESPLSQQQIKANLDWIANHKSKWAKLINFERIQFSLVVTESEDDAYRFFETQNTGGVRLGGPDIIKAHHLRAVPKVHQSRFALQWEGLGKLDNSVKFLLKGRYWQQLNLRELAPHLQTKVVRDQIVAELGEQTTEGDDIAYGQILRLTGIGGDVVQQAAQQGYEVRQPLNAGINTIRYLAYFQNLYQQYWNHPTLPHLEGYNRFVCWLKGLEGCGYLQGLYEACLMMYISQFGEYQLELAANKLFRVVYSRRVSNQKAVRENSISSFVRDYPVLDWIALSYTPKQCFTFF…
41	VC1766	Shewanella	Shewanella decolorationis	>QDZ90858.1 DUF262 domain-containing HNH endonuclease family protein [Shewanella decolorationis]	MSSKVETELLSLQTIATKDLGFVIPCYQRPYVWREEEVIKLFDDVRDAYLAKEPHYFIGSVLSALNGDKSEYELIDGQQRTTTLMLLSLAFKAVGIETPLAHVSIKGENPRLTFEIRESVRNLLGSYAGLDKITKPGEEDIRKDEYLVHLEANLTILRQQVDKLAKQPDFDIYGFADYIFNQVQWVNNIVPASMDLNRLFSSLNTGGIQLEPVDLLKAKLFKHITTDKAVYSSIWQACEHTDNYFERNLRQIFKNADWQTLEYTDLANYQAELFPLVSSSNSVQRVGKSIAEIASGSLDFDVEPEQSESQSDDFDDETVYCRSIISFELLLIHTLRIFCTQKSWDDLTPRIRASNLMSCFEGLLQHDERTIKSFIELLWQVRYQFDTWVVKWVEHDDRE…
41	VC1765	Shewanella	Shewanella decolorationis	>QDZ90859.1 type I restriction endonuclease subunit R [Shewanella decolorationis]	MVSSTNEQALEASIERALTGHCLEDQKAGISDGIVTPYGVNHCGYSSGFPSDFNMQFAIDERFFWQFLQKTQEVELAKLQKNNPSDWQRKLLERFDRLIKKHGILHLLKKGLSVDDAHFNLLYPAPLASSSEKVKQNFADNEFSCTRQVRYSIANPLQEIDMVLFINGIPLITLELKNAWTGQTARYHGQKQYRDDRDATQALLTFGRCLVHMAVDTDEVYMTTKLSGGSTFFLPFNKGHNLGQGNPPNPSGHKTAYLWHEVFTKESLANIIQHFVRLDGSSKDPLPKRTLFFPRYHQLDVVRKLVDHAAQHGVGQTYLIQHSAGSGKSNSITWAAYQLIETYPASSDVAGGKSLEQPLFDSVIVVTDRRLLDKQLRDNIKEFSEVKNIIAPANKSSEL…
42	VC1765	Flavisolibacter	Flavisolibacter ginsenosidimutans	>QEC56628.1 type I restriction endonuclease subunit R [Flavisolibacter ginsenosidimutans]	MPSQTNEQALEASIEKRLTGTCLEELKDKGQLNLLHERQEAYRAGNGYYIGLAEDYNAKYAIDEIRFWHFLETTQAEELAKLQKQNDWKLKILERLDRMIKKHGVLRLLRKGLEVDDAHFILLYQLPLASSSEAVKKAFESNEFSVTRQVRYSLTATGEEIDMVIFVNGLPIITTELKNHWTGQNAKVHGQAQYKFKRDVTQPLLQFGRCIVHFAVDTEEVYMTTKLAGAETFFLPFNLGYKHGKGNPPNPFGHRTAYLWEEILTRQSLTNIIQHFVRFDGKEGDSLSKKNLYFPRYHQLNVVRKLITDASTKGVGQTYLIQHSAGSGKSNSITWAAYQLIETYPQTDNIPGSKGISNPLFDSVIVVTDRRLLDKQLRENIKEFSEVKNIVAPAYSSKE…
42	VC1766	Flavisolibacter	Flavisolibacter ginsenosidimutans	>QEC56630.1 DUF262 domain-containing protein [Flavisolibacter ginsenosidimutans]	MKHNDIQPLSVRDLFVSGEYIIPPYQRNYAWEEGEVKQLLQDVFDFSTAHGDKDYFIGTLVVFNRNENGRTIYETIDGQQRLTTLNIIYGVLHREFSGAIHVKIDYRLNLKFDSRKKSTDTLALISHTEHPASFDSGEDYNAKIADAYEVAHKQLKLLFKNKSPEEFYQYFSQRVHILRVSVPHDTNLNHYFEIMNTRGEQLEKHEILKAKLMEVLSGDEKASYAFNLIWEACADMERYVQYGFDPPERNKLFTQGNWNRLAANSFDDVANNIHYKDVLGDERKMKLSEIVAHNGNFEINTDHKEDAPERFNSVINFPNFLLHILRIQSKENIGLDDKRLVEAFDEFLKPETSKQEKVRFVKEFAFNLLRGKHLFDQFIIKREFTKEKDGWSIKSLKWY…
42	VC1767	Flavisolibacter	Flavisolibacter ginsenosidimutans	>QEC56631.1 DUF262 domain-containing protein [Flavisolibacter ginsenosidimutans]	MLDLATQVALGMNGLAKTNQTTQVNKEVPRIISVKELLSKPNLTIPDYQRPYKWSIKNVNQLIDDILLHRDKSAYRIGTLVLHQIEDTLNIVDGQQRTITLLLMAMALQNHLHYPVKEDLIKHHYQIPKTKLFDEWEFSNPISQKNIHQNYREVKRRMIDFDAHSIRFFYEKCELVQVVLNDVSEAFQFFDSQNARGRDLDPHDLLKAFHLRELTPRISEQEKMEIVSHWESLETDDLKKLFAQLLFRVRYWSKGHSARFFTKNEVDAFKGISPDAESLFPYTEIYKIGHYFVDDYNTNYHRKIDKQHVSYPFQLNQVMINGKRFFEFVNHYWNVREVMYAGLYKNDKAKAVLEVIDKYPERYRTGDAYVRTLFDCALLFYWDKFGNAEIGRIAEKIFV…
42	VC1768	Flavisolibacter	Flavisolibacter ginsenosidimutans	>QEC56632.1 restriction endonuclease subunit S [Flavisolibacter ginsenosidimutans]	MEDVMEKMTIEKYAAYKDSGVEWLGEIPDHWEALSNKFIFRLKKVQVGKRSNEYVLLSLTLNGIIKRDMENPQGKFPAEFDTYQEVKKGDFVFCLFDVEETPRAVGLSPFDGMITGAYTVMEPNNGFDRGFLYYFYLNLDADKRMKPLYKGLRNVIPKETFFSFKTFVPPLDEQTSIASFLDRKTAQIEKAIAQKEALIELLKERRQILIHKAVTRGLDPNVKMKDSGVEWIGEIPEHWEVKPLGFSGKTQNGISKGADYFGSGFPFLSYGDVYKNIELPKHVDGLAESSDADRKQYSVIEGDVLFTRTSETVEEIGFASTCTCTILNATFSGFLIRFRPNRNILDKYFSKYYFSSKTHRAFFVKEMNLVIRASLSQELLKKMPILIPSKDEQVEIGNY…
42	VC1769	Flavisolibacter	Flavisolibacter ginsenosidimutans	>QEC56633.1 SAM-dependent DNA methyltransferase [Flavisolibacter ginsenosidimutans]	MNTAVHNKLVSFIWSIADDCLRDVYVRGKYRDVILPMVVLRRLDALLEPTKEAVMKELAFQREEMKFTELDEAGLRQEAGYVFYNTSQWTLQRLYNTATNSQQILQANFEDYLNGFSANVKEIIEKFHLKAQVRHMANKDVLLNVLEKFTSPYINLTPFEKADPEGRKLPALTNLGMGYVFEELIRKFNEENNEEAGEHFTPREVIDLMTHLVFEPVKEVLPPVITIYDPACGSGGMLTESQNFIKDEEGEIKATGDVHLYGKEINDETYAICKSDMMIKGNNPENIRVGSTLSTDEFAGKHFNYMLSNPPYGKSWDSELKYIKDGKEVIDPRFKIKLKDYWGSEEECDATPRSSDGQLLFLMEMVNKMKPLSVGGSRIASVHNGSSLFTGDAGGGESN…
43	VC1765	Empedobacter	Empedobacter brevis	>QES92283.1 type I restriction endonuclease subunit R [Empedobacter brevis]	MPSQTNEIALETAIEKALCGVSTEDIKNGTIAEPGTTYGGNGFYIGKPSDFDSRFALDEVRFWDFLEQTQPEELDKLKRQSDWKIKVLDRYDKLVKKYGILRLLRKGLAVDDAHFTLFYVAPLQNSSQSIKDNFERNQFSVTRQLRYSQTNPLEEIDMVIFINGIPISTIELKNQWTGQNAKVHGINQYKFKRDTTQPLLNFGRCLVHFAVDTDEIYMTTKLDGAKTFFLPFNLGDNFGKGNPPNPFGHKTSYFWQDILKKESLANIIQHFVRFDGTENEALGKKTLFFPRYHQLDVVRRLLKDTSRNGAGKTYLIQHSAGSGKSNSITWLAYQLIEAYPENETVSGNRPMNQPLFDSVIVVTDRRLLDKQLRDNIKEFSEVKNIVAPAYKSSDLKSAL…
43	VC1766	Empedobacter	Empedobacter brevis	>QES92284.1 DUF262 domain-containing protein [Empedobacter brevis]	MKKIFDTAIVNLESLNSYNFSIPTYQRPYVWGDEQIKKLLDDFYLSFQSSTDAEYYVSTFLTKENGELAELIDGQQRFTTLWIIAFVISTLNSESDIETFLKKGKKLRLGFEIRKEVNDYLENLVDNKADKKSYDEKIINEYPYLKNIAKAITFVKAYIEQLKLSKVDLQLFGNFIYRNVKLIKNTTPDNTDLNKLFSTINSAGIQLEQTDIVKANLLKFLDDKIVYGKIWEACENMNNFFERNVRLSFPETDKKNIDLTNMISFDRNIFLYEKSSDVVNAEDSFSIDNLSHDQINDYNALNKKNDNEQKRKDSDEIFCRSIISFGQLLLHTYRIHLKKEKRTDFNGTFHVNRLIEIFNELAERKDKEEIKRFFHLLWDIRYLFDKYIVKWISDIDTKS…
43	VC1767	Empedobacter	Empedobacter brevis	>QES92285.1 DUF262 domain-containing protein [Empedobacter brevis]	MSVQVISCTLQDLFETKNKAIEGTGIKGQLFIPEYQRPYVWQEKQINQLLDSVIEHHQSTIAEKPMYYLGSILLHQENGLLKIIDGQQRLTTSLLIQKITNPDYKSGIAYSASKTIENIKYNLSYLKSIAKKNIFEYREKNVLDYFDFSNINVTLIVTDTEDLAYTFFETQNTGGVRLDGSDILKAHHLRAISCPKTINYQARRWEAFENSKVEYLVQLLTKVRFWDNRKWRSFPYYKDERGIKASIIDEYTINTKNNHEDISYHYSAVKNDGGRMFQLHESHYKQLKQPLANGNNTLDYINEYIHLHETLFGSINDYRVPDNYYEFRNTVLHRNNGTLFLKELFEAALISYVSRFGFYRLYEAGLWLYRMIYSLRVTNQRNVREDSVFKFVYGYQFID…
43	VC1768	Empedobacter	Empedobacter brevis	>QES92286.1 restriction endonuclease subunit S [Empedobacter brevis]	MKRYDKYKDSGVEWIGKIPEKWKIQRIKTLFKEINERSFDGSEDLLSVSQYTGVTKKSDKIGDGDLLTNASTLEGYKIVSKDDLVSNIMLAWNGSLGFSPYNGITSPAYSIYRLKSKEEKTFFHYLFRTEKYKAEFKRQSSGVIESRLRLYTDDFFSIYAILPTLPEQQAIASFLDDKTAKIDQTISIKEKEIELLKERRQILIQKAVTKGLDENVKFKDSGVEWIGEIPEHWEVRKLMGVCRFIRGNSPFGKDELLDEGEYVAIQYGKTYKVNEVNKEYGYYVNNEFYKKSQVVNYGDIILISTSETIDDLGHTVYYRRNDLGLLGGEQIMLKPKQEEINGQYLYFTSKVFSKELRKFATGIKVFRFNINDLKTIFTVLPPLSEQNEIANYIETKSTK…
43	VC1769	Empedobacter	Empedobacter brevis	>QES92287.1 SAM-dependent DNA methyltransferase [Empedobacter brevis]	MNHTVHNKLVSFIWSIADDCLRDVYVRGKYRDVILPMVVLRRLDALLEPTKQHVLEEVEFQRSTMKFTEWDDKGMTTASGYVFYNTSDWTLQSLYGSATNSQQILLGNFEDYLNGFSANVQEIISKFNLRAQIKHMANKDVLLDVLEKFTSPDINLTPFDKLDSAGKKLPALTNLGMGYVFEELIRKFNEENNEEAGEHYTPREVIDLMTHMVFDPIKDQIPSVITIYDPACGTGGMLTESENFITDPEGEIKATNTSVYMFGKEVNDETYAICKSDMMIKGKDPEHIKVGSTLSTDEFAGTKFDFMLSNPPYGKSWASEQKYIKDGKEVIDNRFKIKLKNYWGEEEYVDAVPRSSDGQLLFLMEMVDKMKPLTDRNKIGSRIASVHNGSSLFTGDAGG…
44	VC1765	Vibrio	Vibrio cholerae O395	>QGF31921.1 DEAD/DEAH box helicase [Vibrio cholerae O395]	MVFMVSKTNEQALEAAIEKGLAGICKEELALGEAPLNYNNDLYLIGSPSDFDKQYALDTRLFWQFLEDTQASELEKLKRTSPHDWQRKILERFDRMIKRHGVLRLLKKGLDVDDAFLSLMYPAPLASSSEKVKKDFSANLFSVTRQVCYSNANPLEEIDMVLFINGIPLITLELKNPWTGQNAVYHGQKQYRDDRDANQPLLNFARCLVHMAVDTDEVYMTTKLAGKNTFFLPFNKGFNFGKGNPINPHGHKTAYLWQEVFRKESIANIIQHFIRLDGSSKKQLDKRTLFFPRYHQMDVVRRLVDHCSVNGVGQTYLIQHSAGSGKSNSITWAAYQLIETYPISDDLPGSRGKEMPLFDSVIVVTDRRLLDKQLRDNIKEFSEVKNIVAPAFKSSELKS…
44	VC1766	Vibrio	Vibrio cholerae O395	>QGF31922.1 DUF262 domain-containing protein [Vibrio cholerae O395]	MGDHLSVQTELLTLEKIYTDNYQFSIPSYQRPYVWSDDDVLLLFRDIKEACRLKEPNYFIGTILSSRIEQDGERIYELIDGQQRTTTLMLMTIAFKYAGIKSDLAGLAVYTSSDGEDKPRLQFSIREQVQQLLGGLAGLKNYQVPSKETIADNAYLKQMGVALDVLTKEVEKLKSDDGVSAEAMGDYLYRQVQWVNNIVPTQMDLNRLFATMNTAGIQLEQADILKAKLFKHIHTDKAQYDAMWVACEHLENYFERNVRKVFPNADWYHIEPEHLASFDAERFAAKDETSEALSGLSIAELASQVKASSIPDNTEQEKFETYDLDVETVYCRPIIKFPLLLIHAYRVYLALNDHNDIEPRLHSDRLLEIFDPLINGDEQSVKLFIETLWQVRYQFDRWV…
44	VC1767	Vibrio	Vibrio cholerae O395	>QGF31923.1 DUF262 domain-containing protein [Vibrio cholerae O395]	MAVVVASCTLDKLFSNESILASDGKVQKNVHGMLAIPEYQRPYRWNEEQITRLLKDFKLHQQELNDKLETEHCPFYLGSVILHQQGDKLNIIDGQQRLTTMALMSYLANKHVDLKLVYESPESQQQIKHNLGWLYRNEASLADIDFAQINITLVVTDSEDEAYRFFETQNTGGVRLAGPDIIKAHHLRAVDEKDKSAVNTFATRWEALGDLNPVVDILLRGRYWQYLNFRDYPLHNQTQQVRNSIVTELAEHTGKGDDIAFGRIARTYMPNGGESLAQPQVGYELRQPLNSGANTIHYLQYFEQLRQTYLLKNSTQGELAGFYEFYQKLVCKLDGCGYLKQLYDACLLLYISQHGQQSLEVAAKKLFRVVYSRRVENQKAVKEKSVPAFVKETPVLDWI…
44	VC1768	Vibrio	Vibrio cholerae O395	>QGF31924.1 restriction endonuclease subunit S [Vibrio cholerae O395]	MLTFWASLWLRFRGKLMSNTMIKKMPKYESYKDSCEQWIGDIPAHWEVYRLKSAVYECSNGIWGSDPNGRDEIVVLRVADFDDHKLKISDEKLTYRSIPAKERQGRLLKNGDLLIEKSGGGDKTLVGRVVLFDKQYPAVTSNFVAKMTPKEWVISGFLKYVFSALYNNGVNYLSIKQTTGIQNLDASSYLNEKFCIPQKEEQYEIAKFLDNKTTQINEAIAIKQKQIELLKERKQIIIQQAVTQGLNPDATMKYSGVDWIGAIPGHWIVKRAKYLLDEINERSETGLEELLSVSHMTGVTPRSEKNVTMFMAEDYTGSKLCHSGDLVINIMWAWMGALGVSDRTGIVSPSYGVFREQREGTFVPKYLEMLLKSTKYVEYYNKVSTGLHSSRLRFYGHML…
44	VC1769	Vibrio	Vibrio cholerae O395	>QGF31925.1 N-6 DNA methylase [Vibrio cholerae O395]	MDHSVHNKLVSFIWSIADDCLRDVYVRGKYRDVILPMVVLRRLDTLLEPSKEAVLEEVRFQKEEMNEIELDDAPLCATSGYVFYNTSKWTLQTLFSTATNNQQILLANFEDYLNGFSENVKEIVECFNLKAQIRHMAGKDVLLDVVEKFVSPYINLTPAVKEDPEGNKLPALSNLGMGYVFEELIRKFNEENNEEAGEHFTPREVIELMTHLVFDPIKDNLPLSITVYDPACGSGGMLTETQNFVEEKYPASNRDIYLYGKEINDETYAICKSDMMIKGNNPENIRVGSTLSTDEFSSNRFDFMLSNPPYGKSWASEQKHIKEGKEVVDGRFKVKLKDYWGVESEQEAIPRSSDGQLLFLMEMVTKMKSPQDSPLGSRIASVHNGSSLFTGDAGSGESN…
45	VC1765	Sulfuriroseicoccus	Sulfuriroseicoccus oceanibius	>QQL43713.1 type I restriction endonuclease subunit R [Sulfuriroseicoccus oceanibius]	MHDIHKEISFEDEICAHLSKHGWLYAKGDAQHYDRERALFPADLVAWVKESQPKAWEALVKNHGSQAETTLLTRVRDQLNQRGSLDVLRNGVELLGLRQALRLAQFKPAFALNPEIQSRYEANRLRVVRQVHYSLYNENSIDLVLFLNGLPIATAELKTDFTQCVGDAIDQYRYDRNPKPKGQNPEPLLSFPSGALVHFAVSNREVHMTTKLVGGNTFFLPFNLGNNGGAGNPLNPNGHSTSYLWEQVWQREGWLEILGRYLISEKDKKGKINKVIFPRYHQLDATRKLQQAVVADGPGTKYLVQHSAGSGKTNSIAWTAHFFSELHDAKDEKVFDSVIVVSDRNVIDSQLQDALFNFQRKTGVVARIDGKTGSKSAALAEALSGDKKIVVCTIQTFPF…
45	VC1766	Sulfuriroseicoccus	Sulfuriroseicoccus oceanibius	>QQL43716.1 DUF262 domain-containing protein [Sulfuriroseicoccus oceanibius]	MPFSNTEEVTQLTVKQLLGSDDTYLIPMYQRNYAWEKGEITQLIQDIIDYMPEQRPYYIGSLVVFRRQADRSARHTVFETIDGQQRLTTLSLLTSYLKNNGSANTAWYRDAKIHFESRPLSKKTFDTITNRHFHKEPSDALKPEEINTGITNGYRLIGEALDLAFKNSPEKLQHFERFLFEQVQVMRIQVPDDTDLNHYFEIMNSRGEQLEKHEVLKAKLLEVLNQEPDDAIKESSKRTLHLVWESCANMEKYAQSGFSPKLRNELFGDQKWDELQPKNFEQLCQTVAQHSEESSADESKALSYIIANPVKERTTTEDGDDTPDRFNSVINFPNFLLHILRISVNEGTQAHTDNDVPLDDKRLIQLFEEHILKAEAPLERSRKFIFNLLKGKHLFDHYI…
45	VC1767	Sulfuriroseicoccus	Sulfuriroseicoccus oceanibius	>QQL43717.1 DUF262 domain-containing protein [Sulfuriroseicoccus oceanibius]	MSQLVADHPSAKPNGTADTRTAEPLDKAIISVKALLSDQSLRIPEYQRPYKWGVRNVNQLFGDITKHQGKSSYRLGTIVFHKEKGCRNIVDGQQRTITLLLIVKAFLKERRDQVEDHRLKKHLSDFDAQGLIDPEFDSEISHLNIYRNYQEICRLVTRPDFTEELMVFLLEKCQLVTFSLENVSEAFQFFDSQNARGRDLEPHDLLKAYHLREFTEADESLKAATVAQWENSETEELANLFALYLYRIRNWAKDSSARYFGKNDTGLFKGVNMEKIADYPYVEQLRMAHHFVDHYNHQYERRIDHHRLDFPFHLDQIIINGRRFFELVSHYQNKVKDIRHAGEKLPPIVDHTKLDELPRRILDTLNTYSGRNRTGDRYTRSIFDCLLLYYVDKFGLTEI…
45	VC1768	Sulfuriroseicoccus	Sulfuriroseicoccus oceanibius	>QQL43718.1 restriction endonuclease subunit S [Sulfuriroseicoccus oceanibius]	MSFPRYPKYKDIGVQWLGEVPEHWEVKPLWTAFRRIKRTGYPDEELLSVYRDLGVIPKASRNDNFNKPSEDLSGYQLVEPGDLAINKMKAWQGSVAISDHRGIVSPAYFVLRALHKEESRFLHYLMRSPRYITGYLSNSKGIRVNQWDLQPELHSRMPLVFPPLTEQRAIAAFLDRETAKIDALIEEQGRLIALLKEKRQALISHAVTKGLTPKAPLKPSGIEWLGDIPEHWEVKKLKHLGEAIIGLTYGPGDIVDESCGTLVLRSSNVQKGQISFNDNVYVCCEIPEKLITRPGDILICSRNGSRALIGKNATITEQSQGLTFGAFMTIYRSPDSAFIGCVLNSPLFEFQAGAFMTSTINQLTIGVLNNFEIPYPPADERAAIATHLANENNKLDTLT…
45	VC1769	Sulfuriroseicoccus	Sulfuriroseicoccus oceanibius	>QQL43719.1 SAM-dependent DNA methyltransferase [Sulfuriroseicoccus oceanibius]	MADTPNNLSSFIWSVADLLRGDYKQSEYGKVVLPFTVLRRLDCVLEATKEAVLAEKTKREAAGLNPEPFLLKVSQQHFYNTSPLDLKKLMGDQDHIGENLRSYMQAFSPAVRDIFESFDFHTQIDRLDKAGLLYLVTEKFATIDLHPDTISNAEMGAVFEELIRKFAEISNETAGEHFTPREVIRLMVNLLFIEDDEALTKPGIVRSLYDPTAGTGGMLSVADEHLTEINPDARLVMFGQELNGESYAICKADMLIKGQDITNIIHGNTLSEDGLPAKHFDYMLSNPPFGVEWKKIKTAITKEHKEQGFNGRFGPGLPRVSDGSLLFLMHLVSKMRPAKDGGSRFGIVLNGSPLFTGGAGSGESEIRRYMLENDLVEAIIGLPTDMFYNTGISTYVWIV…
46	VC1769	Vibrio	Vibrio cholerae C6706	>QJS92120.1 SAM-dependent DNA methyltransferase [Vibrio cholerae C6706]	MDHSVHNKLVSFIWSIADDCLRDVYVRGKYRDVILPMVVLRRLDTLLEPSKEAVLEEVRFQKEEMNEIELDDAPLCATSGYVFYNTSKWTLQTLFSTATNNQQILLANFEDYLNGFSENVKEIVECFNLKAQIRHMAGKDVLLDVVEKFVSPYINLTPAVKEDPEGNKLPALSNLGMGYVFEELIRKFNEENNEEAGEHFTPREVIELMTHLVFDPIKDNLPLSITVYDPACGSGGMLTETQNFVEEKYPASNRDIYLYGKEINDETYAICKSDMMIKGNNPENIRVGSTLSTDEFSSNRFDFMLSNPPYGKSWASEQKHIKEGKEVVDGRFKVKLKDYWGVESEQEAIPRSSDGQLLFLMEMVTKMKSPQDSPLGSRIASVHNGSSLFTGDAGSGESN…
46	VC1768	Vibrio	Vibrio cholerae C6706	>QJS92121.1 restriction endonuclease subunit S [Vibrio cholerae C6706]	MIKKMPKYESYKDSCEQWIGDIPAHWEVYRLKSAVYECSNGIWGSDPNGRDEIVVLRVADFDDHKLKISDEKLTYRSIPAKEHQGRLLKNGDLLIEKSGGGDKTLVGRVVLFDKQYPAVTSNFVAKMTPKEWVISGFLKYVFSALYNNGVNYLSIKQTTGIQNLDASSYLNEKFCIPQKEEQYEIAKFLDNKTTQINEAIAIKQKQIELLKERKQIIIQQAVTQGLNPDATMKYSGVDWIGAIPGHWIVKRAKYLLDEINERSETGLEELLSVSHMTGVTPRSEKNVTMFMAEDYTGSKLCHSGDLVINIMWAWMGALGVSDRTGIVSPSYGVFREQREGTFVPKYLEMLLKSTKYVEYYNKVSTGLHSSRLRFYGHMLFDMALGFPPYEEQTQIVEYI…
46	VC1767	Vibrio	Vibrio cholerae C6706	>QJS92122.1 DUF262 domain-containing protein [Vibrio cholerae C6706]	MAVVVASCTLDKLFSNESILASDGKVQKNVHGMLAIPEYQRPYRWNEEQITRLLKDFKLHQQELNDKLETEHCPFYLGSVILHQQGDKLNIIDGQQRLTTMALMSYLANKHVDLKLVYESPESQQQIKHNLGWLYRNEASLADIDFAQINITLVVTDSEDEAYRFFETQNTGGVRLAGPDIIKAHHLRAVDEKDKSAVNTFATRWEALGDLNPVVDILLRGRYWQYLNFRDYPLHNQTQQVRNSIVTELAEHTGKGDDIAFGRIARTYMPNGGESLAQPQVGYELRQPLNSGANTIHYLQYFEQLRQTYLLKNSTQGELAGFYEFYQKLVCKLDGCGYLKQLYDACLLLYISQHGQQSLEVAAKKLFRVVYSRRVENQKAVKEKSVPAFVKETPVLDWI…
46	VC1766	Vibrio	Vibrio cholerae C6706	>QJS92123.1 DUF262 domain-containing protein [Vibrio cholerae C6706]	MGDHLSVQTELLTLEKIYTDNYQFSIPSYQRPYVWSDDDVLLLFRDIKEACRLKEPNYFIGTILSSRIEQDGERIYELIDGQQRTTTLMLMTIAFKYAGIKSDLAGLAVYTSSDGEDKPRLQFSIREQVQQLLGGLAGLKNYQVPSKETIADNAYLKQMGVALDVLTKEVEKLKSDDGVSAEAMGDYLYRQVQWVNNIVPTQMDLNRLFATMNTAGIQLEQADILKAKLFKHIHTDKAQYDAMWVACEHLENYFERNVRKVFPNADWYHIEPEHLASFDAERFAAKDETSEALSGLSIAELASQVKASSIPDNTEQEKFETYDLDVETVYCRPIIKFPLLLIHAYRVYLALNDHNDIEPRLHSDRLLEIFDPLINGDEQSVKLFIETLWQVRYQFDRWV…
46	VC1765	Vibrio	Vibrio cholerae C6706	>QJS92124.1 type I restriction endonuclease subunit R [Vibrio cholerae C6706]	MVSKTNEQALEAAIEKGLAGICKEELALGEAPLNYNNDLYLIGSPSDFDKQYALDTRLFWQFLEDTQASELEKLKRTSPHDWQRKILERFDRMIKRHGVLRLLKKGLDVDDAFLSLMYPAPLASSSEKVKKDFSANLFSVTRQVCYSNANPLEEIDMVLFINGIPLITLELKNPWTGQNAVYHGQKQYRDDRDANQPLLNFARCLVHMAVDTDEVYMTTKLAGKNTFFLPFNKGFNFGKGNPINPHGHKTAYLWQEVFRKESIANIIQHFIRLDGSSKKQLDKRTLFFPRYHQMDVVRRLVDHCSVNGVGQTYLIQHSAGSGKSNSITWAAYQLIETYPISDDLPGSRGKEMPLFDSVIVVTDRRLLDKQLRDNIKEFSEVKNIVAPAFKSSELKSALE…
47	VC1769	Vibrio	Vibrio cholerae O1 biovar El Tor	>QJS88513.1 SAM-dependent DNA methyltransferase [Vibrio cholerae O1 biovar El Tor]	MDHSVHNKLVSFIWSIADDCLRDVYVRGKYRDVILPMVVLRRLDTLLEPSKEAVLEEVRFQKEEMNEIELDDAPLCATSGYVFYNTSKWTLQTLFSTATNNQQILLANFEDYLNGFSENVKEIVECFNLKAQIRHMAGKDVLLDVVEKFVSPYINLTPAVKEDPEGNKLPALSNLGMGYVFEELIRKFNEENNEEAGEHFTPREVIELMTHLVFDPIKDNLPLSITVYDPACGSGGMLTETQNFVEEKYPASNRDIYLYGKEINDETYAICKSDMMIKGNNPENIRVGSTLSTDEFSSNRFDFMLSNPPYGKSWASEQKHIKEGKEVVDGRFKVKLKDYWGVESEQEAIPRSSDGQLLFLMEMVTKMKSPQDSPLGSRIASVHNGSSLFTGDAGSGESN…
47	VC1768	Vibrio	Vibrio cholerae O1 biovar El Tor	>QJS88514.1 restriction endonuclease subunit S [Vibrio cholerae O1 biovar El Tor]	MIKKMPKYESYKDSCEQWIGDIPAHWEVYRLKSAVYECSNGIWGSDPNGRDEIVVLRVADFDDHKLKISDEKLTYRSIPAKEHQGRLLKNGDLLIEKSGGGDKTLVGRVVLFDKQYPAVTSNFVAKMTPKEWVISGFLKYVFSALYNNGVNYLSIKQTTGIQNLDASSYLNEKFCIPQKEEQYEIAKFLDNKTTQINEAIAIKQKQIELLKERKQIIIQQAVTQGLNPDATMKYSGVDWIGAIPGHWIVKRAKYLLDEINERSETGLEELLSVSHMTGVTPRSEKNVTMFMAEDYTGSKLCHSGDLVINIMWAWMGALGVSDRTGIVSPSYGVFREQREGTFVPKYLEMLLKSTKYVEYYNKVSTGLHSSRLRFYGHMLFDMALGFPPYEEQTQIVEYI…
47	VC1767	Vibrio	Vibrio cholerae O1 biovar El Tor	>QJS88515.1 DUF262 domain-containing protein [Vibrio cholerae O1 biovar El Tor]	MAVVVASCTLDKLFSNESILASDGKVQKNVHGMLAIPEYQRPYRWNEEQITRLLKDFKLHQQELNDKLETEHCPFYLGSVILHQQGDKLNIIDGQQRLTTMALMSYLANKHVDLKLVYESPESQQQIKHNLGWLYRNEASLADIDFAQINITLVVTDSEDEAYRFFETQNTGGVRLAGPDIIKAHHLRAVDEKDKSAVNTFATRWEALGDLNPVVDILLRGRYWQYLNFRDYPLHNQTQQVRNSIVTELAEHTGKGDDIAFGRIARTYMPNGGESLAQPQVGYELRQPLNSGANTIHYLQYFEQLRQTYLLKNSTQGELAGFYEFYQKLVCKLDGCGYLKQLYDACLLLYISQHGQQSLEVAAKKLFRVVYSRRVENQKAVKEKSVPAFVKETPVLDWI…
47	VC1766	Vibrio	Vibrio cholerae O1 biovar El Tor	>QJS88516.1 DUF262 domain-containing protein [Vibrio cholerae O1 biovar El Tor]	MGDHLSVQTELLTLEKIYTDNYQFSIPSYQRPYVWSDDDVLLLFRDIKEACRLKEPNYFIGTILSSRIEQDGERIYELIDGQQRTTTLMLMTIAFKYAGIKSDLAGLAVYTSSDGEDKPRLQFSIREQVQQLLGGLAGLKNYQVPSKETIADNAYLKQMGVALDVLTKEVEKLKSDDGVSAEAMGDYLYRQVQWVNNIVPTQMDLNRLFATMNTAGIQLEQADILKAKLFKHIHTDKAQYDAMWVACEHLENYFERNVRKVFPNADWYHIEPEHLASFDAERFAAKDETSEALSGLSIAELASQVKASSIPDNTEQEKFETYDLDVETVYCRPIIKFPLLLIHAYRVYLALNDHNDIEPRLHSDRLLEIFDPLINGDEQSVKLFIETLWQVRYQFDRWV…
47	VC1765	Vibrio	Vibrio cholerae O1 biovar El Tor	>QJS88517.1 type I restriction endonuclease subunit R [Vibrio cholerae O1 biovar El Tor]	MVSKTNEQALEAAIEKGLAGICKEELALGEAPLNYNNDLYLIGSPSDFDKQYALDTRLFWQFLEDTQASELEKLKRTSPHDWQRKILERFDRMIKRHGVLRLLKKGLDVDDAFLSLMYPAPLASSSEKVKKDFSANLFSVTRQVCYSNANPLEEIDMVLFINGIPLITLELKNPWTGQNAVYHGQKQYRDDRDANQPLLNFARCLVHMAVDTDEVYMTTKLAGKNTFFLPFNKGFNFGKGNPINPHGHKTAYLWQEVFRKESIANIIQHFIRLDGSSKKQLDKRTLFFPRYHQMDVVRRLVDHCSVNGVGQTYLIQHSAGSGKSNSITWAAYQLIETYPISDDLPGSRGKEMPLFDSVIVVTDRRLLDKQLRDNIKEFSEVKNIVAPAFKSSELKSALE…
48	VC1769	Vibrio	Vibrio cholerae O1 biovar El Tor	>QJS84921.1 SAM-dependent DNA methyltransferase [Vibrio cholerae O1 biovar El Tor]	MDHSVHNKLVSFIWSIADDCLRDVYVRGKYRDVILPMVVLRRLDTLLEPSKEAVLEEVRFQKEEMNEIELDDAPLCATSGYVFYNTSKWTLQTLFSTATNNQQILLANFEDYLNGFSENVKEIVECFNLKAQIRHMAGKDVLLDVVEKFVSPYINLTPAVKEDPEGNKLPALSNLGMGYVFEELIRKFNEENNEEAGEHFTPREVIELMTHLVFDPIKDNLPLSITVYDPACGSGGMLTETQNFVEEKYPASNRDIYLYGKEINDETYAICKSDMMIKGNNPENIRVGSTLSTDEFSSNRFDFMLSNPPYGKSWASEQKHIKEGKEVVDGRFKVKLKDYWGVESEQEAIPRSSDGQLLFLMEMVTKMKSPQDSPLGSRIASVHNGSSLFTGDAGSGESN…
48	VC1768	Vibrio	Vibrio cholerae O1 biovar El Tor	>QJS84922.1 restriction endonuclease subunit S [Vibrio cholerae O1 biovar El Tor]	MIKKMPKYESYKDSCEQWIGDIPAHWEVYRLKSAVYECSNGIWGSDPNGRDEIVVLRVADFDDHKLKISDEKLTYRSIPAKEHQGRLLKNGDLLIEKSGGGDKTLVGRVVLFDKQYPAVTSNFVAKMTPKEWVISGFLKYVFSALYNNGVNYLSIKQTTGIQNLDASSYLNEKFCIPQKEEQYEIAKFLDNKTTQINEAIAIKQKQIELLKERKQIIIQQAVTQGLNPDATMKYSGVDWIGAIPGHWIVKRAKYLLDEINERSETGLEELLSVSHMTGVTPRSEKNVTMFMAEDYTGSKLCHSGDLVINIMWAWMGALGVSDRTGIVSPSYGVFREQREGTFVPKYLEMLLKSTKYVEYYNKVSTGLHSSRLRFYGHMLFDMALGFPPYEEQTQIVEYI…
48	VC1767	Vibrio	Vibrio cholerae O1 biovar El Tor	>QJS84923.1 DUF262 domain-containing protein [Vibrio cholerae O1 biovar El Tor]	MAVVVASCTLDKLFSNESILASDGKVQKNVHGMLAIPEYQRPYRWNEEQITRLLKDFKLHQQELNDKLETEHCPFYLGSVILHQQGDKLNIIDGQQRLTTMALMSYLANKHVDLKLVYESPESQQQIKHNLGWLYRNEASLADIDFAQINITLVVTDSEDEAYRFFETQNTGGVRLAGPDIIKAHHLRAVDEKDKSAVNTFATRWEALGDLNPVVDILLRGRYWQYLNFRDYPLHNQTQQVRNSIVTELAEHTGKGDDIAFGRIARTYMPNGGESLAQPQVGYELRQPLNSGANTIHYLQYFEQLRQTYLLKNSTQGELAGFYEFYQKLVCKLDGCGYLKQLYDACLLLYISQHGQQSLEVAAKKLFRVVYSRRVENQKAVKEKSVPAFVKETPVLDWI…
48	VC1766	Vibrio	Vibrio cholerae O1 biovar El Tor	>QJS84924.1 DUF262 domain-containing protein [Vibrio cholerae O1 biovar El Tor]	MGDHLSVQTELLTLEKIYTDNYQFSIPSYQRPYVWSDDDVLLLFRDIKEACRLKEPNYFIGTILSSRIEQDGERIYELIDGQQRTTTLMLMTIAFKYAGIKSDLAGLAVYTSSDGEDKPRLQFSIREQVQQLLGGLAGLKNYQVPSKETIADNAYLKQMGVALDVLTKEVEKLKSDDGVSAEAMGDYLYRQVQWVNNIVPTQMDLNRLFATMNTAGIQLEQADILKAKLFKHIHTDKAQYDAMWVACEHLENYFERNVRKVFPNADWYHIEPEHLASFDAERFAAKDETSEALSGLSIAELASQVKASSIPDNTEQEKFETYDLDVETVYCRPIIKFPLLLIHAYRVYLALNDHNDIEPRLHSDRLLEIFDPLINGDEQSVKLFIETLWQVRYQFDRWV…
48	VC1765	Vibrio	Vibrio cholerae O1 biovar El Tor	>QJS84925.1 type I restriction endonuclease subunit R [Vibrio cholerae O1 biovar El Tor]	MVSKTNEQALEAAIEKGLAGICKEELALGEAPLNYNNDLYLIGSPSDFDKQYALDTRLFWQFLEDTQASELEKLKRTSPHDWQRKILERFDRMIKRHGVLRLLKKGLDVDDAFLSLMYPAPLASSSEKVKKDFSANLFSVTRQVCYSNANPLEEIDMVLFINGIPLITLELKNPWTGQNAVYHGQKQYRDDRDANQPLLNFARCLVHMAVDTDEVYMTTKLAGKNTFFLPFNKGFNFGKGNPINPHGHKTAYLWQEVFRKESIANIIQHFIRLDGSSKKQLDKRTLFFPRYHQMDVVRRLVDHCSVNGVGQTYLIQHSAGSGKSNSITWAAYQLIETYPISDDLPGSRGKEMPLFDSVIVVTDRRLLDKQLRDNIKEFSEVKNIVAPAFKSSELKSALE…
49	VC1769	Vibrio	Vibrio cholerae O1 biovar El Tor	>QJS77714.1 SAM-dependent DNA methyltransferase [Vibrio cholerae O1 biovar El Tor]	MDHSVHNKLVSFIWSIADDCLRDVYVRGKYRDVILPMVVLRRLDTLLEPSKEAVLEEVRFQKEEMNEIELDDAPLCATSGYVFYNTSKWTLQTLFSTATNNQQILLANFEDYLNGFSENVKEIVECFNLKAQIRHMAGKDVLLDVVEKFVSPYINLTPAVKEDPEGNKLPALSNLGMGYVFEELIRKFNEENNEEAGEHFTPREVIELMTHLVFDPIKDNLPLSITVYDPACGSGGMLTETQNFVEEKYPASNRDIYLYGKEINDETYAICKSDMMIKGNNPENIRVGSTLSTDEFSSNRFDFMLSNPPYGKSWASEQKHIKEGKEVVDGRFKVKLKDYWGVESEQEAIPRSSDGQLLFLMEMVTKMKSPQDSPLGSRIASVHNGSSLFTGDAGSGESN…
49	VC1768	Vibrio	Vibrio cholerae O1 biovar El Tor	>QJS77715.1 restriction endonuclease subunit S [Vibrio cholerae O1 biovar El Tor]	MIKKMPKYESYKDSCEQWIGDIPAHWEVYRLKSAVYECSNGIWGSDPNGRDEIVVLRVADFDDHKLKISDEKLTYRSIPAKEHQGRLLKNGDLLIEKSGGGDKTLVGRVVLFDKQYPAVTSNFVAKMTPKEWVISGFLKYVFSALYNNGVNYLSIKQTTGIQNLDASSYLNEKFCIPQKEEQYEIAKFLDNKTTQINEAIAIKQKQIELLKERKQIIIQQAVTQGLNPDATMKYSGVDWIGAIPGHWIVKRAKYLLDEINERSETGLEELLSVSHMTGVTPRSEKNVTMFMAEDYTGSKLCHSGDLVINIMWAWMGALGVSDRTGIVSPSYGVFREQREGTFVPKYLEMLLKSTKYVEYYNKVSTGLHSSRLRFYGHMLFDMALGFPPYEEQTQIVEYI…
49	VC1767	Vibrio	Vibrio cholerae O1 biovar El Tor	>QJS77716.1 DUF262 domain-containing protein [Vibrio cholerae O1 biovar El Tor]	MAVVVASCTLDKLFSNESILASDGKVQKNVHGMLAIPEYQRPYRWNEEQITRLLKDFKLHQQELNDKLETEHCPFYLGSVILHQQGDKLNIIDGQQRLTTMALMSYLANKHVDLKLVYESPESQQQIKHNLGWLYRNEASLADIDFAQINITLVVTDSEDEAYRFFETQNTGGVRLAGPDIIKAHHLRAVDEKDKSAVNTFATRWEALGDLNPVVDILLRGRYWQYLNFRDYPLHNQTQQVRNSIVTELAEHTGKGDDIAFGRIARTYMPNGGESLAQPQVGYELRQPLNSGANTIHYLQYFEQLRQTYLLKNSTQGELAGFYEFYQKLVCKLDGCGYLKQLYDACLLLYISQHGQQSLEVAAKKLFRVVYSRRVENQKAVKEKSVPAFVKETPVLDWI…
49	VC1766	Vibrio	Vibrio cholerae O1 biovar El Tor	>QJS77717.1 DUF262 domain-containing protein [Vibrio cholerae O1 biovar El Tor]	MGDHLSVQTELLTLEKIYTDNYQFSIPSYQRPYVWSDDDVLLLFRDIKEACRLKEPNYFIGTILSSRIEQDGERIYELIDGQQRTTTLMLMTIAFKYAGIKSDLAGLAVYTSSDGEDKPRLQFSIREQVQQLLGGLAGLKNYQVPSKETIADNAYLKQMGVALDVLTKEVEKLKSDDGVSAEAMGDYLYRQVQWVNNIVPTQMDLNRLFATMNTAGIQLEQADILKAKLFKHIHTDKAQYDAMWVACEHLENYFERNVRKVFPNADWYHIEPEHLASFDAERFAAKDETSEALSGLSIAELASQVKASSIPDNTEQEKFETYDLDVETVYCRPIIKFPLLLIHAYRVYLALNDHNDIEPRLHSDRLLEIFDPLINGDEQSVKLFIETLWQVRYQFDRWV…
49	VC1765	Vibrio	Vibrio cholerae O1 biovar El Tor	>QJS77718.1 type I restriction endonuclease subunit R [Vibrio cholerae O1 biovar El Tor]	MVSKTNEQALEAAIEKGLAGICKEELALGEAPLNYNNDLYLIGSPSDFDKQYALDTRLFWQFLEDTQASELEKLKRTSPHDWQRKILERFDRMIKRHGVLRLLKKGLDVDDAFLSLMYPAPLASSSEKVKKDFSANLFSVTRQVCYSNANPLEEIDMVLFINGIPLITLELKNPWTGQNAVYHGQKQYRDDRDANQPLLNFARCLVHMAVDTDEVYMTTKLAGKNTFFLPFNKGFNFGKGNPINPHGHKTAYLWQEVFRKESIANIIQHFIRLDGSSKKQLDKRTLFFPRYHQMDVVRRLVDHCSVNGVGQTYLIQHSAGSGKSNSITWAAYQLIETYPISDDLPGSRGKEMPLFDSVIVVTDRRLLDKQLRDNIKEFSEVKNIVAPAFKSSELKSALE…
50	VC1769	Erwiniaceae	Erwiniaceae bacterium PD-1	>QKJ85574.1 N-6 DNA methylase [Erwiniaceae bacterium PD-1]	MSNTNFFQTAAFIWSIADLLRGDFKLPQYGRVILPFTLLRRLECILAPTKEAVVAEADKLKASPLPEEGREKFLLRATNGLSFFNTSPMDLSKMGQKDIKENLENYVQCFSKDAREIFEYLKFSELVGLLDDANLLFKIVKKFATTDLSPKAISNHEMGLVFEELIRRFAESSNETAGEHFTPRDIVRLTTSLVFKEDDEVLSKNGIIRTIYDPTVGTGGFLSSGMEYVHELNPNAVIRAFGQELNPESYAICKADMLIKGMDMSRIKLGDTLSNDQLPQDRFDYMLSNPPFGMDWKKIEGEINDEHQQKGFNGRFGPGLPRVSDGSLLFLLHLISKMRDSDIVDSSVSNGGRIGIILNGSPLFTGGAGSGESEIRRYILEADLLEGIVALPTDMFYNT…
50	VC1765	Erwiniaceae	Erwiniaceae bacterium PD-1	>QKJ85576.1 HsdR family type I site-specific deoxyribonuclease [Erwiniaceae bacterium PD-1]	MNSVGQRERMTQKRVIQLFTDHLGYHYLGNWHKREDNRNIEPSLVSAWLTKRGVSEVLIARALRQLDRAASLGEGRILYDANKEVYRLLRYGVKDKEGAGEQNQTVWLVDWKNPEANDFAIAEEVTYNGENKKRPDLVLYVNGIALGVIELKRSTVSVSEGIRQNLDNQQKAFIRNFFTTIQLVMAGNDLEGLRYGVIETPEKYYLQWKEAAESPHAYMLDRHLAQICNKQRLLELIHDFIVFDAGVKKTCRHNQYFGVTATKPFIQRNEGGIIWHTQGSGKSLTMVWLAKWIRENITDSRVLIITDRTELDEQIEKVFNGVEEEILRTRSGADLVTRLNQTKPWLICSLVHKFGRQEEDDKDADTDDFIEQIKRNIPADFSPKGKLFVFVDECHRTQS…
50	VC1766	Erwiniaceae	Erwiniaceae bacterium PD-1	>QKJ85577.1 DUF262 domain-containing protein [Erwiniaceae bacterium PD-1]	MSDAKVTSFTVRSLLGDVSRYLIPMYQRNYAWGEGEITQLVQDILDYQQKSLHSLYPQTYYIGTLVVFTRPDGDAEIIDGQQRFTTLSLLANWLKKHAGSTLDMSWYQGINLGFESRPKSGETFARLWQGVEPHKLRSKEFNEGLIKGYELIGKVLRDLKLVGESLTHFCTYLLDHVQIARIEVPADTDLNHFFEVMNNRGEQLEKHEVVKARLMAVLNEITDQQARQSSLNTLSRVWDACSNMERYVQYGFTPAERHQLFGQENWGQFVPADFNSLAGMLIPSTSELGTRENQTNRTLADIIKSSSTLSGDRGEEDEGSSERFNSVINFSNFLLHVLRVCSQTEKDRVDVPLDDKQLIDQFELRLLKQNDPVKAVQDFVFALLKCKYLFDQFVIKREF…
50	VC1767	Erwiniaceae	Erwiniaceae bacterium PD-1	>QKJ85578.1 DUF262 domain-containing protein [Erwiniaceae bacterium PD-1]	MKHTLDKTVLSVKGLLSLTDVTIPAYQRPYKWTVKNISELFADIDSHLDKSAYRLGSVVFHHTESDEENMLDIVDGQQRTLTLILSIWAIIETRLAKLERQDLQEALTQLKPSVEGFMGRQRFASQISEYNLYQNYQELKRRVSHREFSEQHIDFLLNRCQLVVFVLTDLSEAFQFFDSQNARGRDLDPHDLLKAFHLREFASHEVELKAASVAHWEGLPSDDLANLFAAYLYRVRQWSQGNSARFFGKDEVGLFKGINLDQIGQYPYVESLRIAHHFVDDYNNQYQRKIDGQKMRFPFHLDQMVINGRRFFEMAEHYQQQVSAIISSEHASTHTQKPLMIQGIVLGEMATKILRTLNSYRNRYRTGDQYIRTMFDCALIFYIDKFGGQSLSAAIEKSF…
50	VC1768	Erwiniaceae	Erwiniaceae bacterium PD-1	>QKJ85579.1 restriction endonuclease subunit S [Erwiniaceae bacterium PD-1]	MMSKVVKMQDRKTIPTGYKQTEVGIIPEDWGVDSIGHLLSITTGKKNTQDKVDDGTYPFFVRSQTIEKINSYSFDGEGVLTAGDGVGTGKIFHYLKGKFDFHQRVYLMYNFKETLDGYFFYIIFSNYFYDRIMSMTAKSSVDSVRREMIADMKITLPPKNEQTAIALVISDTDALINALERLLEKKQAIKTATMQQLLTGRIRLTQFAKHPDGTIKGYKFSDLGHIPEDWEEREIGQFAPLQRGFDLPASKRSEGLYPVVYSNGIVNTHNHFQVKGPGVVTGRSGTLGKVHHIECDFWPHNTSLWVTKFIKSDSKFVYYIFKYIGFERFASGSGVPTLNRNDAHSFKVAIPSSLKEQTAIATVLSDMDAELVTLEKKLAKVRDIKQGMMQQLLTGRIRL…
51	VC1769	Pseudoalteromonas	Pseudoalteromonas sp. SCSIO 43088	>URQ87240.1 SAM-dependent DNA methyltransferase [Pseudoalteromonas sp. SCSIO 43088]	MDHSVHNKLVSFIWSIADDCLRDVYVRGKYRDVILPMVVLRRLDTLLEPTKEAVLAEVKFQLEEMEATELDEAPLTAETGYVFYNTSKWTLKSLFSTATNNQQILLANFEEYLNGFSANVKEIVECFNLKAQVRHMAGKDVLLDVLEKFVSPYINLTPHDKEDPDGNKLPPLSNLGMGYVFEELIRKFNEENNEEAGEHFTPREVIELMIHLLFDPLKGNLPDPLTIYDSACGSGGMLTEAQNFIEEKFPIEGTKRDIHLFGKEINDETYAICKSDMMIKGNNPENIRVGSTLSVDEFAGKTFDFSAQNPPYGKSWASELKNIKDGSDVIDPRFIVELSDYWGNKSKVDAIPRSSDGQLLFLMEVVSKMKPLDISPLGSRVASIHNGSSLFTGDAGSGE…
51	VC1768	Pseudoalteromonas	Pseudoalteromonas sp. SCSIO 43088	>URQ87241.1 restriction endonuclease subunit S [Pseudoalteromonas sp. SCSIO 43088]	MAELASMQRYDSYKDSGVRWLDKIPENWEVERSQWLFTQRKERARKEDKQLTASQKYGMISQEKFMEIEGRRVTQVEFNPEILKHVEANDFVISMRSFQGGIEYCGEVGCVSSAYVPLIPSKNIHAPFFKYLLKSQRYIEALQSTSNLVRDGQALRYDNFRMVDLPIIPIDEQTTIANFLDKKTAQIDEAIAIKEKQTGLLKERKKIVIQQSVTQGLTPDVPMKDSGVDWIGKIPEHWDVRRAKYIFKKQSRAVRKQDDVITCFRDGEVTLRTNRRTEGFTFASKEHGYQGIRKGDLVIHAMDAFAGAIGVSDSDGKSSPVYSVCTPQAHDTVNCKYYALYLRNLAIGGFIESLAKGIRERSTDFRFNDFAELFFPLPDYRTQCEVVSYIEQQHAKIDS…
51	VC1767	Pseudoalteromonas	Pseudoalteromonas sp. SCSIO 43088	>URQ87242.1 DUF262 domain-containing protein [Pseudoalteromonas sp. SCSIO 43088]	MQQDVVNNSMDIAVTSVTAAQLFSGDVIDVDKKPLHGLKVRLNLPEYQRPYKWLPSDVEAFLDDLKAYFTASTEMIDSQIKPAKPLLYLGSVVLHQVTNGSEIILNIIDGQQRITTLQLICMAIATKSGNSYSLPNMRYGSPSSHERIAKNYQWLTAQSLPESLLALDLNRINFTVVITQSEDEAYRFFETQNTGGVRLSGPQVIKAHHLRAIPSEIQNNFARKWESFNYLDGVVNRLLKARRWQAFGFKYVPSHRSPEGVKKAIVKEFAENTGSKNEDLAFSRGAQIKSLSGAISQQLVDGYLAKQPLNAGINTVNYLAYFNELYHTLMVEQSQPYLEPFYSFYNEVVLKANNSDFLTELFDITILLYVSEFGTEHLNEASFWLARCVFSIRLYNEKT…
51	VC1766	Pseudoalteromonas	Pseudoalteromonas sp. SCSIO 43088	>URQ87243.1 DUF262 domain-containing protein [Pseudoalteromonas sp. SCSIO 43088]	MSLALSNNASSVSQVETIVQTPHDLLINKIAFEIPSYQRPYVWGGEGVLKLLQDIEQAYIADEHQYYIGTVLSSQLPKKANKDASVSFELIDGQQRMTTLMLIAIAFKKANVDCELSNVATLAHFPRVTFSIREMVQGLLCSWTDLEFTHKPSDEDIHKNEYTKHLAEALNTATSFIKEIRKDSKKGEAHLVNFAKYFYQQVRWVNNIIPAGTDLNKLFATMNTSGVQLEQSDILKSKLLGKLSKNRHEYDGLWQVCENLNNYFERNVRRVFTASNWKKIQDIDLASFDKTKFKLVDTNMLQDLSDKGSESVRGLTLEEIISDESLLEKPESKQSSSSSAEDDEVFCRSIIGFPLFLIHAFRIYRAQAGNEDIESRVNGERLNQAFEKFVLKASELEVI…
51	VC1765	Pseudoalteromonas	Pseudoalteromonas sp. SCSIO 43088	>URQ87246.1 type I restriction endonuclease subunit R [Pseudoalteromonas sp. SCSIO 43088]	MVSQTNEQALEAAIEKALTGTCLEDIKAGVQEAAPDFGNKFYKLGQPTDFDMHYALDTNYFWQFLENTQEDELEKLKRNSPNDWQRKVLERFDRLIKKHGILHLLKKGLSVDDAHLNLMYPAPLASSSDKVHQNFAANIFSATRQLHYSKANPLQEIDMVLFINGIPLITLELKNAWTGQTARYHGQKQYRNDRDITQSLLQFGRCLVHMAVDTDEVYMTTKLASKSTFFLPFNKGNGHGQGNPPNMFGHKTSYLWEEVFTKESLANIIQHFVRLDGSSKDDLKKRTLFFPRYHQMDVVRKLVNHAATHGVGQTYLIQHSAGSGKSNSITWAAYQLIETYPHSSDAPGSRGIEQPLFDSVIVVTDRRLLDKQLRDNIKEFSEVKNIVAPAFKSSELKSA…
52	VC1766	Polaribacter	Polaribacter pectinis	>QNM84584.1 DUF262 domain-containing protein [Polaribacter pectinis]	MVGVDSKLYDIHTIVENEYGFNIPIYQRLYVWTEQQVKTLFEDLFTAYSTKKELYYIGGIIVVKNPNGNFDLVDGQQRFTTLWLLSNELKNILSSFTKKGEELRLHFSIRDNVTYYLKNIENKNGNIDSNETDFADLIKISKARKIIESLITEYLKTDKDQELFAKYIYDNLKMVITEVPYQTDLNKLFETLNNRGEQLQQHEILKARLLSHIKDITEWHQYATLWSVCSKMNEYVERTIAKEIDSSKEIAAQYNNGFKLTDVLNLFRAKEKKQKSINLIEILKTPESYKDESVSFKNNIDNHPETNEDEFEPVRSILTFPQLLLHTLRVFLYDIEQDDIDIINEKELLKTFDNYFLKSDFIDKESVKLFFKQLFEVKCAFDKYIIKWVETSKEKEEHL…
52	VC1767	Polaribacter	Polaribacter pectinis	>QNM84585.1 DUF262 domain-containing protein [Polaribacter pectinis]	MIKVKTLNYLDIFKEFPNLVVPDYQRAYTWNTDKIEDLINDWQEFLGNKNSKNISYYMGTLLFYLNKEKDKFEIIDGQQRLSSLALVYHCIHNNILKEQNLSHNQYTSAHNIVKNYSYLLQRKQELAILKEYDILNKLQFTIIVSDNEDNAFTFFDSQNNRGVTLGVDDYLKAYHLRAVQESNQEKMAKDWEAITFFARKNDKLELNLEYLFKDILFKSRQWKGQRSFPYKNKDNVLREFQKQTHKIKKGEQNYRLFANQNNMRFHSLEYQEDNSLVMLSRERIVDTNHFPFSIRQPLFEGHNFFLFTQKYHSIYKFIFFDKHPENSDLNSVRKMYDDIYNNDMSNYLKEYIQLCLVMYFDNFGVEYIVKALQHFDFYIGSIRVEKYYVRSEVVKNSLK…
52	VC1765	Polaribacter	Polaribacter pectinis	>QNM84589.1 type I restriction endonuclease subunit R [Polaribacter pectinis]	MASGTKEIHFEEHIENYLTNRVNEYISVSPTLYDKDLCVIPSEIIAFVKDTQPKQYQALEKQYGALTDAKIVETIAKNITKNKTLDVLRNGVKDRGQKLTLAYFKPAHNKTPEHEEAYAKNRLSLVRQFQYSNRNKNEIDIVLFINGIPVVTLELKNALTRQNHHNAIKQYMQDRDPKGEPFLEFKRCLVHFAVGTEKVFMTTQLKGKSTFFLPFNKGLVNENPNGFAVSYLWEDVLREDSLLSLVQNFISVQVDKEKVYNPSTKKLEEKKSTKLLFPRFHQRRAVNRILEALKEDGTGKNYLVQHSAGSGKSNTITWLAYRLANFYQKYTDSKALFDSVIVVTDRRVLNKQIQDNIRQLDNTPGVVAYLDEKTTAQDLKKAIEDKKRIIITTIQKFPI…
52	VC1768	Polaribacter	Polaribacter pectinis	>QNM84593.1 restriction endonuclease subunit S [Polaribacter pectinis]	MKKYDVYKESGVDWIDKIPENWNIAKLKYNANISFSSVDRHQYETERRVEICHYPDAYKNEVIDESTNLSVGSCTQNEFEKFQLKKDQVIITKDSESANDIGVPTYVLKTLENAVCGYHLAIIETNKNILSGKYIFRYLQINIVKTYFELNSNGVTRFGLGKPTIMNLSVPIIPLQEQNKINTYLDHKTTIIDALIDKKELLIKKLQAQRQAIINEAVTKGLNNNAKMKSSGIEWLGEIPEHWDMVKLTWLTDFITCGLAATPKYVEDNEGVPFLSAQNVKPGRIKLHKYRFISKELHQKLTKIRKPQKGDLLVTRVGAGIGEAAVVDIDFEFSVYVSLTHIRTNQKLLSTFLMYFFSTEYAKNLALEGTVEGGGQGNLNVKNVENYRIALPTLKEQQD…
52	VC1769	Polaribacter	Polaribacter pectinis	>QNM84594.1 SAM-dependent DNA methyltransferase [Polaribacter pectinis]	MSTNNNKVDVGFIWRITDDVLRDAFKKNEIGDVLLPFVVIRRLDCMLEKVNENVRKSYNDFRDKVSEDNLDPILKKATGGLTYYNTSKHTLHSLKDEPQYIEINFNNYLNGFNAEVRDILESFQFDKVIARLVKNRLLYEMIDAICKIDLHQDTIDNHSMGYVFEELIRVSNEQSNETAGEHFTPRDVIALMNAIIFTPEKDELSKTGIIRTIFDPACGTGGMVNLGKNFVLDEVCKDNPNKPTILTYGQELNEQSCAIAKSEALISGENPRDVKHGNSFTDDQFQGKKFHYMMANPPYGVTWKKDKNFIENEALNPAGRFYAGTPRTSDGQLLFLQHMISKMDEKNGSRIGVVTNGSPLFTGDAGSGESNIRKWIIENDWLECIVALPKDLFYNTGIN…
53	VC1766	Acinetobacter	Acinetobacter piscicola	>QOW47682.1 DUF262 domain-containing protein [Acinetobacter piscicola]	MKNESIQALKVQALFENKQTYIIPMYQRNYAWGEKEIDQLILDIQDYQKQPEQLNQGQTQGSKKYYIGTLVVFERSKGTYEIIDGQQRFTTLTLLAICLKRLSKEEKIVLDMSWFNQFNLDFESRPKSSLTFQALLRGDHLQHLKSSEYNADLVQGFELLQRAIQKIIKQGDLSVFCKYLFENVVITQVLVPKDTDLNHYFEVMNNRGEQLEKHEILKAQLMSVLNQIKDEADKTSSLTLFTSIWDATANMERYVQYGFSTTQRDVIFGKDWGDFVPNDFSELQKNYADNLVQPHQQNESKLRILDMLTIPPNNIKNLDQSEEKPERFNSIINFPNFLLQVLQIWLNQTDRNEKVALDDKQLIDQFEKYILLKGQENQEHERVIENVKGFMFSLLKCKF…
53	VC1767	Acinetobacter	Acinetobacter piscicola	>QOW47683.1 DUF262 domain-containing protein [Acinetobacter piscicola]	MAQHQVDQLKTGIWSLKKLLLSLDHLVIPHYQRPYKWTEKNLNALVNDIQEHHDKSAYRLGTIVLHRNPNSDSDENIDIVDGQQRTLTLMLLVWAIIQKPELDLKQEHLNEDLNEISEKIDAFMSKQKFNSDISHYNIYQNFNVAKRIVSVNFSEQDIDFLLNNCQVAVFILDDVSEAFQFFDSQNARGRDLEPHDLLKAYHLREFSAQEQHLKAETVAYWESLDSAHLAKLFSNYLFRIRLWSRGKSARFFNKDHVHLFKGIHLGQSDHHPYLEPLRIAHYFIDDYNAQYQRQIDRQEMSFPFQLDQMIINGRRFFEMVELYEKQISKVVDHQDQSEKISIFGATLQDRANRIIKILNSYDARNRDGDRYVRTLFDSALIFYIDKFATDRLSEAIEKI…
53	VC1765	Acinetobacter	Acinetobacter piscicola	>QOW47689.1 type I restriction endonuclease subunit R [Acinetobacter piscicola]	MHSEYYFEQAIEQSLTTAGGYVKGNPKDYDPRIALFPKDVVAFIQETQPKTWEKIHNSCKDETETRIVNDLAHALDTEGALSVLRQGFKCFGKKIKMAYFAPNTSINKTTQEQYDANVLKCTRQLHTEFNEIPDMVLSLNGIPLITLELKNEFSASGWNVEDAKIQFKKDRNAKGRLFDFKKRTLVHFAVDTCDVYMTTKLDGENTFFLPFNKGYLNGKGNPPVEGDVRTHYLWTETLARHSFMEIFARYMHLSVETKKIRTETGFRYIEKETMIFPRYHQLDAVRKLTKHSKANGSGHNYLIQHSAGSGKSNTIAWLAHQLASMHNADDQKIFNSIIVITDRIVLDRQLQETIAQFEHKDGVVQKIDENTLQLTNALASNVPIIITTIQKFPYIMQSI…
53	VC1768	Acinetobacter	Acinetobacter piscicola	>QOW47690.1 restriction endonuclease subunit S [Acinetobacter piscicola]	MSQLPRYESYKDSGVQWLGEIPNHWNVKQLKFAVTCNDEALGENTELDYEILYVDISSVSLTEGIKHKEELLFENAPSRARRVVKSGDVLVSTVRTYLKAITYVESAEENLIASTGFAVLRPSEKFDSKFIGYWIQSEGMVGNIVANSVGVSYPAINSTDLVRLPIVELPLSEQKFIADFLDKRLAQVDALIAKQETLLEKLAEQRVALISHAVTKGLNPTVEMKKTGIKWIGDIPKHWKIMGLKKSLASIVDYRGKTPEKVEQGVFLVTARNIKNGFIDYSLSKEYVEEDLYLDIMSRGLPEIGDVLLTTEAPLGEIAQIDKTDIALAQRIIKFRGKKDVINNTFLKYFMLSRSFQDSLYTYSSGSTAIGIKAERLSYLKVAVPPLEEQEFISNFIAE…
53	VC1769	Acinetobacter	Acinetobacter piscicola	>QOW47691.1 SAM-dependent DNA methyltransferase [Acinetobacter piscicola]	MTNEVNQHSQHGKIVGLVWSIANIIRGPYRPPQYRRVMLPLIVLGRFDAILAPYADEMKACYEKAVANLQDKNPNVFLQKQLSQIADKNRKQNLYNISGFNLQKLLDDPDQFTANLTKYIDGFSPKAKDIFAKFEFAKEIEKLDDANRLYKVFQEFRNGLVESGLSLAPSSVSNLQMGYLFEELVRKFNEQANEEAGDHFTPREVIELMVNLIFEEDQKELVKAGVHRSIYDPTAGTGGMLSESEKFLKKYNDKISLDMYGQEYNPESYAICCSDLLIKDEPAENIVYGDTLGVKNAKEKDGYVPRDGHADKDFHYMFSNPPFGVEWKNQKEFIDEEEKQGFSGRFGAGLPRINDGSLLFAQHMISKMKPSPENGGEGSRIAVVFNGSPLFTGDAGSGE…
54	VC1765	Vibrio	Vibrio cholerae C6706	>QPC52464.1 type I restriction endonuclease subunit R [Vibrio cholerae C6706]	MVSKTNEQALEAAIEKGLAGICKEELALGEAPLNYNNDLYLIGSPSDFDKQYALDTRLFWQFLEDTQASELEKLKRTSPHDWQRKILERFDRMIKRHGVLRLLKKGLDVDDAFLSLMYPAPLASSSEKVKKDFSANLFSVTRQVCYSNANPLEEIDMVLFINGIPLITLELKNPWTGQNAVYHGQKQYRDDRDANQPLLNFARCLVHMAVDTDEVYMTTKLAGKNTFFLPFNKGFNFGKGNPINPHGHKTAYLWQEVFRKESIANIIQHFIRLDGSSKKQLDKRTLFFPRYHQMDVVRRLVDHCSVNGVGQTYLIQHSAGSGKSNSITWAAYQLIETYPISDDLPGSRGKEMPLFDSVIVVTDRRLLDKQLRDNIKEFSEVKNIVAPAFKSSELKSALE…
54	VC1766	Vibrio	Vibrio cholerae C6706	>QPC52465.1 DUF262 domain-containing protein [Vibrio cholerae C6706]	MGDHLSVQTELLTLEKIYTDNYQFSIPSYQRPYVWSDDDVLLLFRDIKEACRLKEPNYFIGTILSSRIEQDGERIYELIDGQQRTTTLMLMTIAFKYAGIKSDLAGLAVYTSSDGEDKPRLQFSIREQVQQLLGGLAGLKNYQVPSKETIADNAYLKQMGVALDVLTKEVEKLKSDDGVSAEAMGDYLYRQVQWVNNIVPTQMDLNRLFATMNTAGIQLEQADILKAKLFKHIHTDKAQYDAMWVACEHLENYFERNVRKVFPNADWYHIEPEHLASFDAERFAAKDETSEALSGLSIAELASQVKASSIPDNTEQEKFETYDLDVETVYCRPIIKFPLLLIHAYRVYLALNDHNDIEPRLHSDRLLEIFDPLINGDEQSVKLFIETLWQVRYQFDRWV…
54	VC1767	Vibrio	Vibrio cholerae C6706	>QPC52466.1 DUF262 domain-containing protein [Vibrio cholerae C6706]	MAVVVASCTLDKLFSNESILASDGKVQKNVHGMLAIPEYQRPYRWNEEQITRLLKDFKLHQQELNDKLETEHCPFYLGSVILHQQGDKLNIIDGQQRLTTMALMSYLANKHVDLKLVYESPESQQQIKHNLGWLYRNEASLADIDFAQINITLVVTDSEDEAYRFFETQNTGGVRLAGPDIIKAHHLRAVDEKDKSAVNTFATRWEALGDLNPVVDILLRGRYWQYLNFRDYPLHNQTQQVRNSIVTELAEHTGKGDDIAFGRIARTYMPNGGESLAQPQVGYELRQPLNSGANTIHYLQYFEQLRQTYLLKNSTQGELAGFYEFYQKLVCKLDGCGYLKQLYDACLLLYISQHGQQSLEVAAKKLFRVVYSRRVENQKAVKEKSVPAFVKETPVLDWI…
54	VC1768	Vibrio	Vibrio cholerae C6706	>QPC52467.1 restriction endonuclease subunit S [Vibrio cholerae C6706]	MIKKMPKYESYKDSCEQWIGDIPAHWEVYRLKSAVYECSNGIWGSDPNGRDEIVVLRVADFDDHKLKISDEKLTYRSIPAKEHQGRLLKNGDLLIEKSGGGDKTLVGRVVLFDKQYPAVTSNFVAKMTPKEWVISGFLKYVFSALYNNGVNYLSIKQTTGIQNLDASSYLNEKFCIPQKEEQYEIAKFLDNKTTQINEAIAIKQKQIELLKERKQIIIQQAVTQGLNPDATMKYSGVDWIGAIPGHWIVKRAKYLLDEINERSETGLEELLSVSHMTGVTPRSEKNVTMFMAEDYTGSKLCHSGDLVINIMWAWMGALGVSDRTGIVSPSYGVFREQREGTFVPKYLEMLLKSTKYVEYYNKVSTGLHSSRLRFYGHMLFDMALGFPPYEEQTQIVEYI…
54	VC1769	Vibrio	Vibrio cholerae C6706	>QPC52468.1 SAM-dependent DNA methyltransferase [Vibrio cholerae C6706]	MDHSVHNKLVSFIWSIADDCLRDVYVRGKYRDVILPMVVLRRLDTLLEPSKEAVLEEVRFQKEEMNEIELDDAPLCATSGYVFYNTSKWTLQTLFSTATNNQQILLANFEDYLNGFSENVKEIVECFNLKAQIRHMAGKDVLLDVVEKFVSPYINLTPAVKEDPEGNKLPALSNLGMGYVFEELIRKFNEENNEEAGEHFTPREVIELMTHLVFDPIKDNLPLSITVYDPACGSGGMLTETQNFVEEKYPASNRDIYLYGKEINDETYAICKSDMMIKGNNPENIRVGSTLSTDEFSSNRFDFMLSNPPYGKSWASEQKHIKEGKEVVDGRFKVKLKDYWGVESEQEAIPRSSDGQLLFLMEMVTKMKSPQDSPLGSRIASVHNGSSLFTGDAGSGESN…
55	VC1765	Vibrio	Vibrio cholerae	>QTV01047.1 type I restriction endonuclease subunit R [Vibrio cholerae]	MVSKTNEQALEAAIEKGLAGICKEELALGEAPLNYNNDLYLIGSPSDFDKQYALDTRLFWQFLEDTQASELEKLKRTSPHDWQRKILERFDRMIKRHGVLRLLKKGLDVDDAFLSLMYPAPLASSSEKVKKDFSANLFSVTRQVCYSNANPLEEIDMVLFINGIPLITLELKNPWTGQNAVYHGQKQYRDDRDANQPLLNFARCLVHMAVDTDEVYMTTKLAGKNTFFLPFNKGFNFGKGNPINPHGHKTAYLWQEVFRKESIANIIQHFIRLDGSSKKQLDKRTLFFPRYHQMDVVRRLVDHCSVNGVGQTYLIQHSAGSGKSNSITWAAYQLIETYPISDDLPGSRGKEMPLFDSVIVVTDRRLLDKQLRDNIKEFSEVKNIVAPAFKSSELKSALE…
55	VC1766	Vibrio	Vibrio cholerae	>QTV01048.1 DUF262 domain-containing protein [Vibrio cholerae]	MGDHLSVQTELLTLEKIYTDNYQFSIPSYQRPYVWSDDDVLLLFRDIKEACRLKEPNYFIGTILSSRIEQDGERIYELIDGQQRTTTLMLMTIAFKYAGIKSDLAGLAVYTSSDGEDKPRLQFSIREQVQQLLGGLAGLKNYQVPSKETIADNAYLKQMGVALDVLTKEVEKLKSDDGVSAEAMGDYLYRQVQWVNNIVPTQMDLNRLFATMNTAGIQLEQADILKAKLFKHIHTDKAQYDAMWVACEHLENYFERNVRKVFPNADWYHIEPEHLASFDAERFAAKDETSEALSGLSIAELASQVKASSIPDNTEQEKFETYDLDVETVYCRPIIKFPLLLIHAYRVYLALNDHNDIEPRLHSDRLLEIFDPLINGDEQSVKLFIETLWQVRYQFDRWV…
55	VC1767	Vibrio	Vibrio cholerae	>QTV01049.1 DUF262 domain-containing protein [Vibrio cholerae]	MAVVVASCTLDKLFSNESILASDGKVQKNVHGMLAIPEYQRPYRWNEEQITRLLKDFKLHQQELNDKLETEHCPFYLGSVILHQQGDKLNIIDGQQRLTTMALMSYLANKHVDLKLVYESPESQQQIKHNLGWLYRNEASLADIDFAQINITLVVTDSEDEAYRFFETQNTGGVRLAGPDIIKAHHLRAVDEKDKSAVNTFATRWEALGDLNPVVDILLRGRYWQYLNFRDYPLHNQTQQVRNSIVTELAEHTGKGDDIAFGRIARTYMPNGGESLAQPQVGYELRQPLNSGANTIHYLQYFEQLRQTYLLKNSTQGELAGFYEFYQKLVCKLDGCGYLKQLYDACLLLYISQHGQQSLEVAAKKLFRVVYSRRVENQKAVKEKSVPAFVKETPVLDWI…
55	VC1768	Vibrio	Vibrio cholerae	>QTV01050.1 restriction endonuclease subunit S [Vibrio cholerae]	MIKKMPKYESYKDSCEQWIGDIPAHWEVYRLKSAVYECSNGIWGSDPNGRDEIVVLRVADFDDHKLKISDEKLTYRSIPAKEHQGRLLKNGDLLIEKSGGGDKTLVGRVVLFDKQYPAVTSNFVAKMTPKEWVISGFLKYVFSALYNNGVNYLSIKQTTGIQNLDASSYLNEKFCIPQKEEQYEIAKFLDNKTTQINEAIAIKQKQIELLKERKQIIIQQAVTQGLNPDATMKYSGVDWIGAIPGHWIVKRAKYLLDEINERSETGLEELLSVSHMTGVTPRSEKNVTMFMAEDYTGSKLCHSGDLVINIMWAWMGALGVSDRTGIVSPSYGVFREQREGTFVPKYLEMLLKSTKYVEYYNKVSTGLHSSRLRFYGHMLFDMALGFPPYEEQTQIVEYI…
55	VC1769	Vibrio	Vibrio cholerae	>QTV01051.1 SAM-dependent DNA methyltransferase [Vibrio cholerae]	MDHSVHNKLVSFIWSIADDCLRDVYVRGKYRDVILPMVVLRRLDTLLEPSKEAVLEEVRFQKEEMNEIELDDAPLCATSGYVFYNTSKWTLQTLFSTATNNQQILLANFEDYLNGFSENVKEIVECFNLKAQIRHMAGKDVLLDVVEKFVSPYINLTPAVKEDPEGNKLPALSNLGMGYVFEELIRKFNEENNEEAGEHFTPREVIELMTHLVFDPIKDNLPLSITVYDPACGSGGMLTETQNFVEEKYPASNRDIYLYGKEINDETYAICKSDMMIKGNNPENIRVGSTLSTDEFSSNRFDFMLSNPPYGKSWASEQKHIKEGKEVVDGRFKVKLKDYWGVESEQEAIPRSSDGQLLFLMEMVTKMKSPQDSPLGSRIASVHNGSSLFTGDAGSGESN…
56	VC1769	Vibrio	Vibrio cholerae O37	>QUX99245.1 SAM-dependent DNA methyltransferase [Vibrio cholerae O37]	MDHSVHNKLVSFIWSIADDCLRDVYVRGKYRDVILPMVVLRRLDTLLEPSKEAVLEEVRFQKEEMNEIELDDAPLCATSGYVFYNTSKWTLQTLFSTATNNQQILLANFEDYLNGFSENVKEIVECFNLKAQIRHMAGKDVLLDVVEKFVSPYINLTPAVKEDPEGNKLPALSNLGMGYVFEELIRKFNEENNEEAGEHFTPREVIELMTHLVFDPIKDNLPLSITVYDPACGSGGMLTETQNFVEEKYPASNRDIYLYGKEINDETYAICKSDMMIKGNNPENIRVGSTLSTDEFSSNRFDFMLSNPPYGKSWASEQKHIKEGKEVVDGRFKVKLKDYWGVESEQEAIPRSSDGQLLFLMEMVTKMKSPQDSPLGSRIASVHNGSSLFTGDAGSGESN…
56	VC1768	Vibrio	Vibrio cholerae O37	>QUX99246.1 restriction endonuclease subunit S [Vibrio cholerae O37]	MIKKMPKYESYKDSCEQWIGDIPAHWEVYRLKSAVYECSNGIWGSDPNGRDEIVVLRVADFDDHKLKISDEKLTYRSIPAKERQGRLLKNGDLLIEKSGGGDKTLVGRVVLFDKQYPAVTSNFVAKMTPKEWVISGFLKYVFSALYNNGVNYLSIKQTTGIQNLDASSYLNEKFCIPQKEEQYEIAKFLDNKTTQINEAIAIKQKQIELLKERKQIIIQQAVTQGLNPDATMKYSGVDWIGAIPGHWIVKRAKYLLDEINERSETGLEELLSVSHMTGVTPRSEKNVTMFMAEDYTGSKLCHSGDLVINIMWAWMGALGVSDRTGIVSPSYGVFREQREGTFVPKYLEMLLKSTKYVEYYNKVSTGLHSSRLRFYGHMLFDMALGFPPYEEQTQIVEYI…
56	VC1767	Vibrio	Vibrio cholerae O37	>QUX99247.1 DUF262 domain-containing protein [Vibrio cholerae O37]	MAVVVASCTLDKLFSNESILASDGKVQKNVHGMLAIPEYQRPYRWNEEQITRLLKDFKLHQQELNDKLETEHCPFYLGSVILHQQGDKLNIIDGQQRLTTMALMSYLANKHVDLKLVYESPESQQQIKHNLGWLYRNEASLADIDFAQINITLVVTDSEDEAYRFFETQNTGGVRLAGPDIIKAHHLRAVDEKDKSAVNTFATRWEALGDLNPVVDILLRGRYWQYLNFRDYPLHNQTQQVRNSIVTELAEHTGKGDDIAFGRIARTYMPNGGESLAQPQVGYELRQPLNSGANTIHYLQYFEQLRQTYLLKNSTQGELAGFYEFYQKLVCKLDGCGYLKQLYDACLLLYISQHGQQSLEVAAKKLFRVVYSRRVENQKAVKEKSVPAFVKETPVLDWI…
56	VC1766	Vibrio	Vibrio cholerae O37	>QUX99248.1 DUF262 domain-containing protein [Vibrio cholerae O37]	MGDHLSVQTELLTLEKIYTDNYQFSIPSYQRPYVWSDDDVLLLFRDIKEACRLKEPNYFIGTILSSRIEQDGERIYELIDGQQRTTTLMLMTIAFKYAGIKSDLAGLAVYTSSDGEDKPRLQFSIREQVQQLLGGLAGLKNYQVPSKETIADNAYLKQMGVALDVLTKEVEKLKSDDGVSAEAMGDYLYRQVQWVNNIVPTQMDLNRLFATMNTAGIQLEQADILKAKLFKHIHTDKAQYDAMWVACEHLENYFERNVRKVFPNADWYHIEPEHLASFDAERFAAKDETSEALSGLSIAELASQVKASSIPDNTEQEKFETYDLDVETVYCRPIIKFPLLLIHAYRVYLALNDHNDIEPRLHSDRLLEIFDPLINGDEQSVKLFIETLWQVRYQFDRWV…
56	VC1765	Vibrio	Vibrio cholerae O37	>QUX99249.1 type I restriction endonuclease subunit R [Vibrio cholerae O37]	MVSKTNEQALEAAIEKGLAGICKEELALGEAPLNYNNDLYLIGSPSDFDKQYALDTRLFWQFLEDTQASELEKLKRTSPHDWQRKILERFDRMIKRHGVLRLLKKGLDVDDAFLSLMYPAPLASSSEKVKKDFSANLFSVTRQVCYSNANPLEEIDMVLFINGIPLITLELKNPWTGQNAVYHGQKQYRDDRDANQPLLNFARCLVHMAVDTDEVYMTTKLAGKNTFFLPFNKGFNFGKGNPINPHGHKTAYLWQEVFRKESIANIIQHFIRLDGSSKKQLDKRTLFFPRYHQMDVVRRLVDHCSVNGVGQTYLIQHSAGSGKSNSITWAAYQLIETYPISDDLPGSRGKEMPLFDSVIVVTDRRLLDKQLRDNIKEFSEVKNIVAPAFKSSELKSALE…
57	VC1769	Marinobacter	Marinobacter adhaerens	>QWV11432.1 type I restriction-modification system subunit M [Marinobacter adhaerens]	MDHSAHNKLVSFIWNIADDCLRDVYVRGKYRDVILPMVVLRRLDTLLMPTKEAVLEEVRFQKEEMDATELDPAPLKAASGYVFYNVSKWTLTSLYNTATNNRQILLANFEEYLKGFSPNVQEIIECFELKSKIQHMAHKDVLLDVVEKFVSPKINLTPKDALDPDGYKLPGLSNLGMGYVFEELIRKFNEENNEEAGEHFTPREVIELMTHLVFDPIKDDLPLTLTVYDPACGSGGMLTESQNFIEEKYPSDNRDIYLYGKEINDETYAICKSDMMIKGNNPENIKVGSTLSTDEFASDRFDFMLSNPPYGKSWASEQKHIKDGSDVIDPRFKIQLKDYWGNEEDCDATPRSSDGQLLFLMEMVSKMKDPATGSKGSRIASVHNGSSLFTGDAGGGESN…
57	VC1768	Marinobacter	Marinobacter adhaerens	>QWV11433.1 restriction endonuclease subunit S [Marinobacter adhaerens]	MLNVHQLHKYEAYKDSGADWLGMIPINWTSKKFKYLARVKKGKVPKRIVSENRSGLPPYLSMEYLRGAEANQFVEDRDAIVVSDGSILLLWDGSNAGEFVVGRGGVVSSTLAAIDFFSVDRKFAWYACQVTEIELRSTTVGMGIPHVDGEQLKNSFLAIPSLDEQSLIAKFLDKKTTQIDEAIAIKEQQIVLLKERKQIIIQKAVTQGLDPTVPMKLSGVDWIGEIPKHWEVVRFKNLFSQSRLPVRIGDGVVTSYRDGQVTLRTNRRLEGYTEAIIEGGYQGIRKGQLVLNSMDAFEGAIGVSDSDGKCTPEYVICDPNRGGISQYYFAYLLREMALGKYIQVICNAVRQRAVRIRYNNLAPRFMVVPPESEQEEIVKFIESEKVKIGDGIDHLQSQI…
57	VC1767	Marinobacter	Marinobacter adhaerens	>QWV11434.1 DUF262 domain-containing protein [Marinobacter adhaerens]	MTVQVATCSAAQLFSGCLFPSHSAASDAIATSDGATVTGELTIPEYQRPYCWQDKQLHGLLLDIESHVARKTDGNVELSYYLGSLILHQDNGKLNIIDGQQRITTLALMACLIDPGLPLVEDLVYEHPTGQQQIKHNLKWLRDRLDRVRNWVDFNKLQFTLVITQSEDDAYRFFETQNTGGVRLGGPDIIKAHHLRAVETLHQPQFARQWEAMGSLDSTVSALLKGRYWQGVKPRELPSHNQQKRIRDCIVLELAQETGEGDDIAYGRIRRQIGLAGDVSQQADQQGYEVRQPLNAGINSIRYLAYFQALHKRYWRQPDLPHLAGYQQFVGWLKGLEGCGYLEKLYEACLLLYISQFGENQLDLAARKLFRVVYARRVSNQKSVRENSIPAFIKEQPVL…
57	VC1766	Marinobacter	Marinobacter adhaerens	>QWV11435.1 DUF262 domain-containing HNH endonuclease family protein [Marinobacter adhaerens]	MTAVAEHQVNTEVLTLKNVSDKEVGFVIPSYQRPYVWRDEDVIKLFDDIREAFVTDEPQYFIGSVLSAVRVEEGTRIYELIDGQQRTTTLMLLSLAFKAAEVQSELAEASILGDQPRLSFEIRDAVRNLLGSYAGLERMTRPGPDAIQNDAYLTHLDANLRVLKQQVATLREDNDFDLEAFADYVYRNVSWVNNIVPESMDLNRLFASMNTAGIQLEPVDLLKAKLFRKITTDKALYRVIWQACEHMENYFERNLRQLFPNANWNAIEYKDLKAYKGKIIEGKAGETEDIQGEESGKTLLQLLDEVKAGDEPDNLTPKMEEDTQEGIEDETVYCRSIVGFELLLIHALRVFCVRNQWPDIEARIKASNLMACFDCLLEKDESTIKQFVELLWQVRYQFD…
57	VC1765	Marinobacter	Marinobacter adhaerens	>QWV11436.1 type I restriction endonuclease subunit R [Marinobacter adhaerens]	MVSQTNEQALEAAIERALTGLTTEAVKQAGKVKETPADDLVANNGFQLGLPYDFNAQYAIDEKLFWRFLEQTQGKELAKLKKHNSTDWDRKLLERYDRLIKKHGILHLLKKGLAVDDAHFHLMYPAPLASSSEKVKQNYAANIFSCTRQVRYSLANPLQEIDMVLFLNGIPLVTMELKNAWTGQTARYHGQKQYRENRDTNQPLLNFARCLVHMAVDTDEVYMTTKLNGKSTFFLPFNKGHNHGKGNPPNPHGHKSSYLWEEVFTKDSLVNIIQHFVRLDGSSKDPLRKRTLFFPRYHQMDVVRKLVAHAEDHGVGHTYLIQHSAGSGKSNSITWAAYQLIETYPKNDAAAGGKDQDQPLFDSVIVVTDRRLLDKQIRENIKEFSEVKNIVAPAFKSSE…
58	VC1769	Shewanella	Shewanella psychrotolerans	>QYK03106.1 type I restriction-modification system subunit M [Shewanella psychrotolerans]	MDHSVHNKLISFIWNIADDCLRDVYVRGKYRDVILPMVVLRRLDTLLEPTKEAVLEEVKFQKEEMQATELDDEPLKAASGYVFYNTSKWTLKSLFNTATNNQQILLANFEEYLLGFSDNVKEIIECFNLKSQIRHMASKQVLLDVVEKFVSPYINLTHETVEDPDGNKMPSLTNLGMGYVFEELIRKFNEENNEEAGEHFTPREVIELMTHLVFDPVKDQLPLTMTVYDPACGSGGMLTESQNFIEEKYPNDSRDVYLYGKEINDETYAICKSDMMIKGNNPENIKVGSTLSTDEFSASRFDFMLSNPPYGKSWVSEQKHIKDGSDVIDPRFKVSLKDYWGNLEVVDATPRSSDGQLLFLMEMVNKMKDPSVSPLGSRIASVHNGSSLFTGDAGGGESN…
58	VC1768	Shewanella	Shewanella psychrotolerans	>QYK03107.1 restriction endonuclease subunit S [Shewanella psychrotolerans]	MINIAEMLKYQTYKDSTEGWIGDVPEHWDIRKLKHLFYEKKHRPNMSLNCGAISFGKVVTKDDEKILLSTKASYQEVLSGEFLINPLNLNYDLISLRIALSEIDVVVSAGYIVVKEKKELQKQYFKYLLHRYDVAYMKLLGSGVRQTISFNHIANSLLVFPPLEEQSLIAAFLDKKTAQIDDAIAIKEQQINLLKERKQIIIQQAVTQGLDPNVPMKDSGVDWIGKIPAHWEVRRSKFVFTQRKERAWKDDVQLSATQAYGVIPQDQYEELTGKRVVKIQLHLDKRKHVEKDDFVISMRSFQGGLERAWSQGCIRSSYVVLRALEEIDPSFYGYLLKLPSYIAALQQTASFIRDGQDLNFDNFSKVDLFIPPIEEQKEIANYVSAFMKSSDEGIELLLA…
58	VC1767	Shewanella	Shewanella psychrotolerans	>QYK03109.1 DUF262 domain-containing protein [Shewanella psychrotolerans]	MTVSVATCSVQQLFEGHKIQGSNGKQITGTLVIPEYQRPYCWQSQQIDSLLEDLEAHFDKHNELSYYLGSLILHRDEQQLKIIDGQQRITTLALFGFLLQQNQKLDLRYESPLSQQQIKANLDWIENQKSKWAKLINFERIQFSLVVTESEDDAYRFFETQNTGGVRLGGPDIIKAHHLRAVPKVHQTRFALQWEGLGKLDNSVKSLLKGRYWQQLNMRELAPHQQTKVVRDQIVAELGEQTTEGDDIAYGQVLRLTGIGGEVVQQAAQQGYEVRQPLNSGINTIRYLAYFQNLYQQYWVNPTLPHQEGYNRFICWLRGLEGCGYLQGLYEACLMMYISQFGEYQLELAAKKLFRVVYSRRVSNQKAVRENSISSFVRDYPVLDWIALSYTPKQCFALF…
58	VC1766	Shewanella	Shewanella psychrotolerans	>QYK03110.1 DUF262 domain-containing HNH endonuclease family protein [Shewanella psychrotolerans]	MSSKVQTELLSLQTIATKDFGFVIPCYQRPYVWREEEVIKLFDDVRDAYLANEPHYFIGSVLSALNGGKNEYELIDGQQRTTTLMLISLAFKAVGIETQLAHVSIKGENPRLTFEIRESVRNLLGSYAGLDKITKPGEEDIRKDEYLVHLEANLTILKQQVDRLAEQSDFDIHGFADYIFNQVQWVNNIVPATMDLNRLFSSLNTGGIQLEPVDLLKAKLFKHITTDKAVYSSIWQACEHTDNYFERNLRQIFKNADWQTLEYIDLANYQAELFPLVSSSNSVQRVGKSIAEIASGSLDFYVEPEQSESPSDDFDDETVYCRSIISFELLLIHTLRIFCTQKSWNDLAPRIRATNLMSCFEGLLQHDERTIKSFIELLWQVRYQFDTWVVKWVEHDDEE…
58	VC1765	Shewanella	Shewanella psychrotolerans	>QYK03111.1 type I restriction endonuclease subunit R [Shewanella psychrotolerans]	MVSKTNEQALEASIERALTGHCLEDQKAGMSENLVAPYGVQNCGYSSGLPSDFNMQYAIDERFFWQFLQKTQEVELAKLQKNNPSDWQRKLLERFDRLIKKHGILHLLKKGLSVDDAHFNLLYPAPLASSSEKVKQNFADNLFSCTRQVRYSMANPLQEIDMVLFINGIPLITLELKNAWTGQTARYHGQKQYRDDRDATQPLLTFGRCLVHMAVDTDEVYMTTKLSGGSTFFLPFNKGHNLGQGNPPNPSGHKTAYLWHEVFTKESLANIIQHFVRLDGSSKDPLPKRTLFFPRYHQLDVVRKLVDHAAQHGVGQTYLIQHSAGSGKSNSITWAAYQLIETYPASSDVAGGKSLEQPLFDSVIVVTDRRLLDKQLRDNIKEFSEVKNIIAPANKSSEL…
59	VC1769	Vibrio	Vibrio cholerae	>UIO89427.1 type I restriction-modification system subunit M [Vibrio cholerae]	MDHSVHNKLVSFIWSIADDCLRDVYVRGKYRDVILPMVVLRRLDTLLEPSKEAVLEEVRFQKEEMNEIELDDAPLCATSGYVFYNTSKWTLQTLFSTATNNQQILLANFEDYLNGFSENVKEIVECFNLKAQIRHMAGKDVLLDVVEKFVSPYINLTPAVKEDPEGNKLPALSNLGMGYVFEELIRKFNEENNEEAGEHFTPREVIELMTHLVFDPIKDNLPLSITVYDPACGSGGMLTETQNFVEEKYPASNRDIYLYGKEINDETYAICKSDMMIKGNNPENIRVGSTLSTDEFSSNRFDFMLSNPPYGKSWASEQKHIKEGKEVVDGRFKVKLKDYWGVESEQEAIPRSSDGQLLFLMEMVTKMKSPQDSPLGSRIASVHNGSSLFTGDAGSGESN…
59	VC1768	Vibrio	Vibrio cholerae	>UIO89428.1 restriction endonuclease subunit S [Vibrio cholerae]	MIKKMPKYESYKDSCEQWIGDIPAHWEVYRLKSAVYECSNGIWGSDPNGRDEIVVLRVADFDDHKLKISDEKLTYRSIPAKEHQGRLLKNGDLLIEKSGGGDKTLVGRVVLFDKQYPAVTSNFVAKMTPKEWVISGFLKYVFSALYNNGVNYLSIKQTTGIQNLDASSYLNEKFCIPQKEEQYEIAKFLDNKTTQINEAIAIKQKQIELLKERKQIIIQQAVTQGLNPDATMKYSGVDWIGAIPGHWIVKRAKYLLDEINERSETGLEELLSVSHMTGVTPRSEKNVTMFMAEDYTGSKLCHSGDLVINIMWAWMGALGVSDRTGIVSPSYGVFREQREGTFVPKYLEMLLKSTKYVEYYNKVSTGLHSSRLRFYGHMLFDMALGFPPYEEQTQIVEYI…
59	VC1767	Vibrio	Vibrio cholerae	>UIO89429.1 DUF262 domain-containing protein [Vibrio cholerae]	MAVVVASCTLDKLFSNESILASDGKVQKNVHGMLAIPEYQRPYRWNEEQITRLLKDFKLHQQELNDKLETEHCPFYLGSVILHQQGDKLNIIDGQQRLTTMALMSYLANKHVDLKLVYESPESQQQIKHNLGWLYRNEASLADIDFAQINITLVVTDSEDEAYRFFETQNTGGVRLAGPDIIKAHHLRAVDEKDKSAVNTFATRWEALGDLNPVVDILLRGRYWQYLNFRDYPLHNQTQQVRNSIVTELAEHTGKGDDIAFGRIARTYMPNGGESLAQPQVGYELRQPLNSGANTIHYLQYFEQLRQTYLLKNSTQGELAGFYEFYQKLVCKLDGCGYLKQLYDACLLLYISQHGQQSLEVAAKKLFRVVYSRRVENQKAVKEKSVPAFVKETPVLDWI…
59	VC1766	Vibrio	Vibrio cholerae	>UIO89430.1 DUF262 domain-containing protein [Vibrio cholerae]	MGDHLSVQTELLTLEKIYTDNYQFSIPSYQRPYVWSDDDVLLLFRDIKEACRLKEPNYFIGTILSSRIEQDGERIYELIDGQQRTTTLMLMTIAFKYAGIKSDLAGLAVYTSSDGEDKPRLQFSIREQVQQLLGGLAGLKNYQVPSKETIADNAYLKQMGVALDVLTKEVEKLKSDDGVSAEAMGDYLYRQVQWVNNIVPTQMDLNRLFATMNTAGIQLEQADILKAKLFKHIHTDKAQYDAMWVACEHLENYFERNVRKVFPNADWYHIEPEHLASFDAERFAAKDETSEALSGLSIAELASQVKASSIPDNTEQEKFETYDLDVETVYCRPIIKFPLLLIHAYRVYLALNDHNDIEPRLHSDRLLEIFDPLINGDEQSVKLFIETLWQVRYQFDRWV…
59	VC1765	Vibrio	Vibrio cholerae	>UIO89431.1 type I restriction endonuclease subunit R [Vibrio cholerae]	MVSKTNEQALEAAIEKGLAGICKEELALGEAPLNYNNDLYLIGSPSDFDKQYALDTRLFWQFLEDTQASELEKLKRTSPHDWQRKILERFDRMIKRHGVLRLLKKGLDVDDAFLSLMYPAPLASSSEKVKKDFSANLFSVTRQVCYSNANPLEEIDMVLFINGIPLITLELKNPWTGQNAVYHGQKQYRDDRDANQPLLNFARCLVHMAVDTDEVYMTTKLAGKNTFFLPFNKGFNFGKGNPINPHGHKTAYLWQEVFRKESIANIIQHFIRLDGSSKKQLDKRTLFFPRYHQMDVVRRLVDHCSVNGVGQTYLIQHSAGSGKSNSITWAAYQLIETYPISDDLPGSRGKEMPLFDSVIVVTDRRLLDKQLRDNIKEFSEVKNIVAPAFKSSELKSALE…
60	VC1765	Acinetobacter	Acinetobacter towneri	>UIP24215.1 type I restriction endonuclease subunit R [Acinetobacter towneri]	MVSLTNERALEMAIEKALTGTCLENVKAGLTDISLPHHGFVSGSPANFDMLYALDTQYFWQFLEQTQADELAKIQKFNPHDWQRKIYERFDRMIRKHGVIHLLKKGLAVDQAHFQLMYPAPLASSSQKIKDRFKQNIFSVTRQLRYSKANPLQEIDMVVFVNGIPIITFELKNEWTGQNARHHGQKQYKQDRDITQPLLSFARCIVHMAVDTDEVYMTTKLAGANTFFLPFNKGHNAGAGNPPNAEGHKTAYLWKELLSKESLANIVQHFVRLDGDEKTLLDKRNLYFPRYHQLSVVRRLIHDVSTRGVGQTYLIQHSAGSGKSNSITWAAFQLIEAYPVEKDIAGSRGLEHPLFDSVIVVTDRRILDKQLKENIKEFSEVKNIMVHAHKSSELKSALE…
60	VC1766	Acinetobacter	Acinetobacter towneri	>UIP24216.1 DUF262 domain-containing HNH endonuclease family protein [Acinetobacter towneri]	MNQCVDTELLTLQRVVEQKYQFIIPSYQRPYVWTSDEIKRLLEDIHSAYILEEPHYYVGSILTARRNIVLGNENVDVLELIDGQQRTTTLMLFSLACMSLTEKITHPILGVASIQKQPRLHFEIRENVQAFLQEHSGLAKVMAKHVFNAQEDEYLEKIEQGLVVIRQYLESLKNQGVLIGYLDYVYHHVTWVNNIVPTDTDLNKIFTSMNTAGVQLEPVDLVKAKIFKKINTDKVLYSEIWDICQNMNQYFERLLKGKISIESWRKLSFADLVKYQPSKMAFLCLRISSEVEQLDLSISKIFDDFKSDINNENISFQKEIQPVVKSLGNEEINYTFRSFLSFDLLLIHALRIYKIKANLGTDIQQRMTGAKLQEIFDDFLEEADEVHIKAFIQTLWQVR…
60	VC1767	Acinetobacter	Acinetobacter towneri	>UIP24217.1 DUF262 domain-containing protein [Acinetobacter towneri]	MSESQALIKVAVCNVAQLLRGGNIQVQDQADIQGKLKIPEYQRPYIWNAEQLDQLITDIEEHQKKSKRSAYYLGSIILHAKDTELNIIDGQQRLTSLTLFGYLNEQLQDVTLSYHSSVSVEHIRRNLAYLHSIKDKWEKTIDLEKVVVSLVVTTSEDDAYKFFETQNTGGVRLSGIDIIKAYHLRAINSEQQKKHQTFYAKKWESLGEFSETVWRLLLGRYWNVLNFRDIPYYKNKVAIKNAIIEEFSKNTQKGTEDIAYSQISTEYNPVNRSSQISTPNSYHFRQPLNAGINTISYLEYYNQLYLKYYQNLDVAYLAEYYQFTKWLKQLKGCHFLAELYAIGIMLYVSKFGEYKLDIFAKKFFRVAYSPRATNKTRVQAESVPKLLKDNQLLDHLVMA…
60	VC1768	Acinetobacter	Acinetobacter towneri	>UIP24219.1 restriction endonuclease subunit S [Acinetobacter towneri]	MMFEKYDAYKDSGVEWIGEIPNHWEVKKLKYIGSSIIGLTYSPNDLCSVEEGTLVARSSNIFEGKFVLDKSDNVYVKSKVPSKLFLKADDILICSRNGSRDLIGKCAYIKDDSNYSFGAFTTVFRGHFNHYLFYILNSDIFKRLSGTFLTSTINQLTISNLNSISIPLPPEREIDSIKKFLHEKLFTIDEAIAIKEQQIALLNERKQIVIQKAVTQGLDPSVPMKDSGVEWIGQIPEHWNVVRAKYLFKEVEERSVFGNEELLSVSHLTGVTPRSEKNVSMFMAEDYSGSKVCKRHDLVMNIMWAWMGALGVSDYDGIVSPSYGVYRQKIDNTFNPEYLEYLLKTTKYLEHYNRVSTGLHSSRLRFYGHMFFNMKLGFPNLDEQNEIIASIKSQISKIE…
60	VC1769	Acinetobacter	Acinetobacter towneri	>UIP24220.1 type I restriction-modification system subunit M [Acinetobacter towneri]	MDHSVHNKLVSFIWSIADDCLRDVYVRGKYRDVILPMVVLRRLDTLLEPTKDAVLEEVRYQQVEMELTEFDDEPLKEASGYVFYNTSKWTLRSLYTAASNNPEILLANFEEYLEGFSDNVKEIIQCFNLYAQIRHMSHKNVLLDVVEKFLSPYINLTPEDVVDPDGYRLPALTNLGMGYVFEELIRKFNEENNEEAGEHFTPREVIELMTHFVFDPIQEKLPLTITVYDPACGSGGMLTEAQNFIEERYSVENGNRDVLLYGKEINDETYAICKSDMMIKGNNPENIRVGSTLTTDEFVGTKFDFMLSNPPYGKSWASEQKHIKDGSDVIDPRFIVKLKDYWGNEESCDATPRSSDGQLLFLMEMVNKMKSPEHNGIGGRIASVHNGSSLFTGDAGGGE…
61	VC1765	Acinetobacter	Acinetobacter johnsonii	>UIZ95572.1 DEAD/DEAH box helicase [Acinetobacter johnsonii]	MVSLTNERALEMAIEKALTGTCLENVKAGLTDIAQPHHGFVSGSPSNFDMLYALDTQYFWQFLEQTQADELAKIQKFNPHDWQRKIYERFDRMIRKHGVVHLLKKGLAVDQAHFQLMYPAPLASSSQKIKDRFKQNIFSVTRQLRYSKANPLQEIDMVVFVNGIPIITFELKNDWTGQNARYHGQKQYKQDRDITQPLLSFARCIVHMAVDTDEVYMTTKLAGANTFFLPFNKGHNAGAGNPPNAEGHKTAYLWKELLSKESLANIVQHFVRLDGDEKTLLDKRNLYFPRYHQLSVVRRLIHDVSTRGVGQTYLIQHSAGSGKSNSITWAAFQLIEAYPVEKDIAGSRGLEHPLFDSVIVVTDRRILDKQLKENIKEFSEVKNIMAHAHKSSELKSALE…
61	VC1766	Acinetobacter	Acinetobacter johnsonii	>UIZ95573.1 DUF262 domain-containing protein [Acinetobacter johnsonii]	MNHAVNTELLCLKHVVDENYQFVIPSYQRPYVWSSIHIEDLLNDIEEAFKNDEPHYFIGTTLSSKKDISTYELIDGQQRTTTLMLFALACHDYKDSVLKGHPILKVSTYAKKPRLHFDIRERIESYLGFQAGLDGFGQPAQDQLSEDAYLKHIHAGLEYIKQRLKKIHESGVDFKKFIDYIFENVRWINNIIPEKTDLNKLFSSMNTSGIQLEPVDILKSKIFKKITKNKKFYEAIWDACQNMNTYFERVLRKKIEASSWNKLSYEDLDRYDAEIMMFEVESESSKKLSLKGLSIQEIDSKRNISNYENDSEQETEHEDQIEADIPEERKSHCRSFISFELLLIHALRIYKVLNDENDIEERLIASNLQKIFKDFVIQASEKEIKDFLDVLWQVRYQFD…
61	VC1767	Acinetobacter	Acinetobacter johnsonii	>UIZ95574.1 DUF262 domain-containing protein [Acinetobacter johnsonii]	MSEKQGLIKVAVCNVAQLLSGKRIKTENQRYIQGQLSIPEYQRPYVWGEKQIDKLIEDLKDHQEQFTNSPYYLGSVILHAQHECLNIIDGQQRLTTLALLGYLNSELDDVSLTYQASLSIQHIKQNLQYLEKVRSKWEDYINFENIVVSLVVTDSEDDAYKFFETQNTGGVRLTGPDIIKAHHLRAIPEPYRNHYAKEWEDLGELQGIVMTLLRGRYWNSLKGRAVPFYQEKQKIRDEVVEEFANRTLKHQDDVAYGLMRVTYTTMTKQAKQDLQNSYQLRQPLNEGINSISYMEYFQNLYRKYYKDLKVKYLPEYSKFIEWLKKLEGCRFLEELFVTGLMLYISQFGEYKLDVFAKKFFRVAYSKRVSNKKAVRADSIPEFLREHKVLDHIAYGFTAE…
61	VC1768	Acinetobacter	Acinetobacter johnsonii	>UIZ95576.1 restriction endonuclease subunit S [Acinetobacter johnsonii]	MMFEKYDAYKDSGVEWLGKIPANWTCIKMKFLYSDVSIKGRENAELLSVTQDRGVIPRTWVENRMVMPSGNLESFKYIQKGDFAISLRSFEGGLEYCYHDGIISPAYTVLKKKIDDLKEGYYKYLFKSKIFISELQTSIVGIREGKNISYEELRYSYLPIPSEIEQHKIACYLDQKATEIDQAIAIKEQQIALLNERQQIVIQKAVTQGLDPNVPMKNSGVEWIGKIPEHWEIKKLKFICQSQGRIGFKGYSSDDLVEQNEGALTLGATHLNWNGDIILDQPVYLSWKKYYESPEIMVKKDDILIVQRGSTCGKVAIVDKDYGEVTINPSLVLLKEFRENPYFCVEGIKVVLNGILNEVSKTAIPMISQFQINNIQIALPPLEEQLLIVKKVQEVTAQY…
61	VC1769	Acinetobacter	Acinetobacter johnsonii	>UIZ95577.1 N-6 DNA methylase [Acinetobacter johnsonii]	MDHSVHNKLVSFIWSIADDCLRDVYVRGKYRDVILPMVVLRRLDTLLEPTKDAVLEEVRYQQVEMELTEFDDEPLKEASGYVFYNTSKWTLRSLYTAASNNPEILLANFEEYLEGFSDNVKEIIQCFNLYAQIRHMSHKNVLLDVVEKFLSPYINLTPEDAVDPDGYRLPALTNLGMGYVFEELIRKFNEENNEEAGEHFTPREVIELMTHFVFDPIQEKLPLTITVYDPACGSGGMLTEAQNFIEERYSVENGNRDVLLYGKEINDETYAICKSDMMIKGNNPENIRVGSTLTTDEFVGTKFDFMLSNPPYGKSWASEQKHIKDGSDVIDPRFIVKLKDYWGNEESCDATPRSSDGQLLFLMEMVNKMKSPEHNGIGGRIASVHNGSSLFTGDAGGGE…
62	VC1765	Vibrio	Vibrio cholerae O1 biovar El Tor	>UNN85792.1 type I restriction endonuclease subunit R [Vibrio cholerae O1 biovar El Tor]	MVSKTNEQALEAAIEKGLAGICKEELALGEAPLNYNNDLYLIGSPSDFDKQYALDTRLFWQFLEDTQASELEKLKRTSPHDWQRKILERFDRMIKRHGVLRLLKKGLDVDDAFLSLMYPAPLASSSEKVKKDFSANLFSVTRQVCYSNANPLEEIDMVLFINGIPLITLELKNPWTGQNAVYHGQKQYRDDRDANQPLLNFARCLVHMAVDTDEVYMTTKLAGKNTFFLPFNKGFNFGKGNPINPHGHKTAYLWQEVFRKESIANIIQHFIRLDGSSKKQLDKRTLFFPRYHQMDVVRRLVDHCSVNGVGQTYLIQHSAGSGKSNSITWAAYQLIETYPISDDLPGSRGKEMPLFDSVIVVTDRRLLDKQLRDNIKEFSEVKNIVAPAFKSSELKSALE…
62	VC1766	Vibrio	Vibrio cholerae O1 biovar El Tor	>UNN85793.1 DUF262 domain-containing protein [Vibrio cholerae O1 biovar El Tor]	MGDHLSVQTELLTLEKIYTDNYQFSIPSYQRPYVWSDDDVLLLFRDIKEACRLKEPNYFIGTILSSRIEQDGERIYELIDGQQRTTTLMLMTIAFKYAGIKSDLAGLAVYTSSDGEDKPRLQFSIREQVQQLLGGLAGLKNYQVPSKETIADNAYLKQMGVALDVLTKEVEKLKSDDGVSAEAMGDYLYRQVQWVNNIVPTQMDLNRLFATMNTAGIQLEQADILKAKLFKHIHTDKAQYDAMWVACEHLENYFERNVRKVFPNADWYHIEPEHLASFDAERFAAKDETSEALSGLSIAELASQVKASSIPDNTEQEKFETYDLDVETVYCRPIIKFPLLLIHAYRVYLALNDHNDIEPRLHSDRLLEIFDPLINGDEQSVKLFIETLWQVRYQFDRWV…
62	VC1767	Vibrio	Vibrio cholerae O1 biovar El Tor	>UNN85794.1 DUF262 domain-containing protein [Vibrio cholerae O1 biovar El Tor]	MAVVVASCTLDKLFSNESILASDGKVQKNVHGMLAIPEYQRPYRWNEEQITRLLKDFKLHQQELNDKLETEHCPFYLGSVILHQQGDKLNIIDGQQRLTTMALMSYLANKHVDLKLVYESPESQQQIKHNLGWLYRNEASLADIDFAQINITLVVTDSEDEAYRFFETQNTGGVRLAGPDIIKAHHLRAVDEKDKSAVNTFATRWEALGDLNPVVDILLRGRYWQYLNFRDYPLHNQTQQVRNSIVTELAEHTGKGDDIAFGRIARTYMPNGGESLAQPQVGYELRQPLNSGANTIHYLQYFEQLRQTYLLKNSTQGELAGFYEFYQKLVCKLDGCGYLKQLYDACLLLYISQHGQQSLEVAAKKLFRVVYSRRVENQKAVKEKSVPAFVKETPVLDWI…
62	VC1768	Vibrio	Vibrio cholerae O1 biovar El Tor	>UNN85795.1 restriction endonuclease subunit S [Vibrio cholerae O1 biovar El Tor]	MIKKMPKYESYKDSCEQWIGDIPAHWEVYRLKSAVYECSNGIWGSDPNGRDEIVVLRVADFDDHKLKISDEKLTYRSIPAKEHQGRLLKNGDLLIEKSGGGDKTLVGRVVLFDKQYPAVTSNFVAKMTPKEWVISGFLKYVFSALYNNGVNYLSIKQTTGIQNLDASSYLNEKFCIPQKEEQYEIAKFLDNKTTQINEAIAIKQKQIELLKERKQIIIQQAVTQGLNPDATMKYSGVDWIGAIPGHWIVKRAKYLLDEINERSETGLEELLSVSHMTGVTPRSEKNVTMFMAEDYTGSKLCHSGDLVINIMWAWMGALGVSDRTGIVSPSYGVFREQREGTFVPKYLEMLLKSTKYVEYYNKVSTGLHSSRLRFYGHMLFDMALGFPPYEEQTQIVEYI…
62	VC1769	Vibrio	Vibrio cholerae O1 biovar El Tor	>UNN85796.1 type I restriction-modification system subunit M [Vibrio cholerae O1 biovar El Tor]	MDHSVHNKLVSFIWSIADDCLRDVYVRGKYRDVILPMVVLRRLDTLLEPSKEAVLEEVRFQKEEMNEIELDDAPLCATSGYVFYNTSKWTLQTLFSTATNNQQILLANFEDYLNGFSENVKEIVECFNLKAQIRHMAGKDVLLDVVEKFVSPYINLTPAVKEDPEGNKLPALSNLGMGYVFEELIRKFNEENNEEAGEHFTPREVIELMTHLVFDPIKDNLPLSITVYDPACGSGGMLTETQNFVEEKYPASNRDIYLYGKEINDETYAICKSDMMIKGNNPENIRVGSTLSTDEFSSNRFDFMLSNPPYGKSWASEQKHIKEGKEVVDGRFKVKLKDYWGVESEQEAIPRSSDGQLLFLMEMVTKMKSPQDSPLGSRIASVHNGSSLFTGDAGSGESN…
63	VC1765	Vibrio	Vibrio cholerae O1 biovar El Tor	>UNN88090.1 type I restriction endonuclease subunit R [Vibrio cholerae O1 biovar El Tor]	MVSKTNEQALEAAIEKGLAGICKEELALGEAPLNYNNDLYLIGSPSDFDKQYALDTRLFWQFLEDTQASELEKLKRTSPHDWQRKILERFDRMIKRHGVLRLLKKGLDVDDAFLSLMYPAPLASSSEKVKKDFSANLFSVTRQVCYSNANPLEEIDMVLFINGIPLITLELKNPWTGQNAVYHGQKQYRDDRDANQPLLNFARCLVHMAVDTDEVYMTTKLAGKNTFFLPFNKGFNFGKGNPINPHGHKTAYLWQEVFRKESIANIIQHFIRLDGSSKKQLDKRTLFFPRYHQMDVVRRLVDHCSVNGVGQTYLIQHSAGSGKSNSITWAAYQLIETYPISDDLPGSRGKEMPLFDSVIVVTDRRLLDKQLRDNIKEFSEVKNIVAPAFKSSELKSALE…
63	VC1766	Vibrio	Vibrio cholerae O1 biovar El Tor	>UNN88091.1 DUF262 domain-containing protein [Vibrio cholerae O1 biovar El Tor]	MGDHLSVQTELLTLEKIYTDNYQFSIPSYQRPYVWSDDDVLLLFRDIKEACRLKEPNYFIGTILSSRIEQDGERIYELIDGQQRTTTLMLMTIAFKYAGIKSDLAGLAVYTSSDGEDKPRLQFSIREQVQQLLGGLAGLKNYQVPSKETIADNAYLKQMGVALDVLTKEVEKLKSDDGVSAEAMGDYLYRQVQWVNNIVPTQMDLNRLFATMNTAGIQLEQADILKAKLFKHIHTDKAQYDAMWVACEHLENYFERNVRKVFPNADWYHIEPEHLASFDAERFAAKDETSEALSGLSIAELASQVKASSIPDNTEQEKFETYDLDVETVYCRPIIKFPLLLIHAYRVYLALNDHNDIEPRLHSDRLLEIFDPLINGDEQSVKLFIETLWQVRYQFDRWV…
63	VC1767	Vibrio	Vibrio cholerae O1 biovar El Tor	>UNN88092.1 DUF262 domain-containing protein [Vibrio cholerae O1 biovar El Tor]	MAVVVASCTLDKLFSNESILASDGKVQKNVHGMLAIPEYQRPYRWNEEQITRLLKDFKLHQQELNDKLETEHCPFYLGSVILHQQGDKLNIIDGQQRLTTMALMSYLANKHVDLKLVYESPESQQQIKHNLGWLYRNEASLADIDFAQINITLVVTDSEDEAYRFFETQNTGGVRLAGPDIIKAHHLRAVDEKDKSAVNTFATRWEALGDLNPVVDILLRGRYWQYLNFRDYPLHNQTQQVRNSIVTELAEHTGKGDDIAFGRIARTYMPNGGESLAQPQVGYELRQPLNSGANTIHYLQYFEQLRQTYLLKNSTQGELAGFYEFYQKLVCKLDGCGYLKQLYDACLLLYISQHGQQSLEVAAKKLFRVVYSRRVENQKAVKEKSVPAFVKETPVLDWI…
63	VC1768	Vibrio	Vibrio cholerae O1 biovar El Tor	>UNN88093.1 restriction endonuclease subunit S [Vibrio cholerae O1 biovar El Tor]	MIKKMPKYESYKDSCEQWIGDIPAHWEVYRLKSAVYECSNGIWGSDPNGRDEIVVLRVADFDDHKLKISDEKLTYRSIPAKEHQGRLLKNGDLLIEKSGGGDKTLVGRVVLFDKQYPAVTSNFVAKMTPKEWVISGFLKYVFSALYNNGVNYLSIKQTTGIQNLDASSYLNEKFCIPQKEEQYEIAKFLDNKTTQINEAIAIKQKQIELLKERKQIIIQQAVTQGLNPDATMKYSGVDWIGAIPGHWIVKRAKYLLDEINERSETGLEELLSVSHMTGVTPRSEKNVTMFMAEDYTGSKLCHSGDLVINIMWAWMGALGVSDRTGIVSPSYGVFREQREGTFVPKYLEMLLKSTKYVEYYNKVSTGLHSSRLRFYGHMLFDMALGFPPYEEQTQIVEYI…
63	VC1769	Vibrio	Vibrio cholerae O1 biovar El Tor	>UNN88094.1 type I restriction-modification system subunit M [Vibrio cholerae O1 biovar El Tor]	MDHSVHNKLVSFIWSIADDCLRDVYVRGKYRDVILPMVVLRRLDTLLEPSKEAVLEEVRFQKEEMNEIELDDAPLCATSGYVFYNTSKWTLQTLFSTATNNQQILLANFEDYLNGFSENVKEIVECFNLKAQIRHMAGKDVLLDVVEKFVSPYINLTPAVKEDPEGNKLPALSNLGMGYVFEELIRKFNEENNEEAGEHFTPREVIELMTHLVFDPIKDNLPLSITVYDPACGSGGMLTETQNFVEEKYPASNRDIYLYGKEINDETYAICKSDMMIKGNNPENIRVGSTLSTDEFSSNRFDFMLSNPPYGKSWASEQKHIKEGKEVVDGRFKVKLKDYWGVESEQEAIPRSSDGQLLFLMEMVTKMKSPQDSPLGSRIASVHNGSSLFTGDAGSGESN…
64	VC1765	Ornithobacterium	Ornithobacterium rhinotracheale	>UOH78574.1 type I restriction endonuclease [Ornithobacterium rhinotracheale]	MATKTNEQALERCIEKALTGFCVEEIGENQLAEPRSLYRAGNGFYVGNKNDYDPNFAIDKNRFWHFLENTQSEELEKLQRDTDWRRKILERLDRTIKKYGVLYVLKKGLRIDDAHLIFMYQLPMASSSQTVKENFERNEFSVTRQVHYNLENKLESIDMVIFLNGLPIATLELKNPWTHQTARVNAIKQYKNDRDIRQPLLQFGRCLVHFAVDTDEVYMCTKLNGKNSYFLPFNKGSLNHGKGNPPNKNGHKTAYSWEEVLTRESLANIIQHFIHFKGKPNDPLSSKTLIFPRYHQLNVVRKLIKDIAENGIGKTYLIQHSAGSGKSNSITWAAYQFIEIYPENENLPGAKSTTEPLFDSVIVVTDRRLLDKQLRDNIKEFSEVKNIVAPAYSSSELKD…
64	VC1766	Ornithobacterium	Ornithobacterium rhinotracheale	>UOH78575.1 DUF262 domain-containing HNH endonuclease family protein [Ornithobacterium rhinotracheale]	MSNQTSKPTMIPIADLFSEKESKYYSIPIYQRNYAWTEKEIIQLMQDLNDVFEKNEKEKKNGKNNEKKYFLGTLVVSEKEEYYEVIDGQQRLTTLFVLLAVLSKHTDVTSDSEKSLDLKKLKFLARDRSNETLDKISQKDFDAHKESEKDSIIHAYEMIEKYIKNNISCISNFKDFLFKNVQILRVAVPHDTDLNHYFEIMNTRGEQLEKHEILKARMMNCLSNDKDASEAFNKIWEACSDMGRYVQYGFEPNERKNIFGETWNELNLKNIFIQTKENQSEGTENTGTKSETKENIANIIQSHEVGDIKSNSEDKDAERFESIIDFPNFLLHVLQIQNKQENNNQEKNQENISLDDKNLLEAFESHLGKKENKEEFVKQFACNLLKARFLFDKYIIKRE…
64	VC1767	Ornithobacterium	Ornithobacterium rhinotracheale	>UOH78576.1 DUF262 domain-containing protein [Ornithobacterium rhinotracheale]	MSGTYSTEVAEVINISALLQTENIQIPTYQRPYKWSVQNVNQLIDDILFSKEKSAYRLGTIVFHKEEREGKKILNIVDGQQRFITVLLIALALNQKENQEDKLSKKIEFYSKNIDFSNKISQYNIKYNYDEIQRRIGEFDKKEIDFFFEKCEFVKVEIDDVSEAFQFFDSQNARGKDLEPHDLLKAYHLRALSYETKDEKIIKNIVKEWESVEDVELRVLFSDYLFRIKNWSQGKSARFFTKQEIHVFKGINLHEEISYPYAAMHKIAHFFTDDYNLSFYRNIDKQYRQYPFQIDQPIINGKRFFESIAYYLKMKNHLKEVLKKHHEEIYAILEDYPERYYIGDKYVRNLFDCALLYYWDRFGEVDIKKMIVKTFAWAYKLRLEYFAVQRASMDNYARQ…
64	VC1768	Ornithobacterium	Ornithobacterium rhinotracheale	>UOH78577.1 restriction endonuclease subunit S [Ornithobacterium rhinotracheale]	MSTGLKKYSQYKDSGVEWLGQIPAHWEFFKMKYCLTERNIKGFPEEEPLCATQSQGVIPQSIYGKRIVEAIKNLEQQKLVKKGDFVISLRSFQGGIEYSNHQGIISAAYIILCPNDNRFSKYYKYLFKSHSFIQLLKSFVTGIREGQNINYSELKNEFIIVPPLEEQQAIADFLDRKTQQIERVIAQKEKMIALLKERKQIIIQQAVTKGLNPDVPLKDSGVEWLGQIPAHWKFIKTKFLAKLNPNFSDKSLLSNVQVNFVPMECLRNGKIEKRISTYENVCNYTSFKNNDVLMAKVTPCFENGNIAIANDLENGFGFGTSEIFVFRVVDKSLLNIFLFYYFQNNRFKQYAISTMTGTAGLKRVSPTIIDNKIPLPPLEEQQAISDFLDNQSAKIDNAI…
64	VC1769	Ornithobacterium	Ornithobacterium rhinotracheale	>UOH78578.1 type I restriction-modification system subunit M [Ornithobacterium rhinotracheale]	MNPIDHNKIVSFIWSIADDCLRDVYVRGKYRDVILPMVVLRRLDALLETTKGKVMEEMKFQKEDVGLTEWDESSLQDASGYVFYNTSEWTLQKLYNTATNSQQILLANFEDYLNGFSPNVQEIIDKFNLKNQIRHMAQKDVLLDVLEKFTSPKINLTPLEKEDPDGRKLPPLTNLGMGYVFEELIRKFNEENNEEAGEHFTPREVIKLMTHIVFEPIKDDLDKVITIYDPACGSGGMLTEAQNFIKSEEGEIRALNTDIFLYGKEINDETYAICKSDMMIKGNDPSNIRVGSTLATDEFAGEKFNFMFSNPPYGKSWSGDQKYIKDGNQVIDERFIVKLKNYWGNLEECDATPRSSDGQLLFLMEMVNKMKSLKDNPKGSRVASVHNGSSLFTGDAGGG…
65	VC1769	Vibrio	Vibrio cholerae	>BCK20813.1 putative type I restriction enzymeP M protein [Vibrio cholerae]	MDHSVHNKLVSFIWSIADDCLRDVYVRGKYRDVILPMVVLRRLDTLLEPSKEAVLEEVRFQKEEMNEIELDDAPLCATSGYVFYNTSKWTLQTLFSTATNNQQILLANFEDYLNGFSENVKEIVECFNLKAQIRHMAGKNVLLDVVEKFVSPYINLTPAVKEDPEGNKLPALSNLGMGYVFEELIRKFNEENNEEAGEHFTPREVIELMTHLVFDPIKDNLPLSITVYDPACGSGGMLTETQNFVEEKYPASNRDIYLYGKEINDETYAICKSDMMIKGNNPENIRVGSTLSTDEFSSNRFDFMLSNPPYGKSWASEQKHIKEGKEVVDGRFKVKLKDYWGVESEQEAIPRSSDGQLLFLMEMVTKMKSPQDSPLGSRIASVHNGSSLFTGDAGSGESN…
65	VC1768	Vibrio	Vibrio cholerae	>BCK20814.1 hypothetical protein VCSRO51_1164 [Vibrio cholerae]	MIDTMIKQMPKYESYKESGIEWLDEVPQTWQTSKLKYLASIFTGDSISPTLKDTYVSTELSGRAYIASKDIDVQTSRIDYENGVRIPFDRRHFKVAPEQSTLLCIEGGSAGKKIAYTAQDVCFVNKLACIASEKVLNKYLYYSLFSEPFQSQFKLSMSGLIGGVSVSSINNFIVVVPPEKEQIRIVSYLDKKVSQLNEAIYIKQQQIERLRERKHVIIQQAVTQGLETNVPMQDSGVDWIGEIPKHWGIVRFKNLFTQSRLPVRKGDGVVTSYRDGQVTLRSNRRVGGYTEAILEGGYQGIRKGQLVLNSMDAFEGAIGVSDSDGKCTPEYVICDPINSVNVSQYYFAYLLREMALAKYIQVICNAVRQRAVRIRYNNLAPLFMVVPPVKEQEDIVSFI…
65	VC1767	Vibrio	Vibrio cholerae	>BCK20815.1 hypothetical protein VCSRO51_1165 [Vibrio cholerae]	MAVVVASCTLDKLFSNESILASDGKVQKNVHGMLAIPEYQRPYRWNEEQITRLLKDFKLHQQELNGKLETEHCPFYLGSVILHQQGDKLNIIDGQQRLTTMALMSYLANKHVDLKLVYESPESQQQIKHNLGWLYRNEASLADIDFAQINITLVVTDSEDEAYRFFETQNTGGVRLAGPDIIKAHHLRAVDEKDKSAVNTFATRWEALGDLNPVVDILLRGRYWQYLNFRDYPLHNQTQQVRNSIVTELAEQTGKGDDIAFGRVARTYMPNGGESLAQPQVGYELRQPLNSGANTIHYLQYFEQLRQTYLLNQATQGELAGFYEFYQKLVCKLEGCGYLKQLYDACLLLYISQHGQQSLEVVAKKLFRVVYSRRVENQKAVKEKSVPAFVKETPVLDWI…
65	VC1766	Vibrio	Vibrio cholerae	>BCK20816.1 hypothetical protein VCSRO51_1166 [Vibrio cholerae]	MGDHLSVQTELLTLEKIYTDNYQFSIPSYQRPYVWSDDDVLLLFRDIKEACRLKEPNYFIGTILSSRIEQDGERIYELIDGQQRTTTLMLMTIAFKYAGIKSDLAGLAVYTSSDGEDKPRLQFSIREQVQQLLGGLAGLKNYQVPSKETIADNAYLKQMGVALDVLTKEVEKLKSDDVVSAEAMGDYLYRQVQWVNNIVPTQMDLNRLFATMNTAGIQLEQADILKAKLFKHIHTDKAQYDAMWVACEHLENYFERNVRKVFPNADWYHIEPEHLASFDAERFAAKDETSEALSGLSIAQLASQVKASSIPDNTEQEKFETYDLDVETVYCRPIIKFPLLLIHAYRVYLALNDHNDIEPRLHSDRLLEIFDPLIHGDEQSVKQFIETLWQVRYQFDRWV…
65	VC1765	Vibrio	Vibrio cholerae	>BCK20817.1 Type-1 restriction enzyme R protein [Vibrio cholerae]	MVSKTNEQALEAAIEKGLAGICKEELALGEAPLNYNNDLYLIGSPSDFDKQYALDTRLFWQFLEDTQASELEKLKRTSPHDWQRKILERFDRMIMRHGVLRLLKKGLDVDDAFLSLMYPAPLASSSEKVKKDFSANLFSVTRQVCYSNANPLEEIDMVLFINGIPLITLELKNPWTGQNAVYHGQKQYRDDRDANQPLLNFARCLVHMAVDTDEVYMTTKLAGKNTFFLPFNKGFNFGKGNPINPHGHKTAYLWQEVFRKESIANIIQHFIRLDGSSKKQLDKRTLFFPRYHQMDVVRRLVDHCSVNGVGQTYLIQHSAGSGKSNSITWAAYQLIETYPISDDLPGSRGKEVPLFDSVIVVTDRRLLDKQLRDNIKEFSEVKNIVAPAFKSSELKSALE…
66	VC1769	Pseudomonas	Pseudomonas sp. LS1212	>UVJ42064.1 type I restriction-modification system subunit M [Pseudomonas sp. LS1212]	MSQASNNLAAYIWSLADLLRGDFRQSQYGRIILPFTLLRRLECVLEASKAAVLAEHARVQQLNISEEAQEKLLLRASGGLSFFNTSKMDLSKLGESGIKANLESYLQGFSKDAREIFEHFKFTEFLGQLNDANLLYKVVQKVRKTDLNPAAVSNHDMGLVFEELIRRFAESSNDTAGEHFTPRDIVRLTTSLVFMEDDDALTKPGIIRTIYDPTAGTGGFLSSGMEYVHELNPQAVMRAYGQELNPESYAICKADMLIKGQDVSNIKLGNTLSNDQLDATEFDYMLSNPPFGVDWKKIEQDINDEHTQKGFNGRFGAGLPRVSDGSLLFLMHLISKLRDGSQGGGRIGIILNGSPLFTGGAGSGESEIRRYILESDLLEAIIALPTDMFYNTGISTYVW…
66	VC1768	Pseudomonas	Pseudomonas sp. LS1212	>UVJ42065.1 restriction endonuclease subunit S [Pseudomonas sp. LS1212]	MAARYKPYSEYKDSAIEWLREIPAHWDVSKLRYMFSFGKGLGITKENLLDDGVFCVNYGEVHSKYGFELDPSIHQLKCVSEDYLISSQSALLLKGDLVFADTSEDIDGSGNFTQLTTDHVVFSGYHTIIARPADRQCSRFYAYLFDSREFRAQIRYAVKGVKVFSITQAILRGVNIWLPTLDERQRITNFLDHETAKIDTLIEKQQQLIQLLKEKRQAVISHAVTKGLNPNAKMRDSGVLSVGLMPEHWTLKSLSLASKKLAVGLAMSVTDCYEEEGVPIIRNQNIKEGYFDGGDMLYLNPGFAEAQASKKVKAGDVVIVRTGSNVGLTCCVPDEYDQCHTFTTLIVTPSDELVKEYFTYCMNSAYGKAEVNRLKFGFGKDNLNVGELRAMHTLLPSVY…
66	VC1767	Pseudomonas	Pseudomonas sp. LS1212	>UVJ42067.1 DUF262 domain-containing protein [Pseudomonas sp. LS1212]	MTAQDAVTVATHSLRELAERPLAIPEYQRRYCWGLDQVASLLADIEQQLQPAEATSSQAPLFLGTIILHQEPAEITGTKDQLVDGQQRCLTLVLLLQALGKIEPLAVKQLLQAEFPDSQSQQNLAANFRQIERYLATEPGSKWQIEKLLDKLQFVVISISSIDQAFAFFDSQNTSGKRLSDFDLLKARHLRAVVSDASVGIGCSNLWEAYERQKVGNGQRLAYFLTEQILARTRFRQRGNKVDDLQLVKEFAVQAPKPTADGPKTIQLSPPTAVSFYRDWNVSHDANHAEADVFTFTTLVNVNGSQVAVEERSVSRLPLQLNQPLLGGEQFFFYIAKYTELYRQHFPLDITSGNSTLVEPEQQNATLHGRLLQLHRAVEQGQDAGYSRLIEIWLAMLVF…
66	VC1766	Pseudomonas	Pseudomonas sp. LS1212	>UVJ42068.1 DUF262 domain-containing HNH endonuclease family protein [Pseudomonas sp. LS1212]	MPNRAHELTANKYSAQRMVSGSEEHAGHIPALDTPFLIPIYQRLYTWETQHVECLLQDVWEACQQQSDTEYFIGAVVVSPIDDGRLELIDGQQRMTTLWLIASVLVTAPLGLSLDSLPKWRSFMAVGAKQPPVARLDFSGREQDKQALAAFMRNWGCDCGCASSTECNGWLKNEAMVVARKTIINFFNRLANQPQQEEGMTGAGRVQAFSDYLWAKATFVVTKLHQETDKNRFFDSMNSRGVQLEKHEILKARLLNQLPEVERRVYAWAWDLCADIDGYVKNSLQAEFDYGRSAHHIGTHLLSKVTTRSEGGTDSLVEGTRTLAHILNTPNAKTNTVDTDEELSTKYKSFVSFPVFLLHVLRVFVGDSTPSSDHAGVSVDHKKLLAEFDKHFPSNLEHQ…
66	VC1765	Pseudomonas	Pseudomonas sp. LS1212	>UVJ42069.1 DEAD/DEAH box helicase family protein [Pseudomonas sp. LS1212]	MSKAGELMFQNDMLKHLVSTGWLLGKAEHYNRELALYPEDLLGFVQDTQPEQWQRFCALYPSQPGQHFLERVASQLNKTDPNAASKEMRTFGTLGVLRHELRHRGTRFSLCQFKPEHELNPDTLMRYAKNRCRVVPELVYSPWATQEHLEQTGSKAKAWRIDLVLFVNGLPVATLELKSEFKQAVHNAIKQYKTTRLATDPVTKKPEPLLTFKRGALVHFAVSQYEVYMTTRLEGTDTFFLPFNKGTSVGGAGNDAPADINQYATDYLWNEVLLPSNLLAILGHFVHLQIEEKEDWQGRKYKKESLIFPRYHQWDVVNKLVTDARTEGPGHKYLIQHSAGSGKSNSIAWVAHQLSALYDEQGCKQFNSVIVVTDRTVLDDQLQDTINQFEHVDGAVGRI…
67	VC1769	Photobacterium	Photobacterium damselae subsp. damselae	>BDR36082.1 DNA methylase [Photobacterium damselae subsp. damselae]	MDHSVHNKLVSFIWSIADDCLRDVYVRGKYRDVILPMVVLRRLDTLLEPSKEEVLEEVKFQKEEMNETELDDAPLCAASGYVFYNTSKWTLQTLFNTATNNQQILLANFEDYLNGFSDNVKEIVECFNLKAQIRHMAAKDVLLDVVEKFVSPYINLTPTVKEDPDGYKLPALTNLGMGYVFEELIRKFNEENNEEAGEHFTPREVIELMTHLVFDPIKDNLPLSITVYDPACGSGGMLTETQNFVEEKYPASNRDIYLYGKEINDETYAICKSDMMIKGNNPENIRVGSTLSTDEFSSNRFDFMLSNPPYGKSWASEQKHIKEGKEVVDGRFKVKLKDYWGVESEQEAIPRSSDGQLLFLMEMVTKMKSPQISPLGSRIASVHNGSSLFTGDAGSGESN…
67	VC1768	Photobacterium	Photobacterium damselae subsp. damselae	>BDR36083.1 type I restriction endonuclease subunit S [Photobacterium damselae subsp. damselae]	MTNTMIEQLPKYESYKDSGVEWLGEIPSEWNLLPGFRFFTENKRSNKGMIEETVLSLSYGKIIVKPKEKLVGLVPESFETYQIVEPGDIIVRCTDLQNDKVSLRTGLALNDGIITSAYLNLKVANDCEPRYLHYFLHSLDTTKVIYKFGSGLRQNLSYLDFKRLPVFDISQNVQRAIADFLDIKTSQIDEAIAIKQKQIELLKERKQIIIQQVVTRGLNPNAPMKDSGVDWIGEIPEHWIVKRAKYLLDEINERSETGLEELLSVSHMTGVTPRSEKNVTMFMAEDYTGSKLCHSGDLVINIMWAWMGALGVSDRTGIVSPSYGVFREQHEGTFIPKYLEMLLKSTKYVEYYNKVSTGLHSSRLRFYGHMLFDMALGFPPYEEQTQIVEYISRECSKVD…
67	VC1767	Photobacterium	Photobacterium damselae subsp. damselae	>BDR36084.1 hypothetical protein PDY_31320 [Photobacterium damselae subsp. damselae]	MAVVVASCTLDKLFSGEPILASDGKVEKDVHGMLAIPEYQRPYRWNEEQITRLLNDYKLRQQELAGKPEAEHCPFYLGSVILHQQGSKLNIIDGQQRLTTMALISHVAKKHIDLELVYESPESQQQIKHNLGWLYKHETSLADIDFAQINITLVVTDSEDEAYRFFETQNTGGVRLAGPDIIKAHHLRAVDEKDKSAVNTFATRWEALGDLNPVVDILLRGRYWQYLNFRDYPLHNQTQQVRNSIVTELAEQTGKGDDIAFGRIARTYMPNGGESLAQPQVGYELRQPLNSGANTIHYLQYFEKLRQTYLLKNSTQGELVGFYEFYQKLVCKLDGCGYLKQLYDACLLLYISQHGQQSLEVAAKKLFRVVYSRRVENQKAVKEKSVPAFVKETPVLDWI…
67	VC1766	Photobacterium	Photobacterium damselae subsp. damselae	>BDR36085.1 hypothetical protein PDY_31330 [Photobacterium damselae subsp. damselae]	MGDHLSVQTELLTLEKIYTDNYQFSIPSYQRPYVWSDDDVLLLFRDIKEACRLKEPNYFIGTILSSRIEQDGERIYELIDGQQRTTTLMLMTIAFKYAGIKSDLAGLAVYTSNDGEDKPRLQFSIREQVQQLLGGLAGLKNYQVPSKETIADNAYLKQMGVALDVLTKEVEKLKSDDVVSAEAMGDYLYRQVQWVNNIVPTQMDLNRLFATMNTAGIQLEQADILKAKLFKHIHTDKAQYDAMWVACEHLENYFERNVRKVFPNADWYHIEPEHLASFDAERFAAKDETSEALSGLSIAELASQVKASSIPDNTEQEKFETYDLDVETVYCRPIIKFPLLLIHAYRVYLALNGHNDIAPRLHSDRLLEIFEPLINGDEQSVKQFIKTLWEVRYQFDRWV…
67	VC1765	Photobacterium	Photobacterium damselae subsp. damselae	>BDR36086.1 DEAD/DEAH box helicase [Photobacterium damselae subsp. damselae]	MVSKTNEQALEAAIEKGLAGICKEELALGEAPLNYNNELYLIGSPSDFDKQYALDTRFFWQFLEDTQASELEKLKRTSPHDWQRKILERFDRMIKRHGVLRLLKKGLDVDDAFLTLMYPAPLASSSERVKKDFSANLFSVTRQVCYSNANPLEEIDMVLFINGIPLITLELKNQWTGQNAAYHGQKQYRDDRDANQPLLNFARCLVHMAVDTDEVYMTTKLAGQKTFFLPFNKGFNLGKGNPANPYGHKTAYLWQEVFRKESIANIIQHFVRLDGSSKKQLDKRTLFFPRYHQMDVVRRLVDHCSVNGVGQTYLIQHSAGSGKSNSITWAAYQLIETYPISDDLPGSRGKEVPLFDSVIVVTDRRLLDKQLRDNIKEFSEVKNIVAPAFKSSELKSALE…
68	VC1769	Vibrio	Vibrio nigripulchritudo	>BDU42227.1 DNA methylase [Vibrio nigripulchritudo]	MDHSVHNKLVSFIWNIADDCLRDVYVRGKYRDVILPMVVLRRLDTLLEPSKEAVLEEVRFQKEEMNAVELDGDPLRDASGFVFYNTSKWTLRSLYNAATNNQQILLANFEEYLLGFSDNVKEIIECFNLKAQIRHMASKQVLLDVVEKFVSPYINLTPNEATDPDGYKLPALSNLGMGYVFEELIRKFNEENNEEAGEHFTPREVIELMTHLVFDPIKDKLPGVMTVYDPACGSGGMLTESQKFIEEKYPSLGANRDIYLYGKEINDETYAICKSDMMIKNNNPEHIKVGSTLSTDEFSGMKFDFMLSNPPYGKSWASEQKYIKDGKDVIDPRFKVKLKDFWGNEEEQDATPRSSDGQLLFLMEMVNKMKEPSATETQIGSRIASVHNGSSLFTGDAGS…
68	VC1768	Vibrio	Vibrio nigripulchritudo	>BDU42228.1 hypothetical protein TUMSATVNIG3_10260 [Vibrio nigripulchritudo]	MENLVSMPKYESYKNSDEDWIGSIPTHWDIKKLKHLFFEKKHTKNMELSCGAISFGEVITKDDEKVLESTKKSYQEVLAGEFLVNPLNLNYDLVSLRIALSKINVVVSAGYIVLKEKNIINKEYFKYFLHRYDVAYMKLLGSGVRQTISFNHIANSLLLFPPLEEQQHIAKFLDKKIAQIDGAIAIKEEQINLLKERRQIIIHQAVTQGLDPSVPMKDSGVDWIGKIPQHWEIRRSKFLFTQRKERAWKNDVQLSATQAYGVIPQEQYEQLTGKRVVKIQFHLDKRKHVEKDDFVISMRSFQGGLERAWSQGCIRSSYVILKPLENIEPAFYGYLLKLPSYIKALQRTASFIRDGQDLNFENFSQVDLFIPPINEQIDIANYIETFTNSADETTVLLEK…
68	VC1767	Vibrio	Vibrio nigripulchritudo	>BDU42232.1 hypothetical protein TUMSATVNIG3_10300 [Vibrio nigripulchritudo]	MESDIIKAHHLRAVPKVHQSRFALQWEGLGKLDNSVKSLLKGRYWQQLNMRELAPHQQTKVVKDQIVAELGEQTTEGDDIAYGQVLRLTGIGGDVVQQAAQQGYEVRQPLNAGINTIRYLAYFQNLYQQYWVNPTLPHQEGYNRFICWLKGLEGCGYLQGLYEACLMMYISQFGEYQLELAAKKLFRVVYSRRVSNQKAVRENSISSFVKDYPVLDWIALSYTPKQCFAFFDAFDLVVDPSNLESDTNSVKKRFIAEVTKHFQLGLSAEQYASSFANLLTHNITEMTEAA
68	VC1766	Vibrio	Vibrio nigripulchritudo	>BDU42234.1 hypothetical protein TUMSATVNIG3_10320 [Vibrio nigripulchritudo]	MDFDIEPEQPENQSDDFDDETVYCRSIISFELLLIHTLRIFCTQKLWDDLVPRIRASNLMLCFERLLQQDERTIKSFIELLWQVRYQFDTWVVKWVEHDDREDAQLRLTSISKNKAYINRKAKELGLLAQLQAVRNFTGDRSAQYWLTAFLSRLVAEPKAKDEDVVTLLERIDNQMSLTRETQKEASFKLASGVSPQTIPWEEQASYLKSSLGTRFEHYWFQKLEYLLWKNGDKANDDKLKRYRITSKNSVEHVHPQNEEYHHQLERSPLNAFGNLVLLSPGENSSYSNQTVAKKKADFDSKPRYDALKLKDIFETYTQSDNQWSANEIEKHQQNMLTLLETHYTQGVTDGQ
68	VC1765	Vibrio	Vibrio nigripulchritudo	>BDU42235.1 DEAD/DEAH box helicase [Vibrio nigripulchritudo]	MQHCGYLSGFPSDFNMQYALDARFFWQFLEDSQEQELAKLKKNNPGDWQRKILERYDRLIKKHGVLHLLKKGLKVDDAHLNLMYPAPLASSSDKVKQNFAANIFSCTRQLRYSLANPLQEIDMVLFINGIPIVTLELKNAWTGQTARYHGQKQYREDRDTTQPLLTFGRCLVHMTADTDEVYMTTKLAGKNTFFLPFNKGYNHGKGNPPNPSGHRTAYLWEEVFTKSSIANIIQHFVRLDGGSKTPLAKRTLFFPRYHQLDVVRKLIAHASTYGVGHTYLIQHSAGSGKSNSITWAAYQLIETYPETNEVSGGKGMEQPLFDSVIVVTDRRLLDKQLRDNIKEFSEVKNIIAPALTSSELKRALEGGKKIIITTIQKFPFIIDGIEDLSDKRFAVIIDE…
69	VC1765	Wohlfahrtiimonas	Wohlfahrtiimonas chitiniclastica	>WHR55193.1 type I restriction endonuclease subunit R [Wohlfahrtiimonas chitiniclastica]	MISNTKEEALENLIEKHLHDTNGFEIGAPKNFDKQHALDVHFFWQFLENTQKLKLERLQKHSPQDWQRAVIERYDRLIKKNGVLALLKKGLDIGDVHLDLMYPLPLASSSQIIHENFEKNIFSVTRQLTYSIANPLQEIDMVIFLNGVPLITLELKNAWTGQTARFHGQKQYREDRDTKQPLLNFARSLVHMAVDTDEVYMTTKLKGKETFFLPFNKGNNLGQGNPPNPNGHRTAYLWEEVFTKVSLANIIQHFVRLDGDSKDKLESRSLFFPRYHQLDVVRKIINDVEHNGVGQTYLIQHSAGSGKSNSITWAAYQLIEAYPLTEKAAAGRPMDEPIFDSVIVVTDRRLLDKQIKDNIKSFSEVKNIIEHANKSQDLKTALESGKKIIITTIQKFPFI…
69	VC1766	Wohlfahrtiimonas	Wohlfahrtiimonas chitiniclastica	>WHR55194.1 DUF262 domain-containing HNH endonuclease family protein [Wohlfahrtiimonas chitiniclastica]	MNQVNTEILTIEKIIKDHYLFAIPSYQRPYVWGDQEINKLCEDIRLAMEETPEQHYFIGTTLSSLNNGRYELVDGQQRTTTLIILAIALKELSVEHDMTKLLTIDALRLYLPIRDNVNQLLACQSGIKQSSSMYQDDAYSQGIKNGVEICKCLIQKLEESERKVFLDYLYAKVCWVNNVLPFGADLNKIFRTANFSGIQLEQHEILKARLLAKVTDAQDKSVFAAIWESCQKMDEYFVKNVRDVFNKPSLPRKIEEYREYNPDLFKLAGHNEGVDHEHQYINLLSMIEKSSEIKDKQNKVDETIKTDQKREELEDTEQSYLSSIISFSQLLLHAYRIFLQENGQEDIRFLNEEKLNEVFKDLTDESSDEIMRFITLLWQVRYYFDLFVVKRIKNNHPQS…
69	VC1767	Wohlfahrtiimonas	Wohlfahrtiimonas chitiniclastica	>WHR55195.1 DUF262 domain-containing protein [Wohlfahrtiimonas chitiniclastica]	MTESGIMLASCTLDELFRNAIMGSDGRLIKGKLTIPDYQRAYVWQTKELKTLLADFEEYFCSKNTDEKDDTEPLYYLGSIIAHQDGENLNIIDGQQRITTMAIIAVIQDEENNKKDYPNLALEFHSPESQANILKNYQWLKEENKIQLGKIDYTKINVTLVMTDSEDAAYKFFETQNTGGVRLGGADIIKAHHLRAIQKSKGSDYANQAAKTWESMKHVAGKNRDEPLIACLLRGRYWNTLDFKNYPHKGGTALRNAIVQALADDCGQGNENLGFGRYRVKYDESLRSEEKLSSAYELRQPLNEGQNTVDYFRYFDALYEKYFAVEAAIESNHLTDYYEFYQHISNIDHYGYMFKCFQTALLIYLSQFGDQYLDVVAKKLFRVIFSLRLSQSRVEARSI…
69	VC1768	Wohlfahrtiimonas	Wohlfahrtiimonas chitiniclastica	>WHR55196.1 restriction endonuclease subunit S [Wohlfahrtiimonas chitiniclastica]	MMNYPKYESYKDSGIDWLGVVPFEWTVERLGSNFSERRTKVSDIDFPALSVTKNGVVPQLENAAKTKDGDNRKLVRKGDFVINSRSDRKGSSGVSSLDGSVSLINIILKPLENLQPEFCHHLLKSYAFIEEYYRVGRGIVADLWTTRYDEMRTIMLAVPPIQEQNLIAKFLDQKTSQIDEAIRIKEKQIELLKEQKQIMIQNAVTKGLDPNVRMKDSGVDWIGEIPEHWEVKRAKYLFTEVDERSKDGSEELLSVSHMTGVTPRSEKNVSMFMSEDYTGSKLCKHNDLVINIMWAWMGALGVSNHKGIVSPSYGVFRQKQILSFHPAYLEFLLKTTKYIEHYNQVSTGLHSSRLRFYGHMFFAMKMGYPSYQEQEHIVNFLTEKNSETNNYIDVLEKQI…
69	VC1769	Wohlfahrtiimonas	Wohlfahrtiimonas chitiniclastica	>WHR55198.1 class I SAM-dependent DNA methyltransferase [Wohlfahrtiimonas chitiniclastica]	MDQSVHNKLVSFIWNIADDCLRDVYVRGKYRDVILPMVVLRRLDSLLEPTKDAVLAETEFQKNEMKLTELDDEGLRAASGYVFYNTSKWTLTKLASAATNNRQILLANIDEYLQGFSSNVKEIIECFELKSKISHMAQKDVLLDVINKFLSPDINLSPNAKQDSHGYALPALTNLGMGYVFEELIRKFNEENNEEAGEHFTPREVIELMTHLVFEPIKASIPDVMTVYDPACGSGGMLTETENFIREHYKENADIYLYGKEVNDETYAICKSDMMIKGNNPENIRLGSTLSTDEFAGTLFDFMLSNPPYGKSWNSEEKYIKDGKDIIDARFVVSLNDYWGKQTDVVDATPRTSDGQLLFLMEMVSKMKPTTNGGNGSRIASVHNGSSLFTGDAGSGESN…
70	VC1769	Vibrio	Vibrio cholerae	>WHQ87556.1 type I restriction-modification system subunit M [Vibrio cholerae]	MDHSVHNKLVSFIWSIADDCLRDVYVRGKYRDVILPMVVLRRLDTLLEPSKEAVLEEVRFQKEEMNEIELDDAPLCATSGYVFYNTSKWTLQTLFSTATNNQQILLANFEDYLNGFSENVKEIVECFNLKAQIRHMAGKDVLLDVVEKFVSPYINLTPAVKEDPEGNKLPALSNLGMGYVFEELIRKFNEENNEEAGEHFTPREVIELMTHLVFDPIKDNLPLSITVYDPACGSGGMLTETQNFVEEKYPASNRDIYLYGKEINDETYAICKSDMMIKGNNPENIRVGSTLSTDEFSSNRFDFMLSNPPYGKSWASEQKHIKEGKEVVDGRFKVKLKDYWGVESEQEAIPRSSDGQLLFLMEMVTKMKSPQDSPLGSRIASVHNGSSLFTGDAGSGESN…
70	VC1768	Vibrio	Vibrio cholerae	>WHQ87557.1 restriction endonuclease subunit S [Vibrio cholerae]	MIKKMPKYESYKDSCEQWIGDIPAHWEVYRLKSAVYECSNGIWGSDPNGRDEIVVLRVADFDDHKLKISDEKLTYRSIPAKEHQGRLLKNGDLLIEKSGGGDKTLVGRVVLFDKQYPAVTSNFVAKMTPKEWVISGFLKYVFSALYNNGVNYLSIKQTTGIQNLDASSYLNEKFCIPQKEEQYEIAKFLDNKTTQINEAIAIKQKQIELLKERKQIIIQQAVTQGLNPDATMKYSGVDWIGAIPGHWIVKRAKYLLDEINERSETGLEELLSVSHMTGVTPRSEKNVTMFMAEDYTGSKLCHSGDLVINIMWAWMGALGVSDRTGIVSPSYGVFREQREGTFVPKYLEMLLKSTKYVEYYNKVSTGLHSSRLRFYGHMLFDMALGFPPYEEQTQIVEYI…
70	VC1767	Vibrio	Vibrio cholerae	>WHQ87558.1 DUF262 domain-containing protein [Vibrio cholerae]	MAVVVASCTLDKLFSNESILASDGKVQKNVHGMLAIPEYQRPYRWNEEQITRLLKDFKLHQQELNDKLETEHCPFYLGSVILHQQGDKLNIIDGQQRLTTMALMSYLANKHVDLKLVYESPESQQQIKHNLGWLYRNEASLADIDFAQINITLVVTDSEDEAYRFFETQNTGGVRLAGPDIIKAHHLRAVDEKDKSAVNTFATRWEALGDLNPVVDILLRGRYWQYLNFRDYPLHNQTQQVRNSIVTELAEHTGKGDDIAFGRIARTYMPNGGESLAQPQVGYELRQPLNSGANTIHYLQYFEQLRQTYLLKNSTQGELAGFYEFYQKLVCKLDGCGYLKQLYDACLLLYISQHGQQSLEVAAKKLFRVVYSRRVENQKAVKEKSVPAFVKETPVLDWI…
70	VC1766	Vibrio	Vibrio cholerae	>WHQ87559.1 DUF262 domain-containing protein [Vibrio cholerae]	MGDHLSVQTELLTLEKIYTDNYQFSIPSYQRPYVWSDDDVLLLFRDIKEACRLKEPNYFIGTILSSRIEQDGERIYELIDGQQRTTTLMLMTIAFKYAGIKSDLAGLAVYTSSDGEDKPRLQFSIREQVQQLLGGLAGLKNYQVPSKETIADNAYLKQMGVALDVLTKEVEKLKSDDGVSAEAMGDYLYRQVQWVNNIVPTQMDLNRLFATMNTAGIQLEQADILKAKLFKHIHTDKAQYDAMWVACEHLENYFERNVRKVFPNADWYHIEPEHLASFDAERFAAKDETSEALSGLSIAELASQVKASSIPDNTEQEKFETYDLDVETVYCRPIIKFPLLLIHAYRVYLALNDHNDIEPRLHSDRLLEIFDPLINGDEQSVKLFIETLWQVRYQFDRWV…
70	VC1765	Vibrio	Vibrio cholerae	>WHQ87560.1 type I restriction endonuclease subunit R [Vibrio cholerae]	MVSKTNEQALEAAIEKGLAGICKEELALGEAPLNYNNDLYLIGSPSDFDKQYALDTRLFWQFLEDTQASELEKLKRTSPHDWQRKILERFDRMIKRHGVLRLLKKGLDVDDAFLSLMYPAPLASSSEKVKKDFSANLFSVTRQVCYSNANPLEEIDMVLFINGIPLITLELKNPWTGQNAVYHGQKQYRDDRDANQPLLNFARCLVHMAVDTDEVYMTTKLAGKNTFFLPFNKGFNFGKGNPINPHGHKTAYLWQEVFRKESIANIIQHFIRLDGSSKKQLDKRTLFFPRYHQMDVVRRLVDHCSVNGVGQTYLIQHSAGSGKSNSITWAAYQLIETYPISDDLPGSRGKEMPLFDSVIVVTDRRLLDKQLRDNIKEFSEVKNIVAPAFKSSELKSALE…
71	VC1765	Vibrio	Vibrio cholerae	>WLP81851.1 type I restriction endonuclease subunit R [Vibrio cholerae]	MVSKTNEQALEAAIEKGLAGICKEELALGEAPLNYNNDLYLIGSPSDFDKQYALDTRLFWQFLEDTQASELEKLKRTSPHDWQRKILERFDRMIKRHGVLRLLKKGLDVDDAFLSLMYPAPLASSSEKVKKDFSANLFSVTRQVCYSNANPLEEIDMVLFINGIPLITLELKNPWTGQNAVYHGQKQYRDDRDANQPLLNFARCLVHMAVDTDEVYMTTKLAGKNTFFLPFNKGFNFGKGNPINPHGHKTAYLWQEVFRKESIANIIQHFIRLDGSSKKQLDKRTLFFPRYHQMDVVRRLVDHCSVNGVGQTYLIQHSAGSGKSNSITWAAYQLIETYPISDDLPGSRGKEMPLFDSVIVVTDRRLLDKQLRDNIKEFSEVKNIVAPAFKSSELKSALE…
71	VC1766	Vibrio	Vibrio cholerae	>WLP81852.1 DUF262 domain-containing protein [Vibrio cholerae]	MGDHLSVQTELLTLEKIYTDNYQFSIPSYQRPYVWSDDDVLLLFRDIKEACRLKEPNYFIGTILSSRIEQDGERIYELIDGQQRTTTLMLMTIAFKYAGIKSDLAGLAVYTSSDGEDKPRLQFSIREQVQQLLGGLAGLKNYQVPSKETIADNAYLKQMGVALDVLTKEVEKLKSDDGVSAEAMGDYLYRQVQWVNNIVPTQMDLNRLFATMNTAGIQLEQADILKAKLFKHIHTDKAQYDAMWVACEHLENYFERNVRKVFPNADWYHIEPEHLASFDAERFAAKDETSEALSGLSIAELASQVKASSIPDNTEQEKFETYDLDVETVYCRPIIKFPLLLIHAYRVYLALNDHNDIEPRLHSDRLLEIFDPLINGDEQSVKLFIETLWQVRYQFDRWV…
71	VC1767	Vibrio	Vibrio cholerae	>WLP81853.1 DUF262 domain-containing protein [Vibrio cholerae]	MAVVVASCTLDKLFSNESILASDGKVQKNVHGMLAIPEYQRPYRWNEEQITRLLKDFKLHQQELNDKLETEHCPFYLGSVILHQQGDKLNIIDGQQRLTTMALMSYLANKHVDLKLVYESPESQQQIKHNLGWLYRNEASLADIDFAQINITLVVTDSEDEAYRFFETQNTGGVRLAGPDIIKAHHLRAVDEKDKSAVNTFATRWEALGDLNPVVDILLRGRYWQYLNFRDYPLHNQTQQVRNSIVTELAEHTGKGDDIAFGRIARTYMPNGGESLAQPQVGYELRQPLNSGANTIHYLQYFEQLRQTYLLKNSTQGELAGFYEFYQKLVCKLDGCGYLKQLYDACLLLYISQHGQQSLEVAAKKLFRVVYSRRVENQKAVKEKSVPAFVKETPVLDWI…
71	VC1768	Vibrio	Vibrio cholerae	>WLP81854.1 restriction endonuclease subunit S [Vibrio cholerae]	MIKKMPKYESYKDSCEQWIGDIPAHWEVYRLKSAVYECSNGIWGSDPNGRDEIVVLRVADFDDHKLKISDEKLTYRSIPAKEHQGRLLKNGDLLIEKSGGGDKTLVGRVVLFDKQYPAVTSNFVAKMTPKEWVISGFLKYVFSALYNNGVNYLSIKQTTGIQNLDASSYLNEKFCIPQKEEQYEIAKFLDNKTTQINEAIAIKQKQIELLKERKQIIIQQAVTQGLNPDATMKYSGVDWIGAIPGHWIVKRAKYLLDEINERSETGLEELLSVSHMTGVTPRSEKNVTMFMAEDYTGSKLCHSGDLVINIMWAWMGALGVSDRTGIVSPSYGVFREQREGTFVPKYLEMLLKSTKYVEYYNKVSTGLHSSRLRFYGHMLFDMALGFPPYEEQTQIVEYI…
71	VC1769	Vibrio	Vibrio cholerae	>WLP81855.1 class I SAM-dependent DNA methyltransferase [Vibrio cholerae]	MDHSVHNKLVSFIWSIADDCLRDVYVRGKYRDVILPMVVLRRLDTLLEPSKEAVLEEVRFQKEEMNEIELDDAPLCATSGYVFYNTSKWTLQTLFSTATNNQQILLANFEDYLNGFSENVKEIVECFNLKAQIRHMAGKDVLLDVVEKFVSPYINLTPAVKEDPEGNKLPALSNLGMGYVFEELIRKFNEENNEEAGEHFTPREVIELMTHLVFDPIKDNLPLSITVYDPACGSGGMLTETQNFVEEKYPASNRDIYLYGKEINDETYAICKSDMMIKGNNPENIRVGSTLSTDEFSSNRFDFMLSNPPYGKSWASEQKHIKEGKEVVDGRFKVKLKDYWGVESEQEAIPRSSDGQLLFLMEMVTKMKSPQDSPLGSRIASVHNGSSLFTGDAGSGESN…
72	VC1765	Providencia	Providencia sp. PROV040	>WOB84886.1 type I restriction endonuclease subunit R [Providencia sp. PROV040]	MVSNTNEQALEASIERALTGHCLEDQKTGISDGLVMPYRVSHCGYSSGSPSDFNIKYAIDERFFWQFLQKTQEVELAKLQKNNPSDWQRKLLERFDRLIKKHGILHLLKKGLSVDDAHFNLLYPAPLASSSEKVKQSFADNVFSCTRQVRYSMVNPLQEIDMVLFINGIPLITLELKNAWTGQTARYHGQKQYRDDRDATQPLLTFGRCLVHMAVDTDEVYMTTKLSGSSTFFLPFNKGHNLGQGNPPNPSGHKTAYLWQEVFTKESLANIIQHFVRLDGSSKDPLPKRTLFFPRYHQLDVVRKLVDHAAQHGVGQTYLIQHSAGSGKSNSITWAAYQLIETYPASSDVADGKSLEQPLFDSVIVVTDRRLLDKQLRDNIKEFSEVKNIIAPANKSSEL…
72	VC1766	Providencia	Providencia sp. PROV040	>WOB84887.1 DUF262 domain-containing HNH endonuclease family protein [Providencia sp. PROV040]	MSSKVETELLSLRAIASKDLGFVIPCYQRPYVWREEEVIKLFDDIRDAYLAKEPHYFIGSVLSALNGDKSEYELIDGQQRTTTLMLLSLAFKSVGIETQLAHVSIKGENPRLTFEIRESVRNLLGSYAGLEKITKPAEEDIRKDEYLVHLEANLTILKQQVDKLAKQPHFDIYDFAKYIFEQVQWVNNIVPASMDLNRMFSSFNTGGIQLEPVDLLKAKLFKHIITDKDVYSSIWQACEHTDNYFERNLRQIFKNADWQTLEYSDLAKYQAGLFPLVGSSHYIQRVGKSIAEIASGLQDFDVDPEQTQNQSDDFDDETVYCRSIISFELLLIHTLRIFCTQKSWDDLAPRIRASNLMSCFERLLQQDERTIKSFIELLWQVRYQFDTWVVKWVEHDDRE…
72	VC1767	Providencia	Providencia sp. PROV040	>WOB84888.1 DUF262 domain-containing protein [Providencia sp. PROV040]	MTVSVATCSVQQLFEGQKIQGNNGKQITGELVIPEYQRPYCWQSQQIDSLLEGLDAHFRKHNELSYYLGSLILHHDEQQLKIIDGQQRITTLALFSFLSQQHQQLDLRFESPRSQQQIKTNLDWLENHKSKWAKLINFERIQFSLVVTESEDDAYRFFETQNTGGVRLGGPDIIKAHHLRAVPKVHQSRFALQWEGLGNLDSSVKFLLKGRYWQLLNMRDLAPHQQTKVVRDQIVSELGEQTTDGDDIAYGQVLRLTGIGGDVVQKAAQQGYEIRQPLNAGVNTIRYLAYFQNLYQRYWVHPTLPHQEGYNRFVCWLKGLEGCGYLQGLYEACLMMYISQFGEYQLELAAKKIFRVVYSRRVSNQKAVRENSISRFVKDYPVLDWIALSYTPKQCFVFF…
72	VC1768	Providencia	Providencia sp. PROV040	>WOB84889.1 restriction endonuclease subunit S [Providencia sp. PROV040]	MTNLSGINLNNGSAVGSKREGMDSPSKDLALMPRYEAYKDSYSDYSGLIPCEWKLIPIRAIFEERNEKNTGPKTDHILSVTRDRGVIPYDEKGAIGNNKSEDIERYKLVYENDLVINKMNVVIGSLGLSKYFGALSQVYIVLRPKTKSFNIRYYAYLFHNEPFYKSLIRYCTGIMELRESLNKEQFKQLYLPFPTFEEQTLIANFLDMKTAQIDEAIAIKEQQISLLKERKQIIIQQVVTQGLDPNVPMKDSGVDWIGKIPAHWVLKKIKHVTSKIGSGVTPTGGGSTYLDDGIPLLRSQNIHFDRIDLTDVARISNKTHEGMSNSKVKKGDVLLNITGGSIGRCYYVDSSDEMNVNQHVCIVRPNKIIKTVFLNAVLASEIGQGQIWYFQQGGGREGL…
72	VC1769	Providencia	Providencia sp. PROV040	>WOB84890.1 class I SAM-dependent DNA methyltransferase [Providencia sp. PROV040]	MDHSVHNKLISFIWNIADDCLRDVYVRGKYRDVILPMVVLRRLDTLLEPTKEAVLEEVKFQKEEMQATELDDEPLKAASGYVFYNTSKWTLKSLFNTATNNQQILLANFEEYLLGFSDNVKEIIECFNLKSQIRHMASKQVLLDVVEKFVSPYINLTHETVEDPDGNKMPALTNLGMGYVFEELIRKFNEENNEEAGEHFTPREVIELMTHLVFDPVKEQLPLTMTVYDPACGSGGMLTESQKFIEEKYPSLGNNRDVYLYGKEINDETYAICKSDMMIKGNNPENIKVGSTLSTDEFAASRFDFMLSNPPYGKSWASEQKYIKDGSDVIDSRFKVNLEDYWGNLEVVDATPRSSDGQLLFLMEMVNKMKDPSISPLGSRIASVHNGSSLFTGDAGGGE…
73	VC1769	Pseudoalteromonas	Pseudoalteromonas maricaloris	>WOX29846.1 class I SAM-dependent DNA methyltransferase [Pseudoalteromonas maricaloris]	MDHSVHNKLVSFIWSIADDCLRDVYVRGKYRDVILPMVVLRRLDTLLEPTKEAVLAEVKFQLEEMEATELDDAPLTAETGYVFYNTSKWTLKSLFSTATNNQQILLANFEEYLNGFSANVKEIVECFNLKAQVRHMAGKDVLLDVLEKFVSPYINLTPHDKEDPDGNKLPPLSNLGMGYVFEELIRKFNEENNEEAGEHFTPREVIELMIHLLFDPLKGNLPDPLTIYDSACGSGGMLTEAQNFIEEKFPIEGTKRDIHLFGKEINDETYAICKSDMMIKGNNPENIRVGSTLSVDEFAGKTFDFSAQNPPYGKSWASELKNIKDGSDVIDPRFIVELADYWGNKSKVDATPRSSDGQLLFLMEVVSKMKPLDISPLGSRVASIHNGSSLFTGDAGSGE…
73	VC1768	Pseudoalteromonas	Pseudoalteromonas maricaloris	>WOX29847.1 restriction endonuclease subunit S [Pseudoalteromonas maricaloris]	MAELASMQKYESYKDSGVDWLGDIPSEWNVTPGFNAYAENKRNNKGMKEERVLSLSYGKIIVKPKEKLVGLVPESFETYQVVEPGDLIIRCMDLQNDKTSLRTGLSENHGIITSAYLNLKINERFDSKFLYYYLHSLDTTKVLYKFGTGLRQNLSFQDFYRLPVIDIPKNLQTAIANFLDKKTAQIDEAIAIKEKQIELLKERKQIIIQQAVTQGLNPNTPMKDSGLDWVGQIPEHWEIEKLFGLCRFVRGNSAFAKDELLSNGKYVALQYGKTYKVDEINNSFEFYVNDEFYKESQVVNFGDIILISTSETIEDLGHSAIYNRNNVGLLGGEQLLIKPNNDLLDPYYIYYSTKLFSKELRKYATGIKVFRFNINDLKTIYTVVPPKEEQVKIATYIKD…
73	VC1767	Pseudoalteromonas	Pseudoalteromonas maricaloris	>WOX29848.1 DUF262 domain-containing protein [Pseudoalteromonas maricaloris]	MTMQQDAVNNPMDIAVTSVTAAQLFSGDVIDVDKESQNGFKARLNLPEYQRPYKWSPSDVEALLSDLEAYFTANTEMIDSQSKHDKPMLYLGSVVLHQVANGSETILNIIDGQQRITTLQLICIAIAAKNGKSYSLPNMQYASPSSHERIAKNYKWLTTQSLPESLVALDLNCINFTVVITQSEDEAYRFFETQNTGGVRLSGPQVIKAHHLRAIPSEIQNNFARKWESFNYLDGVVNRLLKARRWQAFGFKHVPSHRAPEGVKKAIVKEFAENTGGKNEDLAFSRGAQIKSLSGAISLQLVDGYLAKQPLNAGINTVNYLAYFNELYHTLMVEQSQPYLEPFYSFYNEVVLKANNSDFLTELFDIAILLYVSEFGTEHLNEASFWLARCVFSIRLYNE…
73	VC1766	Pseudoalteromonas	Pseudoalteromonas maricaloris	>WOX29849.1 DUF262 domain-containing HNH endonuclease family protein [Pseudoalteromonas maricaloris]	MSLALSNNTSSVSQVETKVQTPQDLLINKIAFEIPSYQRPYVWGGEGVLKLLQDIEQAFIAKEHQYYIGTVLSSKLSKKANKDASVSFELIDGQQRMTTLMLIAIAFKKANVDCELSNVAILAHFPRVTFSIREMVQGLLCSWTDLEFTHKPSDEDIHKNEYTKHLAEALNTATSFIKEIRKDSKKGEAHLVNFAKYFYQQVRWVNNIIPAGTDLNKLFATMNTSGVQLEQSDILKSKLLGKLSKNRHEYDGLWQVCENLNNYFERNVRRVFTASNWKKIQDIDLASFDKTKFKLIDTNMLQDLSDKGSESVRGLTLEEIISDESLLEKPESKQSSSSSAEDDEVFCRSIIGFPLFLIHAFRIYRAQAGNEDIESRVNGERLNQAFEKFVLKASELEVI…
73	VC1765	Pseudoalteromonas	Pseudoalteromonas maricaloris	>WOX29853.1 type I restriction endonuclease subunit R [Pseudoalteromonas maricaloris]	MVSQTNEQALEAAIEKALTGTCLEDIKAGVQEAAPDFGNKFYKLGQPTDFDMHYALDTNYFWQFLENTQEEELEKLKRNSPNDWQRKVLERFDRLIKKHGILHLLKKGLSVDDAHLNFMYPAPLASSSDKVHQNFAANIFSATRQLRYSKANPLQEIDMVLFINGIPLITLELKNTWTGQTARYHGQKQYRNDRDITQPLLQFGRCLVHMAVDTDEVYMTTKLADKSTFFLPFNKGNGHGQGNPPNMFGHKTAYLWEEVFTKESLANIIQHFVRLDGSSKDDLKKRTLFFPRYHQMDVVRKLVNHAATHGVGQTYLIQHSAGSGKSNSITWAAYQLIETYPQSADVPGSRGVEQPLFDSVIVVTDRRLLDKQLRDNIKEFSEVKNIVAPAFKSSELKSA…
74	VC1765	Vibrio	Vibrio cholerae	>WPN10599.1 type I restriction endonuclease subunit R [Vibrio cholerae]	MVSKTNEQALEAAIEKGLAGICKEELALGEAPLNYNNDLYLIGSPSDFDKQYALDTRLFWQFLEDTQASELEKLKRTSPHDWQRKILERFDRMIKRHGVLRLLKKGLDVDDAFLSLMYPAPLASSSEKVKKDFSANLFSVTRQVCYSNANPLEEIDMVLFINGIPLITLELKNPWTGQNAVYHGQKQYRDDRDANQPLLNFARCLVHMAVDTDEVYMTTKLAGKNTFFLPFNKGFNFGKGNPINPHGHKTAYLWQEVFRKESIANIIQHFIRLDGSSKKQLDKRTLFFPRYHQMDVVRRLVDHCSVNGVGQTYLIQHSAGSGKSNSITWAAYQLIETYPISDDLPGSRGKEMPLFDSVIVVTDRRLLDKQLRDNIKEFSEVKNIVAPAFKSSELKSALE…
74	VC1766	Vibrio	Vibrio cholerae	>WPN10600.1 DUF262 domain-containing protein [Vibrio cholerae]	MGDHLSVQTELLTLEKIYTDNYQFSIPSYQRPYVWSDDDVLLLFRDIKEACRLKEPNYFIGTILSSRIEQDGERIYELIDGQQRTTTLMLMTIAFKYAGIKSDLAGLAVYTSSDGEDKPRLQFSIREQVQQLLGGLAGLKNYQVPSKETIADNAYLKQMGVALDVLTKEVEKLKSDDGVSAEAMGDYLYRQVQWVNNIVPTQMDLNRLFATMNTAGIQLEQADILKAKLFKHIHTDKAQYDAMWVACEHLENYFERNVRKVFPNADWYHIEPEHLASFDAERFAAKDETSEALSGLSIAELASQVKASSIPDNTEQEKFETYDLDVETVYCRPIIKFPLLLIHAYRVYLALNDHNDIEPRLHSDRLLEIFDPLINGDEQSVKLFIETLWQVRYQFDRWV…
74	VC1767	Vibrio	Vibrio cholerae	>WPN10601.1 DUF262 domain-containing protein [Vibrio cholerae]	MAVVVASCTLDKLFSNESILASDGKVQKNVHGMLAIPEYQRPYRWNEEQITRLLKDFKLHQQELNDKLETEHCPFYLGSVILHQQGDKLNIIDGQQRLTTMALMSYLANKHVDLKLVYESPESQQQIKHNLGWLYRNEASLADIDFAQINITLVVTDSEDEAYRFFETQNTGGVRLAGPDIIKAHHLRAVDEKDKSAVNTFATRWEALGDLNPVVDILLRGRYWQYLNFRDYPLHNQTQQVRNSIVTELAEHTGKGDDIAFGRIARTYMPNGGESLAQPQVGYELRQPLNSGANTIHYLQYFEQLRQTYLLKNSTQGELAGFYEFYQKLVCKLDGCGYLKQLYDACLLLYISQHGQQSLEVAAKKLFRVVYSRRVENQKAVKEKSVPAFVKETPVLDWI…
74	VC1768	Vibrio	Vibrio cholerae	>WPN10602.1 restriction endonuclease subunit S [Vibrio cholerae]	MIKKMPKYESYKDSCEQWIGDIPAHWEVYRLKSAVYECSNGIWGSDPNGRDEIVVLRVADFDDHKLKISDEKLTYRSIPAKEHQGRLLKNGDLLIEKSGGGDKTLVGRVVLFDKQYPAVTSNFVAKMTPKEWVISGFLKYVFSALYNNGVNYLSIKQTTGIQNLDASSYLNEKFCIPQKEEQYEIAKFLDNKTTQINEAIAIKQKQIELLKERKQIIIQQAVTQGLNPDATMKYSGVDWIGAIPGHWIVKRAKYLLDEINERSETGLEELLSVSHMTGVTPRSEKNVTMFMAEDYTGSKLCHSGDLVINIMWAWMGALGVSDRTGIVSPSYGVFREQREGTFVPKYLEMLLKSTKYVEYYNKVSTGLHSSRLRFYGHMLFDMALGFPPYEEQTQIVEYI…
74	VC1769	Vibrio	Vibrio cholerae	>WPN10603.1 class I SAM-dependent DNA methyltransferase [Vibrio cholerae]	MDHSVHNKLVSFIWSIADDCLRDVYVRGKYRDVILPMVVLRRLDTLLEPSKEAVLEEVRFQKEEMNEIELDDAPLCATSGYVFYNTSKWTLQTLFSTATNNQQILLANFEDYLNGFSENVKEIVECFNLKAQIRHMAGKDVLLDVVEKFVSPYINLTPAVKEDPEGNKLPALSNLGMGYVFEELIRKFNEENNEEAGEHFTPREVIELMTHLVFDPIKDNLPLSITVYDPACGSGGMLTETQNFVEEKYPASNRDIYLYGKEINDETYAICKSDMMIKGNNPENIRVGSTLSTDEFSSNRFDFMLSNPPYGKSWASEQKHIKEGKEVVDGRFKVKLKDYWGVESEQEAIPRSSDGQLLFLMEMVTKMKSPQDSPLGSRIASVHNGSSLFTGDAGSGESN…
75	VC1769	Vibrio	Vibrio cholerae	>WPN14927.1 class I SAM-dependent DNA methyltransferase [Vibrio cholerae]	MDHSVHNKLVSFIWSIADDCLRDVYVRGKYRDVILPMVVLRRLDTLLEPSKEAVLEEVRFQKEEMNEIELDDAPLCATSGYVFYNTSKWTLQTLFSTATNNQQILLANFEDYLNGFSENVKEIVECFNLKAQIRHMAGKDVLLDVVEKFVSPYINLTPAVKEDPEGNKLPALSNLGMGYVFEELIRKFNEENNEEAGEHFTPREVIELMTHLVFDPIKDNLPLSITVYDPACGSGGMLTETQNFVEEKYPASNRDIYLYGKEINDETYAICKSDMMIKGNNPENIRVGSTLSTDEFSSNRFDFMLSNPPYGKSWASEQKHIKEGKEVVDGRFKVKLKDYWGVESEQEAIPRSSDGQLLFLMEMVTKMKSPQDSPLGSRIASVHNGSSLFTGDAGSGESN…
75	VC1768	Vibrio	Vibrio cholerae	>WPN14928.1 restriction endonuclease subunit S [Vibrio cholerae]	MIKKMPKYESYKDSCEQWIGDIPAHWEVYRLKSAVYECSNGIWGSDPNGRDEIVVLRVADFDDHKLKISDEKLTYRSIPAKEHQGRLLKNGDLLIEKSGGGDKTLVGRVVLFDKQYPAVTSNFVAKMTPKEWVISGFLKYVFSALYNNGVNYLSIKQTTGIQNLDASSYLNEKFCIPQKEEQYEIAKFLDNKTTQINEAIAIKQKQIELLKERKQIIIQQAVTQGLNPDATMKYSGVDWIGAIPGHWIVKRAKYLLDEINERSETGLEELLSVSHMTGVTPRSEKNVTMFMAEDYTGSKLCHSGDLVINIMWAWMGALGVSDRTGIVSPSYGVFREQREGTFVPKYLEMLLKSTKYVEYYNKVSTGLHSSRLRFYGHMLFDMALGFPPYEEQTQIVEYI…
75	VC1767	Vibrio	Vibrio cholerae	>WPN14929.1 DUF262 domain-containing protein [Vibrio cholerae]	MAVVVASCTLDKLFSNESILASDGKVQKNVHGMLAIPEYQRPYRWNEEQITRLLKDFKLHQQELNDKLETEHCPFYLGSVILHQQGDKLNIIDGQQRLTTMALMSYLANKHVDLKLVYESPESQQQIKHNLGWLYRNEASLADIDFAQINITLVVTDSEDEAYRFFETQNTGGVRLAGPDIIKAHHLRAVDEKDKSAVNTFATRWEALGDLNPVVDILLRGRYWQYLNFRDYPLHNQTQQVRNSIVTELAEHTGKGDDIAFGRIARTYMPNGGESLAQPQVGYELRQPLNSGANTIHYLQYFEQLRQTYLLKNSTQGELAGFYEFYQKLVCKLDGCGYLKQLYDACLLLYISQHGQQSLEVAAKKLFRVVYSRRVENQKAVKEKSVPAFVKETPVLDWI…
75	VC1766	Vibrio	Vibrio cholerae	>WPN14930.1 DUF262 domain-containing protein [Vibrio cholerae]	MGDHLSVQTELLTLEKIYTDNYQFSIPSYQRPYVWSDDDVLLLFRDIKEACRLKEPNYFIGTILSSRIEQDGERIYELIDGQQRTTTLMLMTIAFKYAGIKSDLAGLAVYTSSDGEDKPRLQFSIREQVQQLLGGLAGLKNYQVPSKETIADNAYLKQMGVALDVLTKEVEKLKSDDGVSAEAMGDYLYRQVQWVNNIVPTQMDLNRLFATMNTAGIQLEQADILKAKLFKHIHTDKAQYDAMWVACEHLENYFERNVRKVFPNADWYHIEPEHLASFDAERFAAKDETSEALSGLSIAELASQVKASSIPDNTEQEKFETYDLDVETVYCRPIIKFPLLLIHAYRVYLALNDHNDIEPRLHSDRLLEIFDPLINGDEQSVKLFIETLWQVRYQFDRWV…
75	VC1765	Vibrio	Vibrio cholerae	>WPN14931.1 type I restriction endonuclease subunit R [Vibrio cholerae]	MVSKTNEQALEAAIEKGLAGICKEELALGEAPLNYNNDLYLIGSPSDFDKQYALDTRLFWQFLEDTQASELEKLKRTSPHDWQRKILERFDRMIKRHGVLRLLKKGLDVDDAFLSLMYPAPLASSSEKVKKDFSANLFSVTRQVCYSNANPLEEIDMVLFINGIPLITLELKNPWTGQNAVYHGQKQYRDDRDANQPLLNFARCLVHMAVDTDEVYMTTKLAGKNTFFLPFNKGFNFGKGNPINPHGHKTAYLWQEVFRKESIANIIQHFIRLDGSSKKQLDKRTLFFPRYHQMDVVRRLVDHCSVNGVGQTYLIQHSAGSGKSNSITWAAYQLIETYPISDDLPGSRGKEMPLFDSVIVVTDRRLLDKQLRDNIKEFSEVKNIVAPAFKSSELKSALE…
76	VC1769	Shewanella	Shewanella putrefaciens	>VEE64027.1 Probable type I restriction enzyme BthVORF4518P M protein [Shewanella putrefaciens]	MDHSVHNKLISFIWNIADDCLRDVYVRGKYRDVILPMVVLRRLDTLLEPTKEAVLEEVKFQKEEMQATELDDEPLKAASGYVFYNTSKWTLKSLFNTATNNQQILLANFEEYLLGFSDNVKEIIECFNLKSQIRHMASKQVLLDVVEKFVSPYINLTHETVEDPDGNKMPALTNLGMGYVFEELIRKFNEENNEEAGEHFTPREVIELMTHMVFDPVKEQLPLTMTVYDPACGSGGMLTESQNFIEEKYPNDSRDVYLYGKEINDETYAICKSDMMIKGNNPENIKVGSTLSTDEFAASRFDFMLSNPPYGKSWASEQKHIKDGSDVIDPRFKVSLKDYWGNLEVVDATPRSSDGQLLFLMEMVNKMKDPSVSPLGSRIASVHNGSSLFTGDAGGGESN…
76	VC1768	Shewanella	Shewanella putrefaciens	>VEE64028.1 EcoKI restriction-modification system protein HsdS [Shewanella putrefaciens]	MTNLSGINLNSSSAVGAKREGMDSPSHSLALMPKYEDYVDSGVEWLGKLPNHWDAIKMKFLFKDTSVKNKPNETLLSVTQNQGVVPREWVENRMVMPSGNLDSFKFIEKGDFAISLRSFEGGLEYCHHDGIISPAYTVLKAKRAHLLAGYYKYLFKSQIFISELQTSIVGIREGKNISYEALQYSLLPIPAEEEQSLIANFLDKKTAQIDDAIAIKEQQISLLKERKQIIIQQAVTQGLDPNVPMKDSGVDWIGKIPEHWEVKQSRFLFRVVRRSDRRGDEVKYSVTQARGLVPTDEMIENSTQAESFDSFQLCHKGDLVLNKYKAHLGVFWKAPDRGIITNNYTVFSPLSNVSSKYFELLFHTPVYVSIFRTLVYGVTEGMSPLYTNDFYNMRSIVPP…
76	VC1767	Shewanella	Shewanella putrefaciens	>VEE64030.1 Uncharacterized conserved protein [Shewanella putrefaciens]	MTVSVATCSAQQLFEGHKILGSNGKQITGTLVIPEYQRPYCWQSQQIDSLLEDLEAHFHKHSELSYYLGSLILHHDEQQLKIIDGQQRITTLALFGFLLQQHQKLDLRFESPLSQQQIKANLDWIANHKSKWAKLINFERIQFSLVVTESEDDAYRFFETQNTGGVRLGGPDIIKAHHLRAVPKVHQSRFALQWEGLGKLDNSVKFLLKGRYWQQLNLRELAPHLQTKVVRDQIVAELGEQTTEGDDIAYGQILRLTGIGGDVVQQAAQQGYEVRQPLNAGINTIRYLSYFQNLYQKYWIHPTLPHLEGYNRFVCWLKGLEGCGYLQGLYEACLMMYISQFGEYQLELAANKLFRVVYSRRVSNQKAVRENSISSFVRDYPVLDWIALSYTTKQCFTFF…
76	VC1766	Shewanella	Shewanella putrefaciens	>VEE64031.1 Uncharacterized conserved protein [Shewanella putrefaciens]	MSSKVETELLSLQIIATKDLGFVIPCYQRPYVWREEEVIKLFDDVRDAYLAKEPHYFIGSVLSALNGDKSEYELIDGQQRTTTLMLLSLAFKAVGIETQLAHVSIKGENPRLTFEIRESVRNLLGSYAGLDKITKPGEEDIRKDEYLVHLEANLTILRQQVDKLAEQSDFDIQGFADYIFNQVQWVNNIVPASMDLNRLFSSLNTGGIQLEPVDLLKAKLFKHITTDKAVYSSIWQACEHTDNYFERNLRQIFKNADWQTLEYTDLANYQAELFPLVSSSNSVQRVGKSIAEIASGSLDFDVEPEQSESQSDDFDDETVYCRSIISFELLLIHTLRIFCTQKSWDDLTPRIRASNLMLCFEGLLQHDERTIKSFIELLWQVRYQFDTWVVKWVEHDDRE…
76	VC1765	Shewanella	Shewanella putrefaciens	>VEE64032.1 Type-1 restriction enzyme R protein [Shewanella putrefaciens]	MVSSTNEQALEASIERALTGHCLEDQKAGISDGIVTPYGVNHCGYMSGFPSDFNMQYAIDERFFWQFLQKTQEVELAKLQKNNPSDWQRKLLERFDRLIKKHGILHLLKKGLSVDDAHFNLLYPAPLASSSVKVKQNFADNVFSCTRQVRYSMENPLQEIDMVLFINGIPLITLELKNAWTGQTARYHGQKQYRDDRDASQPLLTFGRCLVHMAVDTDEVYMTTKLSGGSTFFLPFNKGHNLGQGNPPNPSGHKTAYLWHEVFTKESLANIIQHFVRLDGSSKDPLPKRTLFFPRYHQLDVVRKLVDHAAQHGVGQTYLIQHSAGSGKSNSITWAAYQLIETYPASSDVAGGKSLEQPLFDSVIVVTDRRLLDKQLRDNIKEFSEVKNIIAPANKSSEL…
77	VC1765	Vibrio	Vibrio sp. B1ASS3	>CAE6919217.1 Subunit R is required for both nuclease and ATPase activities [Vibrio sp. B1ASS3]	MVSNTNEQALEASIEKALTGHCLEDQKIGISDDPVTPYGVQHCGYLSGFPSDFNMQYALDERFFWQFLENSQAQELAKLQKNSPSDWQRKILERYDRLIKKHGVLHLLKKGLKVDDAHLNLMYPAPLASSSDKVKQNFAANIFSCIRQLRYSLANPLQEIDMVLFINGIPIVTLELKNAWTGQTARYHGQKQYREDRDTTQPLLTFGRCLVHMTADTDEVYMTTKLAGKNTFFLPFNKGYNHGKGNPPNPNGHRTAYLWEEVFTKNSIANIIQHFVRLDGGSKTPLAKRTLFFPRYHQLDVVRKLIAHASTYGVGHTYLIQHSAGSGKSNSITWAAYQLIETYPENNDVSGGKGMEQPLFDSVIVVTDRRLLDKQLRDNIKEFSEVKNIIAPALTSSEL…
77	VC1766	Vibrio	Vibrio sp. B1ASS3	>CAE6919237.1 hypothetical protein ACOMICROBIO_NCLOACGD_02638 [Vibrio sp. B1ASS3]	MSSKVETELLSLQTIATKDLGFVIPCYQRPYVWREEEVIKLFDDVRDAYLAKEPHYFIGSVLSALNGDKSEYELIDGQQRTTTLMLLSLAFKAVGIETQLAHVSIKGENPRLTFEIRESVRNLLGSYAGLDKITKPGEEDIRKDEYLVHLEANLTILRQQVDKLAEQSDFDIHGFADYIFNQVQWVNNIVPASMDLNRLFSSLNTGGIQLEPVDLLKAKLFKHIKTPTDKAIYSSIWQACEHTDNYFERNLRQIFKSADWQKLEYADLANYQADRFPLVSSSNSVQRVGKSIAEIASGSLDFDIEPEQPENQSDDFDDETVYCRSIISFELLLIHTLRIFCIQKSWDDLVSRIRASNLMLCFERLLQEDERTIKSFIELLWQVRYQFDTWVVKWVEHDD…
77	VC1767	Vibrio	Vibrio sp. B1ASS3	>CAE6919253.1 hypothetical protein ACOMICROBIO_NCLOACGD_02639 [Vibrio sp. B1ASS3]	MTVSVATCSAQQLFEGQKIQASNGKLLTGVLVIPEYQRPYCWESQQIDSLLEDLREHFHKHNELPYYLGSLILHHDEQQLKIIDGQQRITTLALFSFLSQQHQQLDLRFESPLSQQQIKTNLDWLADRKSNWAKLINFERIQFSLVVTESEDDAYRFFETQNTGGVRLGGPDIIKAHHLRAVPKVHQSRFALQWEGLGKLDNSVKSLLKGRYWQQLNMRELAPHQQTKVVRDQIVSELGEQTTEGDDIAYGQVLRLTGIGGDVVQQAAQQGYEVRQPLNAGINTIRYLAYFQNLYQQYWVNPTLPHQEGYNRFICWLKGLEGCGYLQGLYEACLMMYISQFGEYQLELAAKKLFRVVYSRRVSNQKAVRENSISSFVKDYPVLDWIALSYTPKQCFAFF…
77	VC1768	Vibrio	Vibrio sp. B1ASS3	>CAE6919288.1 restriction modification system DNA specificity [Vibrio sp. B1ASS3]	MESITEMPKYESFKCSGVDTLGTIPSHWNIARFHDVFKFGKGLNITKENLQDDGIYCINYGEIHSKYGFELDPSVHPLKCVDEGYLHKNEKSLLKRGDFIFADTSEDFDGSGNFTYLKADAQVFAGYHTLIARLKMDLNERYLAYVLESMAFRLQVRRAVKGVKVFSITQNILKGTKVWFADEKEQELIVKYLDRKIKLLDKAISIKEKQVCLLKEQKEIVIEKAVTEGIYQNLSMRDSGIDWIGMIPEHWEVKRAKYIFDEVDERSKTGDEELLSVSHMTGVTPRSEKNVNMFMAEDYSGSKLCRENDLVINIMWAWMGALGVSNQVGIVSPSYGVYRQKVKDTFNPVYLEYLLKSTKYVEYYNKVSTGLHSSRLRFYGHMLFAMKIGYPPIDEQNEI…
77	VC1769	Vibrio	Vibrio sp. B1ASS3	>CAE6919309.1 COG0286 Type I restriction-modification system methyltransferase subunit [Vibrio sp. B1ASS3]	MTVYDPACGSGGMLTESQKFIEEKYPSLGANRDIYLYGKEINDETYAICKSDMMIKNNNPENIKVGSTLSTDEFSGTRFDFMLSNPPYGKSWSSEQKYIKDGKDVIDPRFKVKLKDFWGNEAEQDAIPRSSDGQLLFLMEMVNKMKEPSSTETQIGSRIASVHNGSSLFTGDAGGGESNVRRYIIENDMLDAIVQLPNNLFYNTGITTYIWLLNNNKPDNRKGQIQLIDASLLFRKLRKNLGEKNCEFSPEQIDEITRAYLDCTEVKRQLDEHNNPIGIASQVFDNDDFGYYKVTIERPDRRKAKFTQEAIATLRFDKQLSEVMEYLYSKYGDNVYDAKGYGDDQKQSFLKSMKKVIVAWCEDNDINLNKKVQTKLLDVKYWLSLKALVETAEQLMNTI…
78	VC1765	Celerinatantimonas	Celerinatantimonas diazotrophica	>CAG9297539.1 hypothetical protein CEDIAZO_02727 [Celerinatantimonas diazotrophica]	MVSNTNEQALEASIEKALTGHCLEDQPIGISDNPVTPYGMQHCGYLSGFPSDFNMQYALDERFFWQFLEDSQEQELAKLKKNNPGDWQRKILERYDRLIKKHGVLHLLKKGLKVDDAHLNLMYPAPLASSSDKVKQNFAANIFSCTRQLRYSLANPLQEIDMVLFINGIPIVTLELKNAWTGQTARYHGQKQYREDRDTTQPLLTFGRCLVHMTADTDEVYMTTKLAGKNTFFLPFNKGYNHGKGNPPNPNGHRTAYLWEEVFTKSSIANIIQHFVRLDGGSKTPLAKRILFFPRYHQLDVVRKLIAHASTYGVGHTYLIQHSAGSGKSNSITWAAYQLIETYPETNEVSGGKGMEQPLFDSVIVVTDRRLLDKQLRDNIKEFSEVKNIIAPAFTSSEL…
78	VC1766	Celerinatantimonas	Celerinatantimonas diazotrophica	>CAG9297540.1 hypothetical protein CEDIAZO_02728 [Celerinatantimonas diazotrophica]	MSSKVETELLSLQTIATKDLGFVIPCYQRPYVWREEEVIKLFDDIRDAYLAKEPHYFIGSVLSALNGDKSEYELIDGQQRTTTLMLLSLAFRAVGIETQLAHVSIKGENPRLTFEIRESVRNLLGSYAGLDKITKPGEEDIRKDEYLVHLEANLTILRQQVDKLAKQSDFDIYGFADYIFSQVQWVNNIVPASMDLNHLFSSLNTGGIQLEPVDLLKAKLFKHIKTPTDKAIYSSIWQACEHTDNYFERNLRQIFKSADWQKLEYADLADYQAERFPLVSSSNSVQRVGKSIAEIASGALDLDVEPEQHENQSDDFDDETVYCRSIISFELLLIHTLRIFSTQKSWDDLVPRIRASNLMLCFEGLLQQDERTIKSFIELLWQVRYQFDTWVVKWVEHDD…
78	VC1767	Celerinatantimonas	Celerinatantimonas diazotrophica	>CAG9297541.1 hypothetical protein CEDIAZO_02729 [Celerinatantimonas diazotrophica]	MMVSVATCSAQQLFEGQEIQASNGKLLTGVLVIPEYQRPYCWESQQIASLLEDLREHFHKHNELPYYLGSLILHHDEQQLKIIDGQQRITTLALFSFLSQQHQLLDLRFESPLSQQQIKTNLDWLADRKSKWAKLINFERIQFSLVVTESEDDAYRFFETQNTGGVRLGGPDIIKAHHLRAVPKVHQSRFALQWEGLGKLDNSVKSLLKGRYWQQLNMRELAPHQQTKVVRDQIVAELGEQTTEGDDIAYGQVLRLTGIGGDVVQQAAQQGYEVRQPLNAGINTIRYLAYFQNLYQQYWVNPTLPHQEGYNRFICWLKGLEGCGYLQGLYEACLMMYISQFEEYQLELAAKKLFRVVYSRRVSNQKAVRENSISSFVKDYPVLDWIALSYTPKQCFAFF…
78	VC1768	Celerinatantimonas	Celerinatantimonas diazotrophica	>CAG9297543.1 hypothetical protein CEDIAZO_02731 [Celerinatantimonas diazotrophica]	MESIIAMPEYESYKDSGVDWLGNIPTDWNIKPGLVAFSENKRNNKGMKESTVLSLSYGNIVIKPEEKLVGLVPESFETYQLVEPGDIIIRCTDLQNDQVSLRTGLAKNKGIITSAYLNLNIKPGFNAKFIHYYLHALDTTKVLYKFGSGLRQNLSFLDFKRLPVFDLPEDIQVAIANFLDKKTAQIDEAIAIKEQQISLLKERKQIIIQQAVTQGLDPNVPMKDSGVDWIGQIPEHWDVVPLKRLAILSPSVQVQNKKSKELVTFLAMEKVSVDGQIVQDTFLPVCDVSQGFTVFNQDDVIVAKITPCFENGKSAWLNQLDTTFGYGSTEFHVLRCTQRILGSFLYLIVSSPLFLVAGEAMMTGSAGQKRVPSSFVQNFPTAIPDITEQTRIVASVNET…
78	VC1769	Celerinatantimonas	Celerinatantimonas diazotrophica	>CAG9297544.1 hypothetical protein CEDIAZO_02732 [Celerinatantimonas diazotrophica]	MDHSVHNKLVSFIWNIADDCLRDVYVRGKYRDVILPMVVLRRLDTLLEPSKDAVLEEVRFQKEEMNAVELDGDPLRDASGYVFYNTSKWTLRSLYNAATNNQQILLANFEEYLLGFSDNVKEIIECFNLKAQIRHMASKQVLLDVVEKFVSPYINLTPNEATDPDGYKLPALSNLGMGYVFEELIRKFNEENNEEAGEHFTPREVIELMTHLVFDPIKDKLPGVMTVYDPACGSGGMLTESQKFIEEKYPSLGANRDIYLYGKEINDETYAICKSDMMIKNNNPEHIKVGSTLSTDEFSGMKFDFMLSNPPYGKSWASEQKYIKDGKDVIDPRFKVKLKDFWGNEEEQDATPRSSDGQLLFLMEMVNKMKEPSATETQIGSRIASVHNGSSLFTGDAGS…
79	VC1769	Vibrio	Vibrio cholerae	>CAH2562818.1 SAM-dependent DNA methyltransferase [Vibrio cholerae]	MDHSVHNKLVSFIWSIADDCLRDVYVRGKYRDVILPMVVLRRLDTLLEPSKEAVLEEVRFQKEEMNEIELDDAPLCATSGYVFYNTSKWTLQTLFSTATNNQQILLANFEDYLNGFSENVKEIVECFNLKAQIRHMAGKDVLLDVVEKFVSPYINLTPAVKEDPEGNKLPALSNLGMGYVFEELIRKFNEENNEEAGEHFTPREVIELMTHLVFDPIKDNLPLSITVYDPACGSGGMLTETQNFVEEKYPASNRDIYLYGKEINDETYAICKSDMMIKGNNPENIRVGSTLSTDEFSSNRFDFMLSNPPYGKSWASEQKHIKEGKEVVDGRFKVKLKDYWGVESEQEAIPRSSDGQLLFLMEMVTKMKSPQDSPLGSRIASVHNGSSLFTGDAGSGESN…
79	VC1768	Vibrio	Vibrio cholerae	>CAH2562820.1 restriction endonuclease subunit S [Vibrio cholerae]	MSNTMIKKMPKYESYKDSCEQWIGDIPAHWEVYRLKSAVYECSNGIWGSDPNGRDEIVVLRVADFDDHKLKISDEKLTYRSIPAKEHQGRLLKNGDLLIEKSGGGDKTLVGRVVLFDKQYPAVTSNFVAKMTPKEWVISGFLKYVFSALYNNGVNYLSIKQTTGIQNLDASSYLNEKFCIPQKEEQYEIAKFLDNKTTQINEAIAIKQKQIELLKERKQIIIQQAVTQGLNPDATMKYSGVDWIGAIPGHWIVKRAKYLLDEINERSETGLEELLSVSHMTGVTPRSEKNVTMFMAEDYTGSKLCHSGDLVINIMWAWMGALGVSDRTGIVSPSYGVFREQREGTFVPKYLEMLLKSTKYVEYYNKVSTGLHSSRLRFYGHMLFDMALGFPPYEEQTQI…
79	VC1767	Vibrio	Vibrio cholerae	>CAH2562822.1 hypothetical protein CNRVC190243H_01088 [Vibrio cholerae]	MAVVVASCTLDKLFSNESILASDGKVQKNVHGMLAIPEYQRPYRWNEEQITRLLKDFKLHQQELNDKLETEHCPFYLGSVILHQQGDKLNIIDGQQRLTTMALMSYLANKHVDLKLVYESPESQQQIKHNLGWLYRNEASLADIDFAQINITLVVTDSEDEAYRFFETQNTGGVRLAGPDIIKAHHLRAVDEKDKSAVNTFATRWEALGDLNPVVDILLRGRYWQYLNFRDYPLHNQTQQVRNSIVTELAEHTGKGDDIAFGRIARTYMPNGGESLAQPQVGYELRQPLNSGANTIHYLQYFEQLRQTYLLKNSTQGELAGFYEFYQKLVCKLDGCGYLKQLYDACLLLYISQHGQQSLEVAAKKLFRVVYSRRVENQKAVKEKSVPAFVKETPVLDWI…
79	VC1766	Vibrio	Vibrio cholerae	>CAH2562824.1 hypothetical protein CNRVC190243H_01089 [Vibrio cholerae]	MGDHLSVQTELLTLEKIYTDNYQFSIPSYQRPYVWSDDDVLLLFRDIKEACRLKEPNYFIGTILSSRIEQDGERIYELIDGQQRTTTLMLMTIAFKYAGIKSDLAGLAVYTSSDGEDKPRLQFSIREQVQQLLGGLAGLKNYQVPSKETIADNAYLKQMGVALDVLTKEVEKLKSDDGVSAEAMGDYLYRQVQWVNNIVPTQMDLNRLFATMNTAGIQLEQADILKAKLFKHIHTDKAQYDAMWVACEHLENYFERNVRKVFPNADWYHIEPEHLASFDAERFAAKDETSEALSGLSIAELASQVKASSIPDNTEQEKFETYDLDVETVYCRPIIKFPLLLIHAYRVYLALNDHNDIEPRLHSDRLLEIFDPLINGDEQSVKLFIETLWQVRYQFDRWV…
79	VC1765	Vibrio	Vibrio cholerae	>CAH2562826.1 type I restriction endonuclease subunit R [Vibrio cholerae]	MVSKTNEQALEAAIEKGLAGICKEELALGEAPLNYNNDLYLIGSPSDFDKQYALDTRLFWQFLEDTQASELEKLKRTSPHDWQRKILERFDRMIKRHGVLRLLKKGLDVDDAFLSLMYPAPLASSSEKVKKDFSANLFSVTRQVCYSNANPLEEIDMVLFINGIPLITLELKNPWTGQNAVYHGQKQYRDDRDANQPLLNFARCLVHMAVDTDEVYMTTKLAGKNTFFLPFNKGFNFGKGNPINPHGHKTAYLWQEVFRKESIANIIQHFIRLDGSSKKQLDKRTLFFPRYHQMDVVRRLVDHCSVNGVGQTYLIQHSAGSGKSNSITWAAYQLIETYPISDDLPGSRGKEMPLFDSVIVVTDRRLLDKQLRDNIKEFSEVKNIVAPAFKSSELKSALE…

## Sheet: Genus
Genus	Proportion
Vibrio	65.8228
Shewanella	5.06329
Acinetobacter	3.79747
Marinobacter	2.53165
Photobacterium	2.53165
Pseudoalteromonas	2.53165
Cytophaga	1.26582
Flammeovirgaceae	1.26582
Agarivorans	1.26582
Labilibaculum	1.26582
Flavisolibacter	1.26582
Empedobacter	1.26582
Sulfuriroseicoccus	1.26582
Erwiniaceae	1.26582
Polaribacter	1.26582
Ornithobacterium	1.26582
Pseudomonas	1.26582
Wohlfahrtiimonas	1.26582
Providencia	1.26582
Celerinatantimonas	1.26582

## Sheet: Vibrio species
Species	Number	Proportion
V. cholerae	46	0.884615
V. vulnificus	2	0.0384615
V. antiquarius	1	0.0192308
V. parahaemolyticus	1	0.0192308
V. nigripulchritudo	1	0.0192308
V. sp.	1	0.0192308

## Sheet: Classification
	Number	Proportion
7PET	38	0.826087	82.6087
Pre-7PET	2	0.0434783	4.34783
Classical	4	0.0869565	8.69565
O37	1	0.0217391	2.17391
Environmental	1	0.0217391	2.17391
											38
