# Supplementary material for: Vibrio cholerae pathogenicity island 2 encodes two distinct types of restriction systems
Source: J Bacteriol. 2024 Aug 12;206(9):e00145-24. doi: 10.1128/jb.00145-24 (PMC11411939; doi:10.1128/jb.00145-24)
Supplement: Table S4 — Summary of matching hits for the T1RM (VC1769-68-65) model, detected by MacSyFinder v.2. [file jb.00145-24-s0004.xlsx]

## Sheet: T1RM_VC1769-68-65_results_macsy
Table S4. Summary of matching hits for the T1RM (VC1769-68-65) model, detected by MacSyFinder v.2. The table presents the hits obtained for the three gene cluster model T1RM (VC1769-68-65). For each hit, the corresponding species, protein name, and sequence are given. This table is provided as supplementary data file.
Hit number	Locus Tag	Genus	Species	Protein Name	Protein sequence
1	VC1765	Alkalihalophilus	Alkalihalophilus pseudofirmus OF4	>ADC48811.1 Type 1 restriction-modification system R (restriction) subunit [Alkalihalophilus pseudofirmus OF4]	MAVDTSEKGFETNIEAALIANGYKKRVLEGEASALFKQYAIDVEELFAFLEDTQSKSLRALEKSYGPNYKEQVLKRIVEQLKTSKQGLVECLRKGIKDRGVTLKFAYHKPATTMNQLTNEWYSKNRFNVARQVYYSDKHNNSVDMVLFLNGLPLIVMELKNPLTNQTVEQAMKQLKFDRDPNERLFKFNERVVVYFAVDPDEVFMTTELKKGKTYFLPFNKGNQGGKGNPLVYENYRTHYLWEEILAPDSLLDILFRFVFIKKDDILDSNGDTIEERKMLIFPRFHQLDAVRKLEEDVKVRLVGHNYLIQHSAGSGKTNSISWLAHRLAKLHDENNESIFSSVIVITDRRVLDKQLQDAVYQLEHKAGMVERINKDSAQLANAINNETRIIITTLQKFP…
1	VC1768	Alkalihalophilus	Alkalihalophilus pseudofirmus OF4	>ADC48812.1 Type 1 restriction-modification system (S) endonuclease subunit [Alkalihalophilus pseudofirmus OF4]	MKPLFELERNNVNYDWQVMKIKRVLDIPITDGPHETPELLEDGVPFLSAESVKNGNLNFDLKRGYISQEDHEKYIKKCKPQRDDIFMVKSGATTGNIAMVDTDEEFSIWSPLALIRAKKEIVIPKYLYYFVGSLAFREQVEVSWSYGTQQNIGMKVIENLFISIPSLEIQKRIVRYIEYKVKDIDILIKQKGKFIKLLEQQRQSILTEAVTKGLNPNMNMKDSGVKWIGEIPEHWEVKKVKHFAIHVGSGKTPSGGAEIYLDEGIPFLRSLNVHFDGIHLKDLAFISEEINEEMKTSQVQPLDILLNITGASIGRTTIVPKDFGRANVNQHVCIIRLNQNKVYPYYFNMLMASDVINQQIWFAQNGSSREGLNFAQVRELIFAIPPTLEEQREINEWIY…
1	VC1769	Alkalihalophilus	Alkalihalophilus pseudofirmus OF4	>ADC48813.1 N-6 DNA methylase (M) subunit of Type 1 restriction-modification system [Alkalihalophilus pseudofirmus OF4]	MINFQDKVSFIWSIAEILRGPYKPEDYGKVILPLAVLRRFDCVLDSTKEEVLASAEKFASMNEEAREPILNRVAKQNFHNTSKYDFNKLLSDSDNIADNLRDYINGFSKTARDIMDHFDLERQIDKLETNNLLYLTIKRFSEIDLHPEVVSNVEMGYIFEELIRRFNENAEAGDHYTPREVIRLMTHLLFLHDDASILTKPGLTQTLYDCAAGTGGMGSVAQEYLASVNFSAQLEFFGQEINGESYAICKADILIKGADAKNIRLGNTLSNDQFPYDKFDYLISNPPYGVDWKSYQKPIVDEHEKQGFNGRFGPGTPRTSDGQFLFLLNLLSKMKPVTAENPQGSRLAIIMNGSPLFTGDAGSGESEIRKYVLENDLVEGIVALPNDLFYNTGIATYIW…
2	VC1765	Xylella	Xylella fastidiosa 9a5c	>AAF85757.1 type I restriction-modification system endonuclease [Xylella fastidiosa 9a5c]	MTMTRTDTSERWFEARVVRGLTGVPQPEYSHALAPTDFAATHNGYVQGKPTDYNRDVALDVAQLLAFLQATQPKAVETLELAADGIKRTQFLHRLQGEITKRGVVDVLRKGVSHGPVHVDLYKLLPTPGNAAAADAFGKNMFSVTRQVRYSNDSGNELDLVIFINGLPVLTFELKNALTKQTLADAIVQYQTTRSPKELLFQLGRCVAHVAVDDAGVAFCTELKGKASWFLPFNQGCNSGAGNPPNPNGLKTDYLWKQVLTRESLANLIESYAQVVVGEEVLPGGKKRKTRKQIFPRFHQLRTVRALLRRAHSDGVGRRYLIQHSAGSGKSNTIAWLAHQLVELRRKDDPMTPQFDSIIVITDRRALDTQIADTIKGYDHVAAIFGHSDNAQELREYLR…
2	VC1768	Xylella	Xylella fastidiosa 9a5c	>AAF85758.1 type I restriction-modification system specificity determinant [Xylella fastidiosa 9a5c]	MMAVVSVYPNYRQPKMRWLPAVPEHWNEQRAKTFFREVDERSKTGQEELLSVSHLTGVTSRSQKNVTMFKAASYVGSKLCRPGDIVINTLWAWMAALGASRHVGIVSPAYGVYRPHHADSFNPAYLDYLLRTRAYVAEYIGRSTGIRSSRLRLYPNQFLDIALIQPPRPEQDQIVAYLRVQDAHIARFIKVKRDLIKLLTEQKRRIIDHAVTRGLDASVALKPSGIEWLGDVPVHWDVKPLKRWVRLNASTLGEKTDPDFEFRYVDIGSVQTGRLAKELERIRFEVAPSRARRVLRRGDTIISTVRTYLKAIWYVSEEADDLIASTGFAVLTPGNSAEPEYLGYVIQSSAFVNRVAANSIGIAYPAIAETVLGRFPVALPPTVDEQQAIVAHIKTESAP…
2	VC1769	Xylella	Xylella fastidiosa 9a5c	>AAF85759.1 type I restriction-modification system DNA methylase [Xylella fastidiosa 9a5c]	MNKLQKMKHNTPLGSRIALVHNGSALFTGDAGQGESNIRRWVLENDWLEAIIALPLNIFYNTGIATYIWVLANKKAEARRGKVQLIDASQWFQPLRRNLGKKNCELGAADIARILDLYLGQTQEAAQSKWFDTQDFGYWKVTIERPLRLKSQLSDERIESLRFATGEEALRAEIYATHGEALYTEFAKRKPAIEAWLKGEDENEDDDSDSGDDNEALAARKAVPTKRRKTLLDASTWQRDKALMEVARRAQQALGRAVFDDHNAFCSGFDAVCKAQDERLSASEKKAIYKAVSWRDAAALPVIAKRSKLKAGDYFEPGFDGAYLETVGKDRFMVEYEPDSALRDTEQVPLQEPGGIDAFFVREVLPHAPDAWIATDKTQVGYEISFARYFYKPVPLRTL…
3	VC1765	Vibrio	Vibrio cholerae O1 biovar El Tor str. N16961	>AAF94914.1 type I restriction enzyme HsdR, putative [Vibrio cholerae O1 biovar El Tor str. N16961]	MVFMVSKTNEQALEAAIEKGLAGICKEELALGEAPLNYNNDLYLIGSPSDFDKQYALDTRLFWQFLEDTQASELEKLKRTSPHDWQRKILERFDRMIKRHGVLRLLKKGLDVDDAFLSLMYPAPLASSSEKVKKDFSANLFSVTRQVCYSNANPLEEIDMVLFINGIPLITLELKNPWTGQNAVYHGQKQYRDDRDANQPLLNFARCLVHMAVDTDEVYMTTKLAGKNTFFLPFNKGFNFGKGNPINPHGHKTAYLWQEVFRKESIANIIQHFIRLDGSSKKQLDKRTLFFPRYHQMDVVRRLVDHCSVNGVGQTYLIQHSAGSGKSNSITWAAYQLIETYPISDDLPGSRGKEMPLFDSVIVVTDRRLLDKQLRDNIKEFSEVKNIVAPAFKSSELKS…
3	VC1768	Vibrio	Vibrio cholerae O1 biovar El Tor str. N16961	>AAF94917.1 conserved hypothetical protein [Vibrio cholerae O1 biovar El Tor str. N16961]	MLTFWASLWLRFRGKLMSNTMIKKMPKYESYKDSCEQWIGDIPAHWEVYRLKSAVYECSNGIWGSDPNGRDEIVVLRVADFDDHKLKISDEKLTYRSIPAKEHQGRLLKNGDLLIEKSGGGDKTLVGRVVLFDKQYPAVTSNFVAKMTPKEWVISGFLKYVFSALYNNGVNYLSIKQTTGIQNLDASSYLNEKFCIPQKEEQYEIAKFLDNKTTQINEAIAIKQKQIELLKERKQIIIQQAVTQGLNPDATMKYSGVDWIGAIPGHWIVKRAKYLLDEINERSETGLEELLSVSHMTGVTPRSEKNVTMFMAEDYTGSKLCHSGDLVINIMWAWMGALGVSDRTGIVSPSYGVFREQREGTFVPKYLEMLLKSTKYVEYYNKVSTGLHSSRLRFYGHML…
3	VC1769	Vibrio	Vibrio cholerae O1 biovar El Tor str. N16961	>AAF94918.1 DNA methylase HsdM, putative [Vibrio cholerae O1 biovar El Tor str. N16961]	MDHSVHNKLVSFIWSIADDCLRDVYVRGKYRDVILPMVVLRRLDTLLEPSKEAVLEEVRFQKEEMNEIELDDAPLCATSGYVFYNTSKWTLQTLFSTATNNQQILLANFEDYLNGFSENVKEIVECFNLKAQIRHMAGKDVLLDVVEKFVSPYINLTPAVKEDPEGNKLPALSNLGMGYVFEELIRKFNEENNEEAGEHFTPREVIELMTHLVFDPIKDNLPLSITVYDPACGSGGMLTETQNFVEEKYPASNRDIYLYGKEINDETYAICKSDMMIKGNNPENIRVGSTLSTDEFSSNRFDFMLSNPPYGKSWASEQKHIKEGKEVVDGRFKVKLKDYWGVESEQEAIPRSSDGQLLFLMEMVTKMKSPQDSPLGSRIASVHNGSSLFTGDAGSGESN…
4	VC1765	Pseudomonas	Pseudomonas aeruginosa PAO1	>AAG06120.1 hypothetical protein PA2732 [Pseudomonas aeruginosa PAO1]	MKPTDTSEKALEQLIVRHLAGISEHASVPPNAVQSPGAIYALGGYVLGRATDFNRDVALDTVQLLAFLQATQPDAVETLELAHEGIKRTQFLHRLQGEITKRGVVDVLRKGVSHGPVRVDLYRLLPTPGNTNAAEAFGRNIFSITRQVRYSHDSGNELDLVIFVNGLPVLTFELKNSLTKQTVADAIVQYQSTRSPQELLFQPGRCIAHFAVDDAEVYFCTELKGKASWFLPFNQGWNNGAGNPPNPNGLKTDYLWKQVLAKESLANIIESFAQVVEEQETDATTGRKKKKRKPVFPRFHQLRTVRALLRRTRSDGVGKRYLIQHSAGSGKSNTIAWLAHQLVELRSVADPLMPQFDSIIVITDRRALDTQIARTIKGYDHVASIFGHSDNAQELRDYL…
4	VC1768	Pseudomonas	Pseudomonas aeruginosa PAO1	>AAG06122.1 hypothetical protein PA2734 [Pseudomonas aeruginosa PAO1]	MLRNGRLFGHRVETGFPDLPILEVSLRTGVRVRDMDNLKRKQVMSQKEKYKRAVKGDIAYNMMRMWQGAVGPVPEDGLVSPAYVVVKPYAEANSTYFSYLFRTAAYMQEVNKFSRGIVADRNRLYWESFKQMPSLVPPRPEQDQIVTYLRTQDAHIACFIRAKRDLIALLTEQKLRIIDHAVTRGLDASVKLKPSDIEWLGEVPAHWEVKRLKFLAGNITSQTTTKADDEIYLALEHVQSWTGVARPLGGEVEFASTVKRFVADDVLFGKLRPYLAKVTRVVCAGVCVSEFLVLRSRQELILPAYLEQLLRCKRVIDLISSSTAGAKMPRADWNFIGNVRLPIPRKDEQEAILSHIGRETKDLDETIARAEDEIKLIREYRDRLIADAVTGQVDLRGWQ…
4	VC1769	Pseudomonas	Pseudomonas aeruginosa PAO1	>AAG06123.1 probable restriction-modification system protein [Pseudomonas aeruginosa PAO1]	MQKRQQDQSQIKWVADFIWNIADDRLRDVYVRGKYRDVILPFTVLRRIDAVLEPTKQAVLERKKLLDSAKVANQNGALQAAAGQAFYNVSEFTLAKLKASAAGQRLREDFIAYLDGFSPNVQEVLTKFNFRNQIQKLVDAHILGYLIEDFLDPEVNLSPLPVKDADGRTKLPALDNHGMGTVFEELIRRFNEENNEEAGEHFTPRDVVQLMAKLLFLPVADRIESSTYSLYDGSCGTGGMLTVAEEALKELAEQHGKDVSIHLFGQEISDETYAICKADLLLKGEGAEAENIVGGADKSTLSADQFRSREFDFMISNPPYGKSWKTDLERMGGKKEFSDPRFIVNHGGDAEFKLITRSSDGQLMFQVNKLSKMKHDTALGSRIALVHNGSALFTGDAGQ…
5	VC1769	Caulobacter	Caulobacter vibrioides CB15	>AAK22605.1 type I restriction-modification system, M subunit, putative [Caulobacter vibrioides CB15]	MNHQSLSAFIWSVADLLRGDYKQSDYGKVILPFTVLRRLDCVLEPTKAAVLAEHEKRAAQGVDPEPFLRRVSGAGFYNTHKMDLTRVLGDADNVAANLYAYLQAFSPAVRDIFERFEFHAQIERLAKAGLLYMVAEKFTRIDLHPEAVDNHQMGLVFEELIRKFAELSNETAGEHFTPREVIRLMVELIFVEDDAALSEPGVVRTIYDPTAGTGGMLSVAEERLLQQNPGAKLSMYGQELNPESYAICKADMLIKGQPVDNIVFGNTLSDDGHHAAKFDYMLSNPPFGVEWKKVEKIVRAEAEQQGYNGRFGPGLPRVSDGSLLFLLHLLSKMRPAVDGGSRFGIVLNGSPLFTGGAGSGESEIRRHLLESDLVEAIVALPTDMFYNTGIATYVWIVSN…
5	VC1768	Caulobacter	Caulobacter vibrioides CB15	>AAK22606.1 type I restriction-modification system, S subunit [Caulobacter vibrioides CB15]	MSFPAYESYKESGVEWLGRVPSHWNFRPLKHLVIMRSGGTPSKEREDYWGGEIPWASAKDLKVDTLTDTQDHLTAEALDEGAAQLLPANAVVVLVRGMMLARTFPVCRLSRPMTINQDLKGLIANRGVDPNYLAWSLRASEVETLCRLDEAGHGTKALRMDAWSTMELPAPSLAEQQAIAAFLDRETAKIDALVEAQERLIALLKEKRQAVISHAVTKGLDPSAQMKDSGVEWLGQMPAHWEVVPAKNLADSIKAGPFGSALTKDMYSSAGYRVYGQEQVIPGDFRIGDYYVTSDRYNELSQYRVEVGDLLVSCVGTFGKIAIFPQGAEPGIINPRLIRFRPNNQVDPTYLCVLLRSAVSFEQFSYLSRGGTMDVINIGILGEIVVPVPPMQEQISIAG…
5	VC1765	Caulobacter	Caulobacter vibrioides CB15	>AAK22608.1 conserved hypothetical protein [Caulobacter vibrioides CB15]	MSLHKEIRFEDEICAHLAANGWLYDGAAGDRHDRTRALYVEDLVAWVQDSQPEAWDGLSRANGAAAAQVLADRVRKSLDERGVLDVLRNGVELVGARGRIQMAQFKPAMGMNPEIVRRYEANRLRVARQVKYAVGNENCLDLVLYLNGLPVATAELKSDFTQSVEDAINQYRFDREPRPKGGREEPLLAFPGGALVHFAVSNSEVAMTTKLQGRDTFFLPFNKGDHGGKGNPLNPNGHRTAYLWEEIWARDSWLEILGRYMVTKRDAKKRITSVVFPRYHQLDATRKLAAQVLAEGAGGKFLIQHSAGSGKTNSIAWSAHILSELHDAADNKLFSSVIVVSDRNVIDTQLQEALFDFQRTAGVVATIKSESGSKSGQLAEALAAGKKVIVCTIQTFPFA…
6	VC1765	Xanthomonas	Xanthomonas citri pv. citri str. 306	>AAM37743.1 type I restriction-modification system endonuclease [Xanthomonas citri pv. citri str. 306]	MHPAFTDTAHREKYFETYIVKQLAARGWKIGDTNDYDQNHALYPEDLVAWIQTTQPSRWEKLVASNGEKAVTTLMDRLAQALDKEGTVHILRHGVKIAGAGEISLSEGLPEDARDPSAWDRYNANILRVVPQLKYRPGSTLAIDLVFFINGLAVATVEVKTDFTQSASAAVEQYKNDRLPVDPTTSRVEPLLIFKRGAVVHFAMSDSDIQMCTKLDGQNSYFLPFNQGRDGRAGNPIREDGEYPVAHFWEQVCQRDNWLRIFHGFVYTEKKDVVDVAGNHSRKETQIFPRFHQWKAVTRMIDDAKAKGPGQSYLCEHSAGSGKTSTIAWTAHDLIRLRTDAGVNLFHSVIVVTDRTVLDKQLQYAVQQIDHQKDLIAAIGEKDSGVSKSKELAEALERG…
6	VC1768	Xanthomonas	Xanthomonas citri pv. citri str. 306	>AAM37744.1 type I restriction-modification system specificity determinant [Xanthomonas citri pv. citri str. 306]	MTPALYHKAFKSSGAPWLGNVPTHWVVKPLWSMYRQKKITGYPEETLLSVYRDHGVIEKSSRDDNKNRASEDLSGYQLVVDGDLVTNKMKTWQGSIAVSSLRGIVSPAYYVYTKLHDGNNAYLHHLLRSVPYITGYQSISKGIRVGQWDLEADKFRLFPVLIPPRPEQDAIVAHLDRATTRIDALVAKKTHFIELLREKRQAMITHAVTKGLDRGAPMKDSGVEWLGEVPVTWDTAPLKSFLQLRRDIVGTASANTRLLSLTLQGVIERDLENPTGKMPASFDGYQRISAGEMVFCLFDMDETPRTVGVAQQDGMLTGAYTVFRPQSDLWARYLYYFFLHVDEYKRLKPFYKGLRKTIRPGPFLSIQVPRPRDGEAEAIVAHLDRATSRIDTLIAKTER…
6	VC1769	Xanthomonas	Xanthomonas citri pv. citri str. 306	>AAM37745.1 type I restriction-modification system DNA methylase [Xanthomonas citri pv. citri str. 306]	MKDTRTAAGHIEVPKASDTVLASFIWKNAEDLWGDFKHTDFGKIILPFTLLRRLECVLEPTRDVVRETHAKFKDKGLDTDLILRQKAGLPFYNTSQYSLATLGATKTKSNLEAYVAAFSDNARVIFDQFNFTDTIARLARADILFKICQNFANTDLHPDVVPDRVMSNIYEHLIRRFGSEVNEAAEDFMTPRDVVHLATTLLLDPDDALFRNSPGLIRTLYDPTCGTGGFLTDAMNYVDGFAAQGKAPPVLIPFGQELEPETHAVALANMLLRRLETEPSRDLSANVAGPKSTLSQDAYAGQRFHYCLSNPPFGKKWEKDQAFVEREAKEKGFEGRFGAGTPRVSDGSMLFIQHLISKLEHPNKGGGRAAIILSGSPLFTGTAGGHGHSESQIRRWLLE…
7	VC1765	Xylella	Xylella fastidiosa Temecula1	>AAO29893.1 type I restriction-modification system endonuclease [Xylella fastidiosa Temecula1]	MTRTDTSERWFEARVVRGLTGVPQPEYSHELAPTDFAATHNGYVQGKPTDYNRDVALDVVQLLAFLQATQPKVVETLELAADGIKRTQFLHRLQGEITKRGVVDVLRKGVSHGPVHVDLYKLLPTPGNAAAADAFGKNMFSVTRQVRYSNDSGNELDLVIFINGLPVLTFELKNSLTKQTLADAIVQYQTTRSPKELLFQLGRCVAHVAVDDAGVAFCTELKGKASWFLPFNQGWNSGAGNPPNRDGLKTDYLWKQILTRESLANIIESYAQVVVVEEADASGKKRKTRKQIFPRFHQLCTVRALLGRAHSDGVGGRYLIQHSAGSGKSNTIAWLAHQLVELRRKDDPMTPQFDSIIVITDRRALDTQIADTIKGYDHVAAIFGHSDNAQELCEYLRGG…
7	VC1768	Xylella	Xylella fastidiosa Temecula1	>AAO29894.1 type I restriction-modification system specificity determinant [Xylella fastidiosa Temecula1]	MAVASVYPNYRQPKMRWLPAVPEHWNEQRAKTFFREVDERSKTGQEELLSVSHLTGVTSRSQKNVTMFKAASYVGSKLCRPGDIVINTLWAWMAALGASRHVGIVSPAYGVYRPHHADSFNPAYLDYLLRTRAYVAEYIGRSTGIRSSRLRLYPNQFLDIALIQPPRPEQDQIVAYLRAQDAHIARFIKAKRDLIKLLTEQKLRIIDHAVTRGLDASVALKPSGIEWLGDVPVHCRIERLKWVCRFTYGDSLSDANRRQGNVPVYGSNGPVGMHDVANVVGPCIVIGRKGSFGKVNYSESDLFAIDTTYFVDKKCTKANIRWLYYVLIWCRLDRISKDSAVPGLDRTDALNTLVPVPDGAEQEQIAKQLDIETAEVNDAITKVEEEITLIREYRDRLIT…
7	VC1769	Xylella	Xylella fastidiosa Temecula1	>AAO29895.1 type I restriction-modification system DNA methylase [Xylella fastidiosa Temecula1]	MQKTQQDQSQIKWISDFIWNIADNRLRDVYVRGKYRDVILPFTVLRRLDAVLEATKDAVLERKKFLDAHNVVEQDGALRMAAGQAFYNVSEFTLAKLKASAAGQRLRDDFIAYLDGFSRDVQEILTKFNFRNQIQKLVDSHVLGYLIEDFLDPEVNLAPLPVKDADGRIKLPALDNHGMGTVFEELIRRFNEDNNEEAGEHFTPRDVVQLMAKLLFLPVAERIESSTYSLYDGSCGTGGMLTVAEEALHALAEQHGKEVSIHLFGQEISDETYAICKADLLLKGEGAEAENIVGGADKSTLSADQFPSRAFDFMISNPPYGKSWKTDLDRMGGKKGFSDRRFIVSHGGDPEFKLLTRSSDGQLMFQVNKLQKMKHNTPLGSRIALVHNGSALFTGDAGQ…
8	VC1769	Idiomarina	Idiomarina loihiensis L2TR	>AAV81483.1 Type I restriction-modification system methyltransferase subunit [Idiomarina loihiensis L2TR]	MNTENYSQTASFIWSVADLLRGHFKQSQYGRVILPFTLLRRLECVLAPNKQKVLEAAKQHQNKPDAVREQLLLRESQNDFYNASSLTLATLSDTQTAEDLISYVQSFSSSAREIFEHFNFEEFVLKLAEADLLYQITQQFGSKIDLSTDNISNYGMGLIFEELIRKFAESSNETAGEHFTPRDCVHAATSLLMTGQEEVLSPNSIITIYDPTAGTGGFLSESEEYIQSISEKVTVKLFGQELNSESYAICKADMMIKSQEVDNIKLGNTLSNDQLAHEKFKYMLANPPFGVDWKASQRVVNDEHKVKGFDGRFGPGLPRVSDGSLLFLLHLVSKMRDTRNGGSRIGIILNGSPLFTGSAGSGESEIRRYLLQNDLVEAIVALPSDMFFNTGISTYIWIL…
8	VC1768	Idiomarina	Idiomarina loihiensis L2TR	>AAV81484.1 Restriction endonuclease S subunit [Idiomarina loihiensis L2TR]	MNKPIHESETRTVRDLKELLPERWKLIKLKLVCNIETGFAFPSEVFGETGTPVIRITDIKNREINLSEIKRVDDLLLKSKPKRPSVNKGDIIMAMTGATIGKVGYYNSDKPSYLNQRVCRFIPASIDRGYLWHTLNSEIYKKYIELEAFGGAQANISDSQLLNFPAPLPELEAEQQKIAQFLDYETAKIDALIDEQKRLIELLKEKRQAVISHAVTKGLNPDAPMKDSGIEWLGEVPEHWEIKKLKFCSRMLSDKGKDNTNAISLENIENGTGAFIKTESNFDQEGVLFEPLDILFGKLRPYLAKVYLAREHGSALGDILVFRANKDISPEFLFFRLISQEFIRQVDQSSYGSKMPRANPELIKSLQIAVPPIEEQVKVSDYLANLQFNKIMPSVINAS…
8	VC1765	Idiomarina	Idiomarina loihiensis L2TR	>AAV81485.1 Type I site-specific restriction-modification system, R subunit (helicase) [Idiomarina loihiensis L2TR]	MADTKERQFQTDILNSLEKDGWLIGSAANYDKANAVYTEDLIDFVKDAYPDRWERFCKSNPGDPEKLLVHAAVKGMTRDGALHVLRHGFKAIGGTIKVCAFRPDHGMNPDTERRYQANRLRVVEEVSYSPHAHEGDYNPRIDLVFFVNGIPTATMELKSEFKQTVEHAKRQYKFDRPVKDPVTRKPEPLLTFKRGALVHFAVSQDEVAMTTKLAGKETFFLPFNLGKEDGAAGNPQSTSENSYATSYLWERLLNKDAWLKVIGRFMHLEVEEKENFDGRTQKKETLIFPRYHQWDVVNQLIDTTRREGPGSKYLIQHSAGSGKSNSIAWTAHQLSSLYADDGSKLFNSIVVVTDRTVLDSQLQNTIRQFEHADGVVRAITRDVGNKSKSEQLAEALQEQ…
9	VC1765	Synechococcus	Synechococcus elongatus PCC 6301	>BAD78673.1 hypothetical protein syc0483_c [Synechococcus elongatus PCC 6301]	MTVHLESAFEAEICQDLAQQGWIYEEGAAADYDRALALYPPDLFAWLQQTQPEAWETLQQKQGTQAEAILLQRVRQQLDQVGTLDLLRYGLEVLGLPRSLKLAQFKPAFATNAEIRDRYEANRLRVIRQVRYSLHNQNCIDLVLFLNGIPVATVELKTDNTQNIADAVYQYKQDRNPKPAGQSPEPLLSFPSGAIVHFAVSNREVQMTTKLAGFATVFLPFNQGSDPGAPDCGAGNPVSSASGHRTAYLWQEVWQRDSWLEILGRYCITERNKKQQITRLLFPRYHQLIVTRRLQEAVLQEGAGHKYLVQHSAGSGKTNSIAWTAHFFSELHDADNRKVFDSVIVVSDRNVIDTQLQEAIESFERHKGVVAAITRDDGSKSSKLAEALKGDKKIVVCTI…
9	VC1768	Synechococcus	Synechococcus elongatus PCC 6301	>BAD78674.1 type I restriction-modification [Synechococcus elongatus PCC 6301]	MSFPRYPAYKDCGIEWLEKLPSHWNVLQLRRLIPEIESGVSVNALDHAPDEGIPSVLKTSCVYTGSFRPEERKEIIQEDIDRAACPVKSGRLIVSRMNTPDLVGAAGLSLVDYDCVFLPDRLWQVRISNVYPNFAYYWTQTQIYRDQVKMVCSGTSSSMQNLSQDNFLSFILPVPSDEEQIAIASFLDRETAKIDALIAEQQRLIALLQEKRQAVISHAVTKGLNPDAPLKDSGIEWLGQVPAHWKTGKIKHYFKTSSGGTPNTEEQALYYADSDSGIPWVRTTDIENQEVRSAEVSITNQAIQDTACEILPVDTVLVALYGGGGTVGKNGILTFPAAINQALCALLPSYYAVPMFTFRYIQFLRPFWMERAVSARKAGNISQELVRDTVFALPPLDEQ…
9	VC1769	Synechococcus	Synechococcus elongatus PCC 6301	>BAD78678.1 type I restriction-modification [Synechococcus elongatus PCC 6301]	MTFESSQSTTEISSLQAEFLGVLQALGGSAGNSKLQQLLAWDDARYESVKAELMLQGRIQSGRGRGGSVTLMDSQGIAIATPPDLPMAAPLEPQPTGRQNLSAFIWSVADLLRGDYKQSDYGKIILPFTVLRRLDCVLAPTKAAVLEEKVLRESQGLAPEPFLLKKAGQNFCNTSPLDLKQLMGDADNIGENLRAYIQGFTPAVRDIFDSFEFHLQIDRLEKAGLLYLVTERFAQIDLHPDTVSNAEMGLVFEELIRKFAELSNETAGEHFTPREVIRLMVNLLFIEDDAALTQPGIVRSLYDPTAGTGGMLSVAEEHLTELNPSARLVLSGQELNPESYAICKADMLIKGQNIQNICFGNTLSDDKLPDAKYDYMLSNPPFGVEWKKIQKEVQREAEQ…
10	VC1765	Acetobacter	Acetobacter pasteurianus IFO 3283-01	>BAI01105.1 type I/III endonuclease restriction R subunit (plasmid) [Acetobacter pasteurianus IFO 3283-01]	MDMVLFLNGLPIVTLELKNAWTHQTARYHGQKQYRERDANQTLLRFGRVLVHMTADTDEVWMATKLAGASTFFLPFNKGHNEGAGNPPNPNGHKTSYLWEEVLQPQSLAGIIQHFVLLEGKKTDPLTKKTLIFPRYHQLNVVRKLLSHAAQTGVGHKYLIQHSAGSGKSNSITWAAYQLIETYPAKLDLPGVRALDAPLFDSVIVVTDRRLLDKQLRDNIKDFSEVKNIVAPALKSSDLKAALENGKKIIITTIQKFPFIIDGIEDLGDKRFAVIIDEAHSGQSGIASDKMNQAMGGDPDEDDAQDKILAAMQARKMRGNASYFAFTATPKPITLEKFGEQQSDGRFRPFHLYSMKQAIEEGFILDVLANYTTYKGYYEIQKSIEDNPLFDTSKAQKKL…
10	VC1768	Acetobacter	Acetobacter pasteurianus IFO 3283-01	>BAI01107.1 type I DNA specificity S subunit (plasmid) [Acetobacter pasteurianus IFO 3283-01]	MTIAAYSKYDAYRDSGVQWVGQFPANWELARLGGLFEERRHKVSDTDFEPLSVTKNGIFPQLANAAKTNDGENRKLVRAGDFVINSRSDRKGSSGISPLDGSVSLINIVLEPKRILPEFCHHLLKSYAFVEEYYRVGRGIVADLWTTRYDEMRTILIALPSPDEQRTIAAFLDGKCALIDEAVRIKEKQIRLLVERRQILIQQAVTRGLNPDAPMKDSGIDWIGQIPAHWEVKRNKHMFVEINERSAKGEEQHLSMSQKLGLVPADLVEKSLASESYQGAKLVRTGDLVLNRLKAHLAVFSLAPMEGLVSPDYSVFRPLVQGASSDYFEILFKTSKYLGEFRLRVRGIVEGFYRLYTDDFMDCPLLLPPLDEQLQIVEHVRATTAQFHNVIAIKESQIT…
10	VC1769	Acetobacter	Acetobacter pasteurianus IFO 3283-01	>BAI01108.1 type I DNA methyltransferase M subunit HsdM (plasmid) [Acetobacter pasteurianus IFO 3283-01]	MNQTSHSSLVSFIWRIADDCLRDVYVRGKYRDVILPMVVLRRLDTLLEPTKDAVLEEVRYQKEDIGVTELDDEPLKDASGYVFFNTSHWTLKKLYNTATNNQQILLANIEDYLDGFSDNVKEIIGRFNLFEQMRHMAEKQVLLDVIEKFVSPWVNLTPNDIEDPEGNTLPGLSNLGMGYVFEELIRKFNEENNEEAGEHFTPREVIHLMTHLVFDPIKDRLPQILTIYDPACGSGGMLTEAQNYITDADGPFHAHGDVYLYGKEINDETYAICKSDMMIKGNNPENIRIGSTLSTDEFSAHRFDFMLSNPPYGKSWNSEVKYIKDGKGVIDPRFQVKLADYWGNVETMDATPRSSDGQLLFLMEMISKMKPTSASPLGSRIASVHNGSSLFTGDAGSGE…
11	VC1765	Acetobacter	Acetobacter pasteurianus IFO 3283-03	>BAI04153.1 type I/III endonuclease restriction R subunit (plasmid) [Acetobacter pasteurianus IFO 3283-03]	MDMVLFLNGLPIVTLELKNAWTHQTARYHGQKQYRERDANQTLLRFGRVLVHMTADTDEVWMATKLAGASTFFLPFNKGHNEGAGNPPNPNGHKTSYLWEEVLQPQSLAGIIQHFVLLEGKKTDPLTKKTLIFPRYHQLNVVRKLLSHAAQTGVGHKYLIQHSAGSGKSNSITWAAYQLIETYPAKLDLPGVRALDAPLFDSVIVVTDRRLLDKQLRDNIKDFSEVKNIVAPALKSSDLKAALENGKKIIITTIQKFPFIIDGIEDLGDKRFAVIIDEAHSGQSGIASDKMNQAMGGDPDEDDAQDKILAAMQARKMRGNASYFAFTATPKPITLEKFGEQQSDGRFRPFHLYSMKQAIEEGFILDVLANYTTYKGYYEIQKSIEDNPLFDTSKAQKKL…
11	VC1768	Acetobacter	Acetobacter pasteurianus IFO 3283-03	>BAI04155.1 type I DNA specificity S subunit (plasmid) [Acetobacter pasteurianus IFO 3283-03]	MTIAAYSKYDAYRDSGVQWVGQFPANWELARLGGLFEERRHKVSDTDFEPLSVTKNGIFPQLANAAKTNDGENRKLVRAGDFVINSRSDRKGSSGISPLDGSVSLINIVLEPKRILPEFCHHLLKSYAFVEEYYRVGRGIVADLWTTRYDEMRTILIALPSPDEQRTIAAFLDGKCALIDEAVRIKEKQIRLLVERRQILIQQAVTRGLNPDAPMKDSGIDWIGQIPAHWEVKRNKHMFVEINERSAKGEEQHLSMSQKLGLVPADLVEKSLASESYQGAKLVRTGDLVLNRLKAHLAVFSLAPMEGLVSPDYSVFRPLVQGASSDYFEILFKTSKYLGEFRLRVRGIVEGFYRLYTDDFMDCPLLLPPLDEQLQIVEHVRATTAQFHNVIAIKESQIT…
11	VC1769	Acetobacter	Acetobacter pasteurianus IFO 3283-03	>BAI04156.1 type I DNA methyltransferase M subunit HsdM (plasmid) [Acetobacter pasteurianus IFO 3283-03]	MNQTSHSSLVSFIWRIADDCLRDVYVRGKYRDVILPMVVLRRLDTLLEPTKDAVLEEVRYQKEDIGVTELDDEPLKDASGYVFFNTSHWTLKKLYNTATNNQQILLANIEDYLDGFSDNVKEIIGRFNLFEQMRHMAEKQVLLDVIEKFVSPWVNLTPNDIEDPEGNTLPGLSNLGMGYVFEELIRKFNEENNEEAGEHFTPREVIHLMTHLVFDPIKDRLPQILTIYDPACGSGGMLTEAQNYITDADGPFHAHGDVYLYGKEINDETYAICKSDMMIKGNNPENIRIGSTLSTDEFSAHRFDFMLSNPPYGKSWNSEVKYIKDGKGVIDPRFQVKLADYWGNVETMDATPRSSDGQLLFLMEMISKMKPTSASPLGSRIASVHNGSSLFTGDAGSGE…
12	VC1765	Acetobacter	Acetobacter pasteurianus IFO 3283-07	>BAI07200.1 type I/III endonuclease restriction R subunit (plasmid) [Acetobacter pasteurianus IFO 3283-07]	MDMVLFLNGLPIVTLELKNAWTHQTARYHGQKQYRERDANQTLLRFGRVLVHMTADTDEVWMATKLAGASTFFLPFNKGHNEGAGNPPNPNGHKTSYLWEEVLQPQSLAGIIQHFVLLEGKKTDPLTKKTLIFPRYHQLNVVRKLLSHAAQTGVGHKYLIQHSAGSGKSNSITWAAYQLIETYPAKLDLPGVRALDAPLFDSVIVVTDRRLLDKQLRDNIKDFSEVKNIVAPALKSSDLKAALENGKKIIITTIQKFPFIIDGIEDLGDKRFAVIIDEAHSGQSGIASDKMNQAMGGDPDEDDAQDKILAAMQARKMRGNASYFAFTATPKPITLEKFGEQQSDGRFRPFHLYSMKQAIEEGFILDVLANYTTYKGYYEIQKSIEDNPLFDTSKAQKKL…
12	VC1768	Acetobacter	Acetobacter pasteurianus IFO 3283-07	>BAI07202.1 type I DNA specificity S subunit (plasmid) [Acetobacter pasteurianus IFO 3283-07]	MTIAAYSKYDAYRDSGVQWVGQFPANWELARLGGLFEERRHKVSDTDFEPLSVTKNGIFPQLANAAKTNDGENRKLVRAGDFVINSRSDRKGSSGISPLDGSVSLINIVLEPKRILPEFCHHLLKSYAFVEEYYRVGRGIVADLWTTRYDEMRTILIALPSPDEQRTIAAFLDGKCALIDEAVRIKEKQIRLLVERRQILIQQAVTRGLNPDAPMKDSGIDWIGQIPAHWEVKRNKHMFVEINERSAKGEEQHLSMSQKLGLVPADLVEKSLASESYQGAKLVRTGDLVLNRLKAHLAVFSLAPMEGLVSPDYSVFRPLVQGASSDYFEILFKTSKYLGEFRLRVRGIVEGFYRLYTDDFMDCPLLLPPLDEQLQIVEHVRATTAQFHNVIAIKESQIT…
12	VC1769	Acetobacter	Acetobacter pasteurianus IFO 3283-07	>BAI07203.1 type I DNA methyltransferase M subunit HsdM (plasmid) [Acetobacter pasteurianus IFO 3283-07]	MNQTSHSSLVSFIWRIADDCLRDVYVRGKYRDVILPMVVLRRLDTLLEPTKDAVLEEVRYQKEDIGVTELDDEPLKDASGYVFFNTSHWTLKKLYNTATNNQQILLANIEDYLDGFSDNVKEIIGRFNLFEQMRHMAEKQVLLDVIEKFVSPWVNLTPNDIEDPEGNTLPGLSNLGMGYVFEELIRKFNEENNEEAGEHFTPREVIHLMTHLVFDPIKDRLPQILTIYDPACGSGGMLTEAQNYITDADGPFHAHGDVYLYGKEINDETYAICKSDMMIKGNNPENIRIGSTLSTDEFSAHRFDFMLSNPPYGKSWNSEVKYIKDGKGVIDPRFQVKLADYWGNVETMDATPRSSDGQLLFLMEMISKMKPTSASPLGSRIASVHNGSSLFTGDAGSGE…
13	VC1765	Acetobacter	Acetobacter pasteurianus IFO 3283-22	>BAI10248.1 type I/III endonuclease restriction R subunit (plasmid) [Acetobacter pasteurianus IFO 3283-22]	MDMVLFLNGLPIVTLELKNAWTHQTARYHGQKQYRERDANQTLLRFGRVLVHMTADTDEVWMATKLAGASTFFLPFNKGHNEGAGNPPNPNGHKTSYLWEEVLQPQSLAGIIQHFVLLEGKKTDPLTKKTLIFPRYHQLNVVRKLLSHAAQTGVGHKYLIQHSAGSGKSNSITWAAYQLIETYPAKLDLPGVRALDAPLFDSVIVVTDRRLLDKQLRDNIKDFSEVKNIVAPALKSSDLKAALENGKKIIITTIQKFPFIIDGIEDLGDKRFAVIIDEAHSGQSGIASDKMNQAMGGDPDEDDAQDKILAAMQARKMRGNASYFAFTATPKPITLEKFGEQQSDGRFRPFHLYSMKQAIEEGFILDVLANYTTYKGYYEIQKSIEDNPLFDTSKAQKKL…
13	VC1768	Acetobacter	Acetobacter pasteurianus IFO 3283-22	>BAI10250.1 type I DNA specificity S subunit (plasmid) [Acetobacter pasteurianus IFO 3283-22]	MTIAAYSKYDAYRDSGVQWVGQFPANWELARLGGLFEERRHKVSDTDFEPLSVTKNGIFPQLANAAKTNDGENRKLVRAGDFVINSRSDRKGSSGISPLDGSVSLINIVLEPKRILPEFCHHLLKSYAFVEEYYRVGRGIVADLWTTRYDEMRTILIALPSPDEQRTIAAFLDGKCALIDEAVRIKEKQIRLLVERRQILIQQAVTRGLNPDAPMKDSGIDWIGQIPAHWEVKRNKHMFVEINERSAKGEEQHLSMSQKLGLVPADLVEKSLASESYQGAKLVRTGDLVLNRLKAHLAVFSLAPMEGLVSPDYSVFRPLVQGASSDYFEILFKTSKYLGEFRLRVRGIVEGFYRLYTDDFMDCPLLLPPLDEQLQIVEHVRATTAQFHNVIAIKESQIT…
13	VC1769	Acetobacter	Acetobacter pasteurianus IFO 3283-22	>BAI10251.1 type I DNA methyltransferase M subunit HsdM (plasmid) [Acetobacter pasteurianus IFO 3283-22]	MNQTSHSSLVSFIWRIADDCLRDVYVRGKYRDVILPMVVLRRLDTLLEPTKDAVLEEVRYQKEDIGVTELDDEPLKDASGYVFFNTSHWTLKKLYNTATNNQQILLANIEDYLDGFSDNVKEIIGRFNLFEQMRHMAEKQVLLDVIEKFVSPWVNLTPNDIEDPEGNTLPGLSNLGMGYVFEELIRKFNEENNEEAGEHFTPREVIHLMTHLVFDPIKDRLPQILTIYDPACGSGGMLTEAQNYITDADGPFHAHGDVYLYGKEINDETYAICKSDMMIKGNNPENIRIGSTLSTDEFSAHRFDFMLSNPPYGKSWNSEVKYIKDGKGVIDPRFQVKLADYWGNVETMDATPRSSDGQLLFLMEMISKMKPTSASPLGSRIASVHNGSSLFTGDAGSGE…
14	VC1765	Acetobacter	Acetobacter pasteurianus IFO 3283-26	>BAI13296.1 type I/III endonuclease restriction R subunit (plasmid) [Acetobacter pasteurianus IFO 3283-26]	MDMVLFLNGLPIVTLELKNAWTHQTARYHGQKQYRERDANQTLLRFGRVLVHMTADTDEVWMATKLAGASTFFLPFNKGHNEGAGNPPNPNGHKTSYLWEEVLQPQSLAGIIQHFVLLEGKKTDPLTKKTLIFPRYHQLNVVRKLLSHAAQTGVGHKYLIQHSAGSGKSNSITWAAYQLIETYPAKLDLPGVRALDAPLFDSVIVVTDRRLLDKQLRDNIKDFSEVKNIVAPALKSSDLKAALENGKKIIITTIQKFPFIIDGIEDLGDKRFAVIIDEAHSGQSGIASDKMNQAMGGDPDEDDAQDKILAAMQARKMRGNASYFAFTATPKPITLEKFGEQQSDGRFRPFHLYSMKQAIEEGFILDVLANYTTYKGYYEIQKSIEDNPLFDTSKAQKKL…
14	VC1768	Acetobacter	Acetobacter pasteurianus IFO 3283-26	>BAI13298.1 type I DNA specificity S subunit (plasmid) [Acetobacter pasteurianus IFO 3283-26]	MTIAAYSKYDAYRDSGVQWVGQFPANWELARLGGLFEERRHKVSDTDFEPLSVTKNGIFPQLANAAKTNDGENRKLVRAGDFVINSRSDRKGSSGISPLDGSVSLINIVLEPKRILPEFCHHLLKSYAFVEEYYRVGRGIVADLWTTRYDEMRTILIALPSPDEQRTIAAFLDGKCALIDEAVRIKEKQIRLLVERRQILIQQAVTRGLNPDAPMKDSGIDWIGQIPAHWEVKRNKHMFVEINERSAKGEEQHLSMSQKLGLVPADLVEKSLASESYQGAKLVRTGDLVLNRLKAHLAVFSLAPMEGLVSPDYSVFRPLVQGASSDYFEILFKTSKYLGEFRLRVRGIVEGFYRLYTDDFMDCPLLLPPLDEQLQIVEHVRATTAQFHNVIAIKESQIT…
14	VC1769	Acetobacter	Acetobacter pasteurianus IFO 3283-26	>BAI13299.1 type I DNA methyltransferase M subunit HsdM (plasmid) [Acetobacter pasteurianus IFO 3283-26]	MNQTSHSSLVSFIWRIADDCLRDVYVRGKYRDVILPMVVLRRLDTLLEPTKDAVLEEVRYQKEDIGVTELDDEPLKDASGYVFFNTSHWTLKKLYNTATNNQQILLANIEDYLDGFSDNVKEIIGRFNLFEQMRHMAEKQVLLDVIEKFVSPWVNLTPNDIEDPEGNTLPGLSNLGMGYVFEELIRKFNEENNEEAGEHFTPREVIHLMTHLVFDPIKDRLPQILTIYDPACGSGGMLTEAQNYITDADGPFHAHGDVYLYGKEINDETYAICKSDMMIKGNNPENIRIGSTLSTDEFSAHRFDFMLSNPPYGKSWNSEVKYIKDGKGVIDPRFQVKLADYWGNVETMDATPRSSDGQLLFLMEMISKMKPTSASPLGSRIASVHNGSSLFTGDAGSGE…
15	VC1765	Acetobacter	Acetobacter pasteurianus IFO 3283-32	>BAI16342.1 type I/III endonuclease restriction R subunit (plasmid) [Acetobacter pasteurianus IFO 3283-32]	MDMVLFLNGLPIVTLELKNAWTHQTARYHGQKQYRERDANQTLLRFGRVLVHMTADTDEVWMATKLAGASTFFLPFNKGHNEGAGNPPNPNGHKTSYLWEEVLQPQSLAGIIQHFVLLEGKKTDPLTKKTLIFPRYHQLNVVRKLLSHAAQTGVGHKYLIQHSAGSGKSNSITWAAYQLIETYPAKLDLPGVRALDAPLFDSVIVVTDRRLLDKQLRDNIKDFSEVKNIVAPALKSSDLKAALENGKKIIITTIQKFPFIIDGIEDLGDKRFAVIIDEAHSGQSGIASDKMNQAMGGDPDEDDAQDKILAAMQARKMRGNASYFAFTATPKPITLEKFGEQQSDGRFRPFHLYSMKQAIEEGFILDVLANYTTYKGYYEIQKSIEDNPLFDTSKAQKKL…
15	VC1768	Acetobacter	Acetobacter pasteurianus IFO 3283-32	>BAI16344.1 type I DNA specificity S subunit (plasmid) [Acetobacter pasteurianus IFO 3283-32]	MTIAAYSKYDAYRDSGVQWVGQFPANWELARLGGLFEERRHKVSDTDFEPLSVTKNGIFPQLANAAKTNDGENRKLVRAGDFVINSRSDRKGSSGISPLDGSVSLINIVLEPKRILPEFCHHLLKSYAFVEEYYRVGRGIVADLWTTRYDEMRTILIALPSPDEQRTIAAFLDGKCALIDEAVRIKEKQIRLLVERRQILIQQAVTRGLNPDAPMKDSGIDWIGQIPAHWEVKRNKHMFVEINERSAKGEEQHLSMSQKLGLVPADLVEKSLASESYQGAKLVRTGDLVLNRLKAHLAVFSLAPMEGLVSPDYSVFRPLVQGASSDYFEILFKTSKYLGEFRLRVRGIVEGFYRLYTDDFMDCPLLLPPLDEQLQIVEHVRATTAQFHNVIAIKESQIT…
15	VC1769	Acetobacter	Acetobacter pasteurianus IFO 3283-32	>BAI16345.1 type I DNA methyltransferase M subunit HsdM (plasmid) [Acetobacter pasteurianus IFO 3283-32]	MNQTSHSSLVSFIWRIADDCLRDVYVRGKYRDVILPMVVLRRLDTLLEPTKDAVLEEVRYQKEDIGVTELDDEPLKDASGYVFFNTSHWTLKKLYNTATNNQQILLANIEDYLDGFSDNVKEIIGRFNLFEQMRHMAEKQVLLDVIEKFVSPWVNLTPNDIEDPEGNTLPGLSNLGMGYVFEELIRKFNEENNEEAGEHFTPREVIHLMTHLVFDPIKDRLPQILTIYDPACGSGGMLTEAQNYITDADGPFHAHGDVYLYGKEINDETYAICKSDMMIKGNNPENIRIGSTLSTDEFSAHRFDFMLSNPPYGKSWNSEVKYIKDGKGVIDPRFQVKLADYWGNVETMDATPRSSDGQLLFLMEMISKMKPTSASPLGSRIASVHNGSSLFTGDAGSGE…
16	VC1765	Acetobacter	Acetobacter pasteurianus IFO 3283-01-42C	>BAI19326.1 type I/III endonuclease restriction R subunit (plasmid) [Acetobacter pasteurianus IFO 3283-01-42C]	MDMVLFLNGLPIVTLELKNAWTHQTARYHGQKQYRERDANQTLLRFGRVLVHMTADTDEVWMATKLAGASTFFLPFNKGHNEGAGNPPNPNGHKTSYLWEEVLQPQSLAGIIQHFVLLEGKKTDPLTKKTLIFPRYHQLNVVRKLLSHAAQTGVGHKYLIQHSAGSGKSNSITWAAYQLIETYPAKLDLPGVRALDAPLFDSVIVVTDRRLLDKQLRDNIKDFSEVKNIVAPALKSSDLKAALENGKKIIITTIQKFPFIIDGIEDLGDKRFAVIIDEAHSGQSGIASDKMNQAMGGDPDEDDAQDKILAAMQARKMRGNASYFAFTATPKPITLEKFGEQQSDGRFRPFHLYSMKQAIEEGFILDVLANYTTYKGYYEIQKSIEDNPLFDTSKAQKKL…
16	VC1768	Acetobacter	Acetobacter pasteurianus IFO 3283-01-42C	>BAI19328.1 type I DNA specificity S subunit (plasmid) [Acetobacter pasteurianus IFO 3283-01-42C]	MTIAAYSKYDAYRDSGVQWVGQFPANWELARLGGLFEERRHKVSDTDFEPLSVTKNGIFPQLANAAKTNDGENRKLVRAGDFVINSRSDRKGSSGISPLDGSVSLINIVLEPKRILPEFCHHLLKSYAFVEEYYRVGRGIVADLWTTRYDEMRTILIALPSPDEQRTIAAFLDGKCALIDEAVRIKEKQIRLLVERRQILIQQAVTRGLNPDAPMKDSGIDWIGQIPAHWEVKRNKHMFVEINERSAKGEEQHLSMSQKLGLVPADLVEKSLASESYQGAKLVRTGDLVLNRLKAHLAVFSLAPMEGLVSPDYSVFRPLVQGASSDYFEILFKTSKYLGEFRLRVRGIVEGFYRLYTDDFMDCPLLLPPLDEQLQIVEHVRATTAQFHNVIAIKESQIT…
16	VC1769	Acetobacter	Acetobacter pasteurianus IFO 3283-01-42C	>BAI19329.1 type I DNA methyltransferase M subunit HsdM (plasmid) [Acetobacter pasteurianus IFO 3283-01-42C]	MNQTSHSSLVSFIWRIADDCLRDVYVRGKYRDVILPMVVLRRLDTLLEPTKDAVLEEVRYQKEDIGVTELDDEPLKDASGYVFFNTSHWTLKKLYNTATNNQQILLANIEDYLDGFSDNVKEIIGRFNLFEQMRHMAEKQVLLDVIEKFVSPWVNLTPNDIEDPEGNTLPGLSNLGMGYVFEELIRKFNEENNEEAGEHFTPREVIHLMTHLVFDPIKDRLPQILTIYDPACGSGGMLTEAQNYITDADGPFHAHGDVYLYGKEINDETYAICKSDMMIKGNNPENIRIGSTLSTDEFSAHRFDFMLSNPPYGKSWNSEVKYIKDGKGVIDPRFQVKLADYWGNVETMDATPRSSDGQLLFLMEMISKMKPTSASPLGSRIASVHNGSSLFTGDAGSGE…
17	VC1765	Acetobacter	Acetobacter pasteurianus IFO 3283-12	>BAI22372.1 type I/III endonuclease restriction R subunit (plasmid) [Acetobacter pasteurianus IFO 3283-12]	MDMVLFLNGLPIVTLELKNAWTHQTARYHGQKQYRERDANQTLLRFGRVLVHMTADTDEVWMATKLAGASTFFLPFNKGHNEGAGNPPNPNGHKTSYLWEEVLQPQSLAGIIQHFVLLEGKKTDPLTKKTLIFPRYHQLNVVRKLLSHAAQTGVGHKYLIQHSAGSGKSNSITWAAYQLIETYPAKLDLPGVRALDAPLFDSVIVVTDRRLLDKQLRDNIKDFSEVKNIVAPALKSSDLKAALENGKKIIITTIQKFPFIIDGIEDLGDKRFAVIIDEAHSGQSGIASDKMNQAMGGDPDEDDAQDKILAAMQARKMRGNASYFAFTATPKPITLEKFGEQQSDGRFRPFHLYSMKQAIEEGFILDVLANYTTYKGYYEIQKSIEDNPLFDTSKAQKKL…
17	VC1768	Acetobacter	Acetobacter pasteurianus IFO 3283-12	>BAI22374.1 type I DNA specificity S subunit (plasmid) [Acetobacter pasteurianus IFO 3283-12]	MTIAAYSKYDAYRDSGVQWVGQFPANWELARLGGLFEERRHKVSDTDFEPLSVTKNGIFPQLANAAKTNDGENRKLVRAGDFVINSRSDRKGSSGISPLDGSVSLINIVLEPKRILPEFCHHLLKSYAFVEEYYRVGRGIVADLWTTRYDEMRTILIALPSPDEQRTIAAFLDGKCALIDEAVRIKEKQIRLLVERRQILIQQAVTRGLNPDAPMKDSGIDWIGQIPAHWEVKRNKHMFVEINERSAKGEEQHLSMSQKLGLVPADLVEKSLASESYQGAKLVRTGDLVLNRLKAHLAVFSLAPMEGLVSPDYSVFRPLVQGASSDYFEILFKTSKYLGEFRLRVRGIVEGFYRLYTDDFMDCPLLLPPLDEQLQIVEHVRATTAQFHNVIAIKESQIT…
17	VC1769	Acetobacter	Acetobacter pasteurianus IFO 3283-12	>BAI22375.1 type I DNA methyltransferase M subunit HsdM (plasmid) [Acetobacter pasteurianus IFO 3283-12]	MNQTSHSSLVSFIWRIADDCLRDVYVRGKYRDVILPMVVLRRLDTLLEPTKDAVLEEVRYQKEDIGVTELDDEPLKDASGYVFFNTSHWTLKKLYNTATNNQQILLANIEDYLDGFSDNVKEIIGRFNLFEQMRHMAEKQVLLDVIEKFVSPWVNLTPNDIEDPEGNTLPGLSNLGMGYVFEELIRKFNEENNEEAGEHFTPREVIHLMTHLVFDPIKDRLPQILTIYDPACGSGGMLTEAQNYITDADGPFHAHGDVYLYGKEINDETYAICKSDMMIKGNNPENIRIGSTLSTDEFSAHRFDFMLSNPPYGKSWNSEVKYIKDGKGVIDPRFQVKLADYWGNVETMDATPRSSDGQLLFLMEMISKMKPTSASPLGSRIASVHNGSSLFTGDAGSGE…
18	VC1765	Staphylococcus	Staphylococcus aureus subsp. aureus MSSA476	>CAG41797.1 putative type I restriction enzyme protein [Staphylococcus aureus subsp. aureus MSSA476]	MISVIKNKEINFEQDIEASLVQYGGWESVRFQDTHYDANIALDPTVLLEFVKQTQPKNWKRYVSIYRTNAEQKFLKRLNEEITNHGILHVLRKGIRDRGVSFKVVYFQPASSLNTENIKNYEANRFQCVRQFQYSNKYRNTIDMVLMINGIPLVALELKNQYTGQNVEHARLQFEQDRDPKELIFQFNSRFLVYFAVDHFNVLMTTKLAKGNTYFLPFDQGSNGPGRVGGAGNPSNPSGYPTSYLWENVLTSYQLLDIFERFMNLEEKKKLLIFPRYHQLDVVKKLISDTQHHGPGKNYLIQHSAGSGKSNSIAWLAYHLASLHSNEDQPIYSSVIVVTDRTVLDRQLQNTLMSFEHTVGQVETIGDNKTSQDLKTAINDQKKIIITTLQKFPVIYDEI…
18	VC1768	Staphylococcus	Staphylococcus aureus subsp. aureus MSSA476	>CAG41798.1 putative type I restriction enzyme specificity protein [Staphylococcus aureus subsp. aureus MSSA476]	MSREMKYSGIEWIGYIPKYWTITKLKNIIDFISGYAFKSELFTISDNNKKVITIKSFNTKEIILDNLSYSNESLKFPTKYLLKNNDILFAMSGGTTGKNLLIEQVDDLYYINQRVGIIRSSFSKFIYYYINTGLFSEYINLFSSGSAQPNISATDIQNFIIALPEKETIKKIEIYINYQLKIISNIIDTTYQSIEELKKYKQSLITEAVTKGIDPNVEMKESGNDWIGSIPSNWSVRKIKHDFNLKGRIGWQGLTSNEYQTVGPYLITGTDFKKGIIRWDSCVRISEERFEEAPDIHIKENDLLITKDGTIGKVALATNVPKKVSLNSGVLLIREKLKNTINKKFMYYNLLSNMFWNWYNSNNQGASTIKHLYQGQFYNYSYAIPLLHEQQQIVQYLDD…
18	VC1769	Staphylococcus	Staphylococcus aureus subsp. aureus MSSA476	>CAG41799.1 putative type I restriction enzyme methylase protein [Staphylococcus aureus subsp. aureus MSSA476]	MSEFKRHQQTSINVQKQANLIWNVADILRGLYKPHEYGKVILPMTVIKRLHDTLLKTRDKVLKTAENTQSINDVMRERLLKNASGYSFYNTSLYTFETLLADPANIESNFRAYLNGFSENMQDILNNFKFDVEITTMADNDVLFYVIQEFNKADAYLGPDKMTSTDMGYVFEELVRKFSESYNEEAGAHFTSRDIIYLMTDLLLIEDKDTLFKEHVFKTVYDQTMGTSQMLSAMTERIHDMNDTAEVATFGQELNPETYAISKADTMIRGGDPENMALGSTLTSDRFEGFTFDYCISNPPFGVDWKKDQKAVKAEHELGELGRFGVGLPRVSDGQLLFQLNGISKLKETGRMAIIHNGSALFSGNPGAGESLIRQYVIENDWLEGIIQLPNDLFYNTGI…
19	VC1765	Burkholderia	Burkholderia pseudomallei K96243	>CAH34941.1 conserved hypothetical protein [Burkholderia pseudomallei K96243]	MSNLHQEHHFEAEICQSLSTNGWLYAEGDAAHYDRTNALFMPDLLAWIEATQSDTWQRLSKTHGPALHDRLAERVRKSLNERGTLDVLRRGVEMLGLKEPLSLVQFKPALAINPVIQQHYAANRLRVVRQVRHSQNQSQDALDLVLFVNGIAVATAELKSDFTQSVQDAVDQYRFDRQPQPKGGQVEPLLSFPGGALVHFAVSQTEVMMTTWLAGLGTRFLPFNRGNQGAAGNVPNQDGFATAYLWEEVWARDSWLDILHRYLIGKRDEKKQLKAVIFPRYHQLDATRRLVADVLAQGSGQRYLIQHSAGSGKTNSIAWTAHFLADLHDDNHHKLFDSVLVVSDRTVLDAQLQEAIFDFERTTGVVATITKEHGSKSAQLGQALKDGKKIIVCTIQTFP…
19	VC1768	Burkholderia	Burkholderia pseudomallei K96243	>CAH34943.1 putative type I restriction enzyme specificity protein [Burkholderia pseudomallei K96243]	MSLPQYAKYKDSGVPWLGQVPTHWLVQRLKEVIAFIESGVSVNAIDTPAGEGEPGVLKTSCVYSGEFTPSENKLVVPEELGRVACPVKAGTVIVSRMNTPDLVGASGVVRQNYANLYLPDRLWQVHFKNACPEFVHYWSQTHSYRAQVESACAGTSSSMKNLSQDEFRSFILPLPPPSEQSAIATFLKHETRKINALIAEQEKLLTLLAEKRQATISRAVTRGLNPDAPTKDSGVAWLREVPAHWNLKPMKRAVVFQRGHDLPSEDRVEGNIPVVSSGGISGWHNAAATKGPTIVTGRYGTIGEFVLLEEDCWPLNTALYTVQMHDNVPKYLWYMLQSLKHIFILNSLKSAVPGVDRNDIHPAIVCLPPAEEQPAIVAFLDAEISKLDALRADAERAID…
19	VC1769	Burkholderia	Burkholderia pseudomallei K96243	>CAH34944.1 putative type I restriction-modification methylase [Burkholderia pseudomallei K96243]	MNHQALSSFIWSVADLLRGDYKQSEYGRVILPFTVLRRLDCVLESTKSAVLAEFEAKSKKGLNPEPFLLRIVGDAKFYNTSPLDLVKLLGDQDHIRQNLYAYIQAFSPAARDIFERFDFYTQVERLAKADLLYLVTEKFANIDLHPTAVDNAQMGLVFEELIRKFAEISNETAGEHFTPREVIRLMVNLLFIEDDDVLTPGNAVVRAIYDPTAGTGGMLSVAGEFLLEHNPVARLRMYGQELNDESYAICKADMLIKGQDVENIVAGNTLSDDGHAGRQFDYMLSNPPFGVEWKKVEKTVRAEYEQKGFAGRFGPGLPRVSDGSMLFLLHLLSKMRPAQEGGSRFGIVLNGSPLFTGGAGSGESEIRRYVLENDLVEAIVGLPTDMFYNTGIATYVWIL…
20	VC1765	Xanthomonas	Xanthomonas campestris pv. campestris str. 8004	>AAY50224.1 Type I site-specific restriction-modification system, R (restriction) subunit and related helicases [Xanthomonas campestris pv. campestris str. 8004]	MSGHTEHAFETAIEVGLLSSGGYHKCQSADYDEALALFPADVIGFVKGSQATRWQQLETLLGSRTQATVLEALSKELEIKGALHVLRHGFKCYGKTLRLAYFRPNSGMNPEAAAKYAHNRLTITRQVSFTSVLKRPDGKPKRCIIDVTLAVNGLPVVTVELKNPLTGQPASEAIHQYQHDRDERDRLFAFKQRALVHFAIDPDEAWMTTRLKGRETVFLPFNRGDQHGAGNPPVPGNWKTHYLWDEVLNADSLLDILQRFMHLEIKERQIITDKGVRTVRKETMIFPRYHQLDAVRRLVGHARAHGSGHNYLVQHSAGSGKSNSIAWLAHRLASLHDAHEEKVFHSVVVVTDRRVLDQQLQNTIYQFEHKTGVVEKIDEDTRQLARALSGGTPIIISTI…
20	VC1768	Xanthomonas	Xanthomonas campestris pv. campestris str. 8004	>AAY50225.1 putative restriction endonuclease S subunits [Xanthomonas campestris pv. campestris str. 8004]	MTAPRASVLPQGWTRRRLRFDCLSNPVKSKLDIPDDTEVSFVPMDAVGELGGLRLDQTRELADVYNGYTYFADGDVCIAKITPCFENGKGAIAEGLVNGVAFGTTELHVLRPSATLDTRFLFYLTIAHDFRSHGEAEMLGASGQKRVPEEFLKDWTPSLPRMDVQQRIARFLDDKTARIDALIEKKQELLERLEEKRQALITRAVTKGLNPDLPMKPSGVDWLGYVPRHWEVKTLRRHVQRIEQGWSPQTERRMAEPDEWGVLKSGCVNLGIYDENEQKALPGTLDPKPELEVRANDVLMCRASGSMQYIGSVALVERTRTKLMFSDKTYRISLSSANTDREYFVRMMSAKHLREQIRLSVSGAEGLANNIPQSNVLEYLHAFPPLLEQVQIADFLRES…
20	VC1769	Xanthomonas	Xanthomonas campestris pv. campestris str. 8004	>AAY50227.1 type I restriction-modification system, M subunit, putative [Xanthomonas campestris pv. campestris str. 8004]	MNNQTHEELKGKIWEIANRLRGPYRPPQYRLVMLPLVVLRRLDCVLEPTKEAVLKQHEKLLAKDTPEQAMHRLLGKAADPKRKFPLYNVSAYTFEKLLGDAENIAPNLSNYINGFSPEARRIFERFKFGDQIDKLDASNRLFTIIKAMANIDLHPDRIDNLQMGYLFEHLVMRFNEQANEEAGDHFTPREVIRLMANLVYTGEHEVYKPGIVRSIYDPTCGTGGMLSESEKFILGQNAAAHLHLYGQEYNDESWAICCSDMLIKDEDTANIVKGDTLGDGKTKDGFEGERFHYMLANPPFGVEWKDQKTVVENEHANHGFAGRFGAGLPAINDGSLLFLQHMIAKMHPYEEGHPDKPGSKIAIVFNGSPLFSGDAGSGPSNIRRWIIEKDWLDTIVALP…
21	VC1769	Haemophilus	Haemophilus influenzae 86-028NP	>AAX87168.1 putative type I restriction-modification system, methyltransferase subunit [Haemophilus influenzae 86-028NP]	MEHSVHNKLVSFIWSIADDCLRDVYVRGKYRDVILPMFVLRRLDTLLEPSKDAVLEEMRFQKEELAFTELDDLPLKKITGHVFYNTSKWTLKSLYQTASNTPQYMLANFEEYLDGFSTNIHEIINCFKLREQIRHMSHKNVLLSVLEKFVSPYINLTPKEQQDPEGNKLPALTNLGMGYVFEELIRKFNEENNEEAGEHFTPREVIELMTHLVFDPLKDQIPAIITIYDPACGSGGMLTESQNFIEQKYPLSESQGERSIFLFGKETNDETYAICKSDMMIKGDNPENIKVGSTLATDSFQGNHFDFMLSNPPYGKSWSKDQAYIKDGNEVIDSRFKVTLPDYWGNVETLDATPRSSDGQLLFLMEMVSKMKSPNDNKIGSRVASVHNGSSLFTGDAGS…
21	VC1768	Haemophilus	Haemophilus influenzae 86-028NP	>AAX87170.1 putative type I site-specific restriction-modification system, S subunit [Haemophilus influenzae 86-028NP]	MRRYERYKDSGVDWLGEVPSHWELKRLKQLFVEKKHKQSLSLNCGAISFGKVIEKSDDKVTEATKRSYQEVLKGEFLINPLNLNYDLISLRIALSEIDVVVSAGYIVLKEKQIINKKYFSYLLHRYDVAYMKLLGSGVRQTINYGHISDSILVIPPLSEQQKIAQFLDDKTAKIDQAVDLAEKQIALLKEHKQILIQNAVTRGLNPDVPLKDSGVEWIGQVPEHWDVQRSKFIFKKIERKVNEEDQIVTCFRDGQVTLRANRRTEGFTNALKEHGYQGIRKGDLVIHAMDAFAGAIGISDSDGKATPVYSVCLPHDKQKIDVYFYAYYLRNLALSGFISSLAKGIRERSTDFRYSDFAELLLPIPPYLEQQKIADYLDKQTSKIDRAIALKTAHIEKLK…
21	VC1765	Haemophilus	Haemophilus influenzae 86-028NP	>AAX87171.1 putative type I site-specific restriction-modification system, R subunit [Haemophilus influenzae 86-028NP]	MVSGTKEKDLEIAIEKALTGTWRENMENKLGEPKAEYLPRHHGFKLAFSQDFDAQFAIDTRLFWQFLQTSQEAELARFQQLNPNDWQRKILERLDRQIKKNGVLHLLKKGLDIDSAHFDLLYPVPLASSGEKVKQRFEQNLFSCMRQVPYSASSNETVDMVLFANGLPIIALELKNHWTGQTAIDAQKQYLNRDLSQTLFHFGRCLAHFALDTEEAYMTTKLAGPATFFLPFNLGNNCGKGNPPNPNGHRTAYLWQEVFGKASLANIIQHFMRLDGSTKDPLDKRTLFFPRYHQLDVVRRLIADVSEHGVGKRYLIQHSAGSGKSNSITWLAYQLIEAYPRNEKAANGREADRPIFDSVIVVTDRRLLDKQLRDNIKDFSEVKNIVAPALSSAELRQSL…
22	VC1769	Synechococcus	Synechococcus elongatus PCC 7942 = FACHB-805	>ABB57090.1 type I restriction-modification [Synechococcus elongatus PCC 7942 = FACHB-805]	MTFESSQSTTEISSLQAEFLGVLQALGGSAGNSKLQQLLAWDDARYESVKAELMLQGRIQSGRGRGGSVTLMDSQGIAIATPPDLPMAAPLEPQPTGRQNLSAFIWSVADLLRGDYKQSDYGKIILPFTVLRRLDCVLAPTKAAVLEEKVLRESQGLAPEPFLLKKAGQNFCNTSPLDLKQLMGDADNIGENLRAYIQGFTPAVRDIFDSFEFHLQIDRLEKAGLLYLVTERFAQIDLHPDTVSNAEMGLVFEELIRKFAELSNETAGEHFTPREVIRLMVNLLFIEDDAALTQPGIVRSLYDPTAGTGGMLSVAEEHLTELNPSARLVLSGQELNPESYAICKADMLIKGQNIQNICFGNTLSDDKLPDAKYDYMLSNPPFGVEWKKIQKEVQREAEQ…
22	VC1768	Synechococcus	Synechococcus elongatus PCC 7942 = FACHB-805	>ABB57094.1 type I restriction-modification [Synechococcus elongatus PCC 7942 = FACHB-805]	MSFPRYPAYKDCGIEWLEKLPSHWNVLQLRRLIPEIESGVSVNALDHAPDEGIPSVLKTSCVYTGSFRPEERKEIIQEDIDRAACPVKSGRLIVSRMNTPDLVGAAGLSLVDYDYVFLPDRLWQVRISNVYPNFAYYWTQTQIYRDQVKMVCSGTSSSMQNLSQDNFLSFILPVPSDEEQIAIASFLDRETAKIDALIAEQQRLIALLQEKRQAVISHAVTKGLNPDAPLKDSGIEWLGQVPAHWKTGKIKHYFKTSSGGTPNTEEQALYYADSDSGIPWVRTTDIENQEVRSAEVSITNQAIQDTACEILPVDTVLVALYGGGGTVGKNGILTFPAAINQALCALLPSYYAVPMFTFRYIQFLRPFWMERAVSARKAGNISQELVRDTVFALPPLDEQ…
22	VC1765	Synechococcus	Synechococcus elongatus PCC 7942 = FACHB-805	>ABB57095.1 DEAD/DEAH box helicase-like [Synechococcus elongatus PCC 7942 = FACHB-805]	MTVHLESAFEAEICQDLAQQGWIYEEGAAADYDRALALYPPDLFAWLQQTQPEAWETLQQKQGTQAEAILLQRVRQQLDQVGTLDLLRYGLEVLGLPRSLKLAQFKPAFATNAEIRDRYEANRLRVIRQVRYSLHNQNCIDLVLFLNGIPVATVELKTDNTQNIADAVYQYKQDRNPKPAGQSPEPLLSFPSGAIVHFAVSNREVQMTTKLAGFATVFLPFNQGSDPGAPDCGAGNPVSSASGHRTAYLWQEVWQRDSWLEILGRYCITERNKKQQITRLLFPRYHQLIVTRRLQEAVLQEGAGHKYLVQHSAGSGKTNSIAWTAHFFSELHDADNRKVFDSVIVVSDRNVIDTQLQEAIESFERHKGVVAAITRDDGSKSSKLAEALKGDKKIVVCTI…
23	VC1765	Oleidesulfovibrio	Oleidesulfovibrio alaskensis G20	>ABB38656.1 Restriction endonuclease, type I, EcoRI, R subunit/Type III [Oleidesulfovibrio alaskensis G20]	MKPTDTSEKGLESIIVASLVEDAGYVQGDPQDYDREHAVDLAKLLQFLAATQPDTYEALGIDEEGPKRTQFLHRLQGEIAKRGVVDVLRGGIKHGPAHVDLFYGTPTPGNVKAAERFAANIFSVTRQLRYSRNETALSLDMAVFINGLPIATFELKNKLTKQTVLDAVQQYQRDRDPKELLFQFGRCAVHFAVDDHEVRFCTHLKGKGSWFLPFDKGYNDGAGNPPNPAGLATDYLWKETLSKEGLTDILENYAQVVEEKDEKTGKKRYKQIFPRYHQLKVVRMLLANAAESGIGRRYLIQHSAGSGKSNSIAWLAHQLVGLEHESKALFDSVIVVTDRRVLDKQIRDTIKQFAQVSATVGHAEHSGDLRKFLKAGKKIIITTVQKFPFILDEIGDEHR…
23	VC1768	Oleidesulfovibrio	Oleidesulfovibrio alaskensis G20	>ABB38657.1 restriction modification system DNA specificity domain-containing protein [Oleidesulfovibrio alaskensis G20]	MMKLAPYPEYKDAGVSWVGSIPAHWPEKRAKYYFKEIDDRSQTGDEEMLSVSHITGVTPRSQKNVTMFKAESNVGQKRCQPGDLIINTMWAWMSALGVSNHAGIVSPAYGVYRPRSNQDYDYYYLDSLLRIEGYRSEYICRSTGIRSSRLRLYPDKFLSMPVVCPPQEEQQTIARFLKAQDRLFRKFIRNKRRFIELLKEQKQNVINQAVTRGLDPKVQFKPSGVEWIGDIPEHWDARRLRTLAAVRASGVDKNTNEDEVPVMLCNYVDVYKNDRITAAIDFMKATATPEEIRAFELKAGDVIITKDSESWDDIAIPTFVPETIPGVVCAYHLALIRPFSGEIEGEFLFRAFSSDPVADQFRIAATGVTRFGLAQGAIKGAFFPLPPLEEQRAIIAHIN…
23	VC1769	Oleidesulfovibrio	Oleidesulfovibrio alaskensis G20	>ABB38658.1 N-6 DNA methylase [Oleidesulfovibrio alaskensis G20]	MNHVIHNSIVNFIWGIADDVLRDVYVRGKYRDVILPMTVIRRLDALLEPSKEKVLGMKKQLDGAGIANQHAALCQAAGEAFYNVSPFTLRDLKNRAKQQQLKADFEAYLDGFSPNVQEILDKFKFRNQIPTLIEADILGHLIEKFLDGRVNLSPKPVRDVDGNELLPALDNHSMGTIFEELIRRFNEENNEEAGEHFTPRDVVKLMADLIFLPVADDIESGTYLVYDGACGTGGMLTVAEERLAELAESHGKDVSIHLFGQEVQPETYAISKADLLLKGEGAEAENMKYGSTLSSDAFPSQEFDFMLSNPPYGKSWKTDLERLGGKGDIKDPRFVTQHANDSEYKMITRSSDGQLMFLVNKLSKMKHSTKLGSRIAEVHNGSSLFTGDAGQGESNIRRW…
24	VC1769	Oleidesulfovibrio	Oleidesulfovibrio alaskensis G20	>ABB39663.1 N-6 DNA methylase [Oleidesulfovibrio alaskensis G20]	MNEFTGSAASQADFIWKNAEDLWGDFKHTDFGKIILPFTLLRRLECALEPTREAVREAYATFKDADVELDTILRSTAEYPFFNTSEYSLGTLGSTKTRRNLEDYIALFSDNARAIFEEFDFGNTVIRLEKAGLLYKICQNFAKIDLHPEVVPDRVMSNIYEHLIRRFGAEVNEGAEDFMTPRDIVHLATALLLDPDDALFEASPGLIRTLYDPTCGTGGFLTDAMNHVGDYGGRDKVPPVLVPHGQELEPETHAVCVAGMLIRRLESDPGRDLSKNIRQGSTLSNDQFAGERFHYCLSNPPFGKKWEKDKNAVEAEHKKGELGRFGPGLPKISDGSMLFLMHLASKLELPINGGGRAAIVLSGSPLFNGGAASGESEIRRWLLENDLIEAIVALPTDLF…
24	VC1768	Oleidesulfovibrio	Oleidesulfovibrio alaskensis G20	>ABB39664.1 restriction modification system DNA specificity domain-containing protein [Oleidesulfovibrio alaskensis G20]	MSQYKAYPAYKDSGVEWIGQVPEHWKIAPVKYHYDARLGKMIQPAAVSDRDIEVPYHRAQTVQWERIVESDIKEMWASPRDIEQFSVSEGDLLICEGGDVCRAAIVKQPPEKNMIFQKSIHRIRSKGEYGVGWVMRLMQHLRSSEWIDVLCNKNTIVHFTSDKLGSLECPLPPPDEQASIAAALDRETARIDALIQKKTRFIELLKEKRQALITHAVTKGLDPNVKMKDSGVEWLGEVPEHWSSVPIKYMALERNSLFLDGDWIESKDISTDGIRYITTGNVGEGVYKEQGSGFISEETFHALGCTEVYGGDVLVSRLNNPIGRACMVPDLGVRVVTSVDNVIFRPDSKFNKKFIVYLFSSEEYFKHTSNLARGATMQRISRGLLGNIRVATPSIEEQT…
24	VC1765	Oleidesulfovibrio	Oleidesulfovibrio alaskensis G20	>ABB39665.1 Restriction endonuclease, type I, EcoRI, R subunit/Type III [Oleidesulfovibrio alaskensis G20]	MQASAHQEKHFQQYIIDRLVEQGWKLGDTQHYDNERAMYPEDLESWIKTSGQQEKWDKLERLNGAKTLEVLMARLDKALEKQGTMQVLRQGFSIAGCGLIEMTEAAPEDKRNAAVIERYQANILRVVPELKYHPAREFAIDLVLFINGLPVATVELKTDFTQSAEAAMDQYRNDRLPYDPKTKRREPLLTFKRGAVVHFAMSDSEIMMATKLDGESTFFLPFNKGRKDESGAVHAGNPPGEIKADGTQEYPVAYFWEAVCQPDSWLRIFHSFVYVETKDVVDIQGNWSKKETLIFPRFHQWTAVNQILADARQNGAGMTYLCDHSAGSGKTSTISWTAHDLVKLREDNGDAVFNSVIIVTDRNVLDGQLQDAVKQIDHQFGVIAAIDRQKSSKSKSKQL…
25	VC1769	Thiobacillus	Thiobacillus denitrificans ATCC 25259	>AAZ98633.1 type I restriction-modification system methyltransferase subunit [Thiobacillus denitrificans ATCC 25259]	MRTVVRMRGARITAMSKSHELSNFIWSIADLLRGPYRPPQYERVMLPLVVLRRFDCVLESTKDAVLAKYAQYQGKLEGDALDGVLNKISGQRFHNHSPLSFEKLKGDPDNAHLHLVSYINGFSENVRKIFERFEFGNEIERMREHNILFLVIKKFCEVDLHPGAVDNIEMGLLFEDLIRRFNEQANETAGDHFTPREVIRLMVSLLFMHDDDLLSKPGTVRKMLDPTCGTGGMLSETRKYLREHQSGARLFVYGQDFNPRSYAVAASDLLLRTNLADAETSTIKFGDTLIDDQFPGERFDYFLANPPFGVDWKRQQKDVVREHEKQGFAGRFGAGTPRVNDGALLFLQHMVSKFEPVDPANNLDGSRLAIVFNGSPLFTGGAGSGESEIRKWIIENDWL…
25	VC1768	Thiobacillus	Thiobacillus denitrificans ATCC 25259	>AAZ98635.1 putative restriction endonuclease S subunit [Thiobacillus denitrificans ATCC 25259]	MNSQSLSAPISWRRMKLKYLVALKSGEAIPGESIKETGDYPVYGGNGFRGYTNSFTHEGERILIGRQGALCGNINYAEGKFWATEHAIVATPKTNFETAWLGETLRVMNLNQYSQSAAQPGIAVEVVENLVIAVPPEGEQRRIADSLHQLSAPIDKLILEKQKLLTLLTEKRRTVIADFLIKGLNKDTPRRDSDIPWLGEIPAHWKVERAKWLFTERDDRSDSGDEELLTVSHLTGVTSRAEKDVNMFMAESLEGYKRCEAGDLVINTLWAWMGAMGIARQPGIVSPAYNVYQPVAQLDPEYIDLLVRTPRFVEEITRYSKGVWSSRLRLYPEGLYEAWLPVPPLDEQRDIVARVQAETRKLDALAEATERTVTVLQERRSALISAAVTGQLDLGDAHAN
25	VC1765	Thiobacillus	Thiobacillus denitrificans ATCC 25259	>AAZ98638.1 DEAD/DEAH box helicase [Thiobacillus denitrificans ATCC 25259]	MNPNVQECSFEETIEAHLFANGYASLPASDYDAALALFPTSVLTFVRATQLKEWAKLEALHGANTEATVLKDLTHWLDTHGTLAVLRNGFKCYGRTLRVAYFKPAHGMNPELAAQYAANRVGVIRQLRYSQRNTNELDLVLSINGIPVFTAELKNPMTGQTVTNAIAQYQHDRDHREPLFEFKRRALVHFAVDTEQVFMTTRLAGSATHFLPFNKGLDGGAGNPPDPAGRAYRTAYLWEEVWQRDSLLDIFARFIHLQVEEKRTDDGRKIKKETMIFPRYHQLRAVRELEDAARTEGPGHNYLVEHSAGSGKSNTIGWLAHRLASLHNESDHKVFDSVIVITDRRVLDRQLQDTIYQFEHRQGVVQKIDEDSRQLAEALTNSVPIIISTLQKFPFVARQ…
26	VC1769	Nitrosococcus	Nitrosococcus oceani ATCC 19707	>ABA59140.1 N-6 DNA methylase [Nitrosococcus oceani ATCC 19707]	MNTENHSQTAAFLWSIADLLRGDFKQSQYGRIILPFTLLRRMECVLEPTKDKVVQQATVHQHKPDHVREMLLRRAAGDLQFFNASPLTLGTLSDTQTAADLMSYAQSFSTDACEIFEHFEFENFVQQLSSANLLYQVVQRFAATDLSPARISNFGMGIIFEELIRRFAESSNETAGEHFTPRDIVHLTTSLVITGQDDKLAPNRIVTIYDPTAGTGGFLSEGDEYIQSISEKVSVSLHGQELNPESYAICKADMLIKGQDVANIKLGNTLSNDQLTGPEHRFDFMLSNPPFGVEWKKVQKQITGEHKHKGFNGRFGPGLPRVSDGSLLFLLHLVSKMRDPRDGGSRIGIILNGSPLFTGGAGSGESEIRRYLLQHDLVEAIVALPTDMFYNTGIATYVW…
26	VC1768	Nitrosococcus	Nitrosococcus oceani ATCC 19707	>ABA59141.1 Restriction endonuclease S subunits-like protein [Nitrosococcus oceani ATCC 19707]	MTGLVDTNLATQAATGSPDQGGASAGGIPKYREYKNSDVVWIGEVPSFWEVKPFKWLLTHNEGGVWGDDPAGEGDTIVLRSTDQTVDGNWNVTDPAVRHLTVKENASAVLEAGDLVVTKSSGSALHIGKTTLVNVDMAKLGYCYGNFMQRLRLGQKYIPKLAWYVMNNDLVRLQLNLLSNSTTGLANLNATLIGEILLPVPPVEEQTQIARFLDHETARIDALIEEQQRLIELLKEKRQAIISHAVTKGLDPTVPMKDSGVEWLGEVPAHWITKPLKHLAELNPKKSGYHGDRDELCSFVPMEKLKTGVIQLDEERFIADVISGYTYFEDGDVLQAKVTPCFENRNIAIADGLTNGVGFGSSEINVLRPFPDVNASFLYYRLQEDGYMGICTASMIGAG…
26	VC1765	Nitrosococcus	Nitrosococcus oceani ATCC 19707	>ABA59142.1 conserved hypothetical protein [Nitrosococcus oceani ATCC 19707]	MADSREAQFQQDIINALAAQGWRVGTARGYDRPSALYTEDFLGYFKDAWPERWDKFAKANPNDPESVLVQKLVRELEQHGTLDVLRHGFKVPAVKVELCSFKPDHAMNPDTLKGYQCNRLRVVPEVAYSPHARDATGQGGGYNPRLDLVLFVNGLPTATLELKSQFKQSVENAKRQYRHDRPVKDPLSRKPEPLLTFKRGALVHFAVSQDEVAMTTRLAGKDTCFLPFNLGSEDGGAGNPPPADDGQYATGYLWQRLFQPAAWLKVLGRFLHLEKKTVEGFDGQLSTKETMIFPRYHQWEVVNQLIETTRSEGPGKRYLIQHSAGSGKSNSIAWTAHQLAALYDDAGQKLFNSVIVVTDRTVLDSQLQNTIYQFEHAHGVVRPITRDIGNQSKSQQLAE…
27	VC1765	Phocaeicola	Phocaeicola vulgatus ATCC 8482	>ABR41036.1 type I restriction enzyme HsdR, putative [Phocaeicola vulgatus ATCC 8482]	MVTPAKSNEQAFEWLIEQALVGNTKEERKHNKEIADFDTQNPGNEKFYWGRPDDLKKELAIDTVRLWSFLNATQSEKLKEYKGKDLETALPKQIAKIISTKGILEILRKGIDLDNLEGIKLFYPKPSEADSEESKRLYAQNQFCVTRQQTFSSSNKGLEIDMVISVNGLPLFTMELKNPWTGQTARYNGIKQYKEERNPKEPLLNYGRCLAHFTMDKDEVYFTTRLNEGKTFFMPFNQGLPNGLGAGNPVNENGYKTSYMWERILTKDTLSDIIMNYALFDYGEAKTRKKVPHILRNAKKLIFPRFHQLDVVDKLIADVQENGVGKRYLIEHSAGSGKSNSLTWLAFKLIKSCASSENAVRSRGLGQQLFNTVIVVTDRRILDKQITDNIKAFGQSEKT…
27	VC1768	Phocaeicola	Phocaeicola vulgatus ATCC 8482	>ABR41038.1 type I restriction-modification system S subunit [Phocaeicola vulgatus ATCC 8482]	MEKYNSYKDSGIQWLGKIPSHWEIKRSRLIFDENVETNSTCNNTNQLQFRFGTIEPKKSQEMDSDLKKIISKYTIVQNGDIMINGLNLNYDFVSQRVAQVKEKGIITSAYIALRPKENICSDYFTYLLKGMDARKVFHGMGCGVRLTLSFKEFRNELLPIPPLEEQQSMATYLDKATAEIDKAIAQQQRMIDLLNERKQIIIQRAVTKGLDGNVEMKNSGLNWLGQIPSHWESLPLTYVFEMRNGYTPSKNDPTYWTNGSIPWYRMEDIRKSGRFLREAMQYVTTKAINGKGTFKAGSYIMAICTASIGEHAMLIADSLANQRFANFKIRKSLIESFYPLFLFYYMYVVGDFCRENSNSTCFQYVDMGALKRFPIPKPSMEEQKNIVSSLTQNLQQINT…
27	VC1769	Phocaeicola	Phocaeicola vulgatus ATCC 8482	>ABR41039.1 type I restriction-modification system M subunit [Phocaeicola vulgatus ATCC 8482]	MEQLIALIWNIADDVLRDVFLRGQYRDVILPMVVLRRLDALLEPTKVAVEQEYKSQIEAGLADNLDEEALKDESGQTYYNLSKWTLNRLKNQSSDNNDINYTNFIEYLNGYSENVKDVLKNFEFYAKVKKLADNDRLISIIERITDPRLNLTDRPATDPDGLPLPAVSNLQMGTLFEELLRRFNEENNEEAGEHFTPRDVIELLAKMVFEPVKDNLPKIISLYDPACGSGGMLTEGRDYLLNMGVTPNAIQMYGTEVNPETYAICKSDFIIKGVDPEGMHRGNTITENHFHNKQFGYMLTNPPYGKSWKEDKKKIYHDKDLLDARFNLKLTNFIGEEEIVDSTPRTSDGQLLFILEEVDKMKSLEAQPQGSRVASIHNGSSLFTGDAGSGESNIRRYYL…
28	VC1769	Methylobacillus	Methylobacillus flagellatus KT	>ABE50869.1 N-6 DNA methylase [Methylobacillus flagellatus KT]	MNVHTHEVLKSTIWEIANRLRGPYRPPQYRLVMLPMVVLRRLDCVLEPTKDKVLKQYEKLTAQNMPESAMERLLGRAADPKRNHPLYNTSPFTFERLLGDPENIAPNLVSYINGFSPTARTIFERFKFTDQIEKLDASNRLFTIVKAMADVDLHPDRIDNLQMGYLFEHLVMRFNEQANEEAGDHFTPREVIRLMANLVYTGEKDVYTPGIFRTIYDPACGTGGMLSESEKFILDQNRQANLALFGQEYNDESWAICCSDMLIKDEDTSSIVLGDTLGDGKTRDGFEGEKFHYMLANPPFGVEWKDQKTIVEKEHKELGFAGRFGAGLPAINDGSLLFLQHMISKMHPYKAGDENAVGSKIAIVFNGSPLFSGDAGSGPSNIRRWIIENDWLDAIVALP…
28	VC1768	Methylobacillus	Methylobacillus flagellatus KT	>ABE50871.1 restriction modification system DNA specificity domain [Methylobacillus flagellatus KT]	MSARDWQALPAGWSRRRLRFDVRTNPVKSELELPGDAEVSFVPMDAVGELGGLRLDQTRELADVYAGYTYFADGDVCIAKITPCFENGKGAIAEGLKNGVAFGTTELHVLRPLPTLDARFLFYLTIAHDFRSHGESEMLGAGGQKRVPEGFLKDWTPPLPCIQVQQRIARFLDEKTAQIDGLIEKKRALLDRLAEKRQALITRAVTKGMNPDAPMKPSGIDWLGDIPAHWEVRGLTKCTTRVDYRGATPEKSSSGVFLVTAKNIKNGRIDYQISQEYIPEDIYEQAMRRGLPKLGEVLFTTEAPLGEIAQVDREDIALAQRIIKFTTSTPELENDYLAYWMMSMPFQAQIQSRATGSTAVGLKASKIVDLPCLLPPKDEQKDIISQVRQSLMKIDEIET…
28	VC1765	Methylobacillus	Methylobacillus flagellatus KT	>ABE50872.1 protein of unknown function DUF450 [Methylobacillus flagellatus KT]	MSGHTENDFETAIEAGLIGTGGYVKRSPNAYDESLALFPDDVTGFLKDSQATKWAQLEALLGVKTEATVLDSLAKELEIKGTLHVLRHGFKCYGKTFRLAYFRPNSGMNPEAAALYAANRLTITRQVAFTSVMKNAEGKHRRCIIDVTLSLNGLPVVTAELKNPLTGQRAADAVRQYVEARDERDLLFAFKKRALVHFAVDPDEVWMTTRLKGKETVFLPFNRGHNHGAGNPPVEGNWKTHYLWDEVLQADSLLDILQRFMHLEVKERQVKTDKGARTIRKETMIFPRYHQLDAVRKMVAHAREQGSGRNYLIQHSAGSGKSNSIAWLAHRLASLHDAQDQKVFHSVVVVTDRRVLDQQLQNTIYQFEHKTGVVEKIDEDTQQLARALSQGTPIIITTI…
29	VC1765	Stutzerimonas	Stutzerimonas stutzeri A1501	>ABP77955.1 type I restriction-modification system endonuclease [Stutzerimonas stutzeri A1501]	MLGWLEDSQPAAMDKLRAMNGAGTRDVVVDRLVKQLENKVDGGTVNVLRYGFAVAGGGTLAMSQALPEDARNDTVIARYAANRLRVVPQLRYSLDKADEIDLAFFINGIPVATVELKTDFTQSVQAAMQQYRMDRRPERKSGGLEPLLTFKRGAVVHFAMSDSDIRMTTKLAGDSTFFLPFNRGNDGAAGNPPGENGHYPVSYLWERVLQKDNWLHIFHRFVLQERKETQNAEGKTYFKEGLIFPRFHQWEGVTKMIDAVRVEGAGQPYLIQHSAGSGKTNTIAWTAHSLIRVRRPDGEPYFHSVIVVTDRQVLDQQLQDAIQQIEHQAGVVCAIDRQQSSLPKSQQLAKAMLDGVPIIVCTLQTFPYAQKAILGEQSLRNRRFAIIIDEAHSSTGGST…
29	VC1768	Stutzerimonas	Stutzerimonas stutzeri A1501	>ABP77958.1 type I restriction-modification system, S subunit [Stutzerimonas stutzeri A1501]	MSHYKPYPAYKDSGVEWLGRVPEHWTIGPYKATIQIENGSDYKEVEADDGYPVIGSGGPFAYSSKLMYDGESVLLGRKGTIDKPLYVNGAFWAVDTMYWSIIKPGAHGRFAYYTATTIPFDMYSTNTALPSMTKSVLGSHVVAFPGFEEQQAIAGHLDRETARIDALVEKKIRFIELLREKRQALITHAVTKGLDPSVKMKDSGVEWLGAVPEHWVIKRFRDICISISTGPFGTALGNEDYITGGIPVINPSHIIDEQCSPDPDITVSTETALRLSFWAMRAGDLVTARRGELGRAAIIFGEQDGWICGTGSLRVRPNPSQALTEYLHTVLQSRYAREWLNLASVGATMANLNEGILGSLPLALPPSTAEQEKLLSSLAAQSERLIKIEQKAALSVALL…
29	VC1769	Stutzerimonas	Stutzerimonas stutzeri A1501	>ABP77959.1 type I restriction-modification system, M subunit [Stutzerimonas stutzeri A1501]	MNQQTLAPFIWNIADLLLGAFKPSEYGRIILPFTVLRRLECVLEPTRDKVRSQFESMKASGVDMDLILPTTAGATFYNVSQFSLGSVGSTSTRANLEDYIAKFSANARQVFEHFAFDTWLAKLENRNLLYLVTQKFAAVDLHPDKISNHEMGLVFEHLIRKFAESSNDDAGQYFTPRDVVRLATTLVFAPDHQALNGEGVVRTVYDCAAGTGGFLSSAIEQVYEWNPNARLVPYAQELNPETYAISVADKLIQGYDTRNIKLGNTLSDDHLPHEQFDYCLANPPFGVKWENVQKQVQAEHSQQGFAGRFGAGLPRVGDGSLLFLMHLLSKRKPVELGGSRIGIVLSGSPLFNGGAGSGESEIRRWILENDWLEAIIALPTDLFYNTGIGTYIWVLSNHK…
30	VC1769	Roseobacter	Roseobacter denitrificans OCh 114	>ABG33497.1 type I restriction-modification system DNA methylase, putative [Roseobacter denitrificans OCh 114]	MSDAQTKNTSLADFIWKNADDLWGDFRHTEFGKIILPFTLLRRLECVLAPTREEVRETVKNLGDSGIDMDVILRQQTGFPFYNTSNYDLRSLGATRTRANLEDYISQFSDNARVIFEQFDFANTIARMDRAGVLYKICQNFAAIDLHPDTVPERTMSNVYEHLIRRFGAEVNEAAEDFMTPRDVVHLAIELLLDPDDQLFIENPGLIRTLYDPTCGTGGFLSDGMEHVRNLQDRYSIAPVIIPYGQELEPETHAVCLAGMLLKTLETDPGRDLSKNIALGSTLSADKHRPEKFHYCVSNPPFGKKWEKDQADVTREHKEQGFEGRFGPKLPRVSDGSMLFLLHLLSKLESPENGGGRAAIILSGSPLFNGNAGQGESEIRRHLLEQDVVEAIIALPTEI…
30	VC1768	Roseobacter	Roseobacter denitrificans OCh 114	>ABG33498.1 type I restriction-mod [Roseobacter denitrificans OCh 114]	MSEDAAVSQWKEYPFWAVAKPKSVSNASAESLLSVYLDRGVIPYSEGGGLVHKPAESLEKYQLVEPGDLVLNNQQAWRGSLGVSTYRGIVSPAYRIFELNGEVVDTRFSHYLFRSRPYVEKIMLASLSVGDIQRQVKWPLLRVLLLRVPNISTQSKIAEYLDCETARIDGLIEKKTRFIALLKEKRIAVITHAVTKGIDAAVVMKPSGEDWLSDIPAHWTVVPPTALFTESKERAREGTQMLSATQKYGVIPLAEFERLEQRQVTMALVHLDKRKHVEVGDFVISMRSMDGGLERARAVGNVRSSYSVLKCGPHVEGRFYGYLLKSGLYIQALRLTSSFIRDGQDMNFSHFRKVKLPKLPVAEQAAIADHIDTQTARIDSLITKTDRSIALLREKRAAL…
30	VC1765	Roseobacter	Roseobacter denitrificans OCh 114	>ABG33499.1 type I restriction-modification system endonuclease, putative [Roseobacter denitrificans OCh 114]	MSDLHHEKHLEAYIVERLRAQGWLVGTTDDYDADRALYPEDLADWLKATQAPKWDRLEAMNGAKTLDKVASRLEAALEKHGTLHVLRRGFDIAGAGHLDMSEAAPEDQRNATTLHNYAANRLRVVPQLKYHPGRALAIDLVLFLNGLPLATVELKTDFTQSVEHAKAQYRRDRAPVDGGRKHPLLTFKRGAIVHFAMSDSEIWMATKLAGEDTFFLPFNRGHDGHGGNPPRNDGEYPVAYFWEDICRPDAFLRIFHSFVYVEKKEVVDLRGNWTTKETLIFPRYHQFDAVNKMIADAKANGPGQSYLCEHSAGSGKTSTIAWTAHDLIKLRHDDGRPVFDAAIIVTDRNVLDGQLQDAVQQIDHQSGLIAAIDRDTSSKSKSEQLTEAMTKGTPIIVVT…
31	VC1765	Cytophaga	Cytophaga hutchinsonii ATCC 33406	>ABG60178.1 restriction enzyme type I helicase subunit; type I restriction enzyme HsdR [Cytophaga hutchinsonii ATCC 33406]	MPSQTNEQALESSIEKCLTGTSLEQLKEQKVSLHIANERRELYRAGNGYYIGSPEDFNAQFALDEKRFWDFLETTQQEELSKLQKQSDWKLKIIERLNYTVKKYGILRLFRKGLDIDDAHFTLLYPLPLASSSETVRTNFESNQFSVTRQLRYSLINTKEEIDMVLFVNGLPFATMELKNHWTGQNAKVHGQNQYKTKRDINQPLLNFGRCIVHFAVDTDEAYMTTRLNGNDTFFLPFNLGQREPLFGKGNPVNPFGHKTSYMWEEIFTRKSIANIIQHFVRFDGKETDPLSKKTLYFPRYHQLDVVRKLVDDASKKGVGQTYLIQHSAGSGKSNSITWAAYQLIETYPESDNLPGSKGVSNPLFDSVIVVTDRRLLDKQIRENIKEFSEVKNIVAPAY…
31	VC1768	Cytophaga	Cytophaga hutchinsonii ATCC 33406	>ABG60181.1 probable type I restriction-modification system [Cytophaga hutchinsonii ATCC 33406]	MKTKLQKYPAYKDSGVEWLGEIPKHWECIRMKHLFRDYSEKNKQNEELLSVTQNQGVVPRSWVESRMVMPSGALESFKFIQKGDFAISLRSFEGGLEYCHHDGIISPAYTVLKTKRKIANQYYKYLFKSSAFISELQTSIVGIREGKNISYPELSYSLLPIPKIDEQSCIATFLDDKTAKIDQAISIKQKQIELLKERRQILIHKAVTRGLNPKVKMKDSGVEWIGEVPEGWEVKKLLGLCNFIRGNSSFGKDDLLNDGEYVALQYGKTYKVNEVNEEYNYFVNNEFYKASQIVNYGDTIIIATSETIEELGHTAYYKRNDLGLIGGEQILLNPNNDKINSHYLYFTSRVFSKELRKYATGIKVFRFNINDLKTIYIAIPPLSEQQQIVEYIETTTAKI…
31	VC1769	Cytophaga	Cytophaga hutchinsonii ATCC 33406	>ABG60183.1 restriction/modification methyltransferase [Cytophaga hutchinsonii ATCC 33406]	MNQAVHNKLVSFIWSIADDCLRDVYVRGKYRDVILPMVVLRRLDALLEPTKDAVLEEMAFQKDEAKFTEWDENGLRQASGYVFYNTSEWTLQRLHDTATNNQQILQANFEDYLKGYSGNVKEIIEKFNLKRQVQHMASKDVLLNVLEKFTSSYINLTPFEKNDPDGRKLPPLSNLGMGYVFEELIRKFNEDNNEEAGEHFTPREVIDLMTHIIFEPIKDKLPPVMTIYDPACGSGGMLTESQNFIKDEDGEIKAKGDVYLYGKEINDETYAICKSDMMIKGNNPENIRVGSTLSTNEFAGTTFDFMLSNPPYGKSWASEQKFIKDGKDIIDPRFKIKLQNYWGIEEEADATPRSSDGQLLFLMEMVNKMKPLSQSKLGSRIASVHNGSSLFTGDAGGGE…
32	VC1765	Shewanella	Shewanella frigidimarina NCIMB 400	>ABI72446.1 type III restriction enzyme, res subunit [Shewanella frigidimarina NCIMB 400]	MMNISKESIFQSDILSQMQSQGWLLGESSKYNKQLALYPEDVIDFVKATQPEQWDKLAQHFPDTERNPTATADALLKSLERDLQNKGTLWVLRNQVKDRGAKFTLCSFKPDHDLNPDASARYDKNILKVVPELVYSPNGYDGRLDLTLFVNGIPVATCELKSEFKQSITNAKVQYMKDRQPKDPITKKPEPLLTFKRGALVHFAVSQYNVAMTTRLAGKKTFFLPFDQGTAEGGQGNDIPEDPNEYATSYLWNEIFQKDNLLLILSRYIHLEVKDEEHLDGSIKVKETLIFPRYHQWAVVSKLLNTVDIEGTGQKYLIQHSAGSGKSNSIAWLAHQLASKHYTSPSIEIDHPELGKKVGDKVFDSVIVITDRTVLDSQLQDTIYQFDHNEGMIARVNRE…
32	VC1768	Shewanella	Shewanella frigidimarina NCIMB 400	>ABI72448.1 restriction modification system DNA specificity domain [Shewanella frigidimarina NCIMB 400]	MTGRYKAYSEYKDSGVEWLKLLPSTWQVLKVKFLLKNGSEGIKIGPFGSALKLEDMVEKGIRVYGQENIIKRDFTLGKRFISQTKYKDMKVYTAEAGDILITMMGTSGKCQVVPENADLGIIDSHLLKLRTNSKILPELFRLLVDEAQEIKDQISKQGKGSIMLGLNSSIVKELEFPLPSIEEQTQILCFLDHETAKIDDLIAKQEKLIELLKEKRQAVISHAVTKGLNPDSPMKNSGVVWLGEVPEHWVVCCLKHIKGKEKGSFVDGPFGSNLKSEHFVDDGDVYVIESNFATTGMLDTSKLKTISVAHFETISRSETKEGAIILAKIGARYGMNSILPCLPHKAVVSGNCLSLKINEKTMDVLYCHQLLTHLKQEGAMDDGVNVTAQPALSLGQLNN…
32	VC1769	Shewanella	Shewanella frigidimarina NCIMB 400	>ABI72449.1 N-6 DNA methylase [Shewanella frigidimarina NCIMB 400]	MTNNFSQTAALLWSVADILRGDFKQSQYGRIILPFTLLRRLECVLEATKPDVLAKYEAVKAMPLEAQDKLLTHTAQLSFYNTSKMDLHRLGEMGIASNLESYIQSFSPNAREIFEHFDFFNTIDKLAEADLLYKVAKQFANAPLSPENISNYGMGLVFEELIRRFAESSNETAGEHFTPRDIVRLTTSLVFSNDDDVLTQAGLVRSIYDPTAGTGGFLSSGMEYLHELNEKASLSAFGQELNPESYAICKADMLIKGQKVDNIKLGNTLSNDLLRNDKFDYMLSNPPFGVDWKKIQKFINTEYTDKGFEGRFGAGLPRVSDGSLLFLMHLVSKMRPKHEGGSRIGIILNGSPLFTGGAGSGESEIRRYILENDLLEAIVALPSDMFYNTGISTYVWILS…
33	VC1765	Alkalilimnicola	Alkalilimnicola ehrlichii MLHE-1	>ABI57133.1 type III restriction enzyme, res subunit [Alkalilimnicola ehrlichii MLHE-1]	MAGHSELAFETAIEASLTSAGGYEKRNASAYDEALAIFPEDVTGFLQDSQAAKWGQLEALLGEKTRATVLHSLAKELEIKGTLHVLRYGFKCYGKTFRLAHFRPNSGMNPEAAAAYALNRLTVTRQVAFTSVMKKADGPKSTKNRRCIIDVTLSLNGLPVVTAELKNSLTGQRAADAVKQYKQDRDERDLLFAFKKRALVHFAVDPDEAWMTTRLKGKDTVFLPFNRGHDHGAGNPPVENNWKTHYLWDEVLEKDSLMDILQRFMHLEVKERQVKTDKGVRTIRKETMIFPRYHQLDAVRRLVVHARANGSGHNYLVQHSAGSGKSNSIAWLAHRLASLHDAEDQKVFHSVVVVTDRRVLDQQLQNTIYQFEHKTGVVEKIDENTQQLAQALSGGTPII…
33	VC1768	Alkalilimnicola	Alkalilimnicola ehrlichii MLHE-1	>ABI57135.1 restriction modification system DNA specificity domain protein [Alkalilimnicola ehrlichii MLHE-1]	MIDVTLPATWSSKRLKYLATYNDEVLPESTDEEAEIDYVEISGVSLSRGVEQVERITFGKAPSRARRKVRSGDILISTVRTYLRAIAKVDEASPDLIASTGFCVVRPDREEVDSGYLGWAAKSEPFVSEVVSRSVGVSYPAINASELVTIEMPLPPLETQRRIAQFLDEKTARIDGLIEKKRALLDRLAEKRQALITRAVTKGLNPEAPMKPSGIDWLGDIPAHWDLVPFKWRCQVQSGQVDPREPEYTDMPLIAPDYIESGTGRLYDVPSAEEQGAISGKYFCSEGSVLYSKIRPALRKVALFDSVCLCSADMYAIDPGKYFERRYLFYFLLTDAFTAYAELESLRVAMPKVNREALGAFVLPIPFLDEQTEIADYCSRVDRENRFAADEVKRSVQKL…
33	VC1769	Alkalilimnicola	Alkalilimnicola ehrlichii MLHE-1	>ABI57136.1 N-6 DNA methylase [Alkalilimnicola ehrlichii MLHE-1]	MNLQLHDQLKSHIWEIANRLRGPYRPPQYRLVMLPMVVLRRLDCVLEPTKEAVLKQYEKLSAQGMPENAMEKLLGKAADPDRTHPLYNTSPFIFEKLLGDSENIAPNLVAYINGFSPTARAIFERFKFTDQIEKLDASNRLFTIVKAMSEVDLHPDRIDNLQMGYLFEHLVMRFNEQANEEAGDHFTPREVIRLMANLVYTGEQDVYTPGIYRTIYDPACGTGGMLSESEKFILDQNSQANLALFGQEYNDESWAICCSDMLIKDEDTSSIVLGDTLGDGKTRDGFEGKQFHYLLANPPFGVEWKDQKTVVEKEHKEMGFAGRFGAGLPAINDGSLLFLQHMIAKMHPYKEGDDDSVGSKIAIVFNGSPLFSGDAGSGPSNIRRWIIENDWLDAIVALP…
34	VC1769	Shewanella	Shewanella sp. W3-18-1	>ABM23937.1 N-6 DNA methylase [Shewanella sp. W3-18-1]	MDHSVHNKLISFIWNIADDCLRDVYVRGKYRDVILPMVVLRRLDTLLEPTKEAVLEEVKFQKEEMQATELDDEPLKAASGYVFYNTSKWTLKSLFNTATNNQQILLANFEEYLLGFSDNVKEIIECFNLKSQIRHMASKQVLLDVVEKFVSPYINLTHETVEDPDGNKMPALTNLGMGYVFEELIRKFNEENNEEAGEHFTPREVIELMTHLVFDPVKDQLPLTMTVYDPACGSGGMLTESQNFIEEKYPNDSRDVYLYGKEINDETYAICKSDMMIKGNNPENIKVGSTLSTDEFAASRFDFMLSNPPYGKSWASEQKHIKDGSDVIDPRFKVSLKDYWGNLEVVDATPRSSDGQLLFLMEMVNKMKDPSVSPLGSRIASVHNGSSLFTGDAGGGESN…
34	VC1768	Shewanella	Shewanella sp. W3-18-1	>ABM23938.1 putative type I site-specific restriction-modification system, S subunit [Shewanella sp. W3-18-1]	MINIAEMPKYQTYKDSTEGWIGDVPEHWDIRKLKHLFYEKKHRPNMSLNSGAISFGKVVTKDDEKILLSTKASYQEVLSGEFLINPLNLNYDLISLRIALSEIDVVVSAGYIVIKEKEELQKQYFKYLLHRYDVAYMKLLGSGVRQTISFNHIANSLLVFPPLEEQSLIANYLEKKTAQVDEAIAIKEQQISLLKERKQIIIQQAVTQGLDPNVPMKDSGVDWIGKVPAHWEVRRSKFVFTQRKERAWKDDVQLSATQAYGVIPQDQYEELTGKRVVKIQFHLDKRKHVEKDDFVISMRSFQGGLERAWSQGCIRSSYVVLRALDEIDPSFYGYLLKLPSYIAALQQTASFIRDGQDLNFDNFSKVDLFIPPIEEQKEIANYVSAFMKSSDEGIELLFA…
34	VC1765	Shewanella	Shewanella sp. W3-18-1	>ABM23940.1 type III restriction enzyme, res subunit [Shewanella sp. W3-18-1]	MVSQTNEQALESAIEKCLAGISTEELKEGLSQQSLGAGYFIGAASDFNMQYAIDERFFWQFLQKTQEEELAKLQKNNPSDWQRKLLERFDRLIKKHGILHLLKKGLSVDDAHFNLLYPAPLASSSEKVKQNFADNVFSCTRQVRYSMANPLQEIDMVLFINGIPLITLELKNAWTGQTARYHGQKQYRDDRDATQALLTFGRCLVHMAVDTDEVYMTTKLSGGSTFFLPFNKGHNLGQGNPPNPTGHKTAYLWQEVFTKESLANIIQHFVRLDGSSKDPLPKRTLFFPRYHQLDVVRKLVDHAAQHGVGQTYLIQHSAGSGKSNSITWAAYQLIETYPASSDVAGGKSLEQPLFDSVIVVTDRRLLDKQLRDNIKEFSEVKNIIAPANKSSELKQALEN…
35	VC1765	Paracidovorax	Paracidovorax citrulli AAC00-1	>ABM33913.1 protein of unknown function DUF450 [Paracidovorax citrulli AAC00-1]	MKRTSEVAFETAIEAVLLSEGYTRVDVKGFDRERAIFLDEALAFIRATQGKVWEKLEALHGEQTGARVLESLCKWLDTHGALATLRHGFKCFGRTLRIAFFRPAHGLNPELEARYQANRLGLTRQLHFSPKSEKSLDVVLSVNGIPVVTLELKNPLSGQTAANAIHQYRHDRDPREPIFEFTKRALVHFAVDTEEAHMATRLAGSSTYFLPFNRGMDGGAGNPPDREGRNYKTAYLWEEVLQRDSLLDLLARFLHLDVEEKTTNVGKKVRKESLIFPRYHQLQAVRRMVAAAASEGAGHNYLVEHSAGSGKSNTIAWLAHRLSSLHNERDERLFDSVVVITDRVVLDRQLQNTIYQFDHRQGVVQKIDEDSRQLAEALEAGVPIIITTLQKFPFVSGQL…
35	VC1768	Paracidovorax	Paracidovorax citrulli AAC00-1	>ABM33916.1 restriction modification system DNA specificity domain protein [Paracidovorax citrulli AAC00-1]	MNTSTVRVDPEVWRLARLKFVAPLRNERMSAGSDHPGYLGLENIESWTGRIIEVESKRDDEPADQSAGLANIFREGDVLFCKLRPYLAKACHAPRDGVGSTELLVMRPSELLEPRFLLYSILTPDFVGAVDASTFGAKMPRANWDFIGSLEVKVPPLEEQRLIANYLDRETAGIDGLIAEKERMLALLEEKRAALISRVVTRGLDPNAPLKPSGQEWLGEIPVHWGLQRLKQLAEVRGGLTLGKQYSGELLEYPYLRVANVQDGYLKLDDVLTVEVPASEAASNLLVYGDVLMNEGGDIDKLGRGCVWRDEISPCLHQNHVFAVRPHSVDSDWLALWTSTIQAKRYFESRAKRSTNLASISGSNIKELPVPLPPVSEQLAIQNFLAVRHSRLETLRGEL…
35	VC1769	Paracidovorax	Paracidovorax citrulli AAC00-1	>ABM33917.1 N-6 DNA methylase [Paracidovorax citrulli AAC00-1]	MSVNFQQLANFIWSVADLLRGPYRPPQYERVMLPLTVLRRFDAVLAPSKEAVLKRYEPLRAKNIPNIDAILNNLAKDEGGTPLGFHNHSQLDFQKLKGDPDNIGRHLADYIAGFSENVRKIFERFEFDKEIEKLEESNRLYQVVSQFAEIDLHPKRVDNITMGLVFEDLIRRFNEAANETAGDHFTPREVIQLMVNLLLEPDTSVLTQAGVIVTICDPACGTGGMLAEAQNWIRAHNEQATVKVFGQDYNPRSYAVAASDLLIKGHKDGQVVLGNTLTDDPFPEQRFDYLLANPPFGVDWKAEKKVIDRWPNFRGYSGKLPRINDGALLFLLYMMSKFQEYKPGSRDKPGSRTAVVFNGSPLFTGGAGSGESDIRRWIIERDQLEAIVALPEQMFYNTG…
36	VC1765	Marinobacter	Marinobacter nauticus VT8	>ABM17336.1 protein of unknown function DUF450 [Marinobacter nauticus VT8]	MADSRERAFQNDIIAALNDQGWLVGKASEYDKVNAVYPEDLIGYFQEAWPDRWEKFCKGNPQNPEKVLIQKTVRELEKKGTLDVLRHGFKVPGVKVDLCGFKPDHGMNPDTERRYNANRLRVVEEVSYSPHARTADYNPRLDLVLFVNGIPTATLELKSEFKQTVEHAKRQYKKDRPVKDPVTRKPEPLLTFKRGALVHFAVSQDEVAMTTRLNGKDTFFLPFNRGTVDGGAGNPRAEDEGSYATAYLWEQLFQKDAWLKVLGRFLHLEKKTEEDFHGNRKTKETLIFPRYHQWDVVNQLIQTTREEGAGKRYLIQHSAGSGKSNSIAWAAHQLAQLYDNEGNKLFSSVIVVTDRTVLDSQLQDTIYQFEHAQGVVRPINRDLGNQSKSEQLAEALAEQ…
36	VC1768	Marinobacter	Marinobacter nauticus VT8	>ABM17339.1 restriction modification system DNA specificity domain [Marinobacter nauticus VT8]	MSFPAYPEYKNTEIPWMQRIPSSWQLLPFFSRFFERKESNKGMKSENLLSLSFGRIVRKDITTLEGLLPASFETYQVVHPGNIVFRLTDLQNDKRSLRSAIVNEKGIITSAYLAVSAKDFNPTFSNYLFRAYDLMKVFYSMGGGLRQSMKYDDMKWLPIVCPSINEQTQIARFLDHETAKIDALIREQERLIELLQEKRQAVISHAVTKGLDPDVPMKDSGVEWLGEVPAHWDRTLIKHCCYINDGNHGEEYPKGDDFVDDADIGVPFIRGGNLKDMTVTTEGMLYITAEKNRSMRKGRLQVGDILFVNRGEIGKLAVIPSSMNGANLNSQIAYLRVENRIIDPHYLVHYLASDTIKAEIKAAQEGSVLTQYPISDLAAIHVPVPPKDEQQKISTYLKE…
36	VC1769	Marinobacter	Marinobacter nauticus VT8	>ABM17340.1 N-6 DNA methylase [Marinobacter nauticus VT8]	MTDDQTNHSQTAAFIWSVADLLRGDFKQSQYGRVILPFTLLRRLECVLEPTKAQVLSAAQEHQAKPDAVREKLLLRAAGQQFFNASPLSLATLSDSQTADDLMSYVQSFSQDAREIFEHFHFEDFVQQLSANNLLYQVVQRFASIDLSPATISNFGMGIIFEELIRKFAESSNETAGEHFTPRDIVHLTTSLVLTGQEGRLTPNSIVTIYDPTAGTGGFLSEGDEYIQQISESVTVSLHGQELNPESYAICKADMLIKGQEVSNIKLGNTLSDDQLATNKFDLMLSNPPFGVEWKKVQKQVTDEHKHRGFDGRFGPGLPRVSDGSLLFLMHLVSKMRDAREGGSRIGIILNGSPLFTGGAGSGESEIRRYLLQNDMVEAIVALPTDMFYNTGISTYVWV…
37	VC1769	Marinobacter	Marinobacter nauticus VT8	>ABM17516.1 N-6 DNA methylase [Marinobacter nauticus VT8]	MTHDKTNHSQTAAFIWSVADLLRGDFKQSQYGRVILPFTLLRRLECVLEPTKAQVLSAAQEHQTKPDAVREKLLLRAADQQFFNASPLSLATLSDSQTADDLMSYVQSFSQDAREIFEHFHFEDFVQQLSANNLLYQVVQRFASIDLSPATISNFGMGIIFEELIRKFAESSNETAGEHFTPRDIVHLTTSLVLTGQENRLTPNSIVTIYDPTAGTGGFLSEGDEYIQQISESVTVSLHGQELNPESYAICKADMLIKGQEVSNIKLGNTLSDDQLATNKFDLMLSNPPFGVEWKKVQKQVTDEHKHRGFAGRFGPGLPRVSDGSLLFLMHLVSKMRDAREGGSRIGIILNGSPLFTGGAGSGESEIRRYLLQNDMVEAIVALPTDMFYNTGISTYVWV…
37	VC1768	Marinobacter	Marinobacter nauticus VT8	>ABM17517.1 restriction modification system DNA specificity domain [Marinobacter nauticus VT8]	MSFVEYPEYKGSGVQWLGEVPSNWKIGRLKHLLRIRGGQDYKSVESYVPTDFPVIGSGGQFTYATDYLYDGESVLLGRKGTIDKPLYVKGKFWTVDTMFYTEVLPGTNGRYAYYLATTIPFDLYSTNTALPSMSQFDLANHGLPLPPKCEQTQIARFLDHETAKIDALIREQERLIELLQEKRQAVISHAVTKGLDPDVPMKDSGVEWLGEVPAHWIVARIKNFARVESGHTPDKKKEEYWVDCDIPWVSLNDSKQLKKADYIADTSTKVNDLGIANSSARLLPAAAVVFTRDASIGLSAITTKPMAVSQHLIAWLCAGEKLVPEYLLLIFYAMESEFERYTFGATIKTIGMDDVRSLTAAFPPMEEQKQLVTWAFRKKETLQAGLDAAEKTILLLKER…
37	VC1765	Marinobacter	Marinobacter nauticus VT8	>ABM17518.1 protein of unknown function DUF450 [Marinobacter nauticus VT8]	MADSRERAFQNDIIASLSDQGWLVGKASQYDKAYALYTEDLIGYFQEAWPDRWEKFCKGNPQNPEKVLIQKTVRELEKKGTLDVLRHGFKVPGVKIDLCSFKPDHGMNPDTERRYNANRLRVVEEVSYSPHARTGDYNPRLDLVLFVNGIPTATLELKSEFKQTVEHAKRQYKKDRPVKDPVTRKPEPLLTFKRGALVHFAVSQDEVAMTTRLNGKETFFLPFNRGTADGGAGNPRAEDEGSYATAYLWEQLFQKDAWLKVLGRFLHLEKKTEEDFHGNRKTKETLIFPRYHQWDVVNQLIQTTREEGPGKRYLIQHSAGSGKSNSIAWAAHQLAQLYDNDGNKLFSSVIVVTDRTVLDSQLQDTIYQFEHAQGVVRPINRDLGNQSKSEQLAEALAEQ…
38	VC1765	Nitratidesulfovibrio	Nitratidesulfovibrio vulgaris DP4	>ABM27508.1 protein of unknown function DUF450 [Nitratidesulfovibrio vulgaris DP4]	MSHHKEIAFENDICNHLAAHGWQYTAGDAASYDRARALFPEDVVAWVQTTQPEAWEVLVRNHGTAAQGVLLDRIRKQLDDRGTLDVIRFGVELLGLKRRLTLAQFKPAFDLNPEILERYQATRLRVVRQVRYSVHNENSLDLVLFLNGIPVATVELKSDFTQSVEDAVDQYRVDRNPHPKGQGTREPLLDFPRGALVHFAVSNSLVRMTTRLEGAGTRFLPFDRGNCGAAGNAPNPAGHATAYLWEEVWQRDSWLEIVGRYIVAMRGPKKQIEKIIFPRYHQLDATRQLVAKVREEGVGQKYLIQHSAGSGKTNSIAWTAHFLADLHDANQKKMFDSVLVVSDRTVLDAQLQEAIFAFERTTGVVATITGDNGSKSEALAQALSGGKKIVVCTIQTFPF…
38	VC1768	Nitratidesulfovibrio	Nitratidesulfovibrio vulgaris DP4	>ABM27510.1 restriction modification system DNA specificity domain [Nitratidesulfovibrio vulgaris DP4]	MTFPAYPEYKDSGVEWLGKIPSHWSVTSLYSLASECDFPNKDMLESNLLSLSYGRIIRKDINSNDGLLPESFETYQIVDHGDIVLRLTDLQNDQRSLRSGLVKERGIITSAYTAIRPTASHYSYLAYLLRAYDTLKIFYSMGGGLRQSMKFSDLRRLPILKPAYSEQSAIAVFLDHETAKIDALITEQEKLIELLKEKRQAVISHAVTKGLAPNVPMKDSGVEWLGEVPEHWKVAKLRRFVRAVQTGSTPSASPPNTDIEDGTYWFTPGDFSGPIRLGSSSKKVPPEAIKQGEVKVFPAGAVFVVSIGATLGKIGYLLTLASANQQINAIIPNADVEGLFLAYSLSSKTSEMMNLSNASTIGIMNQEKTKEIWLTVPPLCEQERITKFLDEDCVTSDAL…
38	VC1769	Nitratidesulfovibrio	Nitratidesulfovibrio vulgaris DP4	>ABM27511.1 N-6 DNA methylase [Nitratidesulfovibrio vulgaris DP4]	MNQQSLSAFIWSVADLLRGDYKQSEYGRVILPFTVLRRLDSVLESTKVAVLEELESRQKLGIAPDPFLLRVSGQSFFNTSPLDMKKLIGDQDHIGENLYSYLNGFSPEVRDIFERFEFHAQIDRLNKAGLLYQVAERFAQVNLHPDEVDNHQMGLIFEELIRKFAELSNETAGEHFTPREVIRLMVNLIFIEDDDILSKPGVVRTIYDPTAGTGGMLSIAGEYLDDHNPDARLTMSGQELNPESYAICKADMLIKGQDVSNITFGNTLSDDGHAGKHFDYMLSNPPFGVEWKKVEKEVRKEHEQQGFNGRFGPGLPRISDGSMLFLLHLISKMRPAAEGGSRFGIVLNGSPLFTGGAGSGESEIRRYVLENDLLEAIVGLPTDMFYNTGISTYVWIVSN…
39	VC1765	Halorhodospira	Halorhodospira halophila SL1	>ABM61927.1 protein of unknown function DUF450 [Halorhodospira halophila SL1]	MADSREAPFQQDIIDELRAAGWLVGEAGGYDRTHALYPEDLIGFVQEAYPERWERFTKNNPQHPEQALIKATVRELEKQGTLDVLRHGFKVPGVRIATCSFRPDHGMNPEAQARYRANRLRVVPEVSYSPHARTGEYNPRLDLVLFVNGIPTATLELKSAFKQSVEQAKRQYRNDRPPKDPVTRKEEPLLSFKRGALVHFAVSQNEVAMTTRLAGAETTFLPFNQGTPDGGAGNPPPPDADTYATSYLWREVFQPDAWLKIIARFLHLERKTEEEFDGKRKTRESLIFPRYHQWEAVNRLLAATAEEGAGRRYLIQHSAGSGKSNSIAWVAHQLAALYDDDGNRLFNSVIVVTDRTVLDDQLQRTIYQFEHAQGVVRPITREVGNQSKSEQLAEALAEQ…
39	VC1768	Halorhodospira	Halorhodospira halophila SL1	>ABM61929.1 restriction modification system DNA specificity domain [Halorhodospira halophila SL1]	MSFPAYPEYKDSGVEWLGEVPEHWSVSALKRVARLESGDAISSDHISEEGEYAVYGGNGIRGFSSGYTHDGFYPLIGRQGALCGNVNYAKGRFWASEHAVVVWPGRQIDGFWLGELLRSMNLNQYATSAAQPGLSVETIENLYVPVPPDEEQQKIAELLDHETARIDALIEEQQRLIELLKEKRQAVISHAVTKGLDPDVPMKDSGVEWLGEVPAHWDVVKFVRCAKIAEGQVDPKQEPYRSMMLVAPNHIESGTGRLMARETAEEQGAESGKYYCYAGDVIYSKIRPSLRKACVAYEDCLCSADMYPLRAQSGVYGDYLRWTILSESFSTLAFLESERVAMPKVNRESIEEIRIPMPPPEEQLQISRTLEKETARIDALMEEAESGIQLLQERRSALI…
39	VC1769	Halorhodospira	Halorhodospira halophila SL1	>ABM61931.1 N-6 DNA methylase [Halorhodospira halophila SL1]	MNTENHSQMAGFIWSVADLLRGDLKQSQYGRVILPFTLLRRLECVLEPTKEQVLAAAKEHADKPLGVRERLLRRAADQPFFNTSPLTLGTLSDTQTADDLMSYVQSFSPDAREVFEHFNFEDFVQQLSANNLLYQVVQRFAAMDLSPGRISNFGMGSIFEELIRKFAESSNETAGEHFTPRDVVHLTTSLVLTDQDDKLQPHSVVTVYDPAAGTGGFLSESDAYIQQVSDNVTVSLHGQELNPESYAICKADMLIKGQQVENIKLGNTLSDDELAGERFDFMLANPPFGVEWKKVQKQVTDEHKRWGYNGRFGPGLPRVSDGSLLFLLHLVSKVRDPREGGSRIGIILNGSPLFTGGAGSGESEIRRFLLERDLVEAIVALPTDMFYNTGIATYVWILS…
40	VC1769	Rhodobacter	Rhodobacter sphaeroides ATCC 17029	>ABN76961.1 N-6 DNA methylase [Rhodobacter sphaeroides ATCC 17029]	MNQQDLSAFLWSVADLLRGDYKQSDYGKVILPFTVLRRIDCVLAPTKEAVLAEYKIRKEQGMPPAPFLRKASGQTFYNASRFDLGKLMGDQDNIALNLRAYIQGFSPEVRDIFDHFEFDTQIDRLAKAGLLYLVTEKFAKAPLHPDRVTNHQMGLVFEELIRRFAELSNETAGEHFTPREVIRLMVNLIFVEDDAVLSKPGVVRTIYDPTAGTGGMLSVAEEYLTDMNPAASVALSGQELNPESYAICKADMLIKGQDVGNIAFGNTLSDDFHPGETFDYMLSNPPFGVEWKKVEKVVRAEHEQKGHAGRFGPGLPRVSDGSLLFLMHLLSKMRPAAQGGCRFGIVLNGSPLFTGGAGSGESEIRRHVLESDLVEAIVALPTDMFYNTGIATYVWILTN…
40	VC1768	Rhodobacter	Rhodobacter sphaeroides ATCC 17029	>ABN76962.1 restriction modification system DNA specificity domain [Rhodobacter sphaeroides ATCC 17029]	MRRYPAYKDSGVEWLGEVPEGWEVKCLRMIADELQTGPFGSQLHTEDYVTAGVPIVNPSNILDGQIVPDDEIGVDEATALRLANHALLPGDIILGRRGELGRCAVVPDGTMPLLCGTGSLRIRLKSSQALPDFIAECIRTPRVREWLSLQSVGSTMDNLNTAIVGKIQIALPSLPEQRAITAFLNRETAKIDALVEEQRRLIALLAEKRQAVLNHAVTRGLNPDALLKPSGIDWLGDIPEGWEVVPIRKVARLESGHTPSRSRPEWWVDCHIPWFSLADIWQVRPGRVEYVYETAEAVSELGLQNSSARLLPAGTVMLSRTASVGFSAVMGIAMATTQDFANWVCGCRLLPDYLLYCLRGMPSEFERLKMGSTHNTIYMPDIRTLTIPLPPLEEQKAIV…
40	VC1765	Rhodobacter	Rhodobacter sphaeroides ATCC 17029	>ABN76963.1 protein of unknown function DUF450 [Rhodobacter sphaeroides ATCC 17029]	MATHKEIGFEEVICAHLASRGWLYSDGDAQQYDRTRALLPADVAAWAETTQPEAWAEAVAKHGEAAILDRLRKLLNERGTLEVLRRGIDIVGLKVPLALAQFRPAMGMNPEITARYHANRLRVVRQVRYSGTNEKCLDLVLFLNGIPVATAELKTDFTQGVQDAVDQYRFDRKPHEKGQAPEPLLSFPGGALVHFAVSDSEVMMTTRLEGPGTRFLPFNKGDHGAKGNPVNPMGHRTAYLWEEIWARDSWLEILGRYMVGTRDAKKALTGMIFPRFHQLDATRKLRAAVLEEGPGGKYLIQHSAGSGKTNSIAWTAHQLADLHDAADAKVFSSVVVVSDRNVIDTQLQEAIFAFERTTGVVATITNDSGAKSGQLAEALAGGKKIVVCTIQTFPHALKA…
41	VC1765	Klebsiella	Klebsiella pneumoniae subsp. pneumoniae MGH 78578	>ABR80463.1 hypothetical protein KPN_pKPN4p07084 (plasmid) [Klebsiella pneumoniae subsp. pneumoniae MGH 78578]	MQSAAHQEKHFQQYIIDRLVEQGWKLGDSKFYDTERAVYPEDLESWIKTSGQQEKWDKLERLNGAKTLEVLMDRLDKALEKQGTMQVLRQGFSIAGCGLIEMTEAAPEDKRNAAVIERYQANILRVVPELKYHPAREFAIDLVLFINGLPVATVELKTDFTQSCEAAMDQYRNDRLPYDAKTKRREPLLTFKRGAVVHFAMSDSEIMMATKLDGENTFFLPFNKGRKDESGTVHAGNPPGEIKADGTQEYPVAYFWEAVCQPDAWLRIFHSFVYVEKKDVVDIQGNWSKKETLIFPRFHQWTAVNQMLTDARENGAGMTYLCDHSAGSGKTSTISWTAHDLVKLREDNGDSVFNSVIIVTDRNVLDGQLQDAVKQIDHQFGVIAAIDRQKSSKSKSKQL…
41	VC1768	Klebsiella	Klebsiella pneumoniae subsp. pneumoniae MGH 78578	>ABR80464.1 putative restriction endonuclease S subunit (plasmid) [Klebsiella pneumoniae subsp. pneumoniae MGH 78578]	MSQYKAYTSYKDSGVEWIGQVPEHWEVKRLRHVGRYSNSGVDKKSYEDQQTVELCNYTDVYYNEFISDDMPFMQATASAHEIEQFTLKKGDVIITKDSEDPSDIGIPAFVPHDMPGVVCGYHLTMIRALNDNYGSYIHRSIQSDHTRAHFFVESPGITRYGLNQNTIGNAPVALPPPEEQATIAATLDRETARIDALVEKKIRFIELLKEKRQALITHAVTKGLDPNVKMKDSGVEWIGQVPEHWEVKPFFALVSELNRKNVGLAETNILSLSYGNIIQKPETRNMGLTPESYETYQIVESGEVVFRFTDLQNDKRSLRSAQVTQRGIITSAYMAVKPHSIGSTYFAWLMRSYDLCKVFYAMGGGLRQSLKFEDVRRLPVLIPPVGEQSEITNTINAGT…
41	VC1769	Klebsiella	Klebsiella pneumoniae subsp. pneumoniae MGH 78578	>ABR80465.1 putative type I restriction-modification system DNA methylase (plasmid) [Klebsiella pneumoniae subsp. pneumoniae MGH 78578]	MCKRWLEARMNEFTGSAASQADFIWKNAEDLWGDFKHTDFGKIILPFTLLRRLECALEPTREAVREAHDAFKDADVELDTILRSTAEYPFYNTSEYSLGTLGSTKTRRNLEDYIALFSDNARAIFEEFEFGNTVIRLEKAGLLYKICQNFAKIDLHPDVVPDRVMSNIYEHLIRRFGAEVNEGAEDFMTPRDIVHLATALLLDPDDALFEASPGLIRTLYDPTCGTGGFLTDAMNHVGDYGNRDKIPPVLVPHGQELEPETHAVCVAGMLIRRLESDPGRDLSKNIRQGSTLSNDQFAGERFHYCLSNPPFGKKWEKDKTAVEAEHKKGELGRFGPGLPKISDGSMLFLMHLASKLELPINGGGRAAIVLSGSPLFNGGAASGESEIRRWLLEDDLIEA…
42	VC1769	Haemophilus	Haemophilus influenzae PittGG	>ABQ99615.1 putative type I restriction-modification system, methyltransferase subunit [Haemophilus influenzae PittGG]	MDHSVHNKLVSFIWSIADDCLRDVYVRGKYRDVILPMFVLRRLDTLLEPSKDAVLEEMRFQKEELAFTELDDLPLKKITGHVFYNTSKWTLKSLYQTASNTPQYMLANFEEYLDGFSTNVHEIINCFKLREQIRHMSHKNVLLSVLEKFVSPYINLTPKEQQDPEGNKLPALTNLGMGYVFEELIRKFNEENNEEAGEHFTPREVIELMTHLVFDPLKDQIPAIITIYDPACGSGGMLTESQNFIEQKYPLSESQGERSIFLFGKETNDETYAICKSDMMIKGDNPENIKVGSTLATDSFQGNHFDFMLSNPPYGKSWSKDQAYIKDGNEVIDSRFKVTLPDYWGNEETLDATPRSSDGQLLFLMEMVNKMKSPKNNKIGSRVASVHNGSSLFTGDAGS…
42	VC1768	Haemophilus	Haemophilus influenzae PittGG	>ABQ99616.1 type I restriction modification DNA specificity domain protein [Haemophilus influenzae PittGG]	MRRYESYKDSGVEWLGEVPSHWNLIPNKYIFKLRKNVVGKRSSEYDLLSLSLKGVIKRDMENPEGKFPAEFDTYQEVKEGDFIFCLFDVEETPRTVGLSSYHGMITGAYTIFETNNVDKKFIYYFYLNLDSDKRLKPLYKGLRNTISKETFFSFNTFIPPLSEQQKIAQFLDDKTAKIDQAVDLAEKQIALLKEHKQILIQNSVTRGLNPDVPLKDSGVEWIGQVPEHWEILSIKRLSQVKRGASPRPIDNPKYFDNDGEYAWVRISDVTASNMYLLETTQKLSNLGKSYSVPLMPGSLFLSIAGSVGKPIITKIKVCIHDGFVYFPENKQNTKFLYYIFYSEQPYIGLGKMGTQLNLNTDTVGAIKIPIPPLCEQQKIADYLDTQTAKIDQAIALKTA…
42	VC1765	Haemophilus	Haemophilus influenzae PittGG	>ABQ99617.1 putative type I site-specific restriction-modification system, R subunit [Haemophilus influenzae PittGG]	MVSGTKEKDLEIAIEKALTGTWRENMENKLGEPKAEYLPRHHGFKLAFSQDFDAKFAIDLRLFWQFLQTGQKAELVRFQQLNPNDWQRKILERLDRQIKKYGVLQLLKKGLDIDSAHFDLLYPVPLASSGEKVKQRFEQNLFSCMRQVPYSASSNETVDMVLFVNGLPIITLELKNHWTGQTAIDAQKQYRNRDLSQTLFHFGRCLAHFALDTEEAYMTTKLAGSDTFFLPFNLGNNYGKGNLANPNGHRTAYLWQEVFSKASLANIIQHFMRLDGSTKDPLEKRSLFFPRYHQLEVVRRLIADVSEQGVGKRYLIQHSAGSGKSNSITWLAYQLIEAYPRNEKAANGREADRPIFDSVIVVTDRRLLDKQLRDNIKDFSEVKNIVAPALSSAELRQSL…
43	VC1769	Geotalea	Geotalea uraniireducens Rf4	>ABQ25679.1 N-6 DNA methylase [Geotalea uraniireducens Rf4]	MTINFSQTAAFIWSVADLLRGDFKQSQYGRIILPFTLLRRLECVLEQSKPAVLAKHAEVSKMNLPEEAYEKMVLRATDESFFNISPMDLSKLGESGIKDNLENYIQCFSKDAREIFEYFKFAEFIGQLNDANLLYKVVQKFANTDLSPQAISNYEMGLVFEELIRRFAESSNETAGEHFTPRDIVRLTTSLVFMEDDEALTRDGIIRTIYDPTAGTGGFLSSGMEYVYELNPKAVMRAFGQELNPESYAICKADMLIKGQDVSRIKLGNTLSNDQLYADKFDYMLSNPPFGVDWKKVETEINDEHTLKGFAGRFGPGLPRVSDGSLLFLMHLISKLRDTKDGGGRIGIILNGSPLFTGGAGSGESEIRRYILEADLLEAIVALPTDMFYNTGIATYVWV…
43	VC1768	Geotalea	Geotalea uraniireducens Rf4	>ABQ25680.1 Restriction endonuclease S subunits-like protein [Geotalea uraniireducens Rf4]	MAGRYQAYPEYKDSGEEWLGDVPSHWEVIQIKHLSTVRRGASPRPIDDAKYFDDEGEYAWTRIADVTASEMYLFNAPQRLSDLGSSLSVKLEPGALFLSIAGTVGKPCITGMKACIHDGFVYFPELKIPSKFLFYVFAGEQAYKGLGKFGTQLNLNTDTVGGIKIGCTENSQLEKIVQFLDHETAKIDTLIDKQQQLIKLLKEKRQAVISHAVTKGLNPDAPMKDSGVEWLGEVPEHWDVCLAKFKTHAITDGAHISPDTKNGEHYFVSIKDMCDGLINFEDALLTSKESYKYLVNTGCKPEPGDILFSKDGTIGKTVVTPENVDFVVASSLIIIKPNLKKLSPQFFDYLCQSCVIQEQVNSFVKGAALKRLSIQNLLKVWGVFPPLDEQVVIAKHIDK…
43	VC1765	Geotalea	Geotalea uraniireducens Rf4	>ABQ25681.1 protein of unknown function DUF450 [Geotalea uraniireducens Rf4]	MQNKSNEQIFQNDIISQMVANGWQLGLPAGYNRELALYAEDVLGFVKETQDEQWQKYCKLYPQSPEKHFLERVATQLNKVDPNAANRELRTFGTLGVLRHDLRDRGTRFKLCQFKPEHNLNPDTLARYARNRLRIVPELVYSPFATEEHLVETGSKAKAWRIDLVLFVNGLPVATLELKSEFKQAVDNAIKQYKRTRLPKDPVTKKPEPLLTFKRGALVHFAVSQYEVYMTTRLAGDDTSFLPFNKGTRDGGAGNDIPENANEYASGYLWNEVLLPDNLLNILARYVHLQIEEVEDWQGKKSKKEALIFPRYHQWDVVSRLLNAARSEGPGHKYLIQHSAGSGKSNSIAWTAHQLSSLYDAQGTKQFHSVIVVTDRTVLDDQLQDTIHQFEHVDGVVGR…
44	VC1765	Clostridium	Clostridium beijerinckii NCIMB 8052	>ABR35289.1 type III restriction protein, res subunit [Clostridium beijerinckii NCIMB 8052]	MLPKEKNLEESIEDYLVSIGYEQGISHEFDLQHCLLKDDLFRFLEATQNELIEEFKGTRGAGYKKAFLDLVDSHIKKRGLIDVLRNGITDIMMNGKFEFVYFKPNSNLNKTAIDKYNENIFKITRQFKYSTKNNNTLDVVLSINGFPVIVIELKNQFTNQNVYDAIKQYKEDRDPKEKLFGFNERVLVYFTVDTDEVYMTTQLKGDKTFFLPFNKGNNKGKGNPTVEGKVKTHYLWEEILVHDSLLDIINRFYFIQEDEDKKKKAIFPRYHQLDAVRKMVKDLEVNKAGLNYLIQHSAGSGKTNTIAWSAHRLSSLHDEENNPIFDSVIVITDRKVLDKQLQDAIYQLEHKKGLVVKIDDKKNSSDLAKAIESGVKIIITTIQKFPYALQKIESLEKRK…
44	VC1768	Clostridium	Clostridium beijerinckii NCIMB 8052	>ABR35293.1 restriction modification system DNA specificity domain [Clostridium beijerinckii NCIMB 8052]	MKFRYRSEEEMKDSGVKWIGKIPRDWEVSKIKYIKSPDKNSFVDGPFGSNLKSEHFIENGEVYVIESNFATQGILKLDSLKKISTEHFETIKRSEVKENDIVIAKIGAQFGLSNILPRIDKKAVVSGNSLKLSVDKQKSNTQYIHYQLLHIKNNGTLDLIVSTTAQPAISLGDMNNINIVLPNVQRQDKIVKFLNEKTAQVDSIISKKEALIQILEEAKKSLISDAVTGKVKVVKTSDGYELVERKKEEMKDSGVKWLGDVPKEWDVKRLRFLGNLQNGISKSGDEFGFGYPFVSYGDVYKNISIPKFVNGLVNSSLNDRRIYSVLEGDVFFTRTSETVDEIGFASTCLNTITDATFAGFLIRFRPFKDKLYKGFSKYYFRCDLNRKFFVKEMNLVTRA…
44	VC1769	Clostridium	Clostridium beijerinckii NCIMB 8052	>ABR35294.1 N-6 DNA methylase [Clostridium beijerinckii NCIMB 8052]	MDNDLNFVSFLWNIAESLRGTYKEEDYRKVMIPMIVVRRFDCLLDDYDKEIIKKVYSNYDYMPEEEIDEIVIADLKENHNIDLQFYNVSDFTWKKLLDDSENIKANFEEYLNGFSNNVKEIIGKFNFKAEITQLDKKNKLYAVLQKMSEVDLHINKISNNKMGYIYEEMLRRFTENSAAGEQYTPREVIKLCMEMLFLGKESFITEEGKVISIADFCCGTGGMLSIAEAYVENLNEKAIVDVYGQELLDESFAICQADMLMKGQNPDNIRLGNTLTEDRFSGEHMRFLISNPPFGVTWKDEEKKVKDEADLGFDGRFGAGTPRVSDGSLLFLQNMISKMYDDEEGSRIAIIFNGSPLFTGDAGSGESNIRRWIIENDMLEGIIALPTDMFYNTGIATYI…
45	VC1765	Sediminicoccus	Sediminicoccus rosea	>UPY35031.1 DEAD/DEAH box helicase family protein [Sediminicoccus rosea]	MNHARHSEGAFESVIEATLLANGFVPEPATGFDRDRAIFPESVLDFIRVTQPKEWRALEALHGEKTGAQILTDLTKWMDREGSLATLRHGFKCYGKTLRVAFFKAAHGLNPELEARYAANRVGITRQLHFSKASEKSLDVALSVNGIPIASVELKNPMTGQTVDHALRQYRSDRDPREPIFEFKRRMLVHFAADTDTVFMTTRLSGPATHFLPFNKGNNGGAGNAPDPMGRSYRTAYLWEEVLQRDSLLDLLARFIHLQVEEKRDDQGRKIKKETMIFPRYHQLEAVRSLVDQAQSEGVGQNYLIEHSAGSGKSNTIGWLTHRLASLHDDKNIRVFDSVIVITDRVVLDKQLQDTIYQFEHKHGVVQKIDESSRQLAEALESAVPIIITTLQKFPFVSR…
45	VC1768	Sediminicoccus	Sediminicoccus rosea	>UPY35034.1 restriction endonuclease subunit S [Sediminicoccus rosea]	MSRWPKKRLRFLLNKSIPAEGRRLIEEASEVTFLPMEAIGEQGELDTSRVIKFDEASTGYTLFFDGDVVVAKITPCFENGKGALINSTATGLGLGTTELYVLRPSASLDGKYLYYITANPAFRILGETQMTGAAGQKRVPEDFVRDYIVAVPPVSEQRQISRYLDTEIGVIDTLISTKVAWLELLAEKRRAIVAEAIMRGLNPVAPLRPSGIDWLGDIPAHWEAIPLRFLVSFSGGATPDTRNLHYWNGPIPWVSPKDMKRDFIDDAEDHVSEAALDNSALKMIEPEAILIVVRGMILAHSFPTAINTVPVTINQDMKALRCAEKIAPAFLVDVLKGAKDYLVSLADSSAHGTKKLETEALGRFEVPLPPLVEQHDIVCHIAIETAKIDRLRAATEHSI…
45	VC1769	Sediminicoccus	Sediminicoccus rosea	>UPY35035.1 type I restriction-modification system subunit M [Sediminicoccus rosea]	MASHSDLANLIWQIADLLRGPYRPPQYERVMLPLVVLRRFDCVLADTKPPVLAEFERRKGGRLEDDALDRILNKASGHRFHNRSPLDFQKLKGDPDNIHSHLTSYINGFSANVRRIFEYFEFGNEIERMREANILYLVIKAFSDVDLHPRLVPNEQMGLIFENLIRRFNELANETAGDHFTPREVIHLMVDLLFIEDSDLLRQPGTVRTMLDPACGTGGMLAEAQSYMRRHNAAAKLYVYGQDYNKRAFATAASDMLIKQVDHNGGGENIQFGDTFTEDRFEGQQFDYFIANPPFGVDWKKQQKEIQRESEKLGFKGRFGAGLPRVNDGSLLFLQHMIAKFEKVDPKAQKYGSRAAIVFSGSPLFTGGAGGGESEIRRWIIENDWLEAIVALPEQMFYN…
46	VC1769	Desulfosudis	Desulfosudis oleivorans Hxd3	>ABW66086.1 N-6 DNA methylase [Desulfosudis oleivorans Hxd3]	MNNFQDKANFIWQVADDILRGTFKQHEYGDVILPFVVFRRLDCVLNGKKDEIIDTYKKFQKKLDDPSAVVLQATGGLKFYNVSLYDLQRLTQDAGNIEANFNNYINGYSKNVREIIDNFSIEKIIAKLAKNELLFMLVDKFTEIDLHPDKVKNHEMGYIFEELLRRFSEMSNETAGEHYTPREVIRLMVNLLFAEQKEELKGKGIVRSVYDPACGTGGMLTITKEHIQKHINPKLEVILFGQELNEQTYAIAKSDVLMTGGEPDNIKLGTSFSNDQFRDKRFNFMLSNPPFGVSWKKEQSFINNEAEDPGGRFHAGLPRVSDGAMLFLQHMISKMEPTGSRIAIIHNGSPLFTGDAGSGESNIRKWIIESDWLEAIVALPTELFFNTGIATYIWIVTNR…
46	VC1768	Desulfosudis	Desulfosudis oleivorans Hxd3	>ABW66087.1 restriction modification system DNA specificity domain [Desulfosudis oleivorans Hxd3]	MKRYPKYKDSGVEWIGEVPEQWEVKRLKFLAKNVNEQTNTKKQDEIYIALENVESWTGRISPQDNEITFESQAKCFCSNDILFGKLRPYLAKVARPNKSGVCVGEFLVLRVLDNEVLPEFLEQKLRSQWFIELVNSSTFGAKMPRADWTFISNVKLTYPSPKEQNHIASYLDHKTRLIDTLIEKKQKLVELLQEQRTALISHAVTKGLNPKTKMKDTGIEWLGKVPEHWATASLRWYLRIGSGEFLSNNDFLTEASDQKNIPVIGGNGVMGYTSKTNIQEPTIAIGRVGALCGNVHLVNPPAWITDNALRLSNIKDFLIDYLSLFLGVLDLNRLANQNAQPLITGSMIKSQKVPIPPIPEQKDILQYCSKFSQTIDHGINTLHKQIAVLQEYRTTLISD…
46	VC1765	Desulfosudis	Desulfosudis oleivorans Hxd3	>ABW66088.1 protein of unknown function DUF450 [Desulfosudis oleivorans Hxd3]	MSPGYLEQDFEEHIEQHLLKSGYHKRKPEEYDKEACLIPAEVLKFIQSSQPKEYKKLQGYLKSETDQKILSRLSAEVAKSGALSVLRKGFKTRGCTFKMAFFKPTSGMNPETQKVYKDNRFAIIRQLKYSVKNENSLDIALFLNGVPIITAELKNSLTGQFVENAIKQYKQDRDPREQLFKFKRCLVHFAVGNEKAFMTTRLQQDKTTFLPFNLDTENPVNPGGHKTAYLWEDILQPDTLLDLIQNYLHIQKVKEQYYDKASGKVKSQEHEVFIFPRFHQLDAVRKILAAVREDGAGNNYLVQHSAGSGKSNSIAWLAHHLASFYKTSKDTARMFDCIVVVSDRKVLDKQLQDTIKQFEQVKGVVQPIDKTSGQLKEALEKGKSIIITTIQKFPVISKT…
47	VC1765	Acholeplasma	Acholeplasma laidlawii PG-8A	>ABX81868.1 type I restriction enzyme, R subunit [Acholeplasma laidlawii PG-8A]	MKDNEKRFEEDIESHLINQEYRKLSMQGYDVSKGIYLDILVEFIKKTQSKSWERYEKYYGDEAPNKLYRRLEDSISHHGLLHVLRNGIKDMGIDLFICFFKPESELNPTLVERYEGNILGVTRQFAYSPFNNNTIDMVLSINGIPFIAIELKNQLKGQDYRNAMHQWRYNRDPKELIFRFNHRILVYFAVDLYETWMTTELKGADTHFLPFNQGSNGSGVSGGAGNPQNPYGYTTSYLWEDVLSKNSIIDILHRFISNPKDSKKIIFPRYHQYDVVKKVLSDVKDNGVGQKYLIEHSAGSGKSNSIAWIAYRLASVHDIDDKPIFDSVIIVTDRVVLDSQLQDTINGFEHRAGLVEAIDDKKRSRGLTEAINDKKRIIICTIQKFLFAYKDFDEMEGRK…
47	VC1768	Acholeplasma	Acholeplasma laidlawii PG-8A	>ABX81870.1 type I restriction enzyme, S subunit [Acholeplasma laidlawii PG-8A]	MNDVNYIYGVVPDNWKKMKIKHFYELYSGGTPLSSVDSNYAEEGVCFVNISDMTNTEYITDTTKKLTDKGIKNKNLKILKSGTILYSIYASLGSVSELKTKATISQAILALIPKMGISIDKNYLKFLLMIAKENIFYFSNGTTQSNLNADIVNNLPLIIPELNNQIRISLYVGNKTLIINKLIDNQKQQIEKLKEYKQSLISEVVTKGLNPNVEFKDSNVKWIGLIPKNYDVSLISRHTFVTKLAGFEFTEILSKNINEFDDIPIVRAQNIKNDKFIKDFTGYINNDTARKLVRSNLDKPCILMTFIGAGVGEVAIFNEEKLHQLAPNVAKIEILKSHEDRISLRYLLYYLMSNAANFEKDQYLKATAQPNISMTIIRGLRFVLPPIDDQNKIIKYLDN…
47	VC1769	Acholeplasma	Acholeplasma laidlawii PG-8A	>ABX81871.1 type I restriction enzyme, M protein [Acholeplasma laidlawii PG-8A]	MTTAEIGKLTTTNIQEKANLIWAIANHLVGLFKPHEYGKVILPMTVLKRFDDALKETKQEVLSLNKKLNEQKTIDAIKDGLICKTTGYDFYNVSPFTFENLLADPDNIASNFDTYLKGFSDNVKDIISNFKFEQVLETMHKGNVLYVVIQEFNSKKADMHPDKITSMDMGYIFEELIRKFSESYDEQAGAHFTSRDIIYLMAELLVANEKEHIKQNGVVKTAYDMAMGTSQMLGCLDEKMKEINFDSKLSLFGQEFNPETYAIAKADMLIKGGNAQNMKFGDTLSDDQFSNYEFDYIISNPPFGIDWKLEEKQVKQEYAKLGYDGRFGPGLPAISDGQMLFLLNGVKKLKEGSGRMAIIQNGSSLFTGDAGSGPSEIRKYLIESDLLEAIIQLPTDLFY…
48	VC1765	Thermoanaerobacter	Thermoanaerobacter sp. X514	>ABY92512.1 protein of unknown function DUF450 [Thermoanaerobacter sp. X514]	MTATNTRESGLESLIVDWLVNQNGYEQGSNADYNRDYAIDETRLFRFLSATQPDEMEKLGVFKSDLKKAQFLNRLRGEIAKRGIIDVLRNGIKVYPADLVMFYLTPSERNIKAKALFEQNIFSVTRQLQYSKDATRLALDLCIFINGLPVITCELKNQLTKQNVDDAVYQYKTDRDPKELLFQFKRCMVHFAVDDARVKFSTKLDGKASWFLPFDKGYNDGAGNPPNSSGIMTDYLWKDILEKYMLAHIIENYAQVVEKVDQETKKKTYTQIFPRYHQLSAVESLLADVRHNGVGQRYLIQHSAGSGKSNSIAWLAHQLVGLEKNGKAIIDSVVVVTDRVILDKQIRDTIKQFMQVSSTVAWAEHSDDLRKAINGGKKIIITTVHKFPIILDSIGSEHK…
48	VC1768	Thermoanaerobacter	Thermoanaerobacter sp. X514	>ABY92515.1 restriction modification system DNA specificity domain [Thermoanaerobacter sp. X514]	MLKPYPKYKETPALWLNSIPNHWESHKIRELFVERSEKVSDKDYSPLSVSKAGVVPQIATVAKTNNGDNRKLVIKGDFVINSRSDRRGSSGISNYDGSVSLINIVLKPRSFVNGRYMHYLLKSHYFIEEFYRNGRGIVADLWTTRYTEMKSIYLPVPSIEEQDQIVRFLDWKLAKINKLIQAKKKQIALLTEYRKATIDNVIMYGINPHANRKESGVIWLGEIPSHWSVMKLKRICRINASITSQLEKYSLEDYVVFLPMENISSDGKIDCCEKRKLKDVRNGFSSFAKNDVIVAKITPCFENGKGACLDTLETNIGFGTTELIVLRANEKVLPRYLYMITQLQQFRIEGANVMTGSAGQKRVPSSFISNFELGIPSIAEQSEILEYLDNRLAKFDKLY…
48	VC1769	Thermoanaerobacter	Thermoanaerobacter sp. X514	>ABY92516.1 N-6 DNA methylase [Thermoanaerobacter sp. X514]	MKKKLDEAGITNQTAALCNAAGQSFCNSSPFCLRDLTSRAKKQTLKADFIAYLDGFSPNVQEILDKFKFRNQIDTMIDADILGAVIEKFVSPTINLSPNPVYKDDEKKEIRLPGLDNHTMGVIFEELIRRFNEENNEEAGEHFTPRDVVELMADLIFVPVADKIKDATYSCYDGACGTGGMLTVAQDRLIELAEKAGRKVSIHLFGQEINPETYAIAKSDLLLQGQGDQADHIGFGSTLSNDQFPTYQFDFMLSNPPYGKSWKVDADKLGGKKDIMDSRFVTNFADDPNFSMIPRTSDGQLLFLLNNVAKMKKTTELGSRIVEVHNGSSLFTGDAGSGESNARRYLIENDLVEAIIALPENMFYNTGIGTYIWVLSNNKAEHRKSKIQLIDATLLKSPL…
49	VC1765	Xylella	Xylella fastidiosa M12	>ACA13116.1 type I restriction-modification system endonuclease [Xylella fastidiosa M12]	MTRTDTSERWFEARVVRGLTGVPQPEYSHELAPTDFAATHNGYVQGKPTDYNRDVALDVTQLLAFLQATQPKVVETLELAADGIKRTQFLHRLQGGITKRGVVDVLRKGVSHGPVHVDLYKLLPTPGNAAAADAFGKNMFSVTRQVRYSNDSGNELDLVIFINGLPVLTFELKNSLTKQTLADAIVQYQTTRSPKELLFQLGRCVAHVAVDDAEAAFCTELKGKASWFLPFNQGWNSGAGNPPNPDGLKTDYLWKQVLTCESLANLIESYAQVVEEEEADASGKKRKTRKQIFPRFHQLRTVRALLRRTRTDGVGKRYLIQHSAGSGKSNTIAWLAHQLVELRRKDDPLRVQFDSIIVITDWRTLDKQIADIIKGYDHVAAIFGHSDNAQELREYLRRG…
49	VC1768	Xylella	Xylella fastidiosa M12	>ACA13117.1 putative type I restriction enzyme, S subunit [Xylella fastidiosa M12]	MAVASTYSTYQPLRSRWVPRVPEHWSLLRAKNFLQEIDDRSKTGEETLLSMRKHCGLVPHNDVSIKRTNPKNLIGYKKVQPDELVLNRMQAGNAMFFHNYLSGLVSPDYAVFRLLRDDNPEYLGYLFRSWPICGLFRSESKGIGTGFLRLYWDRFAALEIPLPPLPEQDQIVAYLRAQDVHIARFIKAKRDLISLLIEQKLRIIDHAVTRGLDASVALKPSGIEWLGDVPVNWEVRRLKFLASNTTSQTTTKARDEIYLAMEHVQSWTGVARPLEGEVEFASTVKRFVVDDVLFGKLRPYLAKVTRAKCNGVCVSEFLVLRSRKEFILPAYLEQMLRCKRVIDLINSSTAGAKMPRADWIFIGNVRLPVPCKDVQEAILSHIESETKDLGEAITRTEDE…
49	VC1769	Xylella	Xylella fastidiosa M12	>ACA13118.1 type I restriction-modification system DNA methylase [Xylella fastidiosa M12]	MRGKYRDVILPFTVLRRLDAVLEATKDAVLERKKFLDAHNVAEQDGALRMAAGQAFYNVSEFTLAKLKASAAGQRLRDDFIAYLDGFSRDVQEILTKFNFRNQIQKLVDSHVLGYLIEDFLNPEVNLAPLPVKDADGRIKLPALDNHGMGTVFEELIRRFNEDNNEEAGEHFTPRDVVQLMAKLLFLPVAERIESSTYSLYDGSCGTGGMLTVAEEALHALAEQHGKEVSIHLFGQEISDETYAICKADLLLKGEGAEAQNIVGGADKSTLSADQFHSRAFDFMISNPPYGKSWKTDLERMGGKKGFSDPRFIVSHGGDSEFKLLTRSSDGQLMFQVNKLQKMKHNTPLGSRIALVHNGSALFTGDAGQGESNIRRWVLENDWLEAIIALPLNIFYNTG…
50	VC1765	Xylella	Xylella fastidiosa M23	>ACB93570.1 protein of unknown function DUF450 [Xylella fastidiosa M23]	MTRTDTSERWFEARVVRGLTGVPQPEYSHELAPTDFAATHNGYVQGKPTDYNRDVALDVVQLLAFLQATQPKVVETLELAADGIKRTQFLHRLQGEITKRGVVDVLRKGVSHGPVHVDLYKLLPTPGNAAAADAFGKNMFSVTRQVRYSNDSGNELDLVIFINGLPVLTFELKNSLTKQTLADAIVQYQTTRSPKELLFQLGRCVAHVAVDDAGVAFCTELKGKASWFLPFNQGWNSGAGNPPNRDGLKTDYLWKQILTRESLANIIESYAQVVVVEEADASGKKRKTRKQIFPRFHQLCTVRALLGRAHSDGVGGRYLIQHSAGSGKSNTIAWLAHQLVELRRKDDPMTPQFDSIIVITDRRALDTQIADTIKGYDHVAAIFGHSDNAQELCEYLRGG…
50	VC1768	Xylella	Xylella fastidiosa M23	>ACB93571.1 restriction modification system DNA specificity domain [Xylella fastidiosa M23]	MAVASVYPNYRQPKMRWLPAVPEHWNEQRAKTFFREVDERSKTGQEELLSVSHLTGVTSRSQKNVTMFKAASYVGSKLCRPGDIVINTLWAWMAALGASRHVGIVSPAYGVYRPHHADSFNPAYLDYLLRTRAYVAEYIGRSTGIRSSRLRLYPNQFLDIALIQPPRPEQDQIVAYLRAQDAHIARFIKAKRDLIKLLTEQKLRIIDHAVTRGLDASVALKPSGIEWLGDVPVHCRIERLKWVCRFTYGDSLSDANRRQGNVPVYGSNGPVGMHDVANVVGPCIVIGRKGSFGKVNYSESDLFAIDTTYFVDKKCTKANIRWLYYVLIWCRLDRISKDSAVPGLDRTDALNTLVPVPDGAEQEQIAKQLDIETAEVNDAITKVEEEITLIREYRDRLIT…
50	VC1769	Xylella	Xylella fastidiosa M23	>ACB93572.1 N-6 DNA methylase [Xylella fastidiosa M23]	MQKTQQDQSQIKWISDFIWNIADNRLRDVYVRGKYRDVILPFTVLRRLDAVLEATKDAVLERKKFLDAHNVVEQDGALRMAAGQAFYNVSEFTLAKLKASAAGQRLRDDFIAYLDGFSRDVQEILTKFNFRNQIQKLVDSHVLGYLIEDFLDPEVNLAPLPVKDADGRIKLPALDNHGMGTVFEELIRRFNEDNNEEAGEHFTPRDVVQLMAKLLFLPVAERIESSTYSLYDGSCGTGGMLTVAEEALHALAEQHGKEVSIHLFGQEISDETYAICKADLLLKGEGAEAENIVGGADKSTLSADQFPSRAFDFMISNPPYGKSWKTDLDRMGGKKGFSDRRFIVSHGGDPEFKLLTRSSDGQLMFQVNKLQKMKHNTPLGSRIALVHNGSALFTGDAGQ…
51	VC1769	Natranaerobius	Natranaerobius thermophilus JW/NM-WN-LF	>ACB84382.1 N-6 DNA methylase [Natranaerobius thermophilus JW/NM-WN-LF]	MNIASFQEKVNFIWSIADLLRGDYKRSDYGKVILPFTVLKRLDCALKPTKNKVLEEYKMLKDSGIQNPEPVLNDITGQHFHNTSQFDFEKMKNEPDNIGDNLRHYINGFSTNARDIIEYFNFHDHLERLEQSNLLYLIVSRFSEIDLSPEKVSNLEMGYIFEELIRKFSEQSNETAGEHFTPREVIRLMVNLLFNEDSDLLQKEGLLRTIYDPACGTGGMLSVARDYLRELNNDAKLEMFGQELNPESYAICKADMMIKGLDPDNIKFGNSFTNDGFSDNTFDYMLSNPPFGVEWKKIEKEIKEEHENLGFSGRYGAGLPRINDGSILFLQHMISKMQHQNGGSRIAIVLNGSPLFTGDAGQGESNIRKWIIENDLLEAIVALPEQLFYNTGINTYVWV…
51	VC1768	Natranaerobius	Natranaerobius thermophilus JW/NM-WN-LF	>ACB84383.1 restriction modification system DNA specificity domain [Natranaerobius thermophilus JW/NM-WN-LF]	MEKFKQYKKYKDSGIEWLGKVPSHWDINRMDAYTKYYKKSIEREALRGKTVFYYSIPAIEETGDGVVEEGSNIDSNKLLLKGEELLVSKLNPRKGRIIPTKEKEMPIICSSEFVPLVPRNCSREFIRYIYQSELVKQKLSSAVQSATNSHQRVNPRDISKIYFAFPSKSEQDNIVKYLNSKTSQIDSLINKKQNLIEKLQEYKQSLITHTVTKGLDPNVKMKDSGVEWIGEVPEHWEILKGKYLLDIYNGYPPEELSLSANGQVKYIQVDDLNTENDELVIKDSKLKLKNKKTEALDHPIILIPKRGAAIFTNKVKILVDKGLIDSNIMGLKPKKNCNIHYLVYMIKARKVDDIADTSTIPQINNKHINPLPLTIPPIEEQNKIAEYLDEKVDNINNCI…
51	VC1765	Natranaerobius	Natranaerobius thermophilus JW/NM-WN-LF	>ACB84384.1 protein of unknown function DUF450 [Natranaerobius thermophilus JW/NM-WN-LF]	MSVDHSEISLEKTIESYLINHGGYIKGDPSEFAREKALFPKTFIAFIKDTQPDKWEKLERMHGDQVEEKVIYRLTRELSQRGMLDVLRKGITDFGVKLTTAYFPPASGLNPEIQELYDKNRLTATRQVRYSTKNENSLDLVLSINGLPVATAELKNPSTGQTFQDAKKQYKEDRDPKEPIFQFKKRTLVHFALDTDEVYMTTKLAKGNTVFLPFNKGKDGGKGNPENPNGYRTAYLWEEIWEKDTWMKIVSRFMNLEVKKEEKDGKQITKENIIFPRYHQLEAVFNITNDAQKRGPGKNYLVQHSAGSGKSLTIGWLAHRLSNLHDDNNAPVFNSVIVITDRVVLDKQLQETIYQIDHQQGVVERIDRHSSQLKDALEKGKKIIITTLQKFPVILDEIK…
52	VC1769	Nostoc	Nostoc punctiforme PCC 73102	>ACC83662.1 N-6 DNA methylase [Nostoc punctiforme PCC 73102]	MTVNNILQYESNIWATADLLRGCGIKESEWPSYMMPFFALVMIESRLVRMFDELKAEIGEAALAEIAPEDLTGLIEDKGQGYNVYIFEKNQTLKDICKNDKSFDVDFEAYLRGFDGETKDLLGVEATEGEKFLDIKGVITKLKAKKVLLGYTKEWSSIDLKPFDNSAITTLEEHIKRRWADISADTAGEQYTPDDVIGLIAEIIASKIEESDKLLKIYDCTCGGGNLLFGVEDRIHQRFKRLTQTFGQDWNDALYALAKIESRFRVDSKIEHGNTLTDDKFYNDEFDVVIANPPYGVKWNGYQKDIENDKTQRFKYLPSISDGQLLFMQHLISKLNANGMGVVVHNGSTLFSGDAGSAESNIRKWMLDSDFVEAVIQLPTDEFFNTGIYTYLWVLNKHK…
52	VC1768	Nostoc	Nostoc punctiforme PCC 73102	>ACC83663.1 type I restriction enzyme, S subunit [Nostoc punctiforme PCC 73102]	MKIERYQAYKKCDIEWLLEIPEHWKIDRAKSLFREMSRPVSPRDKIITVFRDGQVTLRENRRVTGFTNAIEEYGYQGIRKGDLVFHAMDAFAGAIGVSDSDGKATPEYLVYTTIDKNKIYVPFFGFLLRQMALSGFVLALGKSVRERSPRFKHTKFVTLDLPIPPFTEQETIAHYLDTKTAQIDRKIDLLTQKATLYGNLKQSLINETVTCGLDKSVPMRDSGIEWIGEVPEHWDIKRLKDLSDIQNSNVDKKSHDDEIPIKLCNYVDVYKNEFINTSLDFMDATANKSEIKQFTIKEGDVFITKDSETCDDIAIPALAAESIKGVIYGYHLARLRTKEKVFLGSYLFRLFQSKSYGFRFVISAKGITRVGLGQSAIADSLTPVPLLSEQKAIADYLDT…
52	VC1765	Nostoc	Nostoc punctiforme PCC 73102	>ACC83664.1 type III restriction enzyme, res subunit [Nostoc punctiforme PCC 73102]	MSELHLQDRFLIPFFRNELGYQEVKPNTITNCLIIEEDLQAFISTTELNQKPYEILLKKYNNNAQKLLAELIELIQERIASSRNMALFINANKSVTLQGIKLYLFYTDDSIIHNSNLFEQNIFSVVQELPYKYIYQGKQIFSFRPDICLFINGIYLGYSELKSNLTNQTARKNGRGKVIKDYFEAVKVYYETFDNNPHLSDKEKDHYRKDFLKIFEKAIHITSTDIAETYVIRTIDHFFEEILTTCREGKYDREDYEKRAVKTFKPYPLLNTDADKKDKLKELFTVHYGKSFIEKEILYYNFIERDVYVLKGKKELKNELGHLISPRPKQKFGTDKILNKIDEFLEHEAEDDYFIHQLEQQLAHVSPSKRAELIEKRKAYANNKNVYSLLLQYAAGFGK…
53	VC1765	Trichlorobacter	Trichlorobacter lovleyi SZ	>ACD95913.1 protein of unknown function DUF450 [Trichlorobacter lovleyi SZ]	MTTDTSERGLEDLICTTMTGRTAVVAAGGVHDPVEPFGGTGWLLGDARDYDREYCVDVTQLHAFVEATQPEIATALELEKDTPVRRRFLARVESECARRGVIDLLRKGVKHEKYHIDLFYGSPSPGNDKAAQLYIANRFSLTRQLRYSRDETRRALDLALFINGLPIATFELKNSLTKQTVEDAIEQYRRDRDPRERLFSFGRCIVHFAVDDREVQMCTELKGKGSWFLPFNLGWNDGAGNPPNPHGLKTDYLWKRVLTLQGVTDIIENYAQIVEEINPKTRKKSRKQVFPRYHQLDVVRRLLADALKQGVGQRYLIQHSAGSGKSNSIAWLAHQLVALRKDGKDLFDSIIVITDRRILDDQIKNTIKGFMQVGSTVGHAEHSGDLRKFIESGKKIIIS…
53	VC1768	Trichlorobacter	Trichlorobacter lovleyi SZ	>ACD95916.1 type I restriction-modification system specificity subunit [Trichlorobacter lovleyi SZ]	MIAELKPYPEYRESELAWLGDVPSHWHSGPGFSAFREKKVKNTGLQEKTVLSLSYGRIIVKPEDKLHGLVPESFETYQIVDPGDIIIRSTDLQNDKTSLRVGIVKNRGIITSAYMCMKVTETLMPEYGYQLLHTLDLTKILYGLGSGLRQNLDYSDFKRLPLSIPPIDEQTSIVRFLNHANLRIEKAIRAKRKVIALLNEQKQVIIHRAVTRGLDPNVQLKPSGIPWLGDIPGHWEDLRSKYVFHEVDERSVTGTETHLSMSQKYGLIPNSQIEERRLVSESYVGAKLCRSGDLVLNRLKAHLGVFALAPGQGLISPDYTVFRPARPMVARYFEAMYRTPACRVELRKRAKGIVQGFWRLYTDDFYDIRVPVPPLDEQYEIMQYLDKELLVINTVIAST…
53	VC1769	Trichlorobacter	Trichlorobacter lovleyi SZ	>ACD95917.1 N-6 DNA methylase [Trichlorobacter lovleyi SZ]	MDQATHNKIVSFIWGIADDVLRDLFKRGKYPDVILPMCVLRRLDAVLEPTKQAVLDTKQMLDDAGITEQKAALCEAAGQAFYNTSRFTLRDLRSRANQQQLKLDFEDYLDGFSQNVQDILENFKFRNQISTLSKADAIGTLIEKFLDPDINVSPNPVLNSDGSVRLPAMDNHSMGTVFEELVRKFNEDNNEEAGEHWTPRDAVKLMARLIFLPIADQVQSGSYQLYDGACGTGGMLTLAEETLLELTAAQDKQVKTYLFGQEINPETYAICKADMLMKGEGENADHIVGGAEWSTLAHDAFPAHEFDFMLSNPPYGKSWKKDLDTMGGKDGIRDSRFKITHADDTDYSLITRSSDGQMMFLANMVAKMNHTSRLGSRIAEVHNGSSLFTGDAGQGESNI…
54	VC1769	Laribacter	Laribacter hongkongensis HLHK9	>ACO74505.1 HsdM [Laribacter hongkongensis HLHK9]	MNPSALSAFIWSVADLLRGDYKQSEYGKVILPFTVLRRLDCVLADTKPAVLAELQLRSDAGVNPEPFLLRKAGQSFYNTSPLDLSKLLGDQDHIRENLYAYIQGFSPAARDIFERFDFFTQVERLAKAGLLYLVTEKFANIDLHPASVDNASMGLVFEELIRKFAEISNETAGEHFTPREVIRLMVNLLFIEDDDVLTAGNAVVRTLYDPTAGTGGMLSVAGEFLAEHNPQARLTLFGQELNDESYAICKADMLIKGQDVGNIVAGNTLSDDGHGARKFDYMLSNPPFGVEWKKVEKAVRDEHERKGFDGRFGPGLPRVSDGSMLFLMHLLSKMRPASEGGCRFGIVLNGSPLFTGGAGSGESEIRRYVLENDLVEAIIGLPTDMFYNTGIATYIWVLS…
54	VC1768	Laribacter	Laribacter hongkongensis HLHK9	>ACO74506.1 Type I restriction-modification system, S subunit [Laribacter hongkongensis HLHK9]	MSLPKYPAYKDSGVEWLRSIPSHWEVVRLKNIFEIRKRIAGELGHSVLSITQRGIKVKDIESNDGQISMDYSKYQIVLPGDFAMNHMDLLTGYVDISSTHGVTSPDYRVFAMLDNAHCVPRYFLHLFQNGYRQKIFYAFGQGASEFGRWRFPTDQFNNFRLPCPPDDEQAAIATFLDRETAKIDALIAEQEKLIALLAEKRQATISHAVTRGLDPAVPMKDSGVEWLGQVPAHWVICSVRRKLKRIEQGWSPECFSRPAEAGEWGVLKAGCVNGGIFRPEENKALPDTLAPDENILIKDGDLLMSRASGSPALVGSVAYLSAPPAHLMLSDKIFRLHLEQGTLPQFVAIAFGARYLRHQIEQAISGAEGLANNLPQTSLKGFTIAIPPEVEQQEIVVFT…
54	VC1765	Laribacter	Laribacter hongkongensis HLHK9	>ACO74510.1 HsdR [Laribacter hongkongensis HLHK9]	MHLHREHHFEAEICAHLAAHGWAYAEGDAALFDRDSGLFQPDLLAWVEATQPDSYQRLAKTHGAQLPRVLGERVRKNLNERGTLDVLRRGVEMLGLREPLRLAQFKPALAMNEATLAAYAANRLRVVRQVRHSPNAPQDALDLVLFLNGVAVATAELKSDFTQSVDDAVDQYRFDRVPHPKGGVAEPLLAFPGGALVHFAVSQSEVRMTTKLEGAATRFLPFNRGNHGAAGNPPSPDGYATAYLWEEVWARESWLDILHRYLIGKRDDKKRLKGVIFPRYHQLAATRALVADVLENGPGQRYLIQHSAGSGKTNSIAWSAHFLADLHDAQHRKLFDSVLVVSDRNVLDAQLQEAIFDFERTTGVVATITGEHGSKSQQLGQALKDGKKIIVCTIQTFPF…
55	VC1765	Vibrio	Vibrio cholerae M66-2	>ACP06010.1 putative type I restriction enzyme HsdR [Vibrio cholerae M66-2]	MVFMVSKTNEQALEAAIEKGLAGICKEELALGEAPLNYNNDLYLIGSPSDFDKQYALDTRLFWQFLEDTQASELEKLKRTSPHDWQRKILERFDRMIKRHGVLRLLKKGLDVDDAFLSLMYPAPLASSSEKVKKDFSANLFSVTRQVCYSNANPLEEIDMVLFINGIPLITLELKNPWTGQNAVYHGQKQYRDDRDANQPLLNFARCLVHMAVDTDEVYMTTKLAGKNTFFLPFNKGFNFGKGNPINPHGHKTAYLWQEVFRKESIANIIQHFIRLDGSSKKQLDKRTLFFPRYHQMDVVRRLVDHCSVNGVGQTYLIQHSAGSGKSNSITWAAYQLIETYPISDDLPGSRGKEMPLFDSVIVVTDRRLLDKQLRDNIKEFSEVKNIVAPAFKSSELKS…
55	VC1768	Vibrio	Vibrio cholerae M66-2	>ACP06013.1 conserved hypothetical protein [Vibrio cholerae M66-2]	MLTFWASLWLRFRGKLMSNTMIKKMPKYESYKDSCEQWIGDIPAHWEVYRLKSAVYECSNGIWGSDPNGRDEIVVLRVADFDDHKLKISDEKLTYRSIPAKERQGRLLKNGDLLIEKSGGGDKTLVGRVVLFDKQYPAVTSNFVAKMTPKEWVISGFLKYVFSALYNNGVNYLSIKQTTGIQNLDASSYLNEKFCIPQKEEQYEIAKFLDNKTTQINEAIAIKQKQIELLKERKQIIIQQAVTQGLNPDATMKYSGVDWIGAIPGHWIVKRAKYLLDEINERSETGLEELLSVSHMTGVTPRSEKNVTMFMAEDYTGSKLCHSGDLVINIMWAWMGALGVSDRTGIVSPSYGVFREQREGTFVPKYLEMLLKSTKYVEYYNKVSTGLHSSRLRFYGHML…
55	VC1769	Vibrio	Vibrio cholerae M66-2	>ACP06014.1 putative DNA methylase HsdM [Vibrio cholerae M66-2]	MDHSVHNKLVSFIWSIADDCLRDVYVRGKYRDVILPMVVLRRLDTLLEPSKEAVLEEVRFQKEEMNEIELDDAPLCATSGYVFYNTSKWTLQTLFSTATNNQQILLANFEDYLNGFSENVKEIVECFNLKAQIRHMAGKDVLLDVVEKFVSPYINLTPAVKEDPEGNKLPALSNLGMGYVFEELIRKFNEENNEEAGEHFTPREVIELMTHLVFDPIKDNLPLSITVYDPACGSGGMLTETQNFVEEKYPASNRDIYLYGKEINDETYAICKSDMMIKGNNPENIRVGSTLSTDEFSSNRFDFMLSNPPYGKSWASEQKHIKEGKEVVDGRFKVKLKDYWGVESEQEAIPRSSDGQLLFLMEMVTKMKSPQDSPLGSRIASVHNGSSLFTGDAGSGESN…
56	VC1765	Vibrio	Vibrio cholerae O395	>ACP09875.1 putative type I restriction enzyme HsdR [Vibrio cholerae O395]	MVFMVSKTNEQALEAAIEKGLAGICKEELALGEAPLNYNNDLYLIGSPSDFDKQYALDTRLFWQFLEDTQASELEKLKRTSPHDWQRKILERFDRMIKRHGVLRLLKKGLDVDDAFLSLMYPAPLASSSEKVKKDFSANLFSVTRQVCYSNANPLEEIDMVLFINGIPLITLELKNPWTGQNAVYHGQKQYRDDRDANQPLLNFARCLVHMAVDTDEVYMTTKLAGKNTFFLPFNKGFNFGKGNPINPHGHKTAYLWQEVFRKESIANIIQHFIRLDGSSKKQLDKRTLFFPRYHQMDVVRRLVDHCSVNGVGQTYLIQHSAGSGKSNSITWAAYQLIETYPISDDLPGSRGKEMPLFDSVIVVTDRRLLDKQLRDNIKEFSEVKNIVAPAFKSSELKS…
56	VC1768	Vibrio	Vibrio cholerae O395	>ACP09878.1 conserved hypothetical protein [Vibrio cholerae O395]	MLTFWASLWLRFRGKLMSNTMIKKMPKYESYKDSCEQWIGDIPAHWEVYRLKSAVYECSNGIWGSDPNGRDEIVVLRVADFDDHKLKISDEKLTYRSIPAKERQGRLLKNGDLLIEKSGGGDKTLVGRVVLFDKQYPAVTSNFVAKMTPKEWVISGFLKYVFSALYNNGVNYLSIKQTTGIQNLDASSYLNEKFCIPQKEEQYEIAKFLDNKTTQINEAIAIKQKQIELLKERKQIIIQQAVTQGLNPDATMKYSGVDWIGAIPGHWIVKRAKYLLDEINERSETGLEELLSVSHMTGVTPRSEKNVTMFMAEDYTGSKLCHSGDLVINIMWAWMGALGVSDRTGIVSPSYGVFREQREGTFVPKYLEMLLKSTKYVEYYNKVSTGLHSSRLRFYGHML…
56	VC1769	Vibrio	Vibrio cholerae O395	>ACP09879.1 putative DNA methylase HsdM [Vibrio cholerae O395]	MDHSVHNKLVSFIWSIADDCLRDVYVRGKYRDVILPMVVLRRLDTLLEPSKEAVLEEVRFQKEEMNEIELDDAPLCATSGYVFYNTSKWTLQTLFSTATNNQQILLANFEDYLNGFSENVKEIVECFNLKAQIRHMAGKDVLLDVVEKFVSPYINLTPAVKEDPEGNKLPALSNLGMGYVFEELIRKFNEENNEEAGEHFTPREVIELMTHLVFDPIKDNLPLSITVYDPACGSGGMLTETQNFVEEKYPASNRDIYLYGKEINDETYAICKSDMMIKGNNPENIRVGSTLSTDEFSSNRFDFMLSNPPYGKSWASEQKHIKEGKEVVDGRFKVKLKDYWGVESEQEAIPRSSDGQLLFLMEMVTKMKSPQDSPLGSRIASVHNGSSLFTGDAGSGESN…
57	VC1769	Methylocella	Methylocella silvestris BL2	>ACK50500.1 N-6 DNA methylase [Methylocella silvestris BL2]	MRIEKTSNLGSFVWSIAEILRGDFKQSDYGKVILPFIVMRRLDCILEATKPYVLEAAKSLPEGIDDETRDMILFGAAGDKIRVYNTSRFTFTSLKGQDPGQVHDNLIDFITGFSPNVRDIFLDKFRFTEALKRLKDGGILWQVFERFCAIDLHPNHVSNIEMGYLFEDLIRRFSEISNETAGEHFTPREVIRLIVELLLANDHAALTGTGIIRTVYDPACGTGGMLALTEEAMTALNPKVRVELFGQELNGESFGICKSDMLVTGHNPEQIAFGNTLTEDAHLGKTFHYMLSNPPYGVDWKKYQDPIRAEHETKGFDGRFGPGLPRISDGQLLFLLHMISKMRDDEQGSRIGIVMNGSPLFTGGAGSGESEIRRWMLEKDWVEAIVAMPTDLFYNTGIS…
57	VC1768	Methylocella	Methylocella silvestris BL2	>ACK50501.1 type I restriction enzyme [Methylocella silvestris BL2]	MKSLRFKNVMRERVDLSETGEETLLSVSEYYGVKPRAEAFQGEEYESRAESLEGYRQVQRGDFVMNYMLAWKGAYGISEYDGIVSPAYAVFQIDKSKIDLKYLHHRTRSNPMRALFRSRSKGIIDSRLRLYPDALLATEIDLPGLAAQKVIADFLDRETARIDQLIEKKERFSALAAERWRATLDAEILGRTTAGKRSLTSGQPYISDVPADWVLTPLKHLVDPRRPVMYGIVLPGPNVENGIMIVKGGDVKPNRLSPDRLCKTSREIEAGYVRSRLRGGDLVMAIRGGIGDVEIVPADIEGANLTQDAARIAPRHGVLNRWLRYALQAPSVFAPLGAGANGAAVRGVNIFDVDRVLVPVPPTAEQIVIADRLDIKEQQILRMREKIFDHAKLIQEFRA…
57	VC1765	Methylocella	Methylocella silvestris BL2	>ACK50503.1 protein of unknown function DUF450 [Methylocella silvestris BL2]	MTTHTAYNVHREIVLEQHLVSQLVQAHCYIDRSPEDYDRALALDKGLALGFLRETQPDEWQKLKAQYAASTEAEFFKQLDKALKTRGALDVLRQGLKLIPNIHFRFCFFKPASSLNPELVRLYEANILSVIRQVRYSQKSENALDAVLFVNGIPAATLEFKNLLTGSTFKHAEKQYKSDRPPAGEPLLTFRRGALVHFALDEDNVSMTTRLQNGKTRFLPFNRGHQGGAGNPDVRDEFRVAYLYKDLPEGAAVFGREKWLSVIGRFLHLEKDERKEAMIFPRFHQLDAVTGMMDHARTFGPGNNYLIQHSAGSGKSNTIGWTAHQAINLHDAQDRPIFDTAIIVTDRVVLDRQLQNTVAQFEQTKGVVKKIDGTSRQLREAIQSGARIIITTIQKFGTD…
58	VC1769	Methylocella	Methylocella silvestris BL2	>ACK52459.1 N-6 DNA methylase [Methylocella silvestris BL2]	MGIADDALRDLYVRGKYRDVILPMMVLRRLDAVLEPTKAAVLSMKDNLDKAGITNQDAALRQAAGQAFYNTSRFKLRDLRNRASQSQLKADFEAFLDGFSPNVQEILDNFEFRNQLPKLSKADVLGTLIEKFLDSSINLGPKPVLNGDGSVKHPGLDNHAMGTIFEELVRRFNEANNEEAGEHWTPRDAVKLMAKLIFVPIADQIQSGTYLLYDGACGTGGMLTVAEETLNELAEKHGKQVSTHLFGQEINGETYAIAKADLLLKGEGEEADNIVGGPEWSTLANDAFPSKEFDFMLSNPPYGKSWKSDQERMGGKSGMRDPRFVIEHAGDAEYSLVTRSSDGQMLFLANMLSKMKHNTPLGSRIAEVHNGSSLFTGDAGSGESNVRRWIIENDWCEAI…
58	VC1768	Methylocella	Methylocella silvestris BL2	>ACK52460.1 conserved hypothetical protein [Methylocella silvestris BL2]	MIDGLRPYADTNPTGLPWLGDVPAHWNVRRIKTLLREVDSRSKTGEERLLSLRMRQGLVDHIDAGGKLIPPESLVNFKIVEPGQVVMNRMRAAAGLFGVANVRGLVSPDYAVFEPLPEAFNPYLLQAFRLPSLSAVFRAESKGLGTGESGFLRLYTDRFGPIPVPYPPLDEQRLIVRFLDWHGAQTAKLIRAKKKIIALLNEQKQAIIHRAVTRGLDPNVRLKPSGIPWLGDIPEDWEVSRVKTEFQCLNYRRVPLSGTERGRMTVRQYDYYGASGVIDKVDEFLFDDKLLLIAEDGANLVLRNLPLAIIAEGKFWVNNHAHILKPRRGDIRFLAAILEGLNFLPWISGAAQPKLTQDRLMGIAIAVPPGHKQLEIIQSCDEEVSELVRAINVASKELI…
58	VC1765	Methylocella	Methylocella silvestris BL2	>ACK52463.1 protein of unknown function DUF450 [Methylocella silvestris BL2]	MKTDTSEKGLEALIVAGMTGRTSAPSGGGFSEEPEPFVGLHNWLLGNPKDYDRAWTVDLVQLRAFVGSTQRPLVEAFDLDNDSPARQKFLARLQGEIGKRGVIDVLRHGAKHGAHDVDLFYGTPSPGNAKAAERFALNRFSVTRQLRYSRDDTAHALDLALFINGLPIATFELKNSLTKQTVEDAVEQYKRDRDPREKLFEFGRCIVHLAVDDAQVKFCTQLKGKASWFLPFNKGWNDGAGNPPNPTGIKTDYLWKDILTPLSLTDIIENYAQIVERKDPKTNRTKRDQLFPRFHQLDVVRKLLADAKAKGAGRRVLIQHSAGSGKSNSIAWLAHQLVRLANGGGQVFDSVVVVTDRRILDQQIRDTIKQFAQVGATVGHAEHSGDLRRFIADGKKIII…
59	VC1765	Thioalkalivibrio	Thioalkalivibrio sulfidiphilus HL-EbGr7	>ACL71695.1 type I site-specific restriction-modification system, R subunit [Thioalkalivibrio sulfidiphilus HL-EbGr7]	MDKARENVFQQAIVTDLVGQGWLEGKSEHYDRVLALYPEDLVGYVRNTQPEALEKLTKFYGDKVEDKLLQRAAEQMDKHGALHVLRHGFKDRGAKIRLCTFKPDHGLNPETLARYEANRLRVVQEVSYSPHAREGYNPRLDLVLFVNGVPVATLELKSEFKQAIDNAKWQYKKDRPPKDPKTRKPEPLLAFGKRALVHFAVSQEEVWMATRLDGMKTFFLPFNKGFEGGAGNPPNPDGYATDYLWRQVFARDAWLDILGRFIHLQKEEKEDGFGKRYTKENLIFPRFHQWDAVNQLVTTARAEGPGHKYLIQHSAGSGKSNSIAWTAHRLASLHDDQDQRVFDSVIVITDRTVLDDQLQETIYQFEHAEGVVCRISRDEGEGSKSAQLAEALMGNTRII…
59	VC1768	Thioalkalivibrio	Thioalkalivibrio sulfidiphilus HL-EbGr7	>ACL71696.1 type I restriction-modification system, S subunit [Thioalkalivibrio sulfidiphilus HL-EbGr7]	MGKYQAYPEYRETRHDLLPPIPVHWMTGQIKNAHDVVLGKMLQSDAKTPADRLLPYLRAANVNWGGVDLSTVKEMWFSPAERKALRLMVGDVVISEGGDVGRSAVWQGELPECYFQNAINRARPKGEHSSRYLYYWMSFIKSAGYIDIICNKSTIPHYTAEKVQGTPFLFPPAGEQAGIAAFLDHETAKIDRLIAKQQRLIELLKEKRQAVISHAVTKGLNPDAPMKDSGVEWLGEVPAHWRLEKLKYTAIFKGGGTPSKDSPEYWGGDIPWVSPKDMKSRYVADSQDKITVEAIAASSTSLIGPGQVLVVVRSGILQRTIPVAVNLVEVTLNQDMKAIDFRDETRSEFFSYFVEGHEDNLLLEWRKQGATVESIEQEYLGNTMVPMPPPSEMMEILQF…
59	VC1769	Thioalkalivibrio	Thioalkalivibrio sulfidiphilus HL-EbGr7	>ACL71700.1 type I restriction-modification system, M subunit; N-6 adenine-specific DNA methylase [Thioalkalivibrio sulfidiphilus HL-EbGr7]	MPENFSTTASFLWSVADLLRGDFKQSQYGRIILPFTLLRRLECVLAPTKQAVLAEYDKRKDSDLPMGPFLEKASGGLKFYNTSPMDLASLGETQVLDNLDTYIRSFSPAAREIFEHFGFHGFLEKLDEANLLYQVIQRFASTDLSPQAHSNYEMGLIFEELIRRFAESSNETAGEHFTPRDIVHLTTALLFTDQQEKIAPGKIVTVYDPTAGTGGFLSEGEEYIHSISQDARVRVFGQELNPESHAICMADMLIKGHEIDNIKLGNTLSDDQLPAQQFDFMLSNPPFGVDWKKVQKQVQDEHKLKGHAGRFGPGLPRVSDGSLLFLMHLMSKMRDAKEQGSRIGIILNGSPLFTGGAGSGESEIRRHILENDLLEAIVALPTDMFYNTGIATYVWVLSN…
60	VC1769	Caulobacter	Caulobacter vibrioides NA1000	>ACL94121.2 type I restriction-modification system methylation subunit [Caulobacter vibrioides NA1000]	MNHQSLSAFIWSVADLLRGDYKQSDYGKVILPFTVLRRLDCVLEPTKAAVLAEHEKRAAQGVDPEPFLRRVSGAGFYNTHKMDLTRVLGDADNVAANLYAYLQAFSPAVRDIFERFEFHAQIERLAKAGLLYMVAEKFTRIDLHPEAVDNHQMGLVFEELIRKFAELSNETAGEHFTPREVIRLMVELIFVEDDAALSEPGVVRTIYDPTAGTGGMLSVAEERLLQQNPGAKLSMYGQELNPESYAICKADMLIKGQPVDNIVFGNTLSDDGHHAAKFDYMLSNPPFGVEWKKVEKIVRAEAEQQGYNGRFGPGLPRVSDGSLLFLLHLLSKMRPAVDGGSRFGIVLNGSPLFTGGAGSGESEIRRHLLESDLVEAIVALPTDMFYNTGIATYVWIVSN…
60	VC1768	Caulobacter	Caulobacter vibrioides NA1000	>ACL94122.1 type I restriction-modification system specificity subunit [Caulobacter vibrioides NA1000]	MSFPAYESYKESGVEWLGRVPSHWNFRPLKHLVIMRSGGTPSKEREDYWGGEIPWASAKDLKVDTLTDTQDHLTAEALDEGAAQLLPANAVVVLVRGMMLARTFPVCRLSRPMTINQDLKGLIANRGVDPNYLAWSLRASEVETLCRLDEAGHGTKALRMDAWSTMELPAPSLAEQQAIAAFLDRETAKIDALVEAQERLIALLKEKRQAVISHAVTKGLDPSAQMKDSGVEWLGQMPAHWEVVPAKNLADSIKAGPFGSALTKDMYSSAGYRVYGQEQVIPGDFRIGDYYVTSDRYNELSQYRVEVGDLLVSCVGTFGKIAIFPQGAEPGIINPRLIRFRPNNQVDPTYLCVLLRSAVSFEQFSYLSRGGTMDVINIGILGEIVVPVPPMQEQISIAG…
60	VC1765	Caulobacter	Caulobacter vibrioides NA1000	>ACL94124.1 type I restriction-modification system restriction subunit [Caulobacter vibrioides NA1000]	MSLHKEIRFEDEICAHLAANGWLYDGAAGDRHDRTRALYVEDLVAWVQDSQPEAWDGLSRANGAAAAQVLADRVRKSLDERGVLDVLRNGVELVGARGRIQMAQFKPAMGMNPEIVRRYEANRLRVARQVKYAVGNENCLDLVLYLNGLPVATAELKSDFTQSVEDAINQYRFDREPRPKGGREEPLLAFPGGALVHFAVSNSEVAMTTKLQGRDTFFLPFNKGDHGGKGNPLNPNGHRTAYLWEEIWARDSWLEILGRYMVTKRDAKKRITSVVFPRYHQLDATRKLAAQVLAEGAGGKFLIQHSAGSGKTNSIAWSAHILSELHDAADNKLFSSVIVVSDRNVIDTQLQEALFDFQRTAGVVATIKSESGSKSGQLAEALAAGKKVIVCTIQTFPFA…
61	VC1769	Edwardsiella	Edwardsiella ictaluri 93-146	>ACR67752.1 N-6 DNA Methylase [Edwardsiella ictaluri 93-146]	MTNTNFSQTAAFIWSVADLLRGDFKQSQYGRVILPFTLLRRLECVLAESKDAVVAKYDELKTSPLPEEAKQKFLLRASGLAFFNTSKMDLGKMGQNDIKANLENYVQAFSPDAREIFEHFKFSEFVGLLEDANLLFKVVKKFATTDLSPKAISNYEMGLVFEELIRRFAESSNETAGEHFTPRDIVRLTTSLVFMEDDEALTQDGIIRTIYDPTAGTGGFLSSGMEYVHELNPNAVMRAFGQELNPESYAICKADMLIKGQDVSRIKLGNTLSNDQLPQDQFDYMLSNPPFGVDWKKIEGEINDEHMQKGFNGRFGPGLPRVSDGSLLFLMHLISKMRDSHNVDGSVSNGGRIGIILNGSPLFTGGAGSGESEIRRYILEADLLEGIVALPTDMFYNTG…
61	VC1768	Edwardsiella	Edwardsiella ictaluri 93-146	>ACR67753.1 restriction modification system DNA specificity domain protein [Edwardsiella ictaluri 93-146]	MANYKAYPEYKDSGVEWLGLVPESWTICRLKNLAAIKNGQDYKSVQTDDGYPVMGSGGQFTFASKFMYDKPSVLLGRKGTIDKPLYINEPFWTVDTMYYTELNEGFDARYLYYLALTIQFSRYSTNTALPSMTQEHLSNYKFSVPKAESERKKITKFLDHETAKIDNLIEKQQQLIELLKEKRHAVISHAVTKGLNPDVPMKDSGVEWLGEVPEHWTISTLKHHAKFIDGDRGSEYPNDNDLVDDGVVFLSSKNISNWEINIDDANYISREKFNRLNRGKAINGDVIVKVRGSTGRIGELAIFETERLNKSTAFINAQMMIIRLKNSFNNRFLCNVAQGHYWMEQLNVGAYGTAQQQLNNAIFSGMIMVVPPIDEQLTINKFLELEIKRFDGLIKNTSN…
61	VC1765	Edwardsiella	Edwardsiella ictaluri 93-146	>ACR67754.1 Type III restriction enzyme, res subunit [Edwardsiella ictaluri 93-146]	MSMDSTKERIFQDEMIAQMIDRGWVRGKTDGYDRERALYSQDALTFVQTTQPQEWEKFTKVYPSDTERHFLDALVAQLKKADINATDMLSRTYGTLGVLRHGIKSHNARFSLCQFKPEHNLNPQTLTRYQQNICRLVPELVYSPHASNGAFAETGVKAKKWRIDLVLFVNGLPIATLELKSEFKQTVQNAITQYKKTRLPKDPGTNKPEPLLTFKRGALVHFAVSQYDVFMTTRLDGDKTFFLPFNKGTHDGGAGNDIPEDANDYATSYLWKEVLLPDNLLKILASFMHLQIVEKENALGLKYKSESLIFPRYHQWDVVNKLITAATVEGTGNKYLIQHSAGSGKSNSIAWTAHQLSRLYDENGEKQFHSVIVVTDRTVLDDQLQDTIYQFEHQDGVVG…
62	VC1765	Edwardsiella	Edwardsiella ictaluri 93-146	>ACR69672.1 Type III restriction enzyme, res subunit [Edwardsiella ictaluri 93-146]	MVSNTKEQALEAAIEQALTGQCLETLGNGIGEGAAVYTIPHHGFVLGQACDFDKQYAIDKRLFWQFLETTQAMELAKLQQHHPQDWQRKVLERFDRIIKKQGVLHLLKKGLSVDDAHLTLMYPAPLASSSATVSQNFAANLFSCTRQVAYSAQNPKQEIDIVLFINGIPLITLELKNHWTGQNASYHGQKQYREDRDISQPLLHFGRALVHMAVDTDEVYMTTKLAGKATFFLPFNQGHRHGKGNPPNPYGHKSAYLWQEVFSKESLANIIQHFVRLDGSTKELLNKRTLFFPRYHQLDVVRKLVDHAAQHGVGQTYLIQHSAGSGKSNSITWAAYQLIEVYPHSADVQGAKAVDQPLFDSIIVVTDRRLLDKQLRENIKEFSEVKNIIAPANKSSELK…
62	VC1768	Edwardsiella	Edwardsiella ictaluri 93-146	>ACR69674.1 type I restriction modification DNA specificity domain protein, putative [Edwardsiella ictaluri 93-146]	MTLTAMPKYDTYKNSGVEWIEQVPEGWGLVKIKNYADVFNGDSLNDKQKAKYESEDQSHRSYISSKDIDVNYSKINYQNGLRIPKGSSYKVCPSNSTLMCIEGGSAGKKIAYTNQEVCFVNKLACFLASKRIDSHFLYYYLSSVTFKSQFFNSMTGLIGGVSISAIKNFWLVLPSPTEQVAIASFLSKKLSQIDEAITTKEQQISLLKERKQILIQQAATQGLDPCVPMKDSGVDWIGKIPEHWQVIRFKNLFSQSRIPVRKEDGVVTSYRDGQVTLRSNRRLDGYTEAIIEGGYQGIRKGQLVLNSMDAFEGAIGVSESDGKCTPEYVICDPVRADVSQYYFAYLLREMALAKYIQVICNAVRQRAVRIRFNNLASRFMVLPPSDEQEKIVEFIESEK…
62	VC1769	Edwardsiella	Edwardsiella ictaluri 93-146	>ACR69675.1 N-6 DNA Methylase [Edwardsiella ictaluri 93-146]	MDHSVHNKLVSFIWNIADDCLRDVYVRGKYRDVILPMVVLRRLDTLLEPTKEAVLEEVRFQQQEMNAVELDEEPLKAASGYVFYNISKWTLKSLLNAATNNQQILLANVNEYLNGFSDNVTEIVNCFNLRAQIRHMADKQVLLDVIEKFVSPYINLTPNDIEDPEGNKLPALTNLGMGYVFEELIRKFNEENNEEAGEHFTPREVIELMTHLVFDPIKDQLPLTMTIYDPACGSGGMLTESQGFIAEKYPATGVSRDIYLYGKEINDETYAICKSDMMIRGNDPANIKVGSTLSTDEFSHMRFDFMLSNPPYGKSWASEQKHIKDGNEVIDSRFKVKLADYWGVVAPKDCDATPRSSDGQLLFLMEMVNKMKSPSVSPLGSRIASVHNGSSLFTGDAGS…
63	VC1765	Tolumonas	Tolumonas auensis DSM 9187	>ACQ93868.1 type III restriction protein res subunit [Tolumonas auensis DSM 9187]	MVSHTNEQALEAAIEKALTGLCMEEVKAGINEPAGAYITQHNGFQQGFPADIDKQYALDLRLFWQFLENTQAEELAKLKVHHANDWQRKVLERFDRLIKKHGVLHLLKKGLSVDDAYLTLMYPAPLASSSQAVKQNFTANIFSCTRQVCYSQLNPLQEIDMVLFINGIPLVTLELKNAWTGQTARYHGQKQYREDRDINQPLLNFGRCLVHMAVDTDEVYMTTKLAGKETFFLPFNKGNNHGQGNPPNLFGHKTAYLWEEVFTKVSLANIIQHFVRLDGSSKDLLNKRTLFFPRYHQLDVVRRLVDHAAHYGVGHTYLIQHSAGSGKSNSITWAAYQLIEAYPATNDVHGSHGIDQPLFDSVIVVTDRRLLDKQLRENIKEFSEVKNIIAPANKSSELK…
63	VC1768	Tolumonas	Tolumonas auensis DSM 9187	>ACQ93870.1 restriction modification system DNA specificity domain protein [Tolumonas auensis DSM 9187]	MTTFTVMPKYEAYKDSGVDWLGEIPEEWSTRKVKYLFRIGRGRVISQQELDDNGCYPVYSSQTQNDGILGYISTFDFDCEQITWTTDGANAGTVFLRKGKHNCTNVCGTLQPINKQKISLEFLKNALSIAAQFYKRPDTNGAKIMNGEMAEIFVTFPPLEAQTAIANFLDEKTAKIDEAIAIKEKQIELLKERKQIIIQQAVTQGLDPTVPMKDSGVEWIGKIPAHWEVRRSRFVFCQRKERARSNDVQLSATQAYGVIPQEQYEEMVGRKVVKISFHLDKRKHVEINDFVISMRSFQGGLERAWASGCIRSSYVVLRPVNSEEIDAGFFSYLLKLPSYINALQMTASFIRDGQDLNFDNFSQVDLFIPPIDEQRAIFSAIQSKVDEINKATEIFIGQI…
63	VC1769	Tolumonas	Tolumonas auensis DSM 9187	>ACQ93871.1 N-6 DNA methylase [Tolumonas auensis DSM 9187]	MDHSVHNKLVSFIWSIADDCLRDVYVRGKYRDVILPMVVLRRLDTLLEPSKEAVLEEVRFQQEEMNAVELDDEPLKAASGYVFYNISKWTLKTLHAAATNNQQILLQNFNEYLNGFSDNVKEIVGRFNLKSQIRHMAEKQVLLDVVEKFISPNINLTPQECEDASGNKLPALTNLGMGYVFEELIRKFNEENNEEAGEHFTPREVIELMTHLVFDPLKDQLPLTMTIYDPACGSGGMLTESQNFIEEKYPAVGASRDIHLYGKEINDETYAICKSDMMIKGNDPANIKIGSTLSTDEFSHMRFDFMLSNPPYGKSWASEQKNIKEGTEVIDPRFKVQLTDYWGKVDAKGSDATPRSSDGQLLFLMEMVSKMKAPVNGTIGSRIASVHNGSSLFTGDAGG…
64	VC1769	Beutenbergia	Beutenbergia cavernae DSM 12333	>ACQ79751.1 N-6 DNA methylase [Beutenbergia cavernae DSM 12333]	MSQLSSFVWSIADLLRGPFKPHQYGTVVLPFTILRRLEGVMAPHREAMVTAVAKADDATMRRALVRRATGLPFYTTSSYTLATALEDPDNLAANLVDYVNGFSAEVDVFKHFDFEARIHQLDAADRLIPVTQGFARVDLSTDHVSNAGMGDLFEHLIFKDFEASNAEAGDFYTPRDAIRLLVDLVFAEDTSALAAPGITRSVYDPAAGTGGMLSVAEEHLHELNPKANLALFAQEINPASYAIAKSDMLIKGQNIENVRLGDTLAEDLFDGETFDFALSNPPYGVDWKAAEKAVRAEHVRGTGGRFAPGLPSVGDGSMLFLLHLVAKMRPVDARGNGGRGGIVLNGSPLFNGGAGSGPSEIRGHLLEHDLVDAIVALPNDMFYNTGIATYLWILDNSKQ…
64	VC1768	Beutenbergia	Beutenbergia cavernae DSM 12333	>ACQ79752.1 restriction modification system DNA specificity domain protein [Beutenbergia cavernae DSM 12333]	MTRMATIAATAPRGGFHDGDWVESKDQDPDGDIRLLQLADVGDGKFKDKSDRWINEETFRRLRCSWVHPGDILIARMPDPLGRACVVPEGLGKTITVVDVAVLRPDPDQADAGYLTYAINSAKTRSEVERQQDGATRQRIPRKRLGRVSIPLPPLEEQRRIADFLDAETTQIDALIAEQERLIGLLKERRASGILQAVTRGLRDVDLKPSTLTWVDAVPLHWTVANIRRFAAMKTGHTPSRSNPEYWVDTHIPWFTLADVWQVRDGRRTHLGETENTISDLGLANSAAELLPAGTVVLSRTASVGFSGVMPRPMATSQDFWNWVCGPELVPEYLMYLFRAMRGEFNALMIGSTHKTIYQPVAAAIRVPVPPLEEQHEIVARIDERTRKTDALINEAEHN…
64	VC1765	Beutenbergia	Beutenbergia cavernae DSM 12333	>ACQ79753.1 protein of unknown function DUF450 [Beutenbergia cavernae DSM 12333]	MSDSSAELALEVEIAEYLAAHGWLYSPSGQGYDAGLALFPDDVFAWLEATQPAELAKVVTAGSASEAKQRQQLVAALSKRLDAPMSHGGGTLNVLRRPFAHVNAHLNMCQFRPATTLNPKTTADYAAVRLRVVRQVYFSPVKGDNRAIDLVFFVNGIPVATAELKTFFKQHVTSAIDQYKHDRNPAGQPLLGHGNRALVHFAVDDDEVWMTTRLAGPRTYFLPFNRGTLDGGAGNPPNPAGPASSYLWERVLQRDAWLNILGVLMFVRHEEHVDPISGKKSRSSTILFPRFHQWEVVTRLVDAARTEGPGGRYLVQHSAGSGKTNSIAWTAHRLARLHNDANEKVFDTVLVITDRTVLDNQLQAAVRQIDDRKDLVVTIDDTEVRRAGGSKSKALAQAL…
65	VC1765	Actinosynnema	Actinosynnema mirum DSM 43827	>ACU34917.1 protein of unknown function DUF450 [Actinosynnema mirum DSM 43827]	MSPVHHESAFGDAIVASMIDSGWELGKSADYRADLGLDTGELFTFIGATQAGEWEDLLDLYGGDANAAQAGFTKRLDQAIATDGVLHVLRKGVKDRGVRIRVAYFKPSLVASDAVLNDYRANRLTVVRELEYAAKQANKGHRLDLTLFLNGIPLATAELKNPLTGQGVEHAKEQYRHDRDATELIFSRRVIANFAVDPDLVFVATELRGAKTRFLPFNTGSNGPGQPGGAGNPPSTSFGRHTTSYLWEQVWQWDNWLDLLERFVHLHKEKGADGRATKKVIFPRFHQWDIVKKLTTDAARRGAGHNYLCMASAGSGKSNTIGWLAHRLSSLHTPTDPAEIDPDELSAGLEPGTPVFDKVVIITDRRNLDSQLRETVGSFEQTAGLVVKIDDKHGAKSDQ…
65	VC1768	Actinosynnema	Actinosynnema mirum DSM 43827	>ACU34918.1 restriction modification system DNA specificity domain protein [Actinosynnema mirum DSM 43827]	MNSVLGIPISDTWTTSPLKRITSVLNRGSAPEYVDESPVRVISQAANQYGGLDWSRTRFHNFNGDPTKLKGHLQENDIIINSTGTGTLGRVGYFTEPLNGIPCMADGHVTVVRVKKHKVNPRFVYYWLTSKPFQEYIHSSLAIGATNQIELNRDRLSDTHIPNPPISEQQRIVDFLEAETAHIDRLIETQNRVLEKLAERRMAGITQAVSGTDQTGTRPSSLTWLEKIPSTWKEVRLSLIARMGSGHTPSRSHPEWWVDCTIPWITTGEVRQVRNDRLEDLHETREKISELGLANSAAELRPAGTVVLCRTASAGYSAVMGTDMATSQDFVTWTCGPRLNPYYLLWCLRAMRPDLLGRLAMGSTHKTIYVPDLQMLRIPLPPIGEQQKIVQQIREQNAR…
65	VC1769	Actinosynnema	Actinosynnema mirum DSM 43827	>ACU34919.1 N-6 DNA methylase [Actinosynnema mirum DSM 43827]	MNSSKHTELANHAWSVADLLRGDYKQSDYGKVILPFTVLRRLECVLTPTKDKVLETAERFADREMDPDRFLRKASGHSFYNTSTYTLKAIAGDATHAAKYLNEYLGAFSPNAREVLERYEFAQQVKKLDAADLLYQVLGRFADLDLRPEVVTNHQMGYIFEELIRRFAEQSNETAGEHFTPREVIDLMVKLLIAPDSDVLSVPGAVRTVLDPACGTGGMLSAAEEEITKHNKDATVKVFGQELNPESWAICRSDMMIKGQDPENIKFGNSFSDDSHAHATFDYVLANPPFGVDWKKVQETVEREHKMLGESGRFGAGLPRINDGSLLFLQHMISKMKPVDVDGKGGSRVAIVFNGSPLFTGAADSGESKIRRWILENDWLEGIVALPDQLFYNTGIFTY…
66	VC1765	Maridesulfovibrio	Maridesulfovibrio salexigens DSM 2638	>ACS79724.1 type I site-specific deoxyribonuclease, HsdR family [Maridesulfovibrio salexigens DSM 2638]	MAEYLVVEKPFLDQLENLGWEITDQGQGIPHDPAMSYRSNFREVALFEEFKQSVSSINRTEDGQQWLTDKQLGDLYNEIFHQPTAGLIEANEKVLKLLFKAQVDVNEITGESDPVVKLIDFDNPERNTFRAINQFRIDTPGGVKDYIIPDIVLFVNGLPLVVIECKDANEYTSNPIHEAVEQLRRYSDQREQTIAEGLREGEPALFFANQLLIATCGDEAEFGSITATEDYFFAWKDIYPVKHKEYEPPLGRERAQEILIQGMLPPETLLDIIRTCTVFMDVGDNRVKAVCRYQQYRAADKIVEKLRNGGSFRDRSGVVWHTQGSGKSLTMVFTVRKIRMCDDLKDLKILFMTDRKDLEKQLGQTAELTGENVTYIQSTQALRKNLHTDASNLNMVMVH…
66	VC1768	Maridesulfovibrio	Maridesulfovibrio salexigens DSM 2638	>ACS79728.1 restriction modification system DNA specificity domain protein [Maridesulfovibrio salexigens DSM 2638]	MSKELTQLASIHYGKSPSSTKAEESTIPIIGTGGQTGWGKDSLFEGPATVVGRKGTLGNPLYVETPFWPIDTTYAVLPYKNIHAKWLYYSLADCDLEKLNEATGVPSINRDYLGRIKISFVEFPQQRKIAKILTTVDNQIEKTEELIAKYESVKQGMMQDLFTRGVDENGKLRPKREDAPELYKKTELGWIPREWEVLPCIDVCTEIVVGIVIRPTQYYTSYGTPVLRSANVKEEGLDSSALIFMTEENNQKLSKSMVRAGDLVTVRTGYPGTTCVIPSDFDKANCVDIIISRPDNSISSIFLATWINSSFGKGQVLKRQGGLAQQHFNVGEMKDLLVVLPSQTEQDKITKRLNSLKKKLITEKKQLTKLKHLKTALMQDLLTGKIEVTPDPEDMKNTED
66	VC1769	Maridesulfovibrio	Maridesulfovibrio salexigens DSM 2638	>ACS79729.1 N-6 DNA methylase [Maridesulfovibrio salexigens DSM 2638]	MTQKLTLSSLERKLFKACDILRGNMEASEYKEYIFGMLFLKRLSDQFHKDRAILAQDLAAKGIPEEAKAALLDKRNQYTFYVPESARWEQIQHIKKDVGSGLNKALAAIEEANPETLQDVLKSINFNRKVGQRTLDDSTLVEFIQHFNDIPLSNDDFEFPDLLGAAYEFLIKHFADSAGKKGGEFYTPTEVVRTLVEIIEPQEGMGIYDPTAGSGGMLIQSAKYVQECGGNVKNLSLAGQELAGSTWSMCKMNMILHGIVSQDIRQEDVLKRPLHLKKDPDQNNQNHELKTWDRVIANPPFSQNYSKKEMLFKDRFDVWLPTTGKKADLMFVQHMVAVLKNNGKCAVIMPHGVLFRGGEERNCREKFIEKGILEAIVGLPSGLFYGTGIPACILVLNKE…
67	VC1769	Zunongwangia	Zunongwangia profunda SM-A87	>ADF54426.1 putative DNA methylase HsdM [Zunongwangia profunda SM-A87]	MTQNSHSKLIAFIWSIADDCLRDVYVRGKYRDVILPMVVLRRLDALLEPSKKEVMDEVQFQTVEAGFTELESEGLKTAAGYEFYNTSKWTLQLLKDTASNNQSILLANFEDYILGFSDNVKEIISKFNLVRQIKHMATKDVLLDVLEKFTSPRINLTPFEKEDPDGYKLPALSNLGMGYVFEELIRKFNEENNEEAGEHFTPREVIELMTHLVFEPVKHQLPPVMTIYDPACGSGGMLTESQNFIKDEAGAIQAKGDVYLFGKEINDETYAICKSDMMIKGNDPQNIRLGSTLSTDEFSRKNFDFMLSNPPYGKSWASEQKYIKDGKDIIDPRFTIQLSNYWQETDTEKAIPRSSDGQLLFLMEMVSKMKNLKQSPLGSRIASVHNGSSLFTGDAGSGE…
67	VC1768	Zunongwangia	Zunongwangia profunda SM-A87	>ADF54428.1 type I restriction-modification system specificity determinant [Zunongwangia profunda SM-A87]	MKAGDFVINSRSDRKGSSGVSESDGSVSLINIVMEPNDIFGSFCNYFLKSKAFVEENYRIGHGIVADLWTTRYDEMKNIIMAFPPKPEQQAIANFLDETCEKLDTVVAQKEKMIALLKERKQALIQNAVTRGLNKNVPMKDSGVDWIGEIPKNWEVKRLKFICVLNKESLPENLNKKQEINYVDIGSVTFEDGILSTEYYLFQNAPSRARKVAKNGDTIVSTVRTYLKAIDFIDENKSKYVYSTGFAILSPNKNILNKYLYNQVRADAFTEQVSYNSKGMSYPAINSTDLGRIWVCVPSKQEQEKIVNYIDAQSRKLDQAVTQQEQAIVKLKEYKASLIDSCVLGKIKVS
67	VC1765	Zunongwangia	Zunongwangia profunda SM-A87	>ADF54431.1 putative type I restriction enzyme HsdR [Zunongwangia profunda SM-A87]	MNNQTNEQALEAAIQKCLTGVSLETLKEEGTSVAEANAVYRTRNGYYNGDRSHFDSKYALDTERFWDFLESTQEEELNKLKRSNDWKLKILQRLDRIVKKQGVLHVLKKGLGVDDAHFTLLFPLPLGSSSARVAKDFDSNQFSVTRQVPYSESNPREEIDMVIFVNGLPLITLELKNQWTGQNARLHGQNQYRKQRDPKEPLLNFGRCLVHMTADTDEVFMTTKLNSTDTFFLPFNQGYENGKGNPPNPFGHKTAYLWEEVFKPKSIANIIQHFVRLDGKSKDPINKRTLFFPRYHQMRVVRKIMAHVSENGTGFRYLIQHSAGSGKSNSITWAAYQLIEAYPENEQAAGKKAIDKPIFDSVIVVTDRRLLDRQIRENIRSFSEVKNIVAPAYSSRGLK…
68	VC1765	Dickeya	Dickeya chrysanthemi Ech1591	>ACT09041.1 protein of unknown function DUF450 [Dickeya chrysanthemi Ech1591]	MKQTTEKAFESYVEQMLLAKGWQSGYTSGWDRERALFPQAITDFIATTQPQLWKAMRNQHGEQLEAMLLATLLKELAIKGSLHVLRHGFKFYGKTFRLAYFKPAHGLNEEVLVHYRANQLTVTRQVPCHPGDHSTVDLVFAINGLPVATCELKNPWTGQSWRNAVRQYKEDRNPRAPLFEFKQRALVHFAADPDEVHMTTRLAGGKTFFLPFNRGSHPGEVQCGAGNPQHPSGHRTGYFWEEVLERESFLDILGHFVFIEKKEEKVDDGKGGSRMASKEAMIFPRYHQLDATRKLIAAARAEGPGQNYLIQHSAGSGKTNSISWLSHRLASLHNSDDHKVFDCVIVITDRQVLDRQLQDAIYQIEHAQGVVKAIDQDSKQLAEALIDGTKIVVTTLQKF…
68	VC1768	Dickeya	Dickeya chrysanthemi Ech1591	>ACT09043.1 restriction modification system DNA specificity domain protein [Dickeya chrysanthemi Ech1591]	MMKQQTYSEYKESDVKWLGQVPVHWNAVSLKWISQRYSGGTPDKSNDAYWENGDIPWLNSGSVNDGYITEPSTYITREGFASSSAKWVPKNALVMALAGQGKTKGMVAQLGIRATCNQSMAAIIPKEKFTPRFLYWWLVSNYQNIRNMAGGEQRDGLNLDMLGSIPCPLLPRPEQTAIADFLDRETGRIDSLMAKKRQLIALLKEKRCALISHIVTRGLPEAAADEFGLKPHTRFKNSDIEWLGQVPEGWGVKKVWIERVSRNIELQDGNHGEQHPKAEDYVGEGIPFVMANHIDNGKIDFNKCNYIEKEQADSLRIGFSNEGDVLLTHKGTIGRVGIVQKSHFPYVMLTPQVTYYRCLREIQNRFLFWLMQSKFWQDQLKLLAGLGSTRAYIGLLDQK…
68	VC1769	Dickeya	Dickeya chrysanthemi Ech1591	>ACT09044.1 N-6 DNA methylase [Dickeya chrysanthemi Ech1591]	MNGETHRQLANFIWSICNLLRGPYKRNEYRKVILPLTVLRRFECLLEPTRQDALAEFQWLKTKPERVQQARLQQITGYRFYNLSRMQLTLSGENIHSLLDDPNNLAPNLNSYINGFSANVRAIMERFKFSEQITHMAEKNILFEVVKAFAKIDLSPQRVDQMQMGYVFEELIRIGAEQSNEEAGEHFTPREVIKLMVNLLLAPEEDLAKSDVVKTIYDPACGTGGMLSVAEEYIRHLNSDARPHLYGQDWNDEAWAVCKSDMLIKGEDADNIILGDTFTRDGFDRDSDGNKWIFDYMLANPPFGVEWKQQQKYIQKEADELGYAGRFGAGTPRINDGALLFLQHMISKMRPVNKDGSRIGIVFNGSPLFTGDAGSGESEIRRWIIENDWLEAIVALPEQ…
69	VC1769	Slackia	Slackia heliotrinireducens DSM 20476	>ACV22922.1 type I restriction-modification system methyltransferase subunit [Slackia heliotrinireducens DSM 20476]	MNHSEISSFIWGTADLLRSSFKQHEYGDIILPFTVMRRLDVVLEPTKQAVLEAAAKKMPDALRDTMLKKAAGVDFYNTSEFTMRGLLSDADGIRENLTKYVTSFSPEIADIFDKFKIFDVIKDLDDNDLLFLVVERFCNPRIDLSPASISNADMGDIYEELIRRFSEVSNETAGEHFSPRDGLRLAAELLVVGEMDDLTQPNRIVKVCDPCAGTGGALTVFADRVAEINPQATVVTYAQEINGQSYAICKSDTILKGGNIANVHLGDTLADDQMPGETFGYQISNPPYGVDWKKSQAAVRKEHEQLGFAGRFGAGLPRISDGQLLFVQHMVAKMRPVDEGGGRIAVFLNGSPLFTGAAGSGESEVRRYLLQHDLVEAIVAMPNDFFFNTGIATYIWVLD…
69	VC1768	Slackia	Slackia heliotrinireducens DSM 20476	>ACV22923.1 hypothetical protein Shel_19070 [Slackia heliotrinireducens DSM 20476]	MERYEAYKDSGVEWIGEIPSTWTLARTKAVFSSKKRVVGDKANEYQRLALTMHGVLLRDKDDNEGLQPEQFEGYQILEANELVFKLIDLENIKTSRVGLSPYTGIVSPAYITLTQTDSDNRYFYYWFFALYQQNVFNQLGGNGVRSALNKDDLLNLPMLLPKQDEQRAIANYLDARTAEIDALVADCEREAELLREYRKAVISEAVTKGLDPDAPMKDSGVEWIGEIPEGWLVRPSKTLFAEAKELRHSDDEQCAATQKYGIIPQARYIAIENQRMVVADKNLDAWKHVEPGDFVISLRSFQGGLELSEITGCVTWHYIVLKGNDLVEAGYFKYLFKTTKYIESLQRTCTYIRDGQDLRYSNFVQVPLPLPSREEQVAIGVYLDAKTAEIDALIEAKQT…
69	VC1765	Slackia	Slackia heliotrinireducens DSM 20476	>ACV22925.1 helicase, type I site-specific restriction-modification system restriction subunit [Slackia heliotrinireducens DSM 20476]	MEQVTYMAVGLPKTTEKNFENNVESMMHDAGWDVFESNAEAQADYDRKRALKTKSVLGFVKETQPEEWAKIEKMYGAKAEERFLKRLCDELEPHDERGGVVNVLRHGIRMAPGAQFRLCFFKPATGKNPDAIARYEANRFELVRQLRYGTLPDDKDNSVDTVLFLNGIPVATMELKNNLSGQRTDHAVKQYKTDRSPKELLFKPNRRAIVHFALDSETVEMCTWLANGKSYFLPFNRGNGMSGAGNPPNPNGYRTEYLYREILETDSLLDIIQRFVRVEYDADTHAMKKIIFPRYHQLDAVRKLVADAKASGAGKSYLIQHSAGSGKSNSIAWLAHHLQSLHDAGDNPVFDTVVILTDRRNLDAQLSETIDSVEHKRGVVVRIREEDGSAGLKEALNSG…
70	VC1765	Eggerthella	Eggerthella lenta DSM 2243	>ACV55483.1 protein of unknown function DUF450 [Eggerthella lenta DSM 2243]	MTKVDMHIPGKSDLDVSFDGSRKIHQEAPFERYISRKVAGLEHSGWALSPDDTGFDPNDALVFDDFVAWLEATAPEKLDKMRREKGARWADQLKRALVKSLERNGTVLTLRKGFQMAGYQTIECMAGYPDDERVPGARERYDANILRFMHQVHYQTAGSKSLDFVLFVNGIPVATGEVKTELTQTVRDAIDEYADERKPVEPDGGRKNPLLMYKRGAVVHFAVSEDEVWMCTNLGPFPSKSARPRFLPFNLGRDGGAGNPDAPEGEYRTHYLWDTILQRDNWLSIFDRFVFEEVEDRQDASGRWRRQATQIFPRYHQFDAERKVLADAREHGAGRRYLIEHSAGSGKTETISWAAHDLARLRRADGEKMFSSVVVVTDRLSLDQNIKKTISQLSKVTGQ…
70	VC1768	Eggerthella	Eggerthella lenta DSM 2243	>ACV55484.1 restriction modification system DNA specificity subunit [Eggerthella lenta DSM 2243]	MRETKDSGVDWIGEVPVNWEIVPIKADVSIGHGSDPTTPGDIPVWGSGGEPFKTCGEHKNGPAVLLGRKGTLDCPQLVTGLYWNVDTAFDAKITSKKLSLKFFYYAATCVDIKPYMTNTAKPSMTQFDWDNSRIPRPPLAEQRRIISYLDERCAAIDEDVAKRRDVIGKLKEYKKSLIAHAVTKGLDPNTEMKDSGVDWIGEVPANWRLTKIGQVYDLRNTKVSDCDYEPLSVTMQGIVPQLDSAAKTDAHDDRKLVMEGDFVINSRSDRRGSCGIARQDGSVSLINTVLIPREHMEPRFYDWLFHTTLFADEFYKNGHGIVDDLWTTKWAEMKGITIVEPPFETQITVANYLDERCAAIDEAIARQEQLIEKLGEYRKSVIHHAVTGKIDCMEA
70	VC1769	Eggerthella	Eggerthella lenta DSM 2243	>ACV55485.1 N-6 DNA methylase [Eggerthella lenta DSM 2243]	MADKTAFDYVNEIWSIANYVRDVIRPADYNKLILPFAVLRRFECALEPTRAAVSRQAAKGVWDDDDPKYCALSGHCFYNVTSFTLSNLGATKTCDALMAYINGFSVNAREVLQRFEMRQTCEKLDEKGMLYEVCTRFSGFDLGPETVSDRMMTDIYEHLIQRYGEEISQDAEDFMTPKDVARLATALLFANEDTLLNADNGDIRTLYDGSCGTCGFICDALDQLDEWHDKGHFKSPTKIVPYGQELEDATWAMGKAALMLRNIAGGSGDVLDQMTDLSAGIMLGDTLDDDRFEGRTFNYQLTNPPYGKEWKKEKDAVLEEMGRGFDGRFGAGKPDIDDGSMLFMQNVAAKMAPPKEGGGKAAIVLSGSPLFNGDAGSGPSGIRRWLFSEDLVDCIVKLP…
71	VC1769	Spirosoma	Spirosoma linguale DSM 74	>ADB42217.1 N-6 DNA methylase [Spirosoma linguale DSM 74]	MNHQSHNKLVSFIWSIADDCLRDVYVRGKYRDVILPMVVLRRLDALLEPGKDEVMEEVRFQREEAGFTELDVNGLQAASGYVFYNTSVWTLQKLHDTATNNQQLLEANFTDYLDGFSDNVKEIIRKFNLKSQVKHMANKDVLLDVLEKFTSPTINLTPFEKLDPEGRKLPALSNLGMGYVFEELIRKFNEENNEEAGEHFTPREVIDLMTHVIFEPIKDRLPPVMTIYDPACGSGGMLTESQNFIKDEDGLIRAKGDVYLFGKEINDETYAICKSDMMIKGNDPENIKNGSTLSTDEFAGKQFDFMLSNPPYGKSWASEQRHIKDGNEVIDSRFRIKLKNYWGVEEDADAIPRSSDGQLLFLMEMVSKIKPLAASPSGSRIASVHNGSSLFTGDAGGGE…
71	VC1768	Spirosoma	Spirosoma linguale DSM 74	>ADB42219.1 restriction modification system DNA specificity domain protein [Spirosoma linguale DSM 74]	MTMIAEQPIQTNRYPQYKDSGLEWIGEIPAHWEVGRIKYVCKINQRSLPESTAKSFPIHYVDIGSVTLEEGIVQTEEFEFKNAPSRARRIANAGDTIISTVRTYLKAIAFVDEQQSQFIYSTGFAVLNPLPLIMPKFLAMAVKSDSFTEQVSANSKGMSYPAINSTELGCLAICFPPLSEQTRIAEFLDRKTAQIDQAIAQKEQLIELLNERRQVMIHRAVTRGLNPNAPMKDSGIDRGDARWIGEIPAHWEVSRINWLFTEKDETGYPDLPLLIVSINSGVTVRDMDDTEIRKQVAEDFNVYKRALAGDIAFNKMRMWQGAVGVVPQDGLVSPDYVVARPNNFVNSAYYGFLFKTREYLAEFVKHSHGIAWDRNRLYWEDFKSIFAMVPPLEEQNQIV…
71	VC1765	Spirosoma	Spirosoma linguale DSM 74	>ADB42223.1 type III restriction protein res subunit [Spirosoma linguale DSM 74]	MPSHTNEQALEAAIEKKLTGTTREELRTQGITSAWAEAASQYRSGNGYWMGETTDFNAEYAIDTRRFWHFLETTQPLELAKLQTQHQWELLILQKVDRLIKKYGVLHLFRKGLDIDDAHFTMLYVPPLASSSQSVKDAFERNEFSVTRQLRYSTTNPREEVDMVVFINGLPVATMELKNPWTGQNARVHGIKQYKWDRDATQPLLQFGRCVVHLAVDPDEIFMTTRLSGKDTFFLPFNKGDLNHGAGNPPNSFGHKTAYLWEDILTRQSLSTIIQHFVTLDGKSTEPLAKRTLIFPRYHQLEVVRRLLKNVSQNGVGQTYLIQHSAGSGKSNSITWAAFQLIEAYPESATTPGNRGITLPLFDSVIVVTDRRLLDKQIRENIKEFSQVKNIVAPAFSSQ…
72	VC1769	Streptobacillus	Streptobacillus moniliformis DSM 12112	>ACZ01131.1 N-6 DNA methylase [Streptobacillus moniliformis DSM 12112]	MESTYNALEYNKLISFIWSVADDCLRDVYVRGKYRDVILPMTVIRRFDSIIEPEKANIMKVKEMAEKQGWDVTKTLDTAVGLPFYNTSNFCLKDLKHETNRQNLKKNFEEYLNGFSENVKEILQKFDFNNQVTKMTDAGILGSVIEKFTSSELNLSPYDEKNSSGDIIKKGLDNHAMGTLFEEIIRKFNEENNEEAGEHFTPRDLIELMADITMYPIMDKIKNGTYSIYDGACGTLGMGTVAEERLKAFAKENDKEVSIHLIGQEVNPETYAISKADLLIKGGDTDSNNVYYGSTLSDDRTSGQHFDFMLSNPPYGKTWKTDLAILGSGNDKDPKKNIIDRRFVRNYKEQDDFRMIPDVSDGQLLFLLNNISKMKETEMGSRIVEVHNGSALFTGDAGN…
72	VC1768	Streptobacillus	Streptobacillus moniliformis DSM 12112	>ACZ01132.1 restriction modification system DNA specificity domain protein [Streptobacillus moniliformis DSM 12112]	MNRYEKYSNSELTWSEAIPEHWGVKRIARVFDIRKEKNSPIKTKEILSLSAKHGVSLYSDKKEKGGNKPKEDLTSYNLCYLGDILINCMNVVAGSVGISNYFGAVSPVYYPLVNMNQDENGTRYMEYVFRNYNFQRSLVGLGKGIQMSEADDGRLYTVRMRISWDILKTQLLPIPPINEQEQIANYLDWKINEIDRLIQIEKEKIKELKRLTLNIIAEFVLKGINTLNYKKSNIKWIDNIPSHWNEISIRGCVNIIRGNSSFTKDDLKNQGEYVGLQYGKVYKTEIIDSEFNFYVNDKFYKTSQVVTRNDIIIVSTSETVEDLGHTSFYDRHDIGLIGGEQILLKPLNNINSKFLFYLSKIFRTQLQLCATGIKVYRFKISDLKQLYIPLPPIEEQENI…
72	VC1765	Streptobacillus	Streptobacillus moniliformis DSM 12112	>ACZ01133.1 protein of unknown function DUF450 [Streptobacillus moniliformis DSM 12112]	MGIRDTKMEAELENNIIEYLVSNQGYVYIKSDEMKISFDRKYAFDEKRLLEFIKTSQPDEFDILRLDTDSGKEKFYKQLDTSIRQNGIVAVLKNGIKCYPSSGTIIFYHALDPKRPSSYDEFKMNIFSVTNQLTYSDKNKGLELDLAIFVNGLPIITMELKSRASSTGWTYKDAEEQYKNDRDPKETLFSFKRCIAHFAVDENFITFATKLDGKNTRFMPFNKGTTVGGSGNPINDSGTMTDYLWKVFLKKETLTNLIRDFAYISVDKVKKTETLIFPRYHQYRVVTRLVEDVQKNGVGSRYLIQHSAGSGKSNSITWLAYRLVEVDYKDQKAFDSVIVVTDRLNLDKQINDNIRKFIDEKSVVGHAGSSTDLKNMLIDGKKIIITTVQKFPYLFEKIG…
73	VC1769	Nitrosococcus	Nitrosococcus halophilus Nc 4	>ADE13931.1 N-6 DNA methylase [Nitrosococcus halophilus Nc 4]	MNHAFHNKLVSFIWSIADDCLRDVYVRGKYRDVILPMVVLRRLDALLEPTKAAVLEEVRFQRKEMKLTELEDSALQAASGYVFYNASKWTLKQLYQTATNNQQILLANVEEYLSGYSGNVKEIIGKFNLKAQVRHMAAKDVLLDVLEKFTSPYINLTHEEAQDPEGNRLPALSNLGMGYVFEELIRRFNEENNEEAGEHFTPREVIELMTHLVFDPVKDKLPPVMTIYDPACGSGGMLTESQNFIKDEEGAIRASGDVYLYGKEINDETYAICKSDMMIKGNNPANIRVGSTLSTDEFAGNRFDFMLSNPPYGKSWAGEQKYIKDGGEVIDPRFKVQLKDYWGHVETVDAAPRSSDGQLLFLMEMISKMKAPQAGGLGSRIASVHNGSSLFTGDAGSGE…
73	VC1768	Nitrosococcus	Nitrosococcus halophilus Nc 4	>ADE13932.1 restriction modification system DNA specificity domain protein [Nitrosococcus halophilus Nc 4]	MPSYESYKDSGVEWLGEIPSHWQVVPLKYALSLASEKVITRQSNLKYIGMENVESFTGRFIETASEVEGMANRFLAGDILFGKLRPYLSKVALTEVEGLCSTEFLVYRARQGSSKYFRYLMTSSSFIDLVNASTYGSKMPRASADFIGIQRIPIPTKQEQTAIAAFLDRKTAQIEQAVNIKERQITLLKERKQILIQNAVTRGLNSDAPMRDSGVEWIGHVPKHWKFAKLKHHIDMLPGFAFKSSLYSSNSEDIKLLRGVNVNPGNTDWGEVVYWPKKEAADYSKYNLAKGDLVMAMDRPWISSGIRLSLIDEEDLPCLLLQRVVRIRGKSGVCTKYVSNTLSSNIFLSYFEPMLTGISVPHISTDQIGNFSCPVPPYDEQLEILDYIETESAKLDKGI…
73	VC1765	Nitrosococcus	Nitrosococcus halophilus Nc 4	>ADE13934.1 protein of unknown function DUF450 [Nitrosococcus halophilus Nc 4]	MVSQTNEQALEATIEKYLTGTCLEEQKAIREGIREVPFSPNQGYKLGQAADFNAHYAVDTRLFWQFLESAQAEELDKLKKHHPDWRSKILERFDRLVKKHGLLHLLKRGLSIDDAHFHLMFPPPLASSSDKVKENFSANLFSSTRQVRYSLTRTLEEIDLVLFINGLPFATLELKNPWTGQTARYHGQRQYRLERDITQPLLQFGRCLVHMAVDTDEVYMTTKLAGKSTFFLPFNKGHHFGAGNPPNPGGHKSAYLWREVFSKESIANIIQHFVRLDGGSKTSLAKRTLFFPRYHQLDVVRKLVAHASERGVGQTYLIQHSAGSGKSHSITWAAYQLIETYPVSAHVRGAKGLDAPLFDSVIVVTDRRLLDKQLRENIREFSEVKNIIAPALRSSDLKQ…
74	VC1769	Vibrio	Vibrio antiquarius	>ACY51394.1 type I restriction-modification system DNA-methyltransferase subunit M [Vibrio antiquarius]	MDHSVHNKLISFIWSIADDCLRDVYVRGKYRDVILPMVVLRRLDTLLEPSKEAVLEEVRFQKEEMNETELDDAPLCAASGYVFYNTSKWTLQTLFSTATNNQQILLANFEDYLNGFSDNVKEIVECFNLKAQIRHMAGKDVLLDVVEKFVSPYINLTPTVKEDPEGNKLPALSNLGMGYVFEELIRKFNEENNEEAGEHFTPREVIELMTHLVFDPIKDELPLSITVYDPACGSGGMLTETQNFVEEKYPASNRDIYLYGKEINDETYAICKSDMMIKGNNPQNIRVGSTLSTDEFSSERFDFMLSNPPYGKSWASEQKHIKDGKDVVDGRFKVKLKDYWGVESEQDAIPRSSDGQLLFLMEMVTKMKSPQVSPLGSRIASVHNGSSLFTGDAGSGESN…
74	VC1768	Vibrio	Vibrio antiquarius	>ACY51395.1 type I restriction-modification system specificity subunit S [Vibrio antiquarius]	MNLLTSMPKHNEYTDTGISWLGSIPSHWEAAPLCSVSKLKSITNHVGEPLLSVYLDKGVIRFDEVEAKRTNVTSLDLSKYQLVEPGDFVLNNQQAWRGSVGISAHRGIVSPAYLVLQLSSKIYPRFGNYLFRDGSMVANYLVNSKGVGTIQRNLYWPQLKRALVFFPGLDEQIAIANYLDEKTSQIDEAIAIKQKQIELLKERKQIIIQQAVTQGLNPDVPMKDSGVDWIGKIPEHWTVSKIGHYARVYNGSTPSRDVKRYWDEGTIPWMSSGKVNDYIISTPSELITTAALRECSLRIFPKGTVLIGIVGQGKTRGTSAMLAIDAVINQNVAGIIPSEKILSEFLHQYLIQAYDEVRNQGQGSNQEALNCQILSSFKIAFPSIIEQKEIVHFIAIQSQ…
74	VC1765	Vibrio	Vibrio antiquarius	>ACY51398.1 type I restriction-modification system restriction subunit R [Vibrio antiquarius]	MVSKTNEQALEAAIEKGLAGICREELALGDAPLNYNNELYLVGFPSDFDKQYALDTRFFWQFLEETQASELDKLKRTSPHDWQRKILERFDRMIKRKGVLSLLKKGLEVDDAFLTLMYPAPLVSSSENVKKNFSANIFSVTRQVCYSNANPLEEIDMVLFINGIPLITLELKNKWTGQNAAYHGQNQYRNDRDANQPLLNFARCLVHMTVDTDEVYMTTKLAGKKTFFLPFNKGFNLGKGNPTNPHGHKTAYLWQEVFRKESIANIIQHFVRLDGSSKKQLDKRTLFFPRYHQMDVVRRLVDHCSVNGVGQTYLIQHSAGSGKSNSITWAAYQLIETYPISDDLPGSRGKEVPLFDSVIVVTDRRLLDKQLRDNIKEFSEVKNIVAPAFKSSELKSALE…
75	VC1769	Allochromatium	Allochromatium vinosum DSM 180	>ADC64150.1 N-6 DNA methylase (plasmid) [Allochromatium vinosum DSM 180]	MNQTNLSALIWSVADLLRGDYKQSDYGKVILPFTVLRRLDCVLESTKDAVLAEEKAKRQMGVNPELFLLRVSGQSFYNVSPLDMKKLLGDPDHIKANLLSYLHGFSDDVRDIFEQFDVQTQIDRLAKTNLLYQVTERFAQVDLHPNRVSNSQMGLVFEELIRKFAELSNETAGEHFTPREVIRLMVNLLFIEDDAVLAKPGVVRTLYDPTAGTGGMLSVAGEYLEEHNPEARLTMFGQELNPESYAICKADMLIKGQDVANIVFGNTFSEDGHPQRTFDYMLSNPPFGVEWKKVEKAIRQEHETLGFSGRFGPGLPRVSDGSLLFLLHLISKMRPAIDGGSRLGIVLNGSPLFTGGAGSGESEIRRYVLENDLVEAIIGLPTDMFYNTGISTYVWILSN…
75	VC1768	Allochromatium	Allochromatium vinosum DSM 180	>ADC64153.1 restriction modification system DNA specificity domain protein (plasmid) [Allochromatium vinosum DSM 180]	MSFPRYERYKDSGVEWLGEVPEHWILDRLKWSVEGCINGLWGDDPNGEDVIPCIRVADFDRAKNRVRAEDLTYRSISEEKRLNRSLKNGDLLIEKSGGGDNQPVGVVVLFDHNLNAVCSNFVARMPVRSNFSPRFLCYLHSVLYALRLNTKSIKQNTGIQNLDSASYLDERFGIPTVYEQGLIADFLDRETAKIDALIAEQQRLVELLKEKRQAVISHAVTKGLNPDAPMKDSGIEWLGEVPEHWVIVPLKHLTAPGRDIMYGIVLPGPNVDNGVPIVKGGDVRPHRLRLELLNRTTEAIEAPYARARLRPSDIVYSIRGSIGDAELVPDELLDANITQDVARISPDQTVNSLWLLFVMKSVRVFVQLEQRSLGAAVRGINIFDLKRARIPFPDIQEQK…
75	VC1765	Allochromatium	Allochromatium vinosum DSM 180	>ADC64157.1 protein of unknown function DUF450 (plasmid) [Allochromatium vinosum DSM 180]	MNLHREVNFETEICDALAAQGWFYADGDAADYDRARALFPADVLAWVQSTQPNAWATLEKNHGPQAAEVLLGRLRDSINQRGTLDVLRHGIELLGLRHPLTLAQFKPALAMNPDLLTRYAANRLRVIRQLRYSLHNENALDLGLFLNGIPVATAELKTDFTQSVEDAVDQYRFDRHPRPKGQGSAEPLLSFPNGALVHFAVSNREVRMTTHLEGPATRFLPFNRGDHGAAGNPPNEHGGHRTAYLWEDIWARDTWLEILGRYLVAQKDSKKQIKTLIFPRFHQLDGTRKLLVTVLIEGPGGKYLIQHSAGSGKTNSIAWAAHFLADLHDEHHHKLFDSVLVVSDRTVLDSQLQDAIFDFERTAGVVATIKGDGGSKSRELAEALSGGKKIVVCTIQTFP…
76	VC1769	Denitrovibrio	Denitrovibrio acetiphilus DSM 12809	>ADD68232.1 N-6 DNA methylase [Denitrovibrio acetiphilus DSM 12809]	MDQQTFANKIWSVADLLLGDFKQAEYGRIILPFMVLRRLECVLEPTRESVLEQYEAVKDQGLDLDLILPGIAGCTFYTTSKFTLSTLGATNTKQNLEDYISKFSSNVRQVFEQFSFSSWIGKLEEANLLYLVSNEFKDLELHPSVVSNYEMGLVFEHLIRKFAEASNDTAGEFYTPRDVVRLATTLVFSTDQEALSGEGIVRTIYDCAAGTGGFLSSGIELVGEWNTNATIIPYAQELNPETHAICVADKLIQGYDTRNIKFGNTLSNDLLSGETFNYCLANPPFGVDWKKVQKPVNDEHRVKGYAGRFGPGLPRVSDGSMLFLLHLLSKRKPPEEGGTRIGIVLSGSPLFNGGAGSGESEIRRWILENDWLEALVALPTDMFYNTGISTYIWVLSTNK…
76	VC1768	Denitrovibrio	Denitrovibrio acetiphilus DSM 12809	>ADD68234.1 restriction modification system DNA specificity domain protein [Denitrovibrio acetiphilus DSM 12809]	MSYKAYPSYKDSGIEWLGEIPEHWAIERFKFQLRAGFEGLKIGPFGSQIKAELLSDEGIKVYGQENIIKNNFDLGHRFVSEELFCELEVYETLPGDILVTMMGTAGRCQVTPEKINQGIIDSHLIRLRVNKCLLSRFCKYLINDSAYIEHQIRLMGKGSIMHGLNSTIIKNLIFILPPLKEQSIILKYLDKKTAQIDELIDKKKKLIEKLDEKRTALITHAVTKGMNPDVKMKDSGVEWLGEVPEHWDIVKAKYLFTIEKRIAGFLGHDVLSITQTGIKVKDIESGEGQLSMDYTKYQIVKVGDFAMNHMDLLTGYVDISQFDGVTSPDYRVFRLSAQNCNPQYYLYHMQRGYKEKIFFNYGHGSAQLGRWRLPTDEFKELSFPVPPYEEQQAIAEYIS…
76	VC1765	Denitrovibrio	Denitrovibrio acetiphilus DSM 12809	>ADD68235.1 protein of unknown function DUF450 [Denitrovibrio acetiphilus DSM 12809]	MSTAHREIHFEDYIVDQLTSSGWEVGKHTEYDRGRALYYPDVLAWIQDSQPETWEKLIRIHGSDTEPAVLDRLVKSLESKTGGTINVLRRGFGMAGGGTIQMSQTMPEDDRNETSVKRYNQNRLRIVRQVRYSLDNENAIDLVAFINGIPVATFELKTDFTQSVEAAKAQYKQDRKPKSSSSGRLEPLLAFKRGAIVHFAMSDSEVYMATKLDGEATYFLPFNQGNDGAAGNPPSAENSYPVSYMWERILQKDNWLRIFHRFVLIEKKEYETASGEIRFKETMIFPRYHQWESVTKVIDAVKVEEAGHQYLIQHSAGSGKTNTISWISHELIRLRYASGASYFNSVIVVTDRTVLDAQLQEAISQIEHQYGVVHAVDREASSLSKSQQLANALMTGTPI…
77	VC1769	Denitrovibrio	Denitrovibrio acetiphilus DSM 12809	>ADD68741.1 N-6 DNA methylase [Denitrovibrio acetiphilus DSM 12809]	MDQQTFANKIWSVADLLLGDFKQAEYGRIILPFMVLRRLECVLEPTRESVLEQYEAVKDQGLDLDLILPGIAGCTFYTTSKFTLSTLGATNTKQNLEDYISKFSSNVRQVFEQFSFSSWIGKLEEANLLYLVSNEFKDLELHPSVVSNYEMGLVFEHLIRKFAEASNDTAGEFYTPRDVVRLATTLVFSTDQEALSGEGIVRTIYDCAAGTGGFLSSGIELVGEWNTNATIIPYAQELNPETHAICVADKLIQGYDTRNIKFGNTLSNDLLSGETFNYCLANPPFGVDWKKVQKPVNDEHRVKGYAGRFGPGLPRVSDGSMLFLLHLLSKRKPPEEGGTRIGIVLSGSPLFNGGAGSGESEIRRWILENDWLEALVALPTDMFYNTGISTYIWVLSTNK…
77	VC1768	Denitrovibrio	Denitrovibrio acetiphilus DSM 12809	>ADD68743.1 restriction modification system DNA specificity domain protein [Denitrovibrio acetiphilus DSM 12809]	MSYKAYPSYKDSGIEWLGEIPEHWAIERFKFQLRAGFEGLKIGPFGSQIKAELLSDEGIKVYGQENIIKNNFDLGHRFVSEELFCELEVYETLPGDILVTMMGTAGRCQVTPEKINQGIIDSHLIRLRVNKCLLSRFCKYLINDSAYIEHQIRLMGKGSIMHGLNSTIIKNLIFILPPLKEQSIILKYLDKKTAQIDELIDKKKKLIEKLDEKRTALITHAVTKGMNPDVKMKDSGVEWLGEVPEHWDIVKAKYLFTIEKRIAGFLGHDVLSITQTGIKVKDIESGEGQLSMDYTKYQIVKVGDFAMNHMDLLTGYVDISQFDGVTSPDYRVFRLSAQNCNPQYYLYHMQRGYKEKIFFNYGHGSAQLGRWRLPTDEFKELSFPVPPYEEQQAIAEYIS…
77	VC1765	Denitrovibrio	Denitrovibrio acetiphilus DSM 12809	>ADD68744.1 protein of unknown function DUF450 [Denitrovibrio acetiphilus DSM 12809]	MSTAHREIHFEDYIVDQLTSSGWEVGKHTEYDRGRALYYPDVLAWIQDSQPETWEKLIRIHGSDTEPAVLDRLVKSLESKTGGTINVLRRGFGMAGGGTIQMSQTMPEDDRNETSVKRYNQNRLRIVRQVRYSLDNENAIDLVAFINGIPVATFELKTDFTQSVEAAKAQYKQDRKPKSSSSGRLEPLLAFKRGAIVHFAMSDSEVYMATKLDGEATYFLPFNQGNDGAAGNPPSAENSYPVSYMWERILQKDNWLRIFHRFVLIEKKEYETASGEIRFKETMIFPRYHQWESVTKVIDAVKVEEAGHQYLIQHSAGSGKTNTISWISHELIRLRYASGASYFNSVIVVTDRTVLDAQLQEAISQIEHQYGVVHAVDREASSLSKSQQLANALMTGTPI…
78	VC1765	Coraliomargarita	Coraliomargarita akajimensis DSM 45221	>ADE54195.1 protein of unknown function DUF450 [Coraliomargarita akajimensis DSM 45221]	MTDKANERTFQDDMIEQLLANGWLLGTPEGYNRELALYEEDVLGFVKDTQPKQWEKFAKLYPTDTDAKFLERVAAQLDKSDPNAADATMRTFGTLGVLRHELKHRGTRFKLCQFEPEHDLNVDTLKMYQQNRLRVVPELVYSPWATEEHLKATGKKAKAWRIDLVLFVNGLPVATLELKSEFKQAVENAMKQYKLTRPPVDPVAKKPEPLLTFKRGALVHFAVSQYEVYMTTRLAGQGTFFLPFNKGTKEGGAGNDVPTNVNLYATEYLWNEVLLPKNLLNILARYVHLQIEEKEEWNGRKYKKETMIFPRYHQWDVVSRLIAAAREEGPGNKYLIQHSAGSGKSNSIAWTAHQLSSLYDDAGDKRFHSVIVVTDRTVLDSQLQDTIYQFEHVDGIVGR…
78	VC1768	Coraliomargarita	Coraliomargarita akajimensis DSM 45221	>ADE54198.1 restriction modification system DNA specificity domain protein [Coraliomargarita akajimensis DSM 45221]	MAGRYKAYPEYRDSGFSWMGEVPSGWSVQRGKYVFSEFSERSESGNETLLSVSEYYGVKPRGDVIADGEFLSRAESLVGYKFCKANDLVMNIMLAWKRGLGVTKYDGIVSPAYSVFRFGEYADPDYMHYLLRTDLYTGHFKTRSTGVIDSRLRLYPESFGDTSILLPSLPEQKQIARFLDHETAKIDRLIAKQQELIALLKEKRQAVISHAVTKGLNPDAKMKDSGVEWLGQVPEHWEVTYLTHIVDPSRRIMYGIVLPGPNVDNGVPIVKGGDVKPGRLRLDSLCKTTYVIESNYERSRLKTGDIVYSIRGTIGDVEIVPEEINGANLTQDAARIAPKVPSDNRWLMYTMKSTSVFSQLEVGSLGAAVRGINIRDLKKAIIPYPPQSERNDIEAFLDI…
78	VC1769	Coraliomargarita	Coraliomargarita akajimensis DSM 45221	>ADE54199.1 N-6 DNA methylase [Coraliomargarita akajimensis DSM 45221]	MSDTPNNLAAYIWSLADLLRGDFKQSQYGRVILPFTLLRRLECVLEASKPAVLAKADEIKDKGLSEEAQEKMLLRAGGLSFFNTSKMDLSKLGESGIAANLESYVQSFSKDAREIFEHFKFSEFIGLLGDANLLYKVVQRVKGADLSPAAISNHDMGLVFEELIRKFAESSNETAGEHFTPRDIVRLTTSLVFMEDDDALTKQGIIRTIYDPTCGTGGFLSSGMEYVHELNPQAVMRAFGQELNPESYAICKADMLIKGQEVSNIKLGNTLSNDQLYADKFDYMLSNPPFGVDWKKIEGDIRTEHTQKGFDGRFGPGLPRVSDGSLLFLLHLLSKLRDASEGGARIGIILNGSPLFTGGAGSGESEIRRYILEADLLETIVALPTDMFYNTGIATYVWV…
79	VC1765	Pseudoalteromonas	Pseudoalteromonas translucida	>CAI87147.1 putative type I restriction-modification system endonuclease; DEAD/DEAH box helicase motif [Pseudoalteromonas translucida]	MNSKSQEVVFQNDIIDQMLAQGWLLGESNKYNKELALYPDDVVAFVKGSQPEQWDKLQKHYPETDRSPNATADALLKNLERNLKNKGTLWVLRNVIKDRGAKFSLCSFKPDHDLNPDATNRYNKNILRVVPELKYSPNGYDGRLDLTLFVNGLPVATCELKSEFKQSLNNAKVQYMKDRQPKDPTTKKAEPLLTFKRGALVHFAVSQYNVAMTTRLAGNKTFFLPFDQGTAEGAAGNDIPADGSYATSYLWNEIFQKDNLLLILSRYIHLEVKDEEQLGGSIKVKETMIFPRYHQWAVVSKLINTVDFEGTGKKYLIQHSAGSGKSNSIAWLSHQLASKHYLTEHPELQKQAGDKVFDSVIVITDRTVLDSQLQDTIYQFDHNEGMIARVNREEAQGSK…
79	VC1768	Pseudoalteromonas	Pseudoalteromonas translucida	>CAI87149.1 putative type I restriction-modification system, S subunit [Pseudoalteromonas translucida]	MTGTALSGRKYKAYPEYQNSDIDWLRKIPNYWQTIPLRLILDTRKGVAFKSNDFTSSGIRVVKASDIKKLTINSSEVYLPTNYISIYPKAILRKGDIILSTVGSNPDVKNSAVGQIGVVPEHLDGALLNQNTVVFEPKEDKIHREFLFKVIQMNGYRDHLDLNAHGTANQSSLSISDMLNFYIPIPPKNEQQKIASFLDHETAKIDTLIAKQEKLIELLKEKRQAVISHAVTKGLNPNAPMRDSGVEWLGEVPEHWLIGSLRWKVSISSGEGLSSNLVEKNKTELKKIPVIGGNGVMGFSESSNTHKTAIAIGRVGALCGNVHLINYISWITDNALKISSWDGFDENYLISLLKAANLNNLASTTAQPLITGEQIKSLIVVIPPLKEQIKINLKLTKIV…
79	VC1769	Pseudoalteromonas	Pseudoalteromonas translucida	>CAI87150.1 putative type I restriction-modification system, M subunit; N-6 Adenine-specific DNA methylase [Pseudoalteromonas translucida]	MTDNNFSSTAAFLWSVADLLRGDFKQSQYGRIILPFTLLRRLECVLEATKPAVLEKYEAVKAMPIEAQDKLLTHAAQLSFYNTSKMDLNRLGETDVASNLESYIQSFSPNAREIFEHFDFFNTIDKLAEADLLYKVAKRFATTDLHPDVINNYGMGLVFEELIRRFAESSNETAGEHFTPRDIVRLTTSLVFTNDDDALTQSGLVRSIYDPTAGTGGFLSSGMEYVLELNDKASLSAFGQELNPESYAICKADMLIKGQKVDNIKLGNTLSNDQLRTEKFDYMLSNPPFGVDWKKIQKQINDEHTDKGFEGRFGAGLPRVSDGSLLFLMHLVSKMRPQHEGGSRIGIILNGSPLFTGGAGSGESEIRRYILENDLLEAIVALPSDMFYNTGISTYVWVL…
80	VC1765	Erwinia	Erwinia tasmaniensis Et1/99	>CAO98372.1 type I restriction-modification system, restriction subunit [Erwinia tasmaniensis Et1/99]	MVSQTNEQALESAIEKSLVGVSAEERKAGLAAQHAAAGYLAGSAVDFNKQYALDERLFWQYLNRTHAPELAKLQKNHPADWQRKLLERYDRLIKKHGILHLLKKGLSVDDAHFNLMFPAPLASSSEKIKQNFAENIFSCTRQVRYSLGNPLQEIDMVLFINGIPFATLELKNAWTGQTARYHGQKQYCEDRDSTQPLLTFGRCLVHMAVDTDEVYMTTKLAGKSTFFLPFNKGHHHGQGNPPNPNGHRTAYLWQAIFTRDSVANIIQHFVRLDGSSKDALAKRTLFFPRYHQLDVVRQLVAHAATYGVGQTYLIQHSAGSGKSNSITWAAYQLIETYPFSAAAAAGKSLEQPLFDSVIVVTDRRLLDKQLRDNIKEFSEVKNIIAPAYKSSELKQALES…
80	VC1768	Erwinia	Erwinia tasmaniensis Et1/99	>CAO98373.1 type I restriction-modification system, specifity subunit [Erwinia tasmaniensis Et1/99]	MVNMAELPKYEAYKESCLNWIDTIPYDWELKRFKYILDEINLRSKTGKETLLSLSKYNGVLPKDSLEERSGCAETLVGYKRVGIKDLVINKMQAVNGLLAVSRIEGITSPDYSVYRSKNNLILNIDFLGYLLLQPEYIGEFKKRVTGVMEGFIRLYTEDLYSIHAILPDVKTQFIIVKYLDKKSAQIDEAIKIKQQQITLLKERKQIIIQKAVTQGLDPNVQMKDSGVDWIGKIPVHWEIRRSKFLFTQRKEKALNDDVQLSATQAYGVIPQEKYEALTGKRVVKIQFHLDKRKHVEKDDFVISMRSFQGGLERAWSCGCIRSSYVVLKALQNIDPLFYGYLLKLPSYIAALQQTASFIRDGQDLNFDNFSRVDLFIPPLEEQTAIANYVESFLTSSDE…
80	VC1769	Erwinia	Erwinia tasmaniensis Et1/99	>CAO98374.1 type I restriction-modification system, methyltransferase subunit [Erwinia tasmaniensis Et1/99]	MDHSVHNKLISFIWNIADDCLRDVYVRGKYRDVILPMVVLRRLDTLLEPGKEAVLAEVRFQKEELQATELDDAPLMAASGYVFYNTSKWTLNSLFKTATNSQQILLANFEEYLLGFSDNVKEIVACFNLQAQIRHMAAKQVLLDVVEKFVSPYINLTHKAVDDPDGYSMPALSNLGMGYVFEELIRKFNEENNEEAGEHFTPREVIDLMTHLVFDPVKDKLPLTMTVYDPACGSGGMLTESQNFIEAKYPSSNRDIYLYGKEINDETYAICKSDMMIKGNNPENIRVGSTLSTDEFAAQRFDFMLSNPPYGKSWATEQKYIKDGGDVIDPRFKVKLRDYFGKEETVDATPRSSDGQLLFLMEMVSKMKDPAIGSLGSRIASVHNGSSLFTGDAGGGESN…
81	VC1765	Streptococcus	Streptococcus equi subsp. zooepidemicus	>CAW98324.1 putative type I restriction enzyme protein [Streptococcus equi subsp. zooepidemicus]	MEDNEKRFEQDIETWLTSAEGGWTKAKFQELNYEATKGLDLELLIQFIKETQAKKWARYEKMVGSDPVGNFYKRFEQEVSQHGILHVLRKGIKDRGVQFKVLQFRPSSTLNEEINKDYRANKTQLVRQFAYSPYNHNTLDMVLSVNGIPLVALELKNQFKGQSVEHAKKQLMFDRDPKEAIFQFNHRVLVYFAVDLNQAWMTTKLAGSKTFFLPFNQGSNGAGNVGGAGNPENSEGYQTAYLWERVLQKDALLDILQRFINLEIKYEKDLAGKTVEKRNMIFPRYHQLDVVKKLVADTKQKGSGQHYLIQHSAGSGKSNSIAWLSYHLQKLHNDKNEPIFNSVIIVTDRTVLDRQLQQTITSFDATTGLVETIGDNKSSKDLLKAINDGKQIIITTLQK…
81	VC1768	Streptococcus	Streptococcus equi subsp. zooepidemicus	>CAW98328.1 type I restriction modification DNA specificity protein [Streptococcus equi subsp. zooepidemicus]	MRKMKDSGIDWIGEVPYNWRVVPIKSFLSKKKEILEKWTGENVLSLTMNGVVIRNLENPSGKMPTTFDGYQKIDKGSLILCLFDIDVTPRCVGIAYNDGVTSPAYSQYRIINGNLKFYYYLLLMMDNDKILLPYSRTLRSTLTDEYFGAVKVVIPPLSEQEKIAQFLDKKIALIDDIVTDTKTSIEELKAYKQSLITEIVTKGLDPTVKLVSSGIEWVGNVPEGWEVVKIKNISQLRNEKDIYETGQKFLALEKMLSYRPGYIDLLTEVEGGYQQVVKIDDVVFSKLRPYLAKVAISDFEGFGTGELLVFHNIKINRKLFMYKLISEQILQPVRSSSYGVKMPRVNPDFIMNLLISFPKSLYEQHIIADHLDQKTAQIDTLIVEKENLIREYETYKKSM…
81	VC1769	Streptococcus	Streptococcus equi subsp. zooepidemicus	>CAW98331.1 putative type I restriction enzyme methylase protein [Streptococcus equi subsp. zooepidemicus]	MGERFTNENIRNERMTTNIKEKASLIWSIADILRGLYKPHEYGKVILPMTVIKRLHDTLLPTRDRVLEVSKTLSNIKVAQIRDRKLTDTSGYKFYNTSNFTFNSLLSDPDNIQENFYAFLNGFSENVRDILDNFEFDEEISKMTNNDALFAVIQEFNSQKAYLGADTVTSTDMGYIFEELVRRFSESYGEDAGAHFTSRDIIYLMTDILLIDEKPSDKPIVRTIYDQTMGTSQMLSAMMERIKALDANADVTTFGQELNPETYAIAKADTMIRGGNPDNMALGSTLSKDAFSGYTFDYLISNPPFGIDWKKDQKAVKEEAELGEKGRFGAGLPKISDGQLLFQLNGISKLKDTGRMAIIHNGSALFSGNAGGGESAIREYVIMNDWLEAIIQLPTDLFY…
82	VC1769	Citrobacter	Citrobacter rodentium ICC168	>CBG90139.1 putative Type I restriction-modification system,methylase (M) subunit [Citrobacter rodentium ICC168]	MTNTNFSQTAAFIWSVADLLRGDFKQSQYGRVILPFTLLRRLECVLAETKDAVVAKYDELKTSPLPEDAKEKFLLRASGLSFFNTSKMDLGKMGQNDIKANLESYVQAFSPDAREIFEHFKFSEFVGLLEDANLLFKVVKKFATTDLSPKAISNYEMGLVFEELIRRFAESSNETAGEHFTPRDIVRLTTSLVFMEDDEALTQDGIIRTIYDPTAGTGGFLSAGMEYVHELNPNAVMRAFGQELNPESYAICKADMLIKGQDVSRIKLGNTLSNDQLPQDQFDYMLSNPPFGVDWKKIEGEINDEHTQKGFNGRFGPGLPRVSDGSLLFLMHLISKMRDSHNVDGTVSNGGRIGIILNGSPLFTGGAGSGESEIRRYILEADLLEGIVALPTDMFYNTG…
82	VC1768	Citrobacter	Citrobacter rodentium ICC168	>CBG90140.1 putative Type I restriction-modification system,specificity (S) subunit [Citrobacter rodentium ICC168]	MAKYKAYPEYKDSGVEWLGEIPIHWKMLRHKYVAFFTKGKNPTNLLEQPLKNTLPYLSMECLRNNTTDKYALISNDVRVALEGQPLVIWDGSNAGEFLKGKSGILSSTMAAATLIYPLHSQYYWYLCISIEPEMRKNAVGMGIPHVNGDELRSISFGIPSIYEQKQVADFLDHETAKIDNLIEKQQQLIELLKEKRQAVISHAVTKGLNPDVPMKDSGVEWLGDVPEHWRVSRIKNYAKIESGHTPSRTKPEYWISCNIPWVSLNDSKQLKEIDYIEDTFYKISELGMANSSAHLLPARAVVFTRDASIGLSAITTKSMAVSQHLIAWICDEKFIIPEFLLLVFYAMEKEFERYTFGATIKTIGMDNVRGLKSTFPPVEEQRNLIDWAFSKIEKIKSSI…
82	VC1765	Citrobacter	Citrobacter rodentium ICC168	>CBG90141.1 putative Type I restriction-modification system,restriction (R) subunit [Citrobacter rodentium ICC168]	MIMDSTKELIFQDEIIAQMIDRGWVRGKTDDYDRERALYSQDALTFVQTTQPQEWEKFAKIYPTDTERHFLDALVAQLKKADINATDMLSRTYGTLGVLRHGIKSHNARFSLCQFKPEHNLNPETLARYKQNICRIVPELVYSPHASNAAFEEAGVKAKKWRIDLVLFVNGLPVATLELKSEFKQTVQNAITQYKKTRLPKDPGTNKPEPLLTFKRGALVHFAVSQYEVFMATKLEGDKTFFLPFNKGTHDGGAGNDIPEDANDYATSYLWNEVLQPDNLLKILASFVHLQIVEKENALGLKYKSESLIFPRYHQWDVVNKLITAATLEGTGNKYLIQHSAGSGKSNSIAWTAHQLSRLYDENGEKQFHSVIVVTDRTVLDDQLQDTIYQFEHQDGVVG…
83	VC1765	Erwinia	Erwinia pyrifoliae Ep1/96	>CAX57308.1 type I restriction-modification system restriction subunit [Erwinia pyrifoliae Ep1/96]	MVSQTNEQALESAIEKSLVGISAEERKAGVVAQHAAAGYLAGAAADFNRQYALDERFFWQYLQQTHAPELAKLQKHHPADWQRKLLERYDRLIKKHGVLHLLKKGLSVDDAHFNLMFPAPLASSGEKIKQNFAENRFSCTRQVRYSLGNPLQEIDMVLFINGIPFATLELKNAWTGQTARYHGQKQYCEDRDSSQALLTFGRCLVHMAVDTDEVYMTTKLAGKSTFFLPFNKGHHHGQGNPPNPNGHRTAYLWQEIFTRDSVANIIQHFVRLDGSSKDSLAKRTLFFPRYHQLDVVRQLVAHAATYGVGQTYLIQHSAGSGKSNSITWAAYQLIETCPLSAAAAAGKSLEQPLFDSVIVVTDRRLLDKQLRDNIKEFSEVKNIIAPAYKSSELKQALES…
83	VC1768	Erwinia	Erwinia pyrifoliae Ep1/96	>CAX57309.1 putative type I restriction-modification system specificity subunit [Erwinia pyrifoliae Ep1/96]	MKFYNVAILGTAKSTVDSLRLPLIQDFQICYPADIKEQERIIYFLEKKTSEIDEAIAIKEKQISLLKERKQIIIQKAVTQGLDANVPRKDSGVSWIGKIPEHWEIRRSKFLFTQRKEKALNDDVQLSATQAYGVIPQEKYEALTGKRVVKIQFHLDKRKHVEKDDFVISMRSFQGGLERAWSCGCIRSSYVVLKALQTIDPLFYGYLLKLPSYIAALQQTASFIRDGQDLNFDNFSRVDLFIPPLEEQTAIANYVESFLTSSDEAMNLIEQQIEKLKEYKTTLINSAVTGKIKITPEMVE
83	VC1769	Erwinia	Erwinia pyrifoliae Ep1/96	>CAX57312.1 putative DNA methylase [Erwinia pyrifoliae Ep1/96]	MDHSVHNKLISFIWNIADDCLRDVYVRGKYRDVILPMVVLRRLDTLLEPGKEAVLAEVKFQKEELRATELDDAPLMAASGYVFYNTSKWTLNLLFKAATNNQQILLANFEEYLLGFSDNVKEIVACFNLQAQIRHMASKQVLLDVVEKFVSPYINLTHKAVEDPEGYTMPALSNLGMGYVFEELIRKFNEENNEEAGEHFTPREVIDLMTHLVFDPVKDKLPLTMTVYDPACGSGGMLTESQNFIEAKYPSSNRDIYLYGKEINDETYAICKSDMMIKGNNPENIRVGSTLSTDEFAAERFDFMLSNPPYGKSWASEQKYIKDGGDVIDPRFKVRLQDYSGKEETVDATPRSSDGQLLFLMEMVSKMKDPAIGSLGSRIASVHNGSSLFTGDAGGGESN…
84	VC1765	Acinetobacter	Acinetobacter baylyi ADP1	>CAG70086.1 putative type I restriction-modification system (HsdR) [Acinetobacter baylyi ADP1]	MGGNAMHSEYYFEQAIEQSLTTAGGYVKGNPKDYDPRLALFPKDVVAFIQETQPKVWEKIHNSCKDETETRIVNDLAHALDTEGALSVLRQGFKCFGKKIKMAYFAPNTSINKTTKEQYDANVLKCTRQLRTEFNEVPDMVLSLNGIPMITLELKNEFSASGWNVEDAKIQFKKDRNAKGRLFEFKKRTLVHFAVDTCDVYMTTKLDGENTFFLPFNKGYLNGKGNPPVEGDVRTHYLWTETLARHSFMEIFARYMHLSVETKKIRTDTGFRYIEKETMIFPRYHQLDAVRKLTKHSKANGSGHNYLIQHSAGSGKSNTIAWLAHQLASMHNADDKKIFNSIIVITDRIVLDRQLQETIAQFEHKDGVVQKIDENTLQLTNALASNVPIIITTIQKFPY…
84	VC1768	Acinetobacter	Acinetobacter baylyi ADP1	>CAG70087.1 putative type I restriction-modification system specificity determinant for hsdM and hsdR (HsdS) [Acinetobacter baylyi ADP1]	MSQLPCYESYKNSGVQWLGEIPSHWEVKRMKFLLSEKLKYGANESAESEDKDQPRYIRITDINDSGTLREDTFKSLEIEKAQEYLLNDLDILLARSGATVGKSYLHKKDKVNVACYAGYLIRARFNKENYDPQFINLFLQSKAYWSWIESVNIQATIQNVSAEKYNDLALSIPSLAEQKIIADFLDKRLAQVDALIAKQETLLEKLAEQRVALISHAVTKGLNPDVEMKESDVVLLGNIPNTWNIKRLKFLLSEKLKYGANESAESEDKENPRYIRITDIDDSGNLKDETFKSLESEKAQEYLLDDLDILLARSGATVGKSYLYKAESVGIACYAGYLIRARLDQENYNPEFVNYFLQSKQYWDWISSINIQATIQNVSAEKYNDLTLAIPSLEEQKQL…
84	VC1769	Acinetobacter	Acinetobacter baylyi ADP1	>CAG70088.1 putative type I restriction-modification system DNA methylase (HsdM) [Acinetobacter baylyi ADP1]	MNWRNDMTNEVNQHSQHGKIVGLVWSIANIIRGPYRPPQYRRVMLPLIVLGRFDAILAPYADEMKASYEKAVATLQDKTPNVFLQKQLSQIADKDRKQNLYNISGFNLKKLLDDPDQFTANLTKYIDGFSPKAKDIFAKFEFAKEIEKLDDANRLYKVFQEFRNGLGESGLSLAPSSVSNLQMGYLFEELVRKFNEQANEEAGDHFTPREVIELMVNLIFEEDQDELVKAGVHRSIYDPTAGTGGMLSESEKFLKKYNDKISLDMYGQEYNPESYAICCSDLLIKDEPAENIVYGDTLGVKNAKEKDGYVPRDGHADKDFHYMFSNPPFGVEWKNQKDFIDEEEKQGFSGRFGAGLPRINDGSLLFAQHMISKMKASPENGGEGSRIAVVFNGSPLFTG…
85	VC1769	Azoarcus	Azoarcus olearius	>CAL92622.1 Site-specific DNA-methyltransferase (adenine-specific) [Azoarcus olearius]	MNHQALSSFIWSVADLLRGDYKQSEYGKVILPFTVLRRLDCVLEATKPSVLAELEAKTKAGLNPDPFLLRKSGQSFYNTAPLDLVKLLGDQDHIRQNLYTYVQAFSPAARDIFERFDFFTQVERLAKANLLYLVTEKFANIDLHPEAVDNTSMGLVFEELIRKFAEISNETAGEHFTPREVIRLMVNLLFIEDDDVLTPGNAVVRTIYDPTAGTGGMLSVAGEFLLEHNPQARLTMFGQELNDESYAICKADMLIKGQDVANIVAGNTLSDDGHGARKFDYMLSNPPFGVEWKKVEKAVRQEHEQKGFDGRFGPGLPRVSDGSMLFLMHLLSKMRPAQDGGSRFGIVLNGSPLFTGGAGSGESEIRRYVLENDLVEAIVGLPTDMFYNTGIATYVWIIS…
85	VC1768	Azoarcus	Azoarcus olearius	>CAL92625.1 Type I site-specific deoxyribonuclease [Azoarcus olearius]	MSLPRYAEYKDSGVALLATIPAHWEPSPLKRVVALVESGVSVNAVDEPAGPDAVGVLKTSCVYSGNFSHGENKAVVAEELDRVACPVRAGTLIVSRMNTPALVGAAGLVEENADNLFLPDRLWQVHFSGAVPKFAHYWTASPSYRAQVQMACAGTSASMQNLSQDEFLRFVMPLPPKDEQTAIAAFLDRETAKIDALIAKQEKLIALLAEKRQATISHAVTRGLNPDAPMKDSGVAWLGEVPAHWSVSALSYLASLETGATPDRGEPSYWNGTIPWLKTGEINWAPICEAEEFITDAGLENSAAKIAKPGTLLMAMYGQGVTRGRVALLEIEATYNQACAAINFRSRIIPEFGRYFFMAAYDHVRDAGNETSQMNLSAGLISKIRLPVPPLDEQQAVVR…
85	VC1765	Azoarcus	Azoarcus olearius	>CAL92628.1 Type I site-specific deoxyribonuclease [Azoarcus olearius]	MNLHQEHHFEAEICAHLAANGWLYAEGDAALFDRATGLFLPDLLAWVEETQPESFQRLTKTHGAALPQVLAERVRKSLNLPERGTLDVLRRGVEMLGLKEPLMLAQFKPALAINPATQAKYAANRLRVVRQVCHSPNNPKEELDLVLFLNGIAVATAELKSNFTQSVQDAVDQYRYDRHPQPKGGVLEPLLGFPGGALVHFAVSQSEVMMSTRLAGKDSFFLPFNRGNAGGAGNAPNPQGFATAYLWEEVWARESWLDILHRYIIGKRDDKKQLKSLIFPRYHQLDATRKLVADVLQNGTGERYLIQHSAGSGKTNSIAWTAHFLADLHDAQHNKLFDSVLVVSDRNVLDAQLQEAIFDFERTTGVVATITNEHGSKSAQLGQALKDGKKIIVCTIQTF…
86	VC1765	Saccharopolyspora	Saccharopolyspora erythraea NRRL 2338	>CAM00206.1 putative type I site-specific restriction-modification system (HsdR) [Saccharopolyspora erythraea NRRL 2338]	MSPIHHEAVFGTAIVDAMLERGWEEGAGSDYDAELGLDTAQLFTFIGATQQAEWDELLSYYGDDADAAQRGFAQRVAKAIDNDGVLEVLRKGVKDRSVRIRLAYFKPSLVVSDSALDDYRANRLTIVRELKYAAKQADRDNRLDLTLFVNGVPVATAELKNPLTGQGVEHAKRQYREERDPTELIFRNRVVANFAVDPDLVFVATELRGERTRFLPFNTGSDGPGKPGGAGNPPTTQFGKYATSYLWEQVWQPDNWLDLLERFVHEYREKSANGRIKKSLIFPRYHQWDVVKKITAHTARHGTGHDYLVMASAGSGKSNTIAWLAYRLSSLHTPADPAELDADARAKGLKPGSPVFDKVLIITDRRNLDSQLRATVGSFEQTAGTVVAIDEKNGSKSEQ…
86	VC1768	Saccharopolyspora	Saccharopolyspora erythraea NRRL 2338	>CAM00207.1 putative restriction modification system DNA specificity domain [Saccharopolyspora erythraea NRRL 2338]	MSVVPLKYVAYIRPGQAPPSTEVSDLIDGLPFLQGNAEFQAAHPVPRLQCDTASKIAKCGDVLLSVRAPVGALNIADREYGIGRGLCSVSATGCDARFLWWWLHSAGERLDAVSTGTTYRAVTGEDVGMLPFPRVSLEEQRRIADFLDAETTRIDKLSALRERQLDILEEKAMRRVYDTVRGTGVVGARRPSGLSWLGSVPVHWRVAAVSHYFEVELGKMLNQERARGDHLRPYLRVANVQWGVVDTTELAMMDFPPEEQKRYRLQPGDLLVNEGGSWPGRAAVWSGEIEEIYYQKALHRIRPRGMESTWWLYFCLVAAERMKVFQVQGNSSTMTHLTREQLRPQRFPFPDLAEQEQAVERLKDAEAKDRQIRRVLSRQQATLAERRQALITAAVTGEF…
86	VC1769	Saccharopolyspora	Saccharopolyspora erythraea NRRL 2338	>CAM00208.1 type I restriction-modification system methyltransferase subunit [Saccharopolyspora erythraea NRRL 2338]	MANHAWSVADLLRGDYKQSDYGKVILPFTVLRRLECVLKPTRGKVLETVEKYRNRDLDPDTFLRKASGHRFYNTTPLTLKSIVADSSHVARNLTQYIGGFSPNAYEVLERYDFAQQIKKLDGANLLYKVTSTFADLDLRPEVVDNHQMGYIFEELIRRFAEQSNETAGEHFTPREVIELMVNLLIAPDDEALSKPGVIRRVLDPACGTGGMLSAAYEHITTMNADATVEVYGQELNPESWAICRSDLMIKDQDPDNIKFGNSFSDDGHYRRTFHYLLANPPFGVEWKKVKEDVEGDLEQLGENSRFWPALPRINDGSLLFLQHMLSKMNSVEDGGGRVAIVFNGSPLFTGAAGSGESQIRQHILENDWLEAVVALPDQLFYNTGISTYFWILTNRKSPD…
87	VC1765	Xanthomonas	Xanthomonas campestris pv. campestris	>CAP52642.1 Type I site-specific deoxyribonuclease (restriction subunit) [Xanthomonas campestris pv. campestris]	MSGHTEHAFETAIEVGLLSSGGYHKCQSADYDEALALFPADVIGFVKGSQATRWQQLETLLGSRTQATVLEALSKELEIKGALHVLRHGFKCYGKTLRLAYFRPNSGMNPEAAAKYAHNRLTITRQVSFTSVLKRPDGKPKRCIIDVTLAVNGLPVVTAELKNPLTGQPASEAIHQYQHDRDERDRLFAFKQRALVHFAVDPDEAWMTTRLKGRETVFLPFNRGHVHGAGNPPVPGNWKTHYLWDEVLNADSLLDILQRFMHLEIKERQIATDKGVRTVRKETMIFPRYHQLDAVRRLVGHARAHGSGHNYLVQHSAGSGKSNSIAWLAHRLASLHDAHEEKVFHSVVVVTDRRVLDQQLQNTIYQFEHKTGVVEKIDEDTRQLARALSGGTPIIISTI…
87	VC1768	Xanthomonas	Xanthomonas campestris pv. campestris	>CAP52643.1 Type I site-specific deoxyribonuclease (specificity subunit) [Xanthomonas campestris pv. campestris]	MTAPRASVLPQGWTRRRLRFDCLSNPVKSKLDIPDDTEVSFVPMDAVGELGGLRLDQTRELADVYNGYTYFADGDVCIAKITPCFENGKGAIAEGLVNGVAFGTTELHVLRPSATLDTRFLFYLTIAHDFRSHGEAEMLGASGQKRVPEEFLKDWTPSLPRMDVQQRIARFLDDKTARIDALIEKKQELLERLEEKRQALITRAVTKGLNPDLPMKPSGVDWLGYVPRHWEVKTLRRHVQRIEQGWSPQTERRMAEPDEWGVLKSGCVNLGIYDENEQKALPGTLDPKPELEVRANDVLMCRASGSMQYIGSVALVERTRTKLMFSDKTYRISLSSANTDREYFVRMMSAKHLREQIRLSVSGAEGLANNIPQSNVLEYLHAFPPLLEQVQIADFLRES…
87	VC1769	Xanthomonas	Xanthomonas campestris pv. campestris	>CAP52645.1 Type I site-specific deoxyribonuclease (modification subunit) [Xanthomonas campestris pv. campestris]	MNNQTHEELKGKIWEIANRLRGPYRPPQYRLVMLPLVVLRRLDCVLEPTKEAVLKQHEKLLAKDTPEQAMHRLLGKAADPKRKFPLYNVSAYTFEKLLGDAENIAPNLSNYINGFSPEARRIFERFKFSDQIDKLDASNRLFTIIKAMANIDLHPDRIDNLQMGYLFEHLVMRFNEQANEEAGDHFTPREVIRLMANLVYTGEHEVYKPGIVRSIYDPTCGTGGMLSESEKFILGQNAAAHLHLYGQEYNDESWAICCSDMLIKDEDTANIVKGDTLGDGKTKDGFEGERFHYMLANPPFGVEWKDQKTVVENEHANHGFTGRFGAGLPAINDGSLLFLQHMIAKMHPYDGGNPDKPGSKIAIVFNGSPLFSGDAGSGPSNIRRWIIENDWLDTIVALP…
88	VC1769	Legionella	Legionella longbeachae NSW150	>CBJ13304.1 putative type I restriction-modification system (N6 DNA methylase) [Legionella longbeachae NSW150]	MNYSMHNTITNFIWGIADDVLRDIYVRGKYRDVILPMTVIRRLDALLEPTKESVLSMKKQLDNAGIANQDAALCQASDEAFYNCSPFTLRDLKNRTKMQQLKADFESYLDGFSPNVQEILEKFKFRNQISTLVEADILGALIEKFLNPNINLSPKPIYDTEGNERLPGLDNHAMGTVFEELIRRFNEENNEEAGEHFTPRDVVKLMADVIFLPIAHEIESGTYLVYDGACGTGGMLTVAEERLQELATEAGKEVSIHLYGQEIQPETYAIAKADLLLKGEGAEAENIKYGSTLSADAFVSNQFDFMLSNPPYGKSWKTDLERMGGKGDIKDPRFVISYADEPEYEMITRSSDGQLMFLVNKLMKMKESSKLGSRIAHVHNGSSLFTGDAGQGESNIRRW…
88	VC1768	Legionella	Legionella longbeachae NSW150	>CBJ13305.1 putative type I restriction-modification system (methylase_S) [Legionella longbeachae NSW150]	MKPYSSYKNSSEKWLNKIPEHWNFKRAKSVFKIIDIRSQDGSEELLSVSEKQGVALRKNTNVTMFQAANYAGYKLCWPQDLVINSLWAWMTGLGFSEYHGIISTAYSVFRIWDQEKFNYKYGNYLLRSKIYNWEFRVRSKGIWRSRYQLSDDSFLSMPLLLPPLSEQQQIAIYLDWKTTKINKFIKAKKKLIALLKEQKQNIINEAVTKGINPDVNMKDSGVDWLGEIPEHWEIRKLKYVATKFGSGVTPKGGATVYQDSGIPFLRSQNIHFEGIKLENVAYISNDVHKRMSSSHVKPNDVLLNITGASIGRTCYVPSNLEQANVNQHVCIIRPIQKKVSSQYLAFYLSIPLIQRKILEEQNGASREGLTLSSIKRLNVILPTFNEQMDILNYISTETS…
88	VC1765	Legionella	Legionella longbeachae NSW150	>CBJ13306.1 putative type-1 restriction system, restriction subunit [Legionella longbeachae NSW150]	MKFTNTSEGGFETTIVNSLLQEAGYKAGNPQDYERSHAIDLKKLSDFLQATQPEIAEGLNLSVDSPKRTTFLHRLQGEIAKHGIINILRKGIKHGPDTITLFYGSPTENNTKAKAMFEQNLFSVTRQLRYSSNETQLALDMAIFINGLPIVTFELKNKLTKQTVEDAVQQYKNDRDPKELLFQFGRCLVHFAVDDHEVRMCTHLKGKSSWFLPFNKGFKDGAGNPPNPEGLATDYLWKEILTPDRLTDIIENYAQIIEEKDEKTGKKKFKQIFPRYHQLTVVRKLLESVQIHGAGKRYLIQHSAGSGKSNSIAWLAHQLVGLEQNKQAVFDSILVVTDRRILDKQIRDSIKSFAQVSSIVGHAERSGDLRRFITEGKKIIITTVQKFPFILSEIGNEHR…
89	VC1765	Legionella	Legionella pneumophila str. Corby	>ABQ56689.1 Putative type I restriction enzyme R protein [Legionella pneumophila str. Corby]	MTDTTKRAYSQDTIRRENVLQYHVIDQLVKKLGYVHRSTEDFDRASALDKTLVMQFIKSTQLDEWKRLQEQYSDSAETEFFKQLEKALKSRGTLDVLRQGIKLIPGIKFSLCFFKPASGINKELLQLFEANILSVIDELKYSSKHDNRIDIGVFVNGIPLATIECKNQSTGTTFRHAEKQYRTDRSPAGEPLLTFKQGALVHFAMDEDNVSMTTRLANGKTRFLPFNRGHNGGAGNPDIADEFRVGYLYADQPEGKAILSRDILLDIVGRFMHLEVKDGKEVMIFPRFQQLDAVLRLLRHAKQHGPGHSYLIQHSAGSGKSNTIGWTAHRMITLHDEKDQPIFNTAIIVTDRIVLDRQLQNTVAQFEQTKGVVKKIDGTSRQLKEAIKQGARIIITTIH…
89	VC1768	Legionella	Legionella pneumophila str. Corby	>ABQ56690.1 hypothetical protein LPC_2789 [Legionella pneumophila str. Corby]	MNHQTFLDKFVNNYRWKSVPTKRNFRNIKQINKGLIEEHRLALTLGGVIDRSLDDVEGLQSSDYSTYQIFEKDDLVFKLIDLENIKTSRVGYVPRRGIMSPAYIRLTPTSELVIPRYYYWLFYAAYINNIFNGMGGGVRQNLTPTDLLEFPIPLTPKETQIEITNFLDREIDRIDQLIEKKKKLICLMRERESNAVREAIFSLINEGVQIWKLSHVCRVQRGKFTHRPRNAPELYDGEVPFIQTGDVARANKFITKHKQTLSELGISVSAKFPSNTLLMAIAANVGNLAITTYEVYCPDSIVGFIPTEKVESEYLYYVLRAISDDISSSSTSNAQDNTNVARLGSLKIPLPSIQKQKNLIDKFKIEENLLFKTTSKISNSITKLNEFRCALISEAVTGQ…
89	VC1769	Legionella	Legionella pneumophila str. Corby	>ABQ56691.1 Putative type I restriction enzyme HindVIIP M protein [Legionella pneumophila str. Corby]	MKNENNKKIQNLSTFSWSIAEILRGDFKQSEYGKVILPFVVLRRLDCILEPSKDAVISAYENLPEGIDDHTKDMMLFSAVGGGLKVYNYNTLTFSKIRNQDPGDVHKNLLDYITSFNSSVRDIFLEKFLFTDQLKRLKDGGILWQVFDRFCQIDLHPDNVSNMEMGYLFEDLIRRFSEISNETAGEHFTPREVIRLIVDLLLINDAEALAGSGIIRTVYDPACGTGGMLALMEEAMKEYNSKIRVELYGQELNPESFGICTSDMLVTGHNPEQIAFGNTLTEDAHKDKKFHYMLSNPPYGVDWKKYQDPIKQEAQEKGMDGRFGAGLPRISDGQLLFLQHMISKMRDDEVGSRIGIVMNGSPLFTGGAGSGESEIRRWMFENDWVEAIIALPTDLFYNT…
90	VC1769	Comamonas	Comamonas thiooxydans	>ACY32271.1 type I restriction-modification system, M subunit, putative [Comamonas thiooxydans]	MDHSVHNKIVSFIWSIADDCLRDVFVRGKYRDVILPMFVLRRLDCLLEPSKEAVLEEVRFQREDAEMADLDPHGLREASGYVFYNTSRFTLKSLLGNPSQLEANLKNYLDGFSDNVKEIVEKFDLRNQIRKMAQSDVLHDVIEKFVSDEINLSPNDRKGPDGRTQPGLSNLGMGYVFEELIRKFNEENNEEAGEHFTPREVIKLMTNLVFIPVKDQLPNPLTIYDPACGSGGMLTESQDFITDPEGEIKAKVGVFLYGKEVNPETYAICKSDMMIKGNDPENIKFGSTLATDDFSGTRFDFMLTNPPYGKSWKSDQKSIVEGKDVIDHRFQVNLSDYSEEDFDFYPAIPRSSDGQLLFMMEMVGKMKRLGDSPMGSRIASVHNGSALFTGDAGSGESNI…
90	VC1768	Comamonas	Comamonas thiooxydans	>ACY32273.1 hypothetical protein CtCNB1_1527 [Comamonas thiooxydans]	MQRYESYKPSEATWLGNVPSHWDVQPLRAVTSLKSDKNRPDLPVLSVYREYGVILKDSRDDNHNATSLDTSTYKVVKPGDLVVNKMKAWQGSMGVSSHHGIVSPAYITCTTKADRARPAYLHYLLRSSPLIGVYNSLSYGVRVGQWDMHYEDFKQIPIPLPPNDEQDRIVAFLDQKTAEIDAAIEKKERLASLLKEQQFKLINLAVTKGLDPNAAMTCGRSPWIESYPAHWQLMRIKHVLRAIVDTEHKTPPMYEEGPALMVRTSNVKNGELVFKNAKYTDELTYRRWTRRAIPVAGDILFTREAPAGEACVLPDGIKAAIGQRMVLFKVDPERLDPHFAVHSIYSGAAKAFIELLSVGSTVAHFNMSDIGNIPLLLPPLQEQQKIAVGIKSIQRQFQP…
90	VC1765	Comamonas	Comamonas thiooxydans	>ACY32274.1 type III restriction enzyme, res subunit [Comamonas thiooxydans]	MVSQTNEAALETHIENALAKDGYCIGNPADFDREFAIDGKLFWQFLEATQPKELAKLKDRPNWQRLLLERLNKKIKKDSVLAVLKKGLDIDDAHFDLLYRLPYNDLNPEVVANFQANIFSVTRQVHYSESDTFKSVDMVLFVNGLAIATLELKNPWTGQNVHNAIKQYRTDRDPREPLFEFGRCLVHFAVDPDEAFMCAQLAGNDSNFLPFNKGFNFGKGNPVNPKGHKTAYLWEDILPRRSLTNIIEQFAKFTVEKDKKTGKERKALFFPRYHQLDVVRGILADAKQNGIGQTYLIQHSAGSGKSNSITWLAYQLVELYDTAGTANVFNSVVVVTDRRVLDTQLKDNIKLFSETKNIVAHAESAAELKAHLELGKKIIITTVQKFPFIVDGIDDLTDR…
91	VC1769	Nitrosococcus	Nitrosococcus watsonii C-113	>ADJ27168.1 N-6 DNA methylase [Nitrosococcus watsonii C-113]	MNHAIHNSIVNFIWGIADDVLRDVYVRGKYRDVILPMTVIRRLDALLEPTKEKVLVMKAQLDEAGIANQHAALCQAAGEAFYNVSPFTLRDLKSRAKLQQLRADFEAYLDGFSPNVQEILDKFKFRNQIPTLIEADILGHLIDKFLDTRINLSPRPVQDMDGNERLPALDNHAMGTIFEELIRRFNEENNEEAGEHFTPRDVVRLMADLIFLPIADEIESGTYLVYDGACGTGGMLTVAEERLAELAASHGKEVSIHLFGQEVQPETYAIAKADLLLKGEGGGAENIKYGSTLSSSDPFLSQEFDFMLSNPPYGKSWKSDVDRLGGKDDIKDLRFVTHHGGDPAYKMITRSSDGQLMFLVNNLAKMKPTTRLGSRIAEVHNGSSLFTGDAGQGESNIRR…
91	VC1768	Nitrosococcus	Nitrosococcus watsonii C-113	>ADJ27169.1 type I restriction enzyme, S subunit [Nitrosococcus watsonii C-113]	MKLVSYPEYKDSGVPWLEKIPRRWRFFRAKNVFYPIDLRSKTGAEELLSVSERHGVTSRKSVNVTMFQAASYQGYKLCWPGDLVINSLWAWMQGLGFSKYHGIISTAYGVYRPRVRRVSDFRYFDYLLRSAAYKWELRVRSKGIWRSRYQLKDDDFLKMPILLPEAEEQTQIARFLDWKTAQINQFIRNKRRLIELLKEQKQNVINQAVTRGLDPNVRLKPSGVEWIGDIPAHWETTKLKRVVSFNPSKSETRANSADEEKVVFLPMENISVNGDIDCSEKRPLSEVWSGFTYFRRGDVVMAKITPCFENGKGAYLQGLETGFGFGTTELIVLRPLKAIDGAFLRFLMWTKQFLLLGEQYMTGAAGQQRIPLDFVKNYPIGLPPIEEQREILAHIQEKS…
91	VC1765	Nitrosococcus	Nitrosococcus watsonii C-113	>ADJ27172.1 protein of unknown function DUF450 [Nitrosococcus watsonii C-113]	MKSTDTSEKGLESTIVASLVEEAGYVQGDPQDFDREHAVDRAKLVQFLAATQPDTFENLGIEQDSPKRTQFLHRLQGEIAKRGVIDVLRGGLKHGPAHIDLFYGTPTPGNVKAAERFAANLFSVTRQLRYSRVGTALSLDLAVFINGLPIATFELKNKLTKQTVLDAVQQYQRDRDPKEPLFQFGRCVVHFAMDDHEVRMCTHLKGKGSWFLPFNKGYNDGAGNPPNPHGLATDYLWKEILTKEGLVDILENYAQVVEEKDEKTGKKKDKQIFPRYHQLKVVRRLLAHARKSGVGKRYLIQHSAGSGKSNSIAWLAHQLVGLEQGGRALFDSVIVVTDRRVLDKQIRDTIKQFVQVSATVGHAEHSGDLRKFLKVGKKIIITTVQKFPFILDEIGDEHR…
92	VC1765	Nitrosococcus	Nitrosococcus watsonii C-113	>ADJ27393.1 protein of unknown function DUF450 [Nitrosococcus watsonii C-113]	MADSKEAQFQQDIINALAAQGWRVGTARGYDRRAALYTEDFLGYFKDAWPERWDKFAKANPNNPASVLVQKLVRELEQHGTLEVLRHGFKLPAVKVELCSFKPDHSMNPDTLKRYQCNRLRVVPEVAYSPHARDATRQGGGYNPRLDLVLFVNGLPTATLELKSQFKQSVENAKRQYRHDRPVKDPLSRKPEPLLTFKRGALVHFAVSQDEVAMTTRLAGKDTCFLPFNLGSEDGGAGNPQPADGGQYATGYLWQRLFQPAAWLKVLGRFLHLEKKTVEGFDGQLSTKETMIFPRYHQWEVVNQLIETTRSEGPGKRYLIQHSAGSGKSNSIAWTAHQLAALYDDAGQKLFNSVIVVTDRTVLDRQLQNTIYQFEHAHGVVRPITRDIGNQSKSQQLAE…
92	VC1768	Nitrosococcus	Nitrosococcus watsonii C-113	>ADJ27394.1 restriction modification system DNA specificity domain protein [Nitrosococcus watsonii C-113]	MTDMSGENLETYAAVGRQGEAKSSQSKFPRYPAYKDSGVEWLGEVPEHWTTTSLKYFAELNPKKSDYRGDQGQLCSFIPMEKLKTGAIQLDEVRTIADVITGYTYFEDGDVLQAKVTPCFENGNIAIADGLTNGVGFGSSEINVIRPFKIDVGFLYYRLQEGVFMSICTASMIGAGGLKRVPGEVIDGFTVAIPDRNEQTQIARFLDHETARIDALIAEQQRLIELLKEKRQAVISHAVTKGLDPTVPMKDSGVEWLGEVPAHWEVKKIKHYGRVIGGFAFKSTDFSDEGHLVIKISNVGHLGFEWNDASYLPESFTVRHSEFIAPKGSLIFAMTRPVISGGIKIARLEKDLRPLINQRVGFISINDEALSRYLLVSSQSESFLSQFKNNLTITNQPNI…
92	VC1769	Nitrosococcus	Nitrosococcus watsonii C-113	>ADJ27395.1 N-6 DNA methylase [Nitrosococcus watsonii C-113]	MVNTENHSQTAAFLWSIADLLRGDFKQSQYGRIILPFTLLRRMECVLEPTKAKVVQQATVHQHKPDHVREMLLRRAASGLQFFNASPLTLGTLSDTQTAADLMSYAQSFSTDACEIFEHFEFENFVQQLSSANLLYQVVQRFAATDLSPARISNFGMGIIFEELIRRFAESSNETAGEHFTPRDIVHLTTSLVITGQDDKLAPNRIVTIYDPTAGTGGFLSEGDEYIQSISEKVSVSLHGQELNPESYAICKADMLIKGQDVANIKLGNTLSNDQLTGPEHRFDFMLSNPPFGVEWKKVQKQISGEHKHKGFNGRFGPGLPRVPDGSLLFLLHLVSKMRDPRDGGSRIGIILNGSPLFTGGAGSGESEIRRYLLQHDLVEAIIALPTDMFYNTGIATYV…
93	VC1769	Endomicrobium	Candidatus Endomicrobium trichonymphae	>BAG13520.1 type I restriction-modification system, methylase subunit [Candidatus Endomicrobium trichonymphae]	MSSFSDKANFIWSVADLLRGDFKQSEYGRVILPFTVLRRFDCVLAPHKDRILEINKTLTVTNKAPVFKRCTGYDYYNISKFSFEKLRDDSNAVETNLRDYISGFSDDIRAILDNFEIGITIKRLKKANLLYLIVQKFAELDLDEKSIDNLTMGYMFEDLIRKFSEKSNETAGEHFTPREVIELMVDLLLEEDGDILNTEGKVIKVYDPACGTGGMLTAAQKKLQEYNGKIKVIPFGQELNPETYAICKSDMSIKGNSQAGIVLGNSFSEDGFKDEKFDYMLSNPPFGVEWKKVQSFILDEAEKQGFNGRFGAGTPRISDGSLLFLQNMISKMIPQKDGGSRIAIVFNGSPLFTGDAGSGESEIRKWIIENDFLEAVIGLPDQLFYNTGIATYIWILSNR…
93	VC1768	Endomicrobium	Candidatus Endomicrobium trichonymphae	>BAG13521.1 type I restriction-modification system substrate-binding subunit [Candidatus Endomicrobium trichonymphae]	MEEYSKYKPSGIEWIGDIPKNWNFVSCRLIVSERNERNKGMKNNNYLSLMANIGVIPYEEKGDIGNKKPENLEKCKIVYEGDLIINSMNYFIGSYGISKYDGICSPVYIVLYANTKVIEPRFAFRVFENPKFQGVAQSFGNGILEHRRAINWDILKNIKIPVPLLEEQRNILSFLDKKTEKIDALISDKEKLIKLLREYRQSIISETVTKGLDKKVQMKHSGIEWIGDIPYDWKVNKFNRIIIRVSTGLNPRNNFKLGDGDCYYVTIKNFKKGKLFLDEKCDRMTKEALNIINERSDLKIDDILFSSIGEEAEAYLISEHPTNWNINESVFTIRVNKDLVLPNFFYYLIANKSFFNDLLKDATGSTFKSIKINSLIEKKVPVPSLKTQKEIANLLDDKT…
93	VC1765	Endomicrobium	Candidatus Endomicrobium trichonymphae	>BAG13522.1 type I restriction-modification system restriction subunit [Candidatus Endomicrobium trichonymphae]	MPIKTKEETFENEIENILLKNGYIKGNPADYDKKYALDTALLFKFLQNSQSKEWGKLVNKYGDGAEKSFLRRLGRELESKGMLYLLRNGIIDTPAKFELCFFEPASNMNETDIENYKKNILSITRQVHYSLKNENSIDMVIFINGLPVSTIELKNPVAGQTVENAKRQYKYDRDPSDLLLSFKIRCLVHFAADTDEIYMTTKLCGADTYFLPFNKGSGHGKGNPLNSRGYRTSYLWEDVLQKDSLLDIIRRFIHLEVKDKKENIIFPRYHQLDTVRKLIADVKANGLGKNYLIQHSAGSGKSNSIAWLAHHLQNLHNADDKIIFNSIVVVTDRKVLDRQLQDTIYQFEHIDGVVAKIDVNSKQLAEALSAGRKIIITTLQKFPFVLEEVENLRELKGKR…
94	VC1769	Cloacimonas	Candidatus Cloacimonas acidaminovorans str. Evry	>CAO80126.1 Type I restriction-modification system methyltransferase subunit [Candidatus Cloacimonas acidaminovorans str. Evry]	MSQNHSQIASFIWSICNLLRGPYKRNEYRKVILPFTVLKRFDCILAPTKDNVLAELPHLYGKSDNIISESLIRITGVPFYNKSRLDMKKLLDDTENIAINLQSYINDFSPNVQKIIEYFAFSEQIARLQDANLLYLVLQRFVTDELDLSPQAVDNIQMGLVFEELIRIGAEQSNEEAGEHFTPREVIKLMVNLLLSPEADLAKSHVVKTIFDPACGTGGMLTAAETYIKELNRDAKPHLYGQDWNKESYAVCCSDMLIKGEVAKIHYGCSFEQDGFSTDKFDYMLANPPFGVEWKKQQKTITDEHEKLGYNGRFGAGLPRINDGSLLFLQHMISKMRSVEEGGSRIGIVFNGSPLFTGDAGSGESNIRKWIIENDWLEAIIAMPDQLFYNTGISTYIWI…
94	VC1768	Cloacimonas	Candidatus Cloacimonas acidaminovorans str. Evry	>CAO80128.1 putative Type I restriction-modification system specificity subunit [Candidatus Cloacimonas acidaminovorans str. Evry]	MIKYKSYEDYKETGITWLTMVPKHWEILRTDSVTVYIRNQINPDEIKSEFVFHYSIPAVQETGTGQYDLTEEVGSAKQLITKKSVLISKLNPRKATICIAEPKDEITICSSEFIAMEAKKCDLKYLFYLMNSEMNRQRLDAKVQSVTRSHQRVYPSDIYRFWTALPSTTEQQAIASFLDRETARIDALIQKKERMIELLKEKRIALITQAVTKGLDPNVPMKDSGIEWLGEVPEHWTVLKFKNIGSFQGGAGFPDDEQGLEDEEIPFYKVSDMNLPGNETYMCQHNNSVSRETALKLRASILRKNTIVFAKVGAALLLNRRRIITKDSCIDNNMMGFSTTHCDVMWCYFFLFQLDLGKLVNPGAVPSVNESQMSNIPVCVPPTQEQKQIGDYLVTETTK…
94	VC1765	Cloacimonas	Candidatus Cloacimonas acidaminovorans str. Evry	>CAO80129.1 DEAD/DEAH box helicase [Candidatus Cloacimonas acidaminovorans str. Evry]	MMHTHNEQSFESYIESVMQDGWTSVANTAFDVGNALFAEQTIDFIKQSQPTLWAELAKLNGDLLPGQIIKALVKERNLKGTLHILRHGFKFQGNTLKLAYYRPAHSLSKEAEALYQCNTFQVCRQVFYHPDKQQSIDMVLAINGIPVATLELKNPGTGQNVKHAIKQYQNDRDPSAPLLSFKTGALVHFAVDTDEVYMTTHLMKQKTSFLPFNRGSNPQSVDCGKGNPIHPSGHRTAYLWEDVLQPDSLLEIVGSFIFIENAGKKDEHIIFPRYHQLDSVRRLLAQVKSDQTGKNYLIQHSAGSGKTNSISWLAHRLANLHTDQDKLIFDCVIVITDRVVLDRQLQDAIYQIEHAMGVVAPIKEGSQQLANALVDGTKIVITTLQKFPFILRGLLRIAG…
95	VC1769	Bacillus	Bacillus spizizenii str. W23	>ADM36741.1 Type I restriction-modification system methyltransferase subunit (HsdM) [Bacillus spizizenii str. W23]	MINFQDKVSFIWSIAEILRGPYKPEDYGKIILPLAVLRRFDCVLESTKEEVLAKAEQFATMKEDAREQILNRVSKQNFHNTSKYDFNKLLTDSDNIADNLRDYINGFSKVARDIMDHFDFDRQIDKLEQNNLLYLTIKRFSEIDLHPETVSNIEMGYVFEELIRRFNENAEAGDHYTPREVIRLMTHLLFLHDDASILTKPGLTQTLYDCAAGTGGMGSVAQEYLLSQNPTAHLEFFGQEINPESYAICKADLLIKGEDARNIRLGNTLSKDQFPRDKFDYLISNPPYGVDWKSYEKPIKEEHEKQGFNGRFGPGTPRTSDGQLLFLMHLLSKMKPVTAENPQGSRLAIIMNGSPLFTGDAGSGESEIRKYLLENDLVEGIVALPNDLFYNTGIATYIW…
95	VC1768	Bacillus	Bacillus spizizenii str. W23	>ADM36742.1 Type I restriction modification system DNA specificity domain protein (HsdS) [Bacillus spizizenii str. W23]	MKLNESNIQGVGAIPSHWNIKKLKHCLLPGSEGIKIGPFGSALKSEILITEGYKVYGQENLIKDDFTLGHRFISEEKFNELKSYEIIENDVLISMMGTVGKCKVVPSIIEKGIMDSHLIRIRFNESIILPEFAAYLIQDSIYIKVQIDLNSKGSIMSGLNSSIIKNLKLILPPIEEQRIILKYISRKNMQLYQLSNSKNILINLLNEQRQSIITEAVTKGLNPNVKMKNSGIEWIGEIPEHWDMKKVKYTFNNLDYKRIPLSSEERGKMTEKVYDYYGASGVIDKVDYYLFDETLILIGEDGANLFSRSTPLAFLARGKYWVNNHAHILKPKNGDIDYFVNLLESIDYSIYISGSAQPKLTQEALGNITLPLPPIEEQSEIGELVKNVLIEHKEIISTL…
95	VC1765	Bacillus	Bacillus spizizenii str. W23	>ADM36743.1 type I restriction-modification system restriction subunity (HsdR) [Bacillus spizizenii str. W23]	MAIDTTETGFETNIELALIANGFKKRVLEGEASSSFKQHAIDVEELFAFLEDTQEKRMRTLEKSYGPTYKEQVLKRIKDQLHKQGLVECLRKGIKDRGVTLQLAYNQPPTDMNKTLNEQYGKNRFNVARQVFYSDKHNNSLDMVLFLNGLPLVVMELKNPLTNQTVEDAMKQLKNDRDPREQLFKFNERVAVYFAVDPDEVFMTTKLDKGNTYFLPFNKGNNGGKGNPLTYGDNYRSHYLWEEILAPDSLLDILYRFIFIKKDDIKDSNGETIGERQMLIFPRFHQLDVVRKLEADVAQKLVGHNYLIQHSAGSGKTNSISWLAHRLAKLHNEDNESIFSSVIVITDRRVLDKQLQDAVYQLEHKAGMVEPIDKDSEQLARAINNETRIIITTLQKFPF…
96	VC1769	Sulfurimonas	Sulfurimonas autotrophica DSM 16294	>ADN08216.1 N-6 DNA methylase [Sulfurimonas autotrophica DSM 16294]	MAEQSISALIWSTADLLRGDYKQSDYGKIILPFTLLRRLECVLEPTRDDVLTENEARKNLGIPMEQFLTRKSGHSFYNTSKYTLTKLMSDPSNISQNLESYINDFSPNAREIFEKYEFTAQIDKLNEANLLYLIIEKFATVDLHPDTISNHAMGIVFEELIRKFAEQSNETAGEHFTPRDIVRLTTSLLFSTDDDVLTKKGIVRSLYDPTAGTGGFLSSGSEYVHELNPDATLVTFGQELNGESYAICKADMMIKGVQVENIKHGNTLSDDQLGENKFDYMLSNPPFGVEWKKVEKVVKAENAEQGYNGRFGPGLPRVSDGSLLFLLHLVSKMRPKREGGSRIGIILNGSPLFTGGAGSGESEIRRYILENDYLEAIVAMPNDMFFNTGIATYIWILSN…
96	VC1768	Sulfurimonas	Sulfurimonas autotrophica DSM 16294	>ADN08217.1 Restriction endonuclease S subunit [Sulfurimonas autotrophica DSM 16294]	MKSKYKPYPSYKDSGIAWLGEVPIGWDVRRLKTILQERREKNSPVKTKDILSLCMYRGVIPYSEKGNSGNKAKDDLTAYKLAYPNDIVLNSMNVVAGSVGLSKYFGAVSPVYYMLYPRKSTDDISYFNAIFQSESFQKSLIGLGNGILVKQSEKTGKLNTIRMKISMDSLNDVLMPIPPFQEQQTIANYLDNATAKIDTLIEKQTKLIALLKEKRQAVISTAVTRGLDSSVPMKDSGVEWLGEIPEHWEVKKFKYLFEIRKRISGKLGYDILSITQKGIKVKDIESGKGQLSSDYSKYQHVYKGDYAMNHMDLLTGFVDLSKYDGVTSPDYRVFSIIEKNADANYYLFLLQMGYINKIFYPLGQGSSQFGRWRLPSDAFKEFQAPFPPQEEQKKIAKYI…
96	VC1765	Sulfurimonas	Sulfurimonas autotrophica DSM 16294	>ADN08220.1 type III restriction protein res subunit [Sulfurimonas autotrophica DSM 16294]	MSKHKERQFQIEIVEHLKANKYVEGDATHYDRELALYPSDLINYIKSTQPQAYEKMQKREGSKTDEVLCKHVAKEMDKHGSLHYLRNDLKYIGSKFKLCQFKPELHNPDTQAKYDANILRVVQEVTTKSGNERIDLVLFLNGIPIVTCELKTDFTQNVQDAVNQYKYERPAKGEALLEFKRRALVHFAVSNDEVYMTTKLAGDKTFFLPFNKGQLDGSAGNPPNPNGYATSYLWEEVLQRDSILNIIARYIHLEVKTKEDHQGKKSKSETLIFPRYHQLDVVRKLLADTREKGAGNHYLIQHSAGSGKSNSIAWLSHQLSSLHNDQEESVFSSVIVITDRTVLDNQLQETISSFEHKDGVVVGISRDGSNESKSAQLADALERGAKIIITTIQTFPFVL…
97	VC1765	Xylella	Xylella fastidiosa subsp. fastidiosa GB514	>ADN62937.1 hypothetical protein XFLM_04885 [Xylella fastidiosa subsp. fastidiosa GB514]	MTRTDTSERWFEARVVRGLTGVPQPEYSHELAPTDFAATHNGYVQGKPTDYNRDVALDVVQLLAFLQATQPKVVETLELAADGIKRTQFLHRLQGEITKRGVVDVLRKGVSHGPVHVDLYKLLPTPGNAAAADAFGKNMFSVTRQVRYSNDSGNELDLVIFINGLPVLTFELKNSLTKQTLADAIVQYQTTRSPKELLFQLGRCVAHVAVDDAGVAFCTELKGKASWFLPFNQGWNSGAGNPPNRDGLKTDYLWKQILTRESLANIIESYAQVVVVEEADASGKKRKTRKQIFPRFHQLCTVRALLGRAHSDGVGGRYLIQHSAGSGKSNTIAWLAHQLVELRRKDDPMTPQFDSIIVITDRRALDTQIADTIKGYDHVAAIFGHSDNAQELCEYLRGG…
97	VC1768	Xylella	Xylella fastidiosa subsp. fastidiosa GB514	>ADN62938.1 restriction modification system DNA specificity subunit [Xylella fastidiosa subsp. fastidiosa GB514]	MAVASVYPNYRQPKMRWLPAVPEHWNEQRAKTFFREVDERSKTGQEELLSVSHLTGVTSRSQKNVTMFKAASYVGSKLCRPGDIVINTLWAWMAALGASRHVGIVSPAYGVYRPHHADSFNPAYLDYLLRTRAYVAEYIGRSTGIRSSRLRLYPNQFLDIALIQPPRPEQDQIVAYLRAQDAHIARFIKAKRDLIKLLTEQKLRIIDHAVTRGLDASVALKPSGIEWLGDVPVHCRIERLKWVCRFTYGDSLSDANRRQGNVPVYGSNGPVGMHDVANVVGPCIVIGRKGSFGKVNYSESDLFAIDTTYFVDKKCTKANIRWLYYVLIWCRLDRISKDSAVPGLDRTDALNTLVPVPDGAEQEQIAKQLDIETAEVNDAITKVEEEITLIREYRDRLIT…
97	VC1769	Xylella	Xylella fastidiosa subsp. fastidiosa GB514	>ADN62939.1 N-6 DNA methylase [Xylella fastidiosa subsp. fastidiosa GB514]	MQKTQQDQSQIKWISDFIWNIADNRLRDVYVRGKYRDVILPFTVLRRLDAVLEATKDAVLERKKFLDAHNVVEQDGALRMAAGQAFYNVSEFTLAKLKASAAGQRLRDDFIAYLDGFSRDVQEILTKFNFRNQIQKLVDSHVLGYLIEDFLDPEVNLAPLPVKDADGRIKLPALDNHGMGTVFEELIRRFNEDNNEEAGEHFTPRDVVQLMAKLLFLPVAERIESSTYSLYDGSCGTGGMLTVAEEALHALAEQHGKEVSIHLFGQEISDETYAICKADLLLKGEGAEAENIVGGADKSTLSADQFPSRAFDFMISNPPYGKSWKTDLDRMGGKKGFSDRRFIVSHGGDPEFKLLTRSSDGQLMFQVNKLQKMKHNTPLGSRIALVHNGSALFTGDAGQ…
98	VC1765	Eubacterium	Eubacterium callanderi	>ADO36134.1 hypothetical protein ELI_1146 [Eubacterium callanderi]	MNETEKRFEEFIETYLVSEDGGWTKATDAGYCSDESKDMFLDIVTLSDFVKSTQPMAWKRFERMCTINPIRQFYKAFENAVTQDGLISVLRHGFKHRGINFRVCYFKPESELNEVSITNYQKNVCQCIRQWHYSKRNTNTVDMMLAVNGIPVVAIELKNQLTGQSVDDAMRQWQYDRNPNEPAFGFNKRVLAYFACDLYNVYMTTQLKGPETTFLPFNQGSAGAGKDGGAGNPKSTDGSYVTSYFWEKVLQKDSLLDILQKFINYERTEKKETLPDGSTKKTVSSKVIFPRYHQLDVVRQLVNHVRTNGAGHNYLIQHSAGSGKSNSIAWTAYRMASLHNENNDAIFNSVIIITDRRILDQQLQATVSSFDHTLGSVVTIDEKKNSGALRDAINNGKRI…
98	VC1768	Eubacterium	Eubacterium callanderi	>ADO36135.1 hypothetical protein ELI_1147 [Eubacterium callanderi]	MVVSKMSEITTYEKTKDSGIEWIGSVPSHWRVHTLYQLVTQVKEKNGNLQEKNLLSLSYGKIKRKDIDSPDGLLPASFDGYNIIEDGDIVLRLTDLQNDHTSLRVGLATERGIITSAYTTLRPIDTSNSKYLFYLLHAFDLKKGFYGMGSGVRQGLNYAEVKELRIVLPRQDEKDTIVQFLDEQCAQIDTLIEEAKLSVAEYKKWRASIVFEAVTKGLNPLAEMKDSHIDWIGQMPTHWGILSLKYLCSMQAGKNLVSDQIDEAGEYPVYGGNGIRGYYSKYNYEGEYLLVGRQGALCGNVHKIKGCFWATEHAVVTKNVEGVELSFLYYLLNGMNLNRYASNSAAQPGLSVNTIQNIKTVFPPIEEQIEISTYLNDICHSIDSIIENKQSLIFELESY…
98	VC1769	Eubacterium	Eubacterium callanderi	>ADO36136.1 hypothetical protein ELI_1148 [Eubacterium callanderi]	MDTNEKIKIVGTNIQEKANLIWNVANSLFGAYKPHEYGLVILPMVVIKRFHDCLLPTREKVLATYEKVKQLAVKDGFLRTASGYRFYNTSQYTFERLKADPENIKTNFEAYINGFSDNVIDILANMGFFTQIERMADAGVLYQVISDFTADNADMNPEKISAIDMGYVFENLVQCFSESYDEEAGAHFTSRDIIYLMCDLLTMNADFSGEDAPAKTVYDMAMGTSQMLTCMEERVHALDKEAEIICYGQEINPFTFGIAKADMLIRGGDPENMQFGDTLNADKFKGYTFDYIISNPPFGIDWKREAADVEKEHKLGDAGRFGVGLPQKSDGQMLFLLNGIAKLKDTGRMAIIQNGSSLFTGDAGSGPSEIRRYIIENDWLDAIVQLPNDSFYNTGIATY…
99	VC1769	Ketogulonicigenium	Ketogulonicigenium vulgare Y25	>ADO43967.1 type I restriction-modification system methyltransferase subunit (plasmid) [Ketogulonicigenium vulgare Y25]	MATHSDLANLIWQIADLLRGPYRPPQYERVMLPLVVLRRFDCVLADTKQKVLAEFERRKGGKLEDDALDRMLNKASGHRFHNRSSMTFETMIGDTSDLVGHLQSYISGFSANVRRIFEYFEFTNEIEKMNEANILYLVLKEFLKVDLHPDRVKNDQMGLVFENLIRRFNELANETAGDHFTPREVIHLMVDLLFMDADDVLSKPGTVMRMLDPACGTGGMLAEAQRYMRDHHKEAKLYVYGQDYNKRAFATAASDMLMKQVDHNGGGENVQFGDSFTDDKFEGQTFDYFIANPPFGVDWKKQQKEIVRRHEKAPQDSPWSAGLPRVNDGSLLFLQHMISKFDDVDPKAQKYGSRAAIVFSGSPLFTGGAGGGESNIRKWIIERDMLEAIVALPEQMFYN…
99	VC1768	Ketogulonicigenium	Ketogulonicigenium vulgare Y25	>ADO43968.1 putative restriction endonuclease S subunit (plasmid) [Ketogulonicigenium vulgare Y25]	MASGDAITSDEIREADDYPVFGGNGLRGYTDRFNREGDFVLIGRQGALCGNINYAAGKFWASEHAIVADTQGNAEVRWLGELLSFMNLNQYSQSAAQPGIAVEVIANLSIPVPPSSTQHAIALFLNRETADIDTLIAAKQSLLDLMAEKRRAIVAETVMRGLDPSVPLRPSGIEWLGDIPAHWEIERSRWLFTERDQRSQTGKEEMLTVSHLTGVTPRSEKDVNMFEAESTAGYKLCLAGDLAINTLWAWMGAMGTARVDGIVSPAYNVYTPGPRLLPDYVDALVRIHVFAQEVTRYSKGVWSSRLRLYPEGFFETWWPVPPLDEQQQIVEHISAETTKIDRLRAATENSIALLKERRAALIAAAVTGQIEIPEVA
99	VC1765	Ketogulonicigenium	Ketogulonicigenium vulgare Y25	>ADO43971.1 DEAD/DEAH box helicase (plasmid) [Ketogulonicigenium vulgare Y25]	MNHARHSEGAFETVIEATMLANGAVPEPTSGFNRDRAIFPETVLSFIRDTQPKEWKALEALHGEKTGTQVLADLTTWMDREGSLATLRHGFKCYGKTLRVAFFKAAHGLNPELEARYAANRVGITRQLHFSKVSEKSLDVALSVNGIPVASVELKNPMTGQTVEHALHQYRHDRDPREPIFEFKRRMLVHFAADTDTVFMTTRLAGAATHFLPFNKGNNGGAGNAPDPKGRSYRTAYLWEEVLQPDSLLDLLARFIHLQIEEKRDDQGRKVKKETMIFPRYHQLEAVRLLVDQAQREGVGSNYLIEHSAGSGKSNTIGWLTHRLASLHDDKNARVFDSVVVITDRVVLDKQLQDTIYQFEHKHGVVQKIDESSRQLAEALESAVPIIITTLQKFPFVSR…
100	VC1769	Ketogulonicigenium	Ketogulonicigenium vulgare Y25	>ADO44330.1 type I restriction-modification system DNA methylase, putative (plasmid) [Ketogulonicigenium vulgare Y25]	MSETQVKNTSLADFIWKNADDLWGNFKHVEFGKIILPFTLLRRLECVLEPTREQVRETVKSLKDSGIDLDVILRQQTGFPFYNTSNYSLASLGATRTRQNLEDYIAQFSENARVIFEQFDFANTIARMDRAGVLYKICLNFSAIDLHPDAVPERVMSNVYEHLIRRFGAEVNEAAEDFMTPRDVVHLAIELLLDPDDQLFIENPGLIRTLYDPTCGTGGFLSDGMEHVRSLQDRYSIAPVIVPYGQELEPETHAVCLAGMLLKTLESDPGRDLSKNIKLGSTLSADKHRGEKFHYCVSNPPFGKKWEMDADAVTREHLEQGFEGRFGPKLPRVSDGSMLFLLHLLSKLEDPIKGGGRAAIVLSGSPLFNGNAGQGESEIRRYLLEQDVVEAIIALPTEI…
100	VC1768	Ketogulonicigenium	Ketogulonicigenium vulgare Y25	>ADO44331.1 type I restriction enzyme, S subunit (plasmid) [Ketogulonicigenium vulgare Y25]	MLEPGFIDRVNGSTTGAKMPRAEWGFVGSIKVPTPPLEEQTAIAIFLDRETARIDGLIKKKGRFIELLKEKRAALITHAVTKGIDAGVPMKDSGQDWLGQIPEHWDTVPPTALFTESKERAHEGDQMLSATQKYGVIPLEEFEALEQRQVTMAVTNLDKRKHTEIGDFVISMRSMDGGLERARAVGSVRSSYSVLRCGPEVEGRFFGYLLKSSLYIQALRLTTSFIRDGQDMNFSHFRKVKLPRVPVDEQIRIADHIDRETARIDGLVAKTDRSIELLKEKRSTLITAAVTGKIDVRNAA
100	VC1765	Ketogulonicigenium	Ketogulonicigenium vulgare Y25	>ADO44333.1 type I restriction-modification system endonuclease, putative (plasmid) [Ketogulonicigenium vulgare Y25]	MSDLHHEKHLESYIVQKLAAQGWLVGDSAGYDPDYALYPDDLEAWLKTTQGPKWDKLAAMNGDKTREVVMKRLEAALEKDGLMHVLRRGFSIAGCGHLDLSEAAPEDQRNADVLHRYASNRLRVVPQLKYHPGRELAIDLGFFLNGLPLATVELKTDFTQSIEHAKNQYRNDRLPVDPVSKRKHPLLTFKRGAVVHFAMSDSEIWMTTKLAGENTFFLPFNQGFDGHGGNPPRPDGEYPVAYFWERICRPDNFLRIFHSFVYVEKKNVVDLKGNWSVKETLIFPRYHQFDAVNSMIADARAKGPGQAYLCEHSAGSGKTSTIAWTAHDLIKLRKEDGMPIFDAAIIVTDRNVLDGQLQDAVQQIDHQNGLIAAIDREKSSKSKSDQLTEALTRGTPIIV…
101	VC1765	Halanaerobium	Halanaerobium praevalens DSM 2228	>ADO78159.1 type III restriction protein res subunit [Halanaerobium praevalens DSM 2228]	MLSTGTPAQLTEKEFQNLIKKHLISENAYLESSNQNYDKYHALDTEILFEFLETTQEKTMQELKNIYGPEYKQKIVKRLNAELARRSMIDVIKHGIKDYGKKLDLAYFKPPTDFNAKLNKLYQQNIFSVIDELNYQDNKRLDIVLFLNGLPIITMELKNQDTSQGYKDAIKQYKTERSPNEKIFRFKQRSIVNFAVDKAEVYMTTELKGKDTFFLPFNKGQGKGKAKRAGNPTVAGKIKTHYLWEDIFKKDQLLEILQKFVFIDQEEDIDQQGNLKQDEKIIFPRYHQLDVVSKILGDVKEKKAGSKYLIQHSAGSGKTYSITWLAHRLSSLHDRENNPIFSSVIVVTDRVSLDQQLQETIYQIDHKLGVVAPIKKDSHQLAAELNAGTKIIISTIQKF…
101	VC1768	Halanaerobium	Halanaerobium praevalens DSM 2228	>ADO78160.1 restriction modification system DNA specificity domain protein [Halanaerobium praevalens DSM 2228]	MMREYKRYEEYQDSGIEWIADIPKNWIISKIKYLVKEPVSDGPHETPDYVYDNGVPFLSVDSIQNGKLVFENCRQISVKDHKIYRNKSNPEKEDILLGKAASVGKVAKINVDFPFSIWSPLALIKPNYKIESSYLEYSMKSSYFQIQTDLLSNSNTQKNLGMKDINDILVLKPSIEEQQKIASFLDQKTAEIDEITNKKEKLIDQLEKYKKSVITDAVTKGKLGDKYLNEDGDLVDEVEMKDSGIEWIRDVPHFYDISKVKYIADIHGRIGYRGYTKDDLVDKGQGALTLGGKHINDRNQLDLSDPTYISWDKYYESPEIMIEYNNLVVVQRGSIGKVAIIDKNIGEATINPSLILVNNLEIKAKYFYYYLISNSVSEFFNLIVSSTAVPMISQEQLDN…
101	VC1769	Halanaerobium	Halanaerobium praevalens DSM 2228	>ADO78161.1 N-6 DNA methylase [Halanaerobium praevalens DSM 2228]	MNNFGEKVNFIWNIANLLRGPYKPEKYGDIILPLSVLRRFDCILEPTKDKVLEKAKQVEIPELLNAAAGLKFHNKSKYDFEKLLDDPDNIAENLRAYIRGFSANIREIMENFDFDKEITKLNSNNLLFLVVKEFNKLDLHPEKVSNQEMGYIFEELIRRFSENAEAGDHYTPREVIELMVNIIFSGEEDVVTNPANISTIGDFACGTGGMLSVAENYIHKMNKEAEVALYGQEINDQSYAICKADMLIKDEGENADNIALGNSLTNDLHKGLRVRYGLMNPPFGVSWSKDSKEVKKEHKNQGFDGRFGAGTPRTSDGSLLFLQHMLSKMKTDKKGSRMAIIFNGSPLFTGDANSGESEIRRWIIENDLLEGIIALPEELFYNTGIATYIWVLSNRKNDD…
102	VC1765	Ilyobacter	Ilyobacter polytropus DSM 2926	>ADO82834.1 protein of unknown function DUF450 [Ilyobacter polytropus DSM 2926]	MLEFTDTSEKGFQKLIVKELVGKEGYIETHSNDFDRDFCLNKKDLFEFIEISQPDSYDFIIKKGEDAFLNRLDLKIKKEGIIEVLRKGVKHFDKTIYLFYPQPNSNHNKKDHLRYETNIFSVTQELVYTGNNKNRIDLVIFINGFPIITMELKNAFTHQAVKNAIKQYKKDRDPNDKIFNFARCLVHFAIDTDLAYMTTKLDKSKTFFMPFNKGLNNGEPFPPYGAGNPINPLGLKTSYIWRDILTRSSLSNIIEKFVHLEKPKVKSDKSKLIFPRYHQLKVVRKLLEDSKEKGIGIKYLVQHSAGSGKSNSITWLAHQLIGLYDKNNISPIFDSVVVVTDKTILDKQIRENIKNFAQVKNIVEAITGNSTDIKKLDPTETSMSKTSHMRLALENNKKI…
102	VC1768	Ilyobacter	Ilyobacter polytropus DSM 2926	>ADO82835.1 restriction modification system DNA specificity domain protein [Ilyobacter polytropus DSM 2926]	MIKEKKSYLNYKNIPWYEYVKEIPQDWNILPNIALFDERIKKKNNNEELLSVTISKGIIKQSDIENKKDISNEDKSNYKLVKIGDIAYNKMRMWQGSVGYSQYRGIVSPAYIVLKSKLKINSKYFHYLYRTEYYSNYARRYSYGLCDDQLNLRYVDFKRMYSIVPHIEIQDKIVEYLETKEKQSNKFIEKQQKMIELLKEQKKTIINEVVTKGLNTLVKMQDSGVEWLGKVPKHWEIKKLKEMSDFVNRGTTPNYTEKSDYKVVNQATFSKGYFDESSIRFHKTYKIEKEKGKLKYKDILLASTGGGVLGKVAIFTEKEGVYLADSHVTIIRDSKKRFIPEYLYYFYYVNYNLIDGYFGQGSTNQTELQREWLRQMYLPYPDLKEQKQIVNYIEKQNTK…
102	VC1769	Ilyobacter	Ilyobacter polytropus DSM 2926	>ADO82836.1 N-6 DNA methylase [Ilyobacter polytropus DSM 2926]	MAKRPAYYIDFVNNRIKEKMVEFKWYPGYSIGQKQKSIISLHENFLLEFPNANILEISSKSLENLGIKLSAFNLMIQTKKGKAFSVECAFQGSKVFKKGGPYIDLFHKTSREAKKDPRIKNSGPLVKFEYNKNEWSLEPKTFFYDWLYINSLYRNKELAQEIIKYDSFTDIEFNPEKSINCQARAAALFVLLKKLNIIDNAMKSINEYKKSVAPFYELNRDNFSKNFEKENKNKQLSLSQVSLKSEPKINNKEIIRMDHKVHNKIVSYIWSIADDVLRDIFVRGKYRDVILPFTVLRRIDILLEESKEKVLEMNKFFEENNINDKSGLEKITGYPFYNTSPFTMGKNSLKDSEYPFVSLLSDPDKIDSNLEEYLDGFSPNIQEIISKFKVRNQLETMQD…
103	VC1765	Haemophilus	Haemophilus influenzae R2866	>ADO80459.1 Probable type I restriction modification system, restriction enzyme component HsdR2 [Haemophilus influenzae R2866]	MVSGTKEKDLEIAIEKALTGTWRENMENNLGEPKAEYLPRHHGFELAFSQDFDALFAIDTRLFWQFLQTSQKAELARFQQLNPNDWQRKILERLDRQIKKNSVLHLLKKGVDIDSAHFDLLYPVPLASSGEKIKQRFEQNLFSCMRQVPYSASSNETVDMVLFVNGLPIITLELKNHWTGQTAIDAQKQYRNRDLSQTLFHFGRCLAYFALDTEEAYMTTKLAGPATFFLPFNLGNNCGKGNPPNPNGHRTAYLWQEVFGKASLANIIQHFMRLDGSTKDPLEKRSLFFPRYHQLEVVRRLIADVSEQGVGKRYLIQHSAGSGKSNSITWLAYQLIEAYPCNEKAANGREADRPIFDSVIVVTDRRLLDKQLRDNIKDFSEVKNIVAPALSSAELRQSL…
103	VC1768	Haemophilus	Haemophilus influenzae R2866	>ADO80460.1 Probable type I restriction modification system, specificity component HsdS2 [Haemophilus influenzae R2866]	MRRYERYKDSGVEWLGEIPTHWECVPLRSIFKFRNEKNNPIKTDNILSLSIANGVTEYSDENRGGNKRKDDLSSYKLAYPNDIVLNSMNVIVGAVGVSKYFGAISPVYYALSLHNQRANLSYYESIFKNENFQRGLLRFGKGILIKFGENGKMNTIRMKISQDDLKKLYFPISPLDEQQKIAQFLDDKTAKIDRAVELAEKQIALLKEHKQILIQNAVTRGLNPDVPLKDSGVEWIGQVPEHWELTIGMNVFRENKRDNKGMKENTVLSLSYGKIIIKPEEKLFGLVPESFETYQIVEPNDIIIRCTDLQNDQTSLRTGLAQDKGIITSAYLNLKVINNYSAKFLHYYLHALDITKVLYKFGSGLRQNLSFLDFKRLPIIDISLAEQQQIADYLDKQTS…
103	VC1769	Haemophilus	Haemophilus influenzae R2866	>ADO80462.1 Probable type I restriction modification system, methylase component HsdM2 [Haemophilus influenzae R2866]	MEHSVHNKLVSFIWSIADDCLRDVYVRGKYRDVILPMFVLRRLDTLLEPSKDAVLEEMRFQKEELAFTELDDLPLKKITGHVFYNTSKWTLKSLYQTASNTPQYMLANFEEYLDGFSTNVHEIINCFKLREQIRHMSHKNVLLSVLEKFVSPYINLTPKEQQDPEGNKLPALTNLGMGYVFEELIRKFNEENNEEAGEHFTPREVIELMTHLVFDPLKDQIPAIITIYDPACGSGGMLTESQNFIEQKYPLSESQGERSIFLFGKETNDETYAICKSDMMIKGDNPENIKVGSTLATDSFQGNHFDFMLSNPPYGKSWSKDQAYIKDGNEVIDSRFKVTLPDYWGNVETLDATPRSSDGQLLFLMEMVNKMKSPKNNKIGSRVASVHNGSSLFTGDAGS…
104	VC1769	Marinobacter	Marinobacter adhaerens HP15	>ADP97342.1 type I restriction-modification system, methyltransferase subunit [Marinobacter adhaerens HP15]	MDHSAHNKLVSFIWNIADDCLRDVYVRGKYRDVILPMVVLRRLDTLLMPTKEAVLEEVRFQKEEMDATELDPAPLKAASGYVFYNVSKWTLTSLYNTATNNRQILLANFEEYLKGFSPNVQEIIECFELKSKIQHMAHKDVLLDVVEKFVSPKINLTPKDALDPDGYKLPGLSNLGMGYVFEELIRKFNEENNEEAGEHFTPREVIELMTHLVFDPIKDDLPLTLTVYDPACGSGGMLTESQNFIEEKYPSDNRDIYLYGKEINDETYAICKSDMMIKGNNPENIKVGSTLSTDEFASDRFDFMLSNPPYGKSWASEQKHIKDGSDVIDPRFKIQLKDYWGNEEDCDATPRSSDGQLLFLMEMVSKMKDPATGSKGSRIASVHNGSSLFTGDAGGGESN…
104	VC1768	Marinobacter	Marinobacter adhaerens HP15	>ADP97343.1 type I site-specific restriction-modification system, S subunit [Marinobacter adhaerens HP15]	MLNVHQLHKYEAYKDSGADWLGMIPINWTSKKFKYLARVKKGKVPKRIVSENRSGLPPYLSMEYLRGAEANQFVEDRDAIVVSDGSILLLWDGSNAGEFVVGRGGVVSSTLAAIDFFSVDRKFAWYACQVTEIELRSTTVGMGIPHVDGEQLKNSFLAIPSLDEQSLIAKFLDKKTTQIDEAIAIKEQQIVLLKERKQIIIQKAVTQGLDPTVPMKLSGVDWIGEIPKHWEVVRFKNLFSQSRLPVRIGDGVVTSYRDGQVTLRTNRRLEGYTEAIIEGGYQGIRKGQLVLNSMDAFEGAIGVSDSDGKCTPEYVICDPNRGGISQYYFAYLLREMALGKYIQVICNAVRQRAVRIRYNNLAPRFMVVPPESEQEEIVKFIESEKVKIGDGIDHLQSQI…
104	VC1765	Marinobacter	Marinobacter adhaerens HP15	>ADP97346.1 type III restriction enzyme, res subunit [Marinobacter adhaerens HP15]	MVSQTNEQALEAAIERALTGLTTEAVKQAGKVKETPADDLVANNGFQLGLPYDFNAQYAIDEKLFWRFLEQTQGKELAKLKKHNSTDWDRKLLERYDRLIKKHGILHLLKKGLAVDDAHFHLMYPAPLASSSEKVKQNYAANIFSCTRQVRYSLANPLQEIDMVLFLNGIPLVTMELKNAWTGQTARYHGQKQYRENRDTNQPLLNFARCLVHMAVDTDEVYMTTKLNGKSTFFLPFNKGHNHGKGNPPNPHGHKSSYLWEEVFTKDSLVNIIQHFVRLDGSSKDPLRKRTLFFPRYHQMDVVRKLVAHAEDHGVGHTYLIQHSAGSGKSNSITWAAYQLIETYPKNDAAAGGKDQDQPLFDSVIVVTDRRLLDKQIRENIKEFSEVKNIVAPAFKSSE…
105	VC1765	Vibrio	Vibrio cholerae O1 str. 2010EL-1786	>AET26860.1 type I restriction enzyme, R subunit [Vibrio cholerae O1 str. 2010EL-1786]	MVSKTNEQALEAAIEKGLAGICKEELALGEAPLNYNNDLYLIGSPSDFDKQYALDTRLFWQFLEDTQASELEKLKRTSPHDWQRKILERFDRMIKRHGVLRLLKKGLDVDDAFLSLMYPAPLASSSEKVKKDFSANLFSVTRQVCYSNANPLEEIDMVLFINGIPLITLELKNPWTGQNAVYHGQKQYRDDRDANQPLLNFARCLVHMAVDTDEVYMTTKLAGKNTFFLPFNKGFNFGKGNPINPHGHKTAYLWQEVFRKESIANIIQHFIRLDGSSKKQLDKRTLFFPRYHQMDVVRRLVDHCSVNGVGQTYLIQHSAGSGKSNSITWAAYQLIETYPISDDLPGSRGKEMPLFDSVIVVTDRRLLDKQLRDNIKEFSEVKNIVAPAFKSSELKSALE…
105	VC1768	Vibrio	Vibrio cholerae O1 str. 2010EL-1786	>AET26863.1 type I restriction enzyme, S subunit [Vibrio cholerae O1 str. 2010EL-1786]	MSNTMIKKMPKYESYKDSCEQWIGDIPAHWEVYRLKSAVYECSNGIWGSDPNGRDEIVVLRVADFDDHKLKISDEKLTYRSIPAKEHQGRLLKNGDLLIEKSGGGDKTLVGRVVLFDKQYPAVTSNFVAKMTPKEWVISGFLKYVFSALYNNGVNYLSIKQTTGIQNLDASSYLNEKFCIPQKEEQYEIAKFLDNKTTQINEAIAIKQKQIELLKERKQIIIQQAVTQGLNPDATMKYSGVDWIGAIPGHWIVKRAKYLLDEINERSETGLEELLSVSHMTGVTPRSEKNVTMFMAEDYTGSKLCHSGDLVINIMWAWMGALGVSDRTGIVSPSYGVFREQREGTFVPKYLEMLLKSTKYVEYYNKVSTGLHSSRLRFYGHMLFDMALGFPPYEEQTQI…
105	VC1769	Vibrio	Vibrio cholerae O1 str. 2010EL-1786	>AET26864.1 type I restriction enzyme M protein [Vibrio cholerae O1 str. 2010EL-1786]	MDHSVHNKLVSFIWSIADDCLRDVYVRGKYRDVILPMVVLRRLDTLLEPSKEAVLEEVRFQKEEMNEIELDDAPLCATSGYVFYNTSKWTLQTLFSTATNNQQILLANFEDYLNGFSENVKEIVECFNLKAQIRHMAGKDVLLDVVEKFVSPYINLTPAVKEDPEGNKLPALSNLGMGYVFEELIRKFNEENNEEAGEHFTPREVIELMTHLVFDPIKDNLPLSITVYDPACGSGGMLTETQNFVEEKYPASNRDIYLYGKEINDETYAICKSDMMIKGNNPENIRVGSTLSTDEFSSNRFDFMLSNPPYGKSWASEQKHIKEGKEVVDGRFKVKLKDYWGVESEQEAIPRSSDGQLLFLMEMVTKMKSPQDSPLGSRIASVHNGSSLFTGDAGSGESN…
106	VC1769	Alteromonas	Alteromonas macleodii ATCC 27126	>AFS36339.1 putative type I restriction-modification system, methylase (M) subunit [Alteromonas macleodii ATCC 27126]	MITNNNFSQTAAFIWSVADLLRGDFKQSQYGRVILPFTLLRRLECVLEESKDSVVKEAERVKAMNLPEEAQEKMLIRATQTTNNPDGLSFFNTSPMDLGKMGQSDIKANLGTYVQSFSSDAREIFEHFKFDEFVGLLDDANLLYKVVKKFATTDLSPKNISNHDMGLVFEELIRRFAESSNETAGEHFTPRDIVRLTTSLVFMEDDDALTKEGIIRTIYDPTAGTGGFLSSGMEYVHELNPNAVMRAFGQELNPESYAICKADMLIKGQDVSRIKLGNTLSNDQLPADQFDYMLSNPPFGVDWKKIESDIKDEHNLEGFDGRFGAGLPRVSDGSLLFLMHLISKMRDTQSVDGVISNGGRIGIILNGSPLFTGGAGSGESEIRRYILEADLLEAIVSLP…
106	VC1768	Alteromonas	Alteromonas macleodii ATCC 27126	>AFS36340.1 restriction endonuclease S subunits-like protein [Alteromonas macleodii ATCC 27126]	MGFNVAYPEYKQSDEDWLGDVPSTWEIKMIKHLSPVKRGASPRPIDDPKYFDDENGEYAWVRIADVTASNSYLHHTTQKMSKIGSSLSVKLEPNQLFLSIAGTVGKPCINKIKVCIHDGFVYFPDLSIPHKFLYYVFAGEQAYKGLGKMGTQLNLNTDTVGSIKVALPKDEIEIQGIIDFLDHETAKIDTLIEKQQQLIKLLKEKRQAVISHAVTKGLNPYAPMKDSGVEWLGEVPEHWSPATPIKYLSSLKGRLGWQGLKADEYKDDGPHVVSSAHFNNHEINWGMCPRVSEERYELDSNIQLESGDILLMKDGAAMGKLAYVDDLPGKACLNSHLLLFRPLLRDDIKTFHTKFMFYLMQTEHFQGFIRNNGTGATFLGISQQAIGNHRLILPDYEEQ…
106	VC1765	Alteromonas	Alteromonas macleodii ATCC 27126	>AFS36341.1 type I restriction enzyme, R subunit [Alteromonas macleodii ATCC 27126]	MSMDATQERIFQDDIISQMLVNGWQLGQPENYNRDSALYEQDVLAFIKETQPKEWEKFYKVFPIDSERHFLDALVSQLKKADINATDQASRTYGTLGVLRHGLKIRNARFSLCQFKPEHDLNPDTLIRYQKNICRVVPELVYSPYATAEHLAATGKASKKWRIDLVLFVNGLPVSTLELKSEFKQAVQNAIKQYKRTRLPKDPATKKIEPLLAFKRGALVHFAVSQYEVYMATKLAGDDTFFLPFNKGTSEGGAGNNIPEDADRYATDYLWNEVLTPDNLLNIIGRFIHLQIEEKEDWEGRKSKKETLIFPRYHQWNVVTKLINAAVEEGTGNKYLIQHSAGSGKSNSIAWTAHQLSTLYNAKGNKQFHSIIVVTDRTVLDDQLQDTIYQFEHADGVVG…
107	VC1765	Rhizobium	Rhizobium sp. CIAT894	>ARM88126.1 type I site-specific deoxyribonuclease HsdR subunit protein [Rhizobium sp. CIAT894]	MNYEQLSTSHPYAKGFSEDTVHREEVLEVHLCKALVEQGYRPRRSEDYDRVSALDKALAIEFIKTTQPDEWAKLEGHYGPSAEAEFFKQLEQGLKQRGTLDVLRNGLKLVPNLKFFLAAFKPASGVNPALVTLFESNILSVINQLRYSAKNENAIDVGLFVNGLPVATLELKNTLTGQNFRHAERQYRHDRAPANEPLLTFKRGALVHFAVDQDNVSMTTRLQNGKTRFLPFNRGHDGGAGNPDIGGEFRVAYLWADQPEGRAIFSRDILLDIIGRFLHLDGTNGKESLIFPRFHQIDAVLKILAHARANGSGNNYLIQHSAGSGKSNTIAWTAHRLVTLHDPSEQPIFDTAIVVTDRVVLDRQLQNTIAQFEQTPGVVRKIEGTSRQLKAAIEAQAKI…
107	VC1768	Rhizobium	Rhizobium sp. CIAT894	>ARM88128.1 type I restriction-modification system HsdS subunit protein [Rhizobium sp. CIAT894]	MTTSAPTLWPMKALRRLVTIRSSNVDKIMDEGEEIVRLCNYVDVYYNDRIASHIEFSEGSAKPQEITKFGLRAGDVVITKDSETPDDIAVPALVDSSAEGIVCGYHLAILRPNPSEIIGPFLFWSLKAKPTRESFGLTAQGVTRYGLTLNGIGSVNIPVPDLDAQRAIAAFLDRETTRIDKLIETKERQVEVLREQKSAITKEYIHSGLHAGRERVATQNSWFPLIPQGWQPRRMRFLFRAAKRQGMPDLDVLSVYRDFGVILKSSRDDNINKTPEDLSSYQLVEPGDLVVNKMKAWQGSLGISELRGITSPDYLVYRPVAPMNGRYMHYLLRTRPMPSLFLTISNGIRIDQWRLEHAKFMDVVAWLPSLDEQAEIAAAIDARTSRIERIVKSVSDSIE…
107	VC1769	Rhizobium	Rhizobium sp. CIAT894	>ARM88129.1 type I restriction-modification system HsdM subunit protein [Rhizobium sp. CIAT894]	MMLYGAIGGGIRVHNTSTLTFAKIRAQNPSDVHKNLIAYITAFSDSVRDVFLDKFLFTDQLKRLADANILWKVFEQFAALDLRPEAVSTLAMGYLFEDLIRRFSEISNETAGEHFTPREVIRLIVDLIIVNDDEKLRGQGIIRQIYDPACGTGGMLALAEEALKEFNPDIRVELFGQELNGESFGICKSDMLVTGHDPENIAFGNTLTQDAHKDRRFHYMLSNPPYGVDWKKYQEPIRDEAATQGKDGRFGAGLPRISDGQLLFLQHMISKMRTDEIGSRIGIVMNGSPLFTGGAGSGESEIRRWMLESDWIEAIVALPTDLFYNTGIQTYVWLLTNRKERKRRGKVQLIDASGERFWAPMRKNLGSKRREIRDDGRETITHIFHETANGGGPWSAVSK…
108	VC1769	Streptomyces	Streptomyces sp. SirexAA-E	>AEN12143.1 N-6 DNA methylase [Streptomyces sp. SirexAA-E]	MSALGSFIWSIADQLRGPYRPNQYGTVVLPFTILRRLDCILEPDQATVRELAAKFENPNRLKVEVKKATGRTFYNTSNYSFANLLADADGLADNLADYIDRFSADVDVFEYFDFKKEILALEKAGLLREIVKSFGKIDLHPDVVSNSDMGDAFEYIIRKFNEAANETSGDHYTPRDAIRLLVDLLFAEKDVDLTEGGIIRSLYDPTAGTGGMLSLAEEHLLAENPGAKLGLYGQEYNPQSYAICKSDLLAKGHDATNIAFGNTLTDDAFKGRQFDYCMSNPPYGVDWKQHAKAVKEERDSAGPYGRFAPGLPATSDGQMLFLLHLVHKMRAPEDGGGRVGIVMNGSPLFSGAAESGPSNIRRWLLESDLVEAIVALPTNMFFNTGIATYIWILDNTKHP…
108	VC1768	Streptomyces	Streptomyces sp. SirexAA-E	>AEN12144.1 Restriction endonuclease S subunits-like protein [Streptomyces sp. SirexAA-E]	MSVGPTAVANTRLDAIPTGWSITKLGRTARIGNGATPRREKREYWDRGVVPWLNSSAVNQARVVSSPESVTDIALAECHLPIVSPGSVLVGLTGQGRTRGMATILDIEATVNQHLAYVAPDRARWCPDFLLWFLTAAYDDLRRISEENGSTKGGLTCEALKQLRVLVPPIDEQRRIALNLNEQTAKTDTLIEEQRRLIEMLRERRKALIEEIVLRGLGSSVKSENLESWLPATPSHWRVTQLGFMSDTLAGYAFPSDGFSVDRDHVRLLRGVNVKPGRVDWADVVYWNTHDTPVPAEFDLQAGDLVFGMDRPFVGGGVRIAAISEDDLPALLLQRVMRIRPGTEGDAGYFRYVISTDAFYDYLEPLFTGVSVPHVSEWQVRKFKMPFPPLDEQRCMARH…
108	VC1765	Streptomyces	Streptomyces sp. SirexAA-E	>AEN12145.1 protein of unknown function DUF450 [Streptomyces sp. SirexAA-E]	MADHNEAVFEKEICEYLKARGWLYSVNDHDGGEYDRERALFPADLFAWLEATQKPAYEKALKAAGSQAKFLDVLTAALDKPLEHGGGTLNILRNGVQYIGGGRLKMAQFRPETSLNATTVSHYESMRVRVVRQVHFSTADQRTIDLVFFVNGLPVATVELKTDFTQSLDEAINQYKHDRNPLTNGRPEPLLSFGHRALVHFAVSNGLAAMTTKLEGDKTYFLPFNIGFDSGAGNPPGADDESATAYLWERVWEKHAWLNVIGRLMIVQTKEEWDVTTGTSVRRTSMLFPRFHQWEAVTSIVAAVKEEGVGHRYLIEHSAGSGKTNTIAWTSHGLARLHDADDKKVFDSVIVVVDRTVLDSQLQDAIRQIDGNKKIVATISPEDVRKAGAKSKSGLLAQA…
	VC1765
109	VC1765	Ethanoligenens	Ethanoligenens harbinense YUAN-3	>ADU27331.1 protein of unknown function DUF450 [Ethanoligenens harbinense YUAN-3]	MAFTDKTERGFETIIVNWLVEQNGYEQGTNDDYSKEYAVDETRLFRFLNDTQPREMAKLGVNNSDQKKRQFLNRLSGEIAKRGIIDVLRNGVKAYPADLIMFYFTPTENNEKSKQMFEKNIFSVTRQLRYSIDASKLALDLCLFINGLPVVTIELKNHFTGQSTADAVEQYKEDRDPRDTLFSFKRCMVHFAVDDQTVMFCTKLAGKDSWFLPFNKGYNDGAGNPPNPDGIMTDYLWKDILTKWKLSRIIENYAQVVVDEDPDTKKKTVKQIWPRYHQLDCVEKLLTDVKQNGVGKRYLIQHSAGSGKSNSIAWLAHQLIGLEQDGHPMIDSVIVVTDRRILDKQIRDTIKQFMQVKNTVVWAQHSGDLKKAIQDGKRIIITTVEKFPYISQEIGQEHI…
109	VC1768	Ethanoligenens	Ethanoligenens harbinense YUAN-3	>ADU27332.1 restriction modification system DNA specificity subunit [Ethanoligenens harbinense YUAN-3]	MVEYTDVINTDAAWLPQIPAHWQLQKIDALFTERKTKVSDKDYAPLSVTKKGILPQLEHAAKSNDSDNRKLVKAGDFVINSRSDRKGSCGVSKLDGSVSLINLVLTPRSKLNNDYVHYLLRNYRFSEEYYRNGRGIVADLWTTRYSEMRTILLPVPPRAEQDQIVRFLDWKVSEINKLIGIRRKEIQEFNQLKNTVITKTVTTGLKREELCGTDNSYYRMIPKGWRITKTLRVLSQPLTDGPHTTPQLYEEGIPFVSAEAVSCGNGKIDFNHIRGFISQDFYEECCKKYVPKIDDIYMIKSGATTGRVSIVDTDRIFTIWSPLAVFRCNQEVMLPRFLFYALQALPYQQQVQDGWSYGTQQNIGMRVLEQLKLAYPDVTEQEKIACYLDDKCDMLDKAI…
109	VC1769	Ethanoligenens	Ethanoligenens harbinense YUAN-3	>ADU27333.1 N-6 DNA methylase [Ethanoligenens harbinense YUAN-3]	MDNQEYNSIVSFIWGIADDCLRDVYVRGKYRDVILPMTVIRRLDAMLEGTKKAVLTMKKQLEAAKIDNQWPALCNTAGQAFCNDSPFLLKDLTSRAKKQTLEADFKAYLDGFSPNVQEILDKFKFRDQIKTMVDADILGAVIDKFTSSDINLSPDPVYKDAEKKIVKLPGLDNHGMGTIFEELIRRFNEENNEEAGEHWTPRDVVELMADLAFYPVEDQIKDATYSCYDGACGTGGMLTVAQARLLTLAGRRGKNVSIHLFGQEVQPETYAICKADMLLKGDGEEAEHIFYGSTLSLDGNPSRQFDFMLSNPPYGKSWKTDADKMGGKSEILDTRFNAYLPGGEELKMIPRTSDGQLLFLLNNVSKMKTDTELGSRIIEVHNGSSLFTGDAGSGESNAR…
110	VC1765	Vibrio	Vibrio furnissii NCTC 11218	>ADT87855.1 type I restriction enzyme, R subunit [Vibrio furnissii NCTC 11218]	MKDTTQERVFQDDIISQMVANGWVQGTGEGYNRESALFEADVLTFIKQTQPKEWQKFCKVFPTDSERHFLDALVTQLKKADENATDRASRTFGTLGVLRHGLKIRNARFELCQFKPEHNLNPETLARYQHNICRIVPELVYSPYATQAEFEATGKQAKKWRIDLVLFVNGLPVSTLELKSEFKQSVENAIAQYKLTRLPKDPVTKKPEPLLSFKRGALVHFAVSQYEVYMATKLAGEETFFLPFNKGTRDGGKGNDIPDLSIPEQVNRYATDYLWNEVLTPDNLLNIIGRFIHLQIEEKEDWEGRKTKKETLIFPRYHQWDVVTKLVNAVIEEGTGNKYLIQHSAGSGKSNSIAWTAHQLSTLHDANGNKQFDSVIVVTDRTVLDDQLQDTIYQFEHAD…
110	VC1768	Vibrio	Vibrio furnissii NCTC 11218	>ADT87856.1 type I restriction-modification system specificity determinant [Vibrio furnissii NCTC 11218]	MGKYQSYPKYKDSGIEWMGDIPNEWVTIPVGRLYYRTKRSGHSEKELLSVYRDYGVIPKSSRDDNNNKESDDLTPYQLVQPNDLVMNKMKAWQGSIAVSEYEGIVSPAYFVYEPREKLFELAHPRYVHYLLRNPIYITQYMSRSKGIRVNQWDLDPDEFKTIELLLPSKDEQSKIFEFLDHETAKIDSLIKKQQQLIKLLKEKRQAVISHAVTKGLNPQAPMKDSDVEWLGKVPEHWGTPKLFHVSTRIGDGLHSTPLYEDGTGYFFVNGNNLTNGVITIGATAKEVPLKEYQNHYIPLSNMSVLLSINGTIGNVALYREEKIILGKSAAYINCKAEINPEYLRWFLTSDQAKLYYDLEVTGTTIYNLSLNSIRKMKVLVPSVQEQTDIAKFCEMSHSK…
110	VC1769	Vibrio	Vibrio furnissii NCTC 11218	>ADT87857.1 type I restriction-modification system, M subunit/N-6 Adenine-specific DNA methylase [Vibrio furnissii NCTC 11218]	MTNNNFSQTAAFIWSVADLLRGDFKQSQYGRVILPFTLLRRLECVLEPSKESLLAEIPKVEALNEKLVSSGKDPLDENQREKMLLRATFEAKDSTKNLSFFNTSPMNLGKMGQSNIKANLEKYVQSFSKDAREIFEHFKFDEFVGLLEDANLLYKVVKKFATTDLSPSNISNYEMGLVFEELIRRFAESSNETAGEHFTPRDIVRLTTSLVFMEDDEALTKEGIIRTIYDPTAGTGGFLSSGMEYVYELNPKAVMRAFGQELNPESYAICKADMLIKGQDVSRIKLGNTLSNDQLPADQFDYMLSNPPFGVDWKKIEGEIKDEHEQKGFDGRFGAGLPRVSDGSLLFLMHLISKMRPISPIKDKNVDNQVTDGGRIGIILNGSPLFTGSAGSGESEIRR…
111	VC1769	Desulfobulbus	Desulfobulbus propionicus DSM 2032	>ADW16440.1 N-6 DNA methylase [Desulfobulbus propionicus DSM 2032]	MNGETHSQLANFIWSICNLLRGPYKRNEYRKVILPLTVLRRFECLLEPTRQAALEEFQSLKTKPERVQQARLQQITGHRFYNLSRMQLTLPGEKIHSLLDDPNNLAPNLNSYINGFSANVRAIMEKFKFSEQIAHMAEKNILFEVIKAFAGIDLSPQRVDQMQMGYVFEELIRIGAEQSNEEAGEHFTPREVIKLMVNLLLAPEQDLAKSHVVKTIYDPACGTGGMLSVAEEYIRHLNSEAKPKVFGQDWNDEAWAVCKSDMLIKGEDANNIILGDSFTRDGFDRDSDGNKWTFDYMLANPPFGVEWKQQQKTIQQEADTLGYAGRFGAGTPRINDGALLFLQHMIAKMRPVDKDGSRIAIVFNGSPLFTGDAGSGESEIRRWIIENDWLEAIVALPEQ…
111	VC1768	Desulfobulbus	Desulfobulbus propionicus DSM 2032	>ADW16443.1 restriction modification system DNA specificity domain protein [Desulfobulbus propionicus DSM 2032]	MVETHTDFNIWSPLAAIRCNPSRADKRFIYFYLQSKEFQTGVELSWSFGTQQNIGMGVIQNLAVPLGTIPEQTAIADFLDRETGRIDTLVTKKRRLIALLGEKRTALISRTVTRGLPAEAAREFGLKPHTRFKDSGIEWLGEVPEGWEVVKFSREVKIAEGQVDPEREPYSTMVLIGPEHVEAGTGRLVSEATAEDQAAISGKYYCHKGEVIYSKIRPALRKVVKAKNDCLCSADMYPLGGRDKLLNDYIYWLFLSDQFAAWSVLEADRVAMPKINRNTLNELRLPVPVGSEQAAIATYLNRETAKIDQLFTKVEAAIVRLLEYRTALITAAVTGKIDVRGKADKQGLTRTDRTDPN
111	VC1765	Desulfobulbus	Desulfobulbus propionicus DSM 2032	>ADW16445.1 protein of unknown function DUF450 [Desulfobulbus propionicus DSM 2032]	MSTQTSEKAFETYVEHMLLAKGWQQGSVSEWDQERALFPGQIVAYIAATQPQLWQAMRGQHGAQLEPMLLSTLVKELAIKGSLSVLRHGFKFYGKTFRLATFKPAHGLNDEVLAQYQANRLTVTRQVACHPGDHSTVDLLFAVNGLPVATCELKNPWTGQSWRHAVRQYQEDRNPRAPLFAFKERALVHFAADPDEVHMTTRLAGAKTFFLPFNRGSHPGAVQCGAGNSQHACGYRTGYFWEEILERESFLDILGHFVFVEKKEEKVDGGKGGSRIRTRETMIFPRYHQLDATRKLIAAARAEGPGQNYLIQHSAGSGKTNSISWLSHRLASLHDEHDHKVFDCVIVITDRQVLDRQLQDAIYQIEHAQGVVKAIDQDSKQLASALIDGTKIVVTTLQK…
112	VC1769	Phocaeicola	Phocaeicola salanitronis DSM 18170	>ADY35109.1 N-6 DNA methylase [Phocaeicola salanitronis DSM 18170]	MDSSYSQIVALIWNIADDVLRDVFLRGQYRDVILPMVVLRRLDALLEPTKEDVEEEIKESGVDNIDEGVLKDITRLSYFNTSKWTLNRLKSQASDNNDILYDNFVEYLNGYSENVRDVLRNFEYYTKARKLADNDRLLSIIERITDPRINLTDKNTIDPDGLPLPALTNVGMGTVFEELLRRFNEENNEEAGEHFTPRDAISLLAHLVFEPVKENLPKIITLYDPACGSGGMLTESREYLLDLGVRSAAIQLSGTEINPETYAICKSDLIIKGVDPSGIHWGNTITDNSFSDKSFGYMITNPPYGKSWKEDKKKIYHEKMLLDHRFELTLTNYVGEEEVLDSTPRTSDGQLLFLLEEVDKMKPLEFQPQGSRIASIHNGSSLFTGDAGSGESNIRRYLI…
112	VC1768	Phocaeicola	Phocaeicola salanitronis DSM 18170	>ADY35110.1 restriction modification system DNA specificity domain [Phocaeicola salanitronis DSM 18170]	MMERYSEYKDSGVQWLGKIPSHWEVKRLASCFTERKVKVSDKEFDPLSVTKNGIYPQLENVAKTNDGDNRKLVLSGDFVINSRSDRKGSSGVAKQDGSVSLINIVLKPRKNIYPDFCNYLLKCYSFIEEYYRNGRGIVADLWTTRYDEMKTIKISVPLLNEQKAIVRYLNKVTSKIDEAIAQQQKMIDLLNERKQIIINNAVTKGLNPDVPMKNSGVEWIGKIPKHWTTIRLGYCAWIRARLGWKGLKSDEYVDNGYPFLSAFNIVNNKLDWNKLNYINKFRYEESPEIKLRIGDILLVKDGAGIGKCARVDSLPLGEATANGSLAFITANERVYYKFLHYYIISNSFNKYKDLLITGMGVPHLTQGEIKNMMLPIPPLNEQYIIVQRLDKNINVIDNI…
112	VC1765	Phocaeicola	Phocaeicola salanitronis DSM 18170	>ADY35114.1 Restriction endonuclease, type I, R subunit/Type III [Phocaeicola salanitronis DSM 18170]	MNKTNEQAFEALIEKALVGTTLEERQQTGVNDIDAQSPDLDKYYWGLLKDMSDKKYAFDMRRLWSFLRTTQQNIIDEYKGKNIENELPKQLSKAIDTFGIIEVLRKGVDIDNIHVTMFYPKPSPADSQLSKEKYIQNQFSVTRQQTFSVSNPGLEIDMVLYVNGLPLFTFEFKNPWTHQTAKYDGQKQYREERNPKETLLKFGRCLAHFTMDKNEVYFTTKLNSGKTFFMPFNQGLPNGQGAGNPVNPNGGYKTAYMWEKVLQKDIVADIIMNYVLFDYGEAKTQKKVPHIMSNAKKLIFPRFHQLDVVSKLIVDVAKFGVGKTYLIEHSAGSGKSNSITWLAYKLIDVCPVTMDAVRAKTLDSRLYDSVIVVTDRRLLDKQITDNIKAFGKSEKIVAH…
113	VC1769	Syntrophobotulus	Syntrophobotulus glycolicus DSM 8271	>ADY55194.1 N-6 DNA methylase [Syntrophobotulus glycolicus DSM 8271]	MKNFKEKADLIWKVADLLRGDYKQSDYGKVILPMTVLRRLDCVLEPTKQKVLDYLPKVESLKESAKDIALNKIAGFNFHNRSQLNFDKLIADPNNVSVNLRNYINGFSSSAREIIEYFNFDDHIDRMDDPKTDILFRVLKAFQEIGLTDMDSMEMGYVFEDLIRRFAEQSNETAGEHFTPREVIRLMVNLLFIEDKDILTQEGIVKTLYDPACGTGGMLSVGEQYVKELNPKAELKVFGQEINPESYAICKSDMLIKGQNPSNIKFGNTFTVDGLEEEKFDYMLSNPPFGVDWKKAEKIIKAEADNKGMNGRFGAGLPRINDGSLLFLQHMISKMKLSGTRIGIVFNGSPLFTGAAESGESNIRKWIIENDWLEAVIALPDQLFYNTGISTYIWIINNS…
113	VC1768	Syntrophobotulus	Syntrophobotulus glycolicus DSM 8271	>ADY55195.1 restriction modification system DNA specificity domain protein [Syntrophobotulus glycolicus DSM 8271]	MKKYNSYKDSGIEWIGEIPGHWEVKKFGYISYMKGRIGWQGLKQAEFTSNPEDPFLITGMNFHDGKIRWDEVYHILEERYNEAPEIQLKESDVLFTKDGTIGKLLYVDSIPYPHKASLNSHLLVLRPLNNFYNPRFIYYQLKGLPFKHHVELTKTGTTFYGITQEAMGQYKALLPSLPEQTAIANYLDRKTAEIDELIADKKRLLELYEEEKTAIINQAVTKGINPDAPMKDSGIEWLGEIPEHWEVKRLKYVANIVLGKMLTTEDKGEYYLKPYLRAANLNWLSVNVDDVKEMWFSERELNKYRLNRNDLLVSEGGEVGRTCIWKEELEECYIQNSVHKVTLNDNSDSNYFLQLFYLYGKKGAFDLIVNKISIAHLTVEKLKEIKFITPPFEEQQSIV…
113	VC1765	Syntrophobotulus	Syntrophobotulus glycolicus DSM 8271	>ADY55197.1 type III restriction protein res subunit [Syntrophobotulus glycolicus DSM 8271]	MSITTENTFESALVQSLVEQGGYTEGNAPDYSPELGMFKYEVIKFLQESQPKRWDKIYSIHGEDANNRVIQRLYKELDLRGSLDVLRNGFVDYGVRFQMAFFQPASGLNPDAIDLYNKNSLKVYRQIFYSTKNKNSLDVLLSLNGIPVATFELKNQFTGQDVGNALKQYASTRDNREILFAFRKRSLVHFAVDQDEVFMTTKLDGSKTYWLPFNKGANSGKGNPLNPNGYRTAYLWENILQKDSWMEIIQRFVHLQTEEIEVEGKVYKKEKLIFPRYHQLDAVRRISEKVLEVGTGKNYLIQHSAGSGKSNSIAWLVYRLSSLHNATDERIFDSVIVVTDRKVLDQQLQNTIYQFEHKTGVVQKIDKDSSQLASALGYGTNIIITTLQKFPFVVDKVGE…
114	VC1769	Lactobacillus	Lactobacillus amylovorus GRL1118	>AEA32850.1 N-6 DNA methylase (plasmid) [Lactobacillus amylovorus GRL1118]	MPTIDTTWEEKPVDITKEANFIWSIANKIRAAYMPDKYGDVIIPMTIIRRFECALEPTKDQVLAQYQEMPEFPAMAFYQITGYQFYNTSKFDLKELCNDPDNIAENFKAYISGFSKDVQEILKQLDMSGQIDKMNDNNCLYSVVKAFSEIDLSVEHFDSIKMGYIFENLIGRFYQNVDAGQFYTGRDIIKLCVSLLLAEGCDDITDKNKVITVIDQACGTGGMLSTAYTYLKHYNPTADVHLYGQEMMGQSYAVGLAEMLIKNQNIDNFKIADTLKEDCFPDRKMRFALENPPFGTPWGGKDAKDGQEDAVKEEYAKGKNSRWPAGLPASGDSQLLFLQSALAKLEDNGRAAIIENGSPLFTGNTASGESQIRRWLLENDYLEAIVAMPTDLFYNTGIA…
114	VC1768	Lactobacillus	Lactobacillus amylovorus GRL1118	>AEA32851.1 type i site-specific restriction-modification system, s subunit (plasmid) [Lactobacillus amylovorus GRL1118]	MTNSKLKDSNIEWLGKIPSNWKVKPLYLFFFERKNKNNKGKEKNLLSLSYGKIIQKDINSTGGLLPQSYNTYNVIEAGDIIIRPTDLQNDKHSLRTAFSKEHGIITSAYIDLAPLKDTNSEYFHYVLHAYDIEKVFYNMGNGVRQGLNYSEFSKLKLPIPSSEEQKEIVNFLNNQVSQIDKLSKKIQQEIIDLEEYRKSIITKAVTKGLNPNVPMKDSGIPWIGKIPQNWKIIKGKYLFRLLSKPVKKDDQVITCFRDGQVTLRVKRRTTGFTMSDQEIGYQGIDKGDLVVHGMDGFAGAIGISDSRGKGSPVLNVLDSNQDKKYMMYCLRATAQLGVFQALAKGIRVRSADTRWPTLANLKYAIPPQSEQANVVNYLSNNSYKLNAIIQAKKDLVEKL…
114	VC1765	Lactobacillus	Lactobacillus amylovorus GRL1118	>AEA32852.1 type III restriction protein res subunit (plasmid) [Lactobacillus amylovorus GRL1118]	MRGSINERYEYQQYIIDQLKNDGYLERDADDFDRLHAMDHELLLKFLKATQPKEFASLKKMYGDDLPDFIVNSVNKAATDKNGSMLDLLKHGIDIANHHLTLFYNKPATDFNPDLIKKYQNNIFSVMQEVWATDDERVDLVIFINGIAIISFELKSNTQHQDYHDAITQYRKDRDPKARLFLFKAGCLVNFAMDLNEVYMTTKLEGNKTYFMPFNQGKGSGVDSGAGNPVNKNGEFSVSYMWNDILTKDTLTELIEKFIFIETKEKTNELTNKTKTVQRLIFPRYHQLDAIRKILADLKINHTSQNYLIEHSAGSGKTNTIAWLASRLTSLHDNENNQIFDNIIIMTDRVVVDRQLQQAMKRIDIADGVIQTMDDSCNSADLERALAGNTKVIVTTIQK…
115	VC1765	Stutzerimonas	Stutzerimonas stutzeri DSM 4166	>AEA82808.1 type I restriction-modification system subunit R [Stutzerimonas stutzeri DSM 4166]	MADSKEAQFQQDIITAMVAQGWLTGPASGYDRRTALYTEDFLGYFKDAWPERWDKFAKANPNNPEGVLVQKLVRELEQDGTLDVLRHGFKLPGVKIEACSFKPDHGMNPDTLKRYQCNRLRVVPEVSYSPHALETESREGGYNPRLDLVLFVNGIPTATLELKSEFKQSVENAKRQYRVDRPVKDPLTRKPEPLLSFKRGALVHFAVSQDEVAMTTKLAGKETFFLPFNLGSLDGGAGNPPAPDDSQYATGYLWQRLFQPDAWLKVLGRFLHLQKSVKEDPDGKRVTKETLIFPRYHQWEVVNRLIETTRTEGPGKRYLIQHSAGSGKSNSIAWTAHQLASLYDAEGQRLFNSVIVITDRTVLDKQLQDTIYQFEHAQGVVKCITRDIGSQSKSEQLAE…
115	VC1768	Stutzerimonas	Stutzerimonas stutzeri DSM 4166	>AEA82809.1 restriction modification system DNA specificity domain protein [Stutzerimonas stutzeri DSM 4166]	MTNLSGTNLNNGSAVGPQGEGMDSPSNFPTYPAYKDSGVEWLGEVPEHWAIFSLKRSVDGCTNGLWGDEPDGENDLAVIRVADFDRATCRVGLDKLTYRSITQKERASRLLQSGDLLIEKSGGGEKTLVGCVVLFEHDFEAITSNFVARMRPLHGFDSGFLCYSFDSLYQGKVNFPAIKQTTGIQNLDSESYLQERFCFPTLAEQTQIARFLDHETARIDALIEEQQRLIELLKEKRQAVISHAVTKGLDPTVPMKDSGVEWLGEVPAHWNVGTLRWYATIQGGVAKGKDYEGRETVVMPYLRVANVQNGYVDLAEVKEIAVLESEVERYRLRAGDVLMNEGGDNDKLGRGTVWQAQIDPCLHQNHVFAIRPNGLLRAEWLAAFTQAEQARTYFYLNSK…
115	VC1769	Stutzerimonas	Stutzerimonas stutzeri DSM 4166	>AEA82810.1 N-6 DNA methylase [Stutzerimonas stutzeri DSM 4166]	MNTENHSQTAAFLWSIADLLRGDFKQSQYGRIILPFTLLRRMECVLEPTKEAVIRESYAQEGRPDLVRERLLLRAAGQQFFNASKLTLGTLSDTQTAADLMSYVQSFSKDAREIFEHFHFEDFVQQLSAANLLYQVVQRFAATDLSPERISNFGMGIIFEELIRKFAESSNETAGEHFTPRDIVHLTTSLVITGQDDKLKPNSIVTIYDPTAGTGGFLSEGDEYIQSISQQVTVSLHGQELNPESYAICKADMLIKGQKVENIKLGNTLSDDQLTGAEHHFDFMLSNPPFGVEWKKVQKQITDEHSEKGFNGRFGPGLPRVSDGSLLFLLHLVSKMRDPREGGSRIGIILNGSPLFTGGAGSGESEIRRYLLQNDLVEAIIALPTDMFYNTGIATYVWV…
116	VC1769	Photobacterium	Photobacterium profundum SS9	>CAG19294.1 putative DNA methylase HsdM [Photobacterium profundum SS9]	MFSWSIADDCLRDVYVRGKYRDVILPMVVLRRLDSLLEATKKEILEEVAFQRDEMESTEFDSAPLEAITGYVFYNTSKWTLKQITATASNNQQILLANVEEYLNGFSDNVKEIIKCFKLQSQIRHMAEKDILLDVLEKFTSPNINLTPNVVEDPDGNKLPALSNLGMGYVFEELIRKFNEDNNEEAGEHFTPREVIELMTHLVFDPLKGNLPPVITLYDPACGSGGMLTEAQNFIKDPEGKIKATSDVYLFGKEINDETYAICKSDMMIKGDNPENIRVGSTLSTDEFAGKTFHYCLSNPPYGKSWASEQKYIKDGKEVIDSRFKVKLKDYWGVEDTYEAIPRSSDGQLLFLMEMVSKMKSVNNGVEGSRIASVHNGSSLFTGDAGGGESNIRRYIIEN…
116	VC1768	Photobacterium	Photobacterium profundum SS9	>CAG19295.1 hypothetical type I restriction-modification system specificity determinant [Photobacterium profundum SS9]	MSSVAMMPKYEAYNESGVEWIGNIPEHWNITKAKYLFNEVDERSVTGHEELLSVSHITGVTPRSEKNVSMFMAEDYSGSKTCQADDIVFNTMWAWMGALGVSERSGIVSPSYGVFRQKFTNTFNAKYLEYLLKTPKYIEHYNKVSTGLHSSRLRFYGHMFFDMKMGYPHIDEQNGIIKFLDNKTNKIDEAAAIKEKQISLLKERKQIIIQQAVTRGLNPDVPMRDSGVDWIGEIPDHWCSEPIKYSLKGIIDCEHKTAPFVDKKEFFVVRTSNVKQGKLVIEDAKYTNEYGYKEWTSRGVPFPGDILLTREAPAGEACLVPDDRKLCLGQRMVWLKVDRTRLLPEFALSLIYSSVVRTYIDFLSAGSTVLHFNMADIKNIPVILPPINEQAILVTHIKK…
116	VC1765	Photobacterium	Photobacterium profundum SS9	>CAG19298.1 putative type I restriction enzyme HsdR [Photobacterium profundum SS9]	MSVVGWSNNMVSQTNEMALEAAIEKALVGITTEERKQGIAEPFAVYSKDHAYSIGFPSDFDAKYAIDKTYFWQFLEDTQPTELEKLQSNSPNDWQQKVLERFDRLIRKHGVLHLLKKGLAVDDAHLMLMYPAPLASSSESVTKNFNANIFSVTRQVRYSQANPLQEIDMVIFINGIALVTLELKNHWTGQTARYHGQKQYCNDRDQTQPLLNFARCLVHMAVDTEEVYMTTKLAGKKTFFLPFNKGNNLGKGNPPNANGHKTAYLWQEVFSRESLANIIQHFVRLDGTSKDRLEKRTLFFPRYQQMDVVRKLIADAEKNGVGQTYLIQHSAGSGKSNSITWAAYQLIEAYPGNETAAGGKSLEQPLFDSVIVVTDRRILDKQLRENIQQFSEVKNIIVP…
117	VC1765	Acetoanaerobium	Acetoanaerobium sticklandii	>CBH21382.1 Type III restriction protein res subunit [Acetoanaerobium sticklandii]	MDYKEKRFEEDIETYLLNHGGYIQKNMVGFDKANCIYLSELIYFIRSTQENEWERYEKIYGVESEKKFLKRFNEEVNTHGILHVLRNGINDRGVKLKVCYFKPESTLNQKLVKNYNSNILSVVRQFAYSVENNNTIDMVLTLNGIPLVALELKNQITGQSVENAKKQFMYDRNPKEYCFHFNKRFLVYFAVDLFEVFMATELKGKDTFFLPFNQGSGGAGKVGGSGNPENPNGYNTSYLWENVLSKDSFLNIIQRFLHVSVERKKVLKDDKEIMKLSKKLIFPRFHQLDVVTKLIDDVKINGSGKNYLIQHSAGSGKSNSIAWSCYRLASLHDEHNNSIFTSVIVVTDRKVLDNQLQDTISSFDHAYGLVETIGDGKSSKDLKDAINDGKKIIVTTLQK…
117	VC1768	Acetoanaerobium	Acetoanaerobium sticklandii	>CBH21384.1 Restriction modification system DNA specificity domain [Acetoanaerobium sticklandii]	MREMKDSELLWLGEYNETWDLVPLKHLVNITTGKKDVNQGHPDGEYPFFTCSMTPYRSSNYSFDSEALLVAGNGMVGFTQYYNGKFEAYQRTYVLSDFKEIHPLYLKHYITELLPKYLTDKSVGSVIDFIKLGDLKSFGIVRPSITDQKKISSYLEQKVALIDNILEKTKQSIEEYKKYKQSLITETVTKGLNPDVKMKDIGIEWIGEIPEQWKVLKLKCIFEISKRISGELGHSVLSVTQNGLKIKDLTSNEGQLSSDYSKYQYVYKTDFVMNHMDLLTGWVDLSPYDGVTSPDYRVFKMKDGLKYSKEYYLYIFQVCYLNQIFYGLGQGISNLGRWRLQTDKFINFSLPVPPIDEQKKIAKFLQNKLGEIEKFVKTKESLLKELEAYKKSLIYEVVT…
117	VC1769	Acetoanaerobium	Acetoanaerobium sticklandii	>CBH21385.1 N-6 DNA methylase [Acetoanaerobium sticklandii]	MTALQRQTNINVQEKADMIWGIADIIRGTFKPHEYGKVILPMTLLKRLNDTLLETKEGVLKKYEEVKNFEVKDGFLTKASGYSFYNISPFTFENLLNEPEHIEENFKTFIAGFSENIHDIIKNFKFENTLNDLVGSTKEESKLFYVIQEFNKPNAYMGADIITTTDMGYIFEELVRKFSESYNEEAGAHFTARDIIYTMTDLLIAEEENVLQEDGLVKTVYDMAMGTSQMLTSMEERLKELDADAEVTVFGQEINPETYAIAKADMIIRGGNASNMRFGDTLSNDRFEDYEFDYIISNPPFGVDWKAQKSAVEKEHKKGSNGRFAPGLPKISDGQMLFTLNGIKKLNDTGKMAIIHNGSPLFVGDAGSGPSEIRRYIIENDLLEAIVQLPTDLFYNTGI…
118	VC1769	Nitrospira	Nitrospira defluvii	>CBK41624.1 putative Type I restriction system, N-6 adenine-specific DNA methylase HsdM [Nitrospira defluvii]	MSNGDLNWIANFIWGIADDVLRDLYVRGKYRDVILPMTVLRRLDAVLEPTKQAVLDMKVSLDKAKIVHQDQALRQAAGQAFYNTSKFTLKDLKARSSQQQLRADFEAYLDGFSPNVQDILEKFEFRNQIPRLSKADALGTLINKFLSPDINLSPNPVKNNDGSMKHPGLDNHAMGTVFEELVRRFNEENNEEAGEHWTPRDAVKLMARLIFLPIADQIQSGTYLLYDGACGTGGMLTVAEETLQQLAAEHRKKVATHLYGQEINAETYAIAKADLLLKGEGDAADNIVGGPEYSTLANDAFRSREFDFMLSNPPYGKSWKSDLERLGGKEGIKDPRFMIQHAGEAEYSLITRSSDGQMLFLANMLSKMKHKTKLGSRIAEVHNGSSLFTGDAGQGESNI…
118	VC1768	Nitrospira	Nitrospira defluvii	>CBK41626.1 putative Type I restriction system, specificity protein HsdS [Nitrospira defluvii]	MIDTLTPYPAYKDSGVPWLGEVPLTWSISRNGGLFIQRNETGFAHLPILEVSLKTGVRVRNLDGSGRKQIMSDRDKYKRARKDDLAYNMMRMWQGAIGIAPTDGLVSPAYVVARPLKGVEPRFFLNLFRTDAYMGEVDKFSHGIVKDRNRLYWEGFKQMPSPVPPPDEQAAIVRFIDHADRRIKCYIRAKQKLIKLLEEQKQAIIHRAVTRGLDPNVRLKPSGVEWLGDVPEHWEMRRLKTLCRMRSGDGITAMAIEPVGDYPVYGGNGVRGYTSNFTHDGDFVLIGRQGALCGNVHLARGRFWASEHAVVASLSSGYILEWFAAILMVMNLNQYSIAAAQPGLAVERVLNLWLPVPPADDQKRIATQIEDETSDINQVVGRARREIEFLIEYRTRLIA…
118	VC1765	Nitrospira	Nitrospira defluvii	>CBK41627.1 putative Type I restriction system, restriction protein HsdR [Nitrospira defluvii]	MKTDTSEKGLESLIVEAMVGRASGEAPPTGEGISLIRERYGGTGWILGRAEDYDREFCVDLPQLRIFLQATQPKIAEALDLDNDSPTRRRFLARLQGEISKRGVVDVLRHGLKDGQHHVEVFYETPSPGNEKAAELHAENRFTVTRQLRYSRDETQRALDLALFINGLPISTFELKNSLTKQTVEDAVEQYKRDRDPREKLFEFGRCMVHFALDDHEVRFCTHLKGKGSWFLPFNQGWNDGAGNPPNPHGLKTDYLWRRILTRSGLTDILENYAQIVEEKHEKTGRKKSVQIWPRFHQLDVVRKLLADAREHGVGRRYLIQHSAGSGKSNSIAWLGHQLIGLRQQDASLFDSIIVVTDRRILDKQIRDTIKQFAQVGATVGHAEHSGDLRKFISEGKKI…
119	VC1769	Nitrospira	Nitrospira defluvii	>CBK42212.1 putative Type I restriction-modification system, N-6 adenine-specific DNA methylase [Nitrospira defluvii]	MALSLNKPKLDNLADEIWKSAERLRGKFKAYEYQNVILPIIVIRRLECVLIKWREDKTTEVRAKRPKLTEKELAKLVKGLELTTAPFSNKTNLTLRKVYEEEPTLLDQTFRKYINGFSKNVDDIIDHFNYRNTIGQMVKNNRLAPILNQYKELPLGPAQLSPLEMGYVYEELLRRFSEQSGEEAGEHFTPREIIRLMVELLEIPTPERHISIYDPACGTGGMLSVAKEHLLDRAATEQQRANVEQFVTVHGQELSPTNYAICQADLLIKNDRQAKVHLGNSLIPHDPRSKEPGDQLPESTFRFDFMLSNPPFGVTWGGKDGYETEARKLQGTRYKAGMPRVNDGALLFLQTMLAKMKEPEKGASRLAIIFNGSPLSNGDCGSGESEIRRWILENDWLDC…
119	VC1768	Nitrospira	Nitrospira defluvii	>CBK42213.1 putative Type I restriction-modification system, specificity protein [Nitrospira defluvii]	MTECTSANFLGKGTAWPLDRIKDNVSKIGSGVTPTGGATSYSDSGIPLLRSQNVHFEGIRLDDVAFIDEEIHAEMRGTQLKEKDVLLNITGASIGRCTFVPDGFGEGNVNQHVCIIRPSSRLDHRFLTYCLAAPWGQDQIFAGFTGASRQGLGQRDLGEIQIPLPDRTTQEKVIAYLDASCAAIDAAVAAKRRQIEALERTRKSTITRAMVRGLNPAVQLKTSGQHWLGNIPTHWTAPSLKRLLIEPLTYGLNEAAELEDRELPRYLRITDFDESGALRDDTFRSLPREVAREAPLVTNDVLFARSGATVGKTFLFRDYQGDACFAGYLIRARTAPWKINPLFLYLFTKTTAYETWKNLTFTQATIQNISAAKYNYLVIPLPPLSEQHSICGFVEQCNA…
119	VC1765	Nitrospira	Nitrospira defluvii	>CBK42216.1 putative Type I restriction-modification system, site-specific deoxyribonuclease [Nitrospira defluvii]	MARKKAPELTFQQDIADFLLRRHGYPVLEQTEITDTDHCLAEDHLWAFLTATQAEQIQKLKDDYGTDTRDEVFRTLRQELVRTPLWMILRHGLTVRALEFRLYYPKPRSQDSAAAKTYGENRLTFRPHFYFGETNQEIDFVFFLNGLPIVTLELKHEKNQNVHDAVAQYVARDHSRKIFQYPFLYLAADTSDVMTATDPRRTEHFRWHNSGLTNKPQTEGEYPVEFLYRKVLSKDQLLELVSSFLVFVPRRDAEADKPERPAFTILPRYHQSRMVRRVADDALFHFTTSGDIGRKYLIHHSAGSGKTLSICWLADRLHSLYKPDTNEKLTDVIFILTDRKSLDTNIRDDIEKFTHLQHVVGLARKSEDLPRFLKERKPIIVTTQQKFSWVLEEINTNAD…
120	VC1765	Glutamicibacter	Glutamicibacter arilaitensis Re117	>CBQ74046.1 type I restriction-modification system restriction subunit (plasmid) [Glutamicibacter arilaitensis Re117]	MALHNEIEFENEICEHLAAHGWLYSPTDEGYDRERALFPDDVFGWLEDTAPDELAKILKPELNPTMLAKAKLRVLDRLASVMGADPFNGGGTLNAIKKPIGVTPATLRMFQPKPADGLNPTTVQRYGHNRLRVMRQVHYSTTSNKSLDLVFFLNGLPVATVELKTDLTQDAQAALKQYKHDRNPKGEPLLSYGRGALVHFVVSNQEVHMTTKLEGPSTRFLPFNAGKDNGAGNAPREGTSPTAYFWEDLLDREAWLTVLGKFIHYRFEEDTHPISGKKSFKASTRFPRYHQWRAVNALTAAALAEGPGHNYLIQHSAGSGKTDSIAWTAYRLASLHRQDGSKVFDGVIVISDRTVLDGQLQKAIEQLETVAGVFAPITRGSEGTKSKQLAEALLHGRQI…
120	VC1768	Glutamicibacter	Glutamicibacter arilaitensis Re117	>CBQ74047.1 type I restriction-modification system specificity subunit (plasmid) [Glutamicibacter arilaitensis Re117]	MSQKPYPKYKDSGVEWLGEIPIDWSTFPLWNLFKRTKRLGNGKEELLSVYRDYGVVPKSSRNDNFNKASEDLSKYQIVEIGDLVINKMKAWQGSVAVSEHNGIVSPAYFVFRALGKADSRFIHFLMRSTPYFQHYASISAGVRPNQWDLDPVRHRKMPVLFPSLSEQRYIAAYLDRETAEIDAFIADQEELIALLSERRTATITQAVTKGLDPKSRMKDSNVSNLGLIPAPWAVTGLKHFTLKITDGAHISPETDGGIYDFVSTRDVSDSGINFEGSLKTSPETYEYMVRTGCRPQNGDVLFSKDGTVGRTVVVQGNHDFVVASSLIIIRPDLSKLDPNFLNYLCRSAFVQEQVRSFVKGAGLPRLSIANLLRVTGVFPPLNEQQEIVDYLDRETTEID…
120	VC1769	Glutamicibacter	Glutamicibacter arilaitensis Re117	>CBQ74048.1 type I restriction-modification system modification subunit (plasmid) [Glutamicibacter arilaitensis Re117]	MSKHATFIWGIADLLRGNFKAHQYGDFILPFTVLRRLDSVLADTKSKVLEVVAEADAKGLSVRPVLLKTKAGHQHSFYNTSQYDLGTLIGDAENLRENLLSYINAFSENVRDIFVKYKIEDRIEELEENNLLLLVIQRFAEVDLHPKHVSNDKMGHIFEELIRKFAEASNETAGEHFTPREVIELMVDLLFENDDEALRDEDIVRSVYDPTAGTGGMLSVAEDHLTAMNPRARLTLAGQELNPQSYAICKADMVIKGQSVDAIVNDDTLRHDGHAGTTFNYCLSNPPFGVDWKKQEKAVREEHAEKGFAGRFGPGLPRVSDGSMLFLLHLISKMREPAHGSAGGRAAIVLNGSPLFTGGAGSGESNIRKWILERDYLEAIIALPTDMFYNTGISTYIWV…
121	VC1769	Haemophilus	Haemophilus influenzae F3031	>CBY80397.1 putative type I restriction-modification system,methyltransferase subunit [Haemophilus influenzae F3031]	MDHSVHNKLVSFIWSIADDCLRDVYVRGKYRDVILPMFVLRRLDTLLEPSKDAVLEEMRFQKEELAFTELDDLPLKKITGHVFYNTSKWTLKSLYQTASNTPQYMLANFEEYLDGFSTNVHEIINCFKLREQIRHMSHKNVLLSVLEKFVSPYINLTPKEQQDPEGNKLPALTNLGMGYVFEELIRKFNEENNEEAGEHFTPREVIELMTHLVFDPLKDQIPAIITIYDPACGSGGMLTESQNFIEQKYPLSESQGERSIFLFGKETNDETYAICKSDMMIKGDNPENIKVGSTLATDSFQGNHFDFMLSNPPYGKSWSKDQAYIKDGNEVIDSRFKVTLPDYWGNVETLDATPRSSDGQLLFLMEMVNKMKSPKNNKIGSRVASVHNGSSLFTGDAGS…
121	VC1768	Haemophilus	Haemophilus influenzae F3031	>CBY80399.1 putative type I site-specific restriction-modification system, S subunit [Haemophilus influenzae F3031]	MRRYERYKDSGVDWLGEVPSHWELKRLKQLFVEKKHKQSLSLNCGAISFGKVIEKSDDKVTEATKRSYQEVLKGEFLINPLNLNYDLISLRIALSEIDVVVSAGYIVLKEKQIINKKYFSYLLHRYDVAYMKLLGSGVRQTINYGHISDSILVIPPLSEQQKIAQFLDDKTAKIDQAVDLAEKQIALLKEHKQILIQNAVTRGLNPDVPLKDSGVEWIGQVPEHWDVQRSKFIFKKIERKVNEEDQIVTCFRDGQVTLRANRRTEGFTNALKEHGYQGIRKGDLVIHAMDAFAGAIGISDSDGKATPVYSVCLPHDKQKIDVYFYAYYLRNLALSGFISSLAKGIRERSTDFRYSDFAELLLPIPPYLEQQKIADYLDKQTSKIDRAIALKTAHIEKLK…
121	VC1765	Haemophilus	Haemophilus influenzae F3031	>CBY80400.1 putative type I site-specific restriction-modification system, R subunit [Haemophilus influenzae F3031]	MVSGTKEKDLEIAIEKALTGTWRENMENKLGEPKAEYLPRHHGFKLAFSQDFDAQFAIDTRLFWQFLQTSQEAELARFQQLNPNDWQRKILERLDRQIKKNGVLHLLKKGLDIDSAHFDLLYPVPLASSGEKVKQRFEQNLFSCMRQVPYSASSNETVDMVLFVNGLPIITLELKNHWTGQTAIDAQKQYLNRDLSQTLFHFGRCLAHFALDTEEAYMTTKLAGPATFFLPFNLGNNCGKGNPPNPNGHRTAYLWQEVFGKASLANIIQHFMRLDGSTKDPLDKRTLFFPRYHQLDVVRRLIADVSEHGVGKRYLIQHSAGSGKSNSITWLAYQLIEAYPRNEKAANGREADRPIFDSVIVVTDRRLLDKQLRDNIKDFSEVKNIVAPALSSAELRQSL…
122	VC1769	Haemophilus	Haemophilus influenzae F3047	>CBY85842.1 putative type I restriction-modification system, methyltransferase subunit [Haemophilus influenzae F3047]	MDHSVHNKLVSFIWSIADDCLRDVYVRGKYRDVILPMFVLRRLDTLLEPSKDAVLEEMRFQKEELAFTELDDLPLKKITGHVFYNTSKWTLKSLYQTASNTPQYMLANFEEYLDGFSTNVHEIINCFKLREQIRHMSHKNVLLSVLEKFVSPYINLTPKEQQDTEGNKLPALTNLGMGYVFEELIRKFNEENNEEAGEHFTPREVIELMTHLVFDPLKDQIPAIITIYDPACGSGGMLTESQNFIEQKYPLSESQGERSIFLFGKETNDETYAICKSDMMIKGDNPENIKVGSTLATDSFQGNHFDFMLSNPPYGKSWSKDQAYIKDGNEVIDSRFKVTLPDYWGNVETLDATPRSSDGQLLFLMEMVNKMKSPKNNKIGSRVASVHNGSSLFTGDAGS…
122	VC1768	Haemophilus	Haemophilus influenzae F3047	>CBY85844.1 Putative type I site-specific restriction-modification system, S subunit [Haemophilus influenzae F3047]	MRRYESYKDSGVDWLGEVPSHWELKRLKQLFVEKKHKQSLSLNCGAISFGKVIEKSDDKVTEATKRSYQEVLKGEFLINPLNLNYDLISLRIALSEIDVVVSAGYIVLKEKQIINKKYFSYLLHRYDVAYMKLLGSGVRQTINYGHISDSILVIPPLSEQQKIAQFLDDKTAKIDQAVDLAEKQIALLKEHKQILIQNAVTRGLNPDVPLKDSGVEWIGQVPEHWEVVSMKRVVKEHSGNGFPIDLQGNNGNIPFLKVSNFSENQDKYIFKWNNSVTNKVIKQKKWNIVPKNSIVTAKIGEALRKNHRKILSIDSIIDNNCLGIEIKKADVLFGYYLHCALDFDLFTNPGTIPSLAMDKYRNQKIVLPPFQEQQEIADYLEQQTAKIDQAIALKTAHIE…
122	VC1765	Haemophilus	Haemophilus influenzae F3047	>CBY85845.1 restriction endonuclease, type I, R subunit [Haemophilus influenzae F3047]	MVSGTKEKDLEIAIEKALTGTWRENMENKLGEPKAEYLPRHHGFELAFSQDFDAQFAIDTRLSWQFLQTSQEAELGRFQQLNPNDWQRKILERLDRQIKKNGVLHLLKKGLDIDSAHFDLLYPVPLASSGEKVKQRFEQNLFSCMRQVPYSASSNETVDMVLFVNGLPIITLELKNHWTGQTAIDAQKQYRNRDLSQTLFHFGRCLAHFALDTEEAYMTTKLAGPATFFLPFNLGNNCGKGNPPNPNGHRTAYLWQEVFGKASLANIIQHFMRLDGSTKDPLDKRTLFFPRYHQLEVVRHLIADVSEQGVGKRYLIQHSAGSGKSNSITWLAYQLIEAYPRNKQAANGREADRPIFDSVIVVTDRRLLDKQLRDNIKDFSEVKNIVAPALSSAELRQSL…
123	VC1769	Micromonospora	Micromonospora maris AB-18-032	>AEB46161.1 N-6 DNA methylase [Micromonospora maris AB-18-032]	MSTLGSFIWSIADQLRGPYRPNQYGNVILPLTILRRLDYILEPDRELVRALAAKYDNPNRLKIEVKKATGRPFYNTSNYSFANLLADADGLADNLADYIDRFSPDVDVFQYFDFKKEILALEKAELLREVITSFKAVNLHPDVVSNADMGDAFEYIIRKFNEAANETSGDHYTPRDAIRLLVDLLFAERDAELTEADIVRSLYDPTAGTGGMLALAEEHLLAQNPGAKLRLYGQEYNPQSYAICKSDLLAKGHDTTNIAFGNTLTDPAFKDRKFDFCMSNPPYGVDWKQYAKAVTKERDEAGPYGRFAPGLPATSDGQMLFLLHLVHKMRAPEDGGGRAGIVMNGSPLFNGAAESGPSNIRKWLLEHDLVDAIVALPTNMFFNTGIATYIWILDNTKHP…
123	VC1768	Micromonospora	Micromonospora maris AB-18-032	>AEB46162.1 restriction modification system DNA specificity subunit [Micromonospora maris AB-18-032]	MTDGSWPRMRLKSLVEPVQTGVWGAEPAGDNDDILCVRVADFDRQRLGLKSVETVRSVSEADRATRLLRAGDILLEKSGGTEAKPVGFTVMFDGGYPAVSSNFIGRVRMRDGQHPRFWLYALAASYLTRRTQKCVRQTTGIQNLDQGAFFNEVFAVPTLGEQRAIADYLDRETTRIDTLIEEQQHLIEMLRERRNALRVHVALHGTRQVAEVESPLPWASKIPASWRVVPLTSVAQLESGHTPSRSREDWWTDCYIPWVSLHDVGAMRGTKYLHDTEQRISDAGIANSSARLLPARTVVLSRDATVGRTAIMAVPMATSQHFAAWVCGPLLDPEYLWVLFADAMQPFFDSFQNGSTIRTIGMGDLKAFRIPLPPLDEQRRIVEYLDEETPKIDTLIVET…
123	VC1765	Micromonospora	Micromonospora maris AB-18-032	>AEB46163.1 hypothetical protein VAB18032_25325 [Micromonospora maris AB-18-032]	MADHNEVVFESEICAYLESHGWLYSTNDTGYDRERALFPEDLFAWLEQTQKPAYTKALKAAGSQAKFLDVLTTALDKPLEHGGGTLNILRNGVQYIGGGRLKMAQFRPDTSLNATTNEQYAAMRVRVMRQVHFSTADRRSIDLVFFVNGLPVATVELKTDFTQSLDEAINQYRKNRHPLTNGRPEPLLSFGHRALVHFAVSNDLAAMTTKLESEKTHFLPFNMGHDSGAGNPPAEGGRSATAYLWERVWEKDAWLTIIGRLMIVETKEEWDVATGTSVRRTSMLFPRFHQWEAVTKIVAAVREEGVGHRYLIEHSAGSGKTNTIAWTAHRLARLHVNDEKVFDSVIVVVDRNVLDGQLQEAIRQIDGSGKIVATISPVDVRKAGAKSKSGLLATALKNG…
124	VC1765	Alicycliphilus	Alicycliphilus denitrificans K601	>AEB84424.1 Restriction endonuclease, type I, EcoRI, R subunit/Type III [Alicycliphilus denitrificans K601]	MAKTDTSERWFEARVVRGLTGVPQPEYSHALAPTDFAATHNGYVQGKPTDYNRDVALDVAQLLAFLQATQPKAVETLELAADGIKRTQFLHRLQGEITKRGVVDVLRKGVSHGPVHVDLYKLLPTPGNAAAADAFGKNIFSVTRQVRYSNDSGNELDLAIFINGLPVLTFELKNSLTKQTLADAIVQYQTTRSPQELLFQLGRCVAHVAVDDAEAAFCTELKGKASWFLPFNQGWNSGAGNPPNPDGLKTDYLWKQVLNRESLANIIESYAQVVEEEEADASGKKRKKRKQIFPRFHQLRTVRALLRRAHTDGVGKRYLIQHSAGSGKSNTIAWLAHQLVELRRKDDPMTAQFDSIVVITDRRALDTQIARTIKGYDHVAAIFGHSDNAQELREYLRRG…
124	VC1768	Alicycliphilus	Alicycliphilus denitrificans K601	>AEB84425.1 hypothetical protein Alide2_2050 [Alicycliphilus denitrificans K601]	MAVASPYPNYQPLRSRWVPRVPEHWSLLRAKNFLREIDDRSKAGEETLLSMRMQRGLVPHNDVSVKRIAPENLIGYKKAQPDELVLNRMQAGNAMFFRNRQPGLVSPDYAVFRLLRDDNPEYLGHLFRSWPMRGLFRSESKGLGTGTSGFLRLYSDRFTALEIPLPPRPEQDQIVAYLRAQDAHIARFIQVKRDLIKLLTEQKLRIIDHAVTHGLDASVTLKPSGIEWLGEVPEHWEVAFIKHIADVRFSGVDKHSHDHETPVRLCNYTDVYKNDRITGDMDLMRATATEAEIARLTLKAGDVILTKDSETPDDIGVPAWVPEDLPGVVCAYHLGLLRPVPNRVLGEFLFRAIGSARTAQQFHVLATGVTRFALGKHDVKNAVVALPPVEEQQSICRWI…
124	VC1769	Alicycliphilus	Alicycliphilus denitrificans K601	>AEB84426.1 N-6 DNA methylase [Alicycliphilus denitrificans K601]	MQKKQQQDQSQIKWISDFIWNIADDRLRDVYVRGKYRDVILPFTVLRRLDAVLEATKDAVLERKKFLDTHKVAEQDGALRMAAGQAFYNVSEFTLAKLKASAAGQRLRDDFIAYLDGFSPNVQEILTKFNFRNQIQKLVDSHVLGYLIDDFLDPEVNLAPLPVKDADGRIKLPALDNHGMGTVFEELIRRFNEDNNEEAGEHFTPRDVVQLMAKLLFLPVADRIDSSTYSLYDGSCGTGGMLTVAEEALHELAEEHGKEVSIHLFGQEISDETYAICKADLLLKGEGAEAENIVGGADKSTLSADQFRSREFDFMISNPPYGKSWKTDLERMGGKKEFNDPRFIVSHAGNAEFKLLTRSSDGQLMFQVNKLQKMKHNTPLGSRIALVHNGSALFTGDAG…
125	VC1765	Haliscomenobacter	Haliscomenobacter hydrossis DSM 1100	>AEE50064.1 type III restriction protein res subunit [Haliscomenobacter hydrossis DSM 1100]	MQNTNESAFETVIETHLLENGYKPVNKNSYDKTRVIFPQKVLDFIQTTQPREWAKLEALHAEHTSEQVLGDLCKWMDTYGALTTLRHGFKCYGRTLYIAYFKAAHTMNPELEANYAANCLGITRQLQYSARGNQSLDLTISLNGVPIATLEIKNPLTNQTVEHAKKQYKQDRDPREILFEFKRRALVHFAVDTELVFMATRLAGNATYFLPFNKGWEGGAGNPPDRNGRTYRTAYLWEEVLQRDSLLDLLARYIHLQVEEKLTDEGRKVKKETMIFPRYHQMEAVRSLVNATQSDGIGNNYLIEHSAGSGKSNTIAWLAHRLASLHSAENSRVFDSVIVITDRLVLDKQLQDTIYQFEHKRGVVLKIDDNSRQLAEALENGVPIVITTLQKFPFVSRQL…
125	VC1768	Haliscomenobacter	Haliscomenobacter hydrossis DSM 1100	>AEE50067.1 restriction modification system DNA specificity domain protein [Haliscomenobacter hydrossis DSM 1100]	MINESKIKLKHSVSLRKERVEGLENSRPYIGLEHIESSSGRLLISPLENGDLPDEMAEAGESLCNLFEPGDVLFGKLRPYLAKAWVANFSGRCTTELIVLIPKLIDPYYLKYNFLEKELLDAITGSSFGSKMPRADWGFIGDQYIFFPPIDIQRRIASYLDRETTRIDGLISAKERLITLLAEKRQALITQAVTRGFDQEIKMKHAGVEWIGEVPDGWMEIRVKYLGDIFYGLSQPPGYHADGLPLVRATNVYRGEIRKEGLVFVNEDDLPESKKVILKTGDIIIVRSGAYTADSALVTEEWEGAVAGFDMVFKPNKRVNPNFLAYVLLSPYVLESQLIPMSVRAAQPHLNAEELGSTIVVLPPSVDEQFAIIQCLEKKISKLDALRVANTKSIELLKE…
125	VC1769	Haliscomenobacter	Haliscomenobacter hydrossis DSM 1100	>AEE50068.1 N-6 DNA methylase [Haliscomenobacter hydrossis DSM 1100]	MANHNDHINLIWQIADLLRGPYRPPQYERVMLPMTVLRRFDCVLAPTKEAVLKEYQQLDSKYHGQDGVIDSRLNKISKQQFHNHSPLTFERLKGAPDSIAKDLVSYINGFSKNVRRIFEYFEFEKEIERMNEANILYLVVSRFSTVDLHPNAVSNTDMGKIFEHLIRKFNELANETAGDHFTPREVIRLMVNLLFINDDKLLTTPGTVRTMFDPACGTGGMLAEAQAYLREHHLEAKLYTYGQDYNKRAFATAASDMLIKEVAHNGLGENIKFGDSLIEDQFKENKFDYLLSNPPFGVDWKKQQSEITRENQKMGFAGRFGAGLPRVNDGALLFLQHMISKFEPVDEANRKYGSRLAIVFSGSPLFTGGAGSGESNIRRWIIENDWLEAVVSLPEQMFY…
126	VC1765	Haliscomenobacter	Haliscomenobacter hydrossis DSM 1100	>AEE52720.1 Restriction endonuclease, type I, EcoRI, R subunit/Type III [Haliscomenobacter hydrossis DSM 1100]	MPSKTNEQALEAAIEKRLTGSCLEELREQGSSGMEAQEKARRFYRSGNGYYLGFPQDFNAQWAIDEYRFWDFLENTQAEELAKLQKQAEWKRKILERLDRMIKKYGILRLFRKGLDVDDAHFTLLYPLPLASSSETVKNNFEQNQFSATRQLRYSLANPGEEIDLVLFANGLPFATLELKNHWTGQNAKVHGQNQYRYKRDITQPLLNFGRCIVHFAVDTEEVYMTTKLNGPGTFFLPLNRGHNFGKGNPPNPQGHKTAYLWEDILTRQSVANIIQHFVRFDGKDNDPLAKKTLYFPRYHQLDVVRRLVGHASKHGVGHTYLIQHSAGSGKSNSITWAAYQLIETYPESETLPGSKGQDKPLFDSVIVVTDRRLLDKQLRENIREFSEVKNIVAPAYSS…
126	VC1768	Haliscomenobacter	Haliscomenobacter hydrossis DSM 1100	>AEE52721.1 restriction modification system DNA specificity domain protein [Haliscomenobacter hydrossis DSM 1100]	MMNVQKYPAYKNSGVEWIETVPSHWEVVKLKRLFCEKKKITNVDLPCGSISFGKVVYKDEEKIPEATKKSYQAVSKGEYLLNPLNLNYDLISLRIALSDKDVVVSSGYIVLNSIVKLDKTYFKWLLHRYDVAFMKTLGSGVRQTINFSDIGDSELIFPPLPEQTAIAQFLDRKTALIDQAIDIKQKQIELLKERRQILIHQAVTRGLNPEVKMKASGVEWIGEVPEGWEVVRLKTLGKIKYGLGQPPKTKEDGLPLIRATNVERGRIVEKDLIFVDPEDIPWERDPMLKENDIIVVRSGAYTGDSAIIPKHYAGSIAGYDMVLTPTSINPRFLSYTLLAKYVLYDQLYLLRMRAAQPHLNAEELGQTIIVCPPKLEQQQIFEYLENISKKIATAITLKQ…
126	VC1769	Haliscomenobacter	Haliscomenobacter hydrossis DSM 1100	>AEE52722.1 N-6 DNA methylase [Haliscomenobacter hydrossis DSM 1100]	MNRTVHNKLVSFIWSIADDCLRDVYVRGKYRDVILPMVVLRRLDALLEPTKDAVLEELAFQRDEAKFTEWDENGLRDASGYVFYNTSKWTLQLLKDTATNNQQILQANFEDYLNGFSPNVKEIIEKFKLKSQVRHMAAKDVLLDVLEKFTSPAINLTPFEKTDPDGRKLPALSNLGMGYVFEELIRKFNEENNEEAGEHFTPREVIDLMTHLIFEPVARQLPPVMTIYDPACGSGGMLTESQNFVKDEEGIIQAKGDVYLYGKEINDETYAICKSDMMIKGNDPENIRVGSTLSTDEFAGKTFDFMLSNPPYGKSWASEQKYIKDGKEVIDSRFKIKLTDYWGQVEEADATPRSSDGQLLFLMEMVNKMKPLSQSPLGSRIASVHNGSSLFTGDAGGGE…
127	VC1765	Tepidanaerobacter	Tepidanaerobacter acetatoxydans Re1	>AEE92345.1 Restriction endonuclease, type I, EcoRI, R subunit/Type III [Tepidanaerobacter acetatoxydans Re1]	MARTPVELSEKGFEEYIEEHLLNSGYIKGNPADYNREFALDAKILFEFLEDTQPKKMDKLKEIYKDQHRFKILSRLNRELNNRGMIDVLRHGIKDYGVYLDLAYFQPASKLNEEIVRLYEKNRISVTRQVRYSTKSENSIDMLICVNGLPAVVLELKNPFTGQTYEDAIMQYKQDRNPNELLFQFKKRAIVFFAADTSEVYMTTRLAGDKTFFLPFNKGKDGGRGNPDNPNGFKTAYLWEKILQKDSLMDILKRFVFIETEEKKDIDGKTYISEKVIFPRYHQLDVVRKLEADAREKGVGTNYLVQHSAGSGKTNSISWLAHRLANLHDDDDNSVFDSVIVITDRRVLDKQLQESIYQLEHKHGVVQKIDKDSNQLVEALKSGTRIIISTLQKFPFIIE…
127	VC1768	Tepidanaerobacter	Tepidanaerobacter acetatoxydans Re1	>AEE92346.1 restriction modification system DNA specificity domain protein [Tepidanaerobacter acetatoxydans Re1]	MSNFKRYDKYKDSGIEWIGEIPEGWKITKLKYICSITMGQSPKSEEYSLEEGGLPFLQGNAEFTELYPQPKIYCDTANKFSKANDILLSVRAPVGKMNISDRVYGIGRGLCAITAQKVHLKYLWYSMNVSLEELSINSQGSTFEAVTVADVDNLSAIVPPADEQISIANFLDQKTAEIDDLIADKEKLIELLQEKRQAVITEAVTKGLNPNVKMKDSGIEWIGEIPEGWRVSKIKYEALINKKTLSENTDDDFEIDYIDIGSVTSVGEINGIQSLSFKDAPSRARRVVSEGNTIVSTVRTYLKAIAFIENVHSNLVCSTGFAVLTPLSNIVPKYLFYLMRSEKYVNEIVRRSVGVSYPAVNASDIGVLECVLPSVREQINIVEYLDKCSKRINQLTNEI…
127	VC1769	Tepidanaerobacter	Tepidanaerobacter acetatoxydans Re1	>AEE92347.1 N-6 DNA methylase [Tepidanaerobacter acetatoxydans Re1]	MTNFQDKVNFIWTIAELLRGPYKKEQYGDVILPMAVLRRFDCVLAETKEEVLKAYEALKETGLQNMDPVLNKISKQKFNNTSKYDFEKLLADPDNIASNLRNYVNGFSKNAREIIEYFDFDKQITKLNDNNLLYLIVSEFNKIDLHPDAVSNMEMGYIFEELIRRFSEHAEAGDHYTPREVIRLMVNILLNEDKESLTTPGLVVTVYDCCAGTGGMLSVTEQYLKELNPGIQVELFGQEINPQSYSICKSDMLIKGQDADNIILGDSFTEDGHKGKTFRYMLTNPPFGVEWKKAEKFIREEYEKEGFDGRFGAGLPRISDGSLLFLQHLISKMKQDEKGSRIAIIFNGSPLFTGDAGSGESEIRRWIIENDMLEGIIALPDQLFYNTGISTYIWIVTNR…
128	VC1765	Mycolicibacter	Mycolicibacter sinensis	>AEF35361.1 type III restriction enzyme res subunit [Mycolicibacter sinensis]	MVALQHHESVFETEICEHLAAHGWLYSPTDDGYDRELALFPEDVFGWLADTQPDQLAKRVKPELNGDARTKARAGVLATLVKALGADPKANGGTLSVLRRGFKDLNAQFQMCQFRPNTTLNETTAKKYAAVRLRVMRQVHYSTQNHNSIDLVFFVNGIPVATAELKTDLSVQNITDAVLQYKHHRPPKGEPLLAFGSRALVHFAVSNSEVQMTTKLAGKDTVFLPFNRGDHGHAGNPPNPHGSKTSYLWQQILARDTWLDILGRFMHLQIDETIDPTTGKKIRKQTMLFPRFHQWEAVTRLVEAAHEQGPGHRYLIQHSAGSGKTNSISWLAHRLSVLHDDANAAVFDSVIVITDRTVLDTQLQEAIRQIDRTPGVVAHIAGLGGAKSQELADALSGGT…
128	VC1768	Mycolicibacter	Mycolicibacter sinensis	>AEF35362.1 restriction modification system DNA specificity domain protein [Mycolicibacter sinensis]	MPTSQEQKRIADFLDGETAKIDALIAKQEQLIATLREDRTATITHAVTKGLDPDVEMKDSGVEWLGDIPLHWAHLPVKFVCTTLSGYPFKSEGFSHNSNDVKLLRGANVGVDQIDWTDAVYWPCSEAPALVDYALKQGDIVMGLDRPFISGGIRVSRIGPADVPSLLLQRVLRLRAAPEFDQDYLFHLLTGPGIVHHLTPMFTGVSVPHVSPDQVGALPVPLPPLTEQRRIAKFLDERCGRIDALINKATEVIDTLREYRSALITDAVTGKIDVRGAA
128	VC1769	Mycolicibacter	Mycolicibacter sinensis	>AEF35363.1 type I restriction/modification system DNA methylase HsdM [Mycolicibacter sinensis]	MAQTNAQAQNHANLIWKIADLLRGPYQPNQYGDVILPFTILRRLDCILEPTKDQVLAEYKKISATKVDPDVLLKAKFKLPFYNTSRWSFASLISDPEGVADNLIDYIEHFSPNVRDVFEGFGMLDEIANLAKTDRLYLIVKEFAAVDLHPDVVTQHDMGYVFEELIRKFADSNATQAGDHFTPREVIALMVDILFLTEDDALTKPGTVRTIYDPAAGTGGMLSVAYDHLVAMNPMARPVLYGQDVNPRSYALCKSDMIVKGQDVDNIYLGDTLTDDGHRTKTFDFLLSNPPFGVDWKTQQKTVTDEHEQRGFAGRFGPGLPRVSDGSMLFLLHLISKMQPVKGGEGGSRLAIVLNGSPLFTGGAGSGESNIRQWIIENDLLDAIIALPTDMFYNTGIAT…
129	VC1765	Delftia	Delftia sp. Cs1-4	>AEF91326.1 Restriction endonuclease, type I, EcoRI, R subunit/Type III [Delftia sp. Cs1-4]	MSDQATERIFQDDIIRQLLANGWLLGSPEKYNRELALYPEDALGFVQETQDAQWQRFCANHPKDAEQKFLQLIAAQLGKADPNATHKDSRTFGTLGVLRHELRDRNARLSLCQFKPEHGLNPDTLARYAKNRLRVVPELVYSPWCTDACFTEAGTKAKAWRIDLVLFVNGVPVATLELKSEFKQAVDRAVRQYKTTRLPVDPVAKKPEPLLTFKRGALVHFAVSQYEVHMATRLEGEETYFLPFNKGTADGGAGNDVPDDIHRYATDYLWNEVLLPDNLLNILARFVHLQIEDKEDWEGRKYKKESLIFPRYHQWDVVGKLLAAAHSEGPGQKYLIQHSAGSGKSNSIAWVAHQLSSLYKHDGKKQFDSVIVVTDRTVLDAQLQDTIYQFEHTDGVVGR…
129	VC1768	Delftia	Delftia sp. Cs1-4	>AEF91327.1 restriction modification system DNA specificity domain protein [Delftia sp. Cs1-4]	MSRYKAYPQYEKSKLQWADRTPKHWNSVHLRWIAKLYAGGTPSKAVEEYWANGSVPWINSGEVNQGLISEVSTYITEAAYKNSSAKWIPKNALVMALAGQGKTKGMIAQLAIDATCNQSMAAIVPQDLQSSRYLFWWLHSNYQNIRNMAGGDLRDGLNLELLGDIGCPIPSVEEQLSIAAFLDHETAKIDALIEKQQRLIELLKEKRQAVISHAVTKGLNPNAPMKDSGVEWLGEVPAHWEVKRLKNTSQIIDCRNKTPEYFEDGEYFVVRTTNVKNQVLTMADALFTDERNFKIWTQRGVPPVGSILFTREAPAGEVCLVPENVKFCLGQRMMNFICHDSEYTEFLFDFLISDCLDKYIESVSHGSTVSHLRVEQVENIPVVVPPAHEAKQIHAVLAE…
129	VC1769	Delftia	Delftia sp. Cs1-4	>AEF91328.1 N-6 DNA methylase [Delftia sp. Cs1-4]	MTPETNNLAADLWALADLLRGDFKQSQYGRVILPFALLRRLECVLEGSKPAVLAEAAKVEKMAIAEEAKEKLILRAAGGLRFFNTSPMDLSTLGESGIKANLERYIQCFSKDAREIFDHFKFAEFIGLLNDANLLYKVVQKVRTMDLHPKVVSNHDMGLVFEELIRKFAESSNETAGEHFTPRDIVRLTTSLVFMEDDEALTKPGIIRTIYDPTAGTGGFLSAGMEYVHELNPQAVMRAFGQELNPESYAICKADMLIKGQEVGNIKLGNTLSNDHLYASKFDYMLSNPPFGVDWKKIEGDITDEHTLKGFDGRFGPGLPRVSDGSLLFLLHLISKLRDVKDGGSRIGIILNGSPLFTGGAGSGESEIRRHILESDLLEAIVALPTDMFYNTGIATYVW…
130	VC1765	Ramlibacter	Ramlibacter tataouinensis TTB310	>AEG93232.1 type I site-specific deoxyribonuclease-like protein [Ramlibacter tataouinensis TTB310]	MSLHTEIRFEEDICAHLAASGWLHAPGDARHYDVSRALYAPDLLAWVQGTQPQAWETLAKNHGAAAEAMLLDRLRKQLDERGTLEVLRFGIEMLGLRQPLQLAQFKPALAMNADLQARYAANRLRVVRQVPTGHGDIIDLVLFLNGLPVATVEIKCNFTQDVNDAVDQYRNDRQPRPKGKPSAEPLLDFPRGALVHFALSNSSVFMTTRLQGLATQFLPFNIGNEGAAGNPVNPHGHRTAYLWEQVWQRDSWLEILGRYLVAQRDGRKQVKAVLFPRYHQLDATRRLLAAVRAEGPGGKYLIQHSAGSGKTNSIAWAAHFLADLHDPQHRKLFDTVLVVSDRNVLDAQLQEAIFGFERTAGVVATIKGEGGSKSGELAEALSGGKKIVVCTIQTFPAIH…
130	VC1768	Ramlibacter	Ramlibacter tataouinensis TTB310	>AEG93236.1 type I restriction enzyme EcoKI specificity protein-like protein [Ramlibacter tataouinensis TTB310]	MYWTKIAPGVNGRFAYYSALKIPFDYYSTSTALPSMTKALLNAHITPVPPFPEQEGIASFLDRETAKIDVLVDEQEKLIALLKEKRQAVISHAVTKGLDPTASMKDSGLLWLGEVPVHWKINRLKFVASVQTGIAKGKDNVGKDTVLVPYLRVANVQAGRLALDDVATIELPRADLQRYLLREGDVLMNEGGDFDKLGRGHIWRGEIENCVHQNHVFAVRPKEVSSEWLSAVTGSDYAQFYFMTRSKQSTNLASISSTNLMELPVVLPPVNEQALILKFIEDQNCRLDVLSNNAIAAIYLLQERRAALISAAVTGQIDVRQAVPAELEPA
130	VC1769	Ramlibacter	Ramlibacter tataouinensis TTB310	>AEG93237.1 type I restriction enzyme M protein-like protein [Ramlibacter tataouinensis TTB310]	MPETCTGVLAERWLNSARFPASHMNQQTLSAFLWSVADLLRGDYRQSDYGKVILPFTVLRRLDCVLASTKAAVLAEKKALAAKKLPPEQFLLRKSGQSFYNDSDLDMKTLLGDADHIAQNLYRYIQGFSPAVRDVFERFEFQAQIDRLAKARLLYHVAEKFANVDLHPDKVSNTQMGHVFEELIRKFAELSNETAGEHFTPREVIRLMVNLIFIEDDAALSQPHAVRTLYDPTAGTGGMLSVAGEYLAEHSPTARLTVHGQELNPESYAICKADMLIKGQDVSNIVFGNTLSDDGHAHKRFDYMLSNPPFGVEWKKVEKEVRKEHEQQGYNGRFGPGLPRVSDGSMLFLLHLLSKMRPAAEGGSRFGIVLNGSPLFTGGAGSGESEIRRYVLENDLLEA…
131	VC1765	Klebsiella	Klebsiella aerogenes KCTC 2190	>AEG96903.1 putative Type I restriction-modification system, restriction (R) subunit [Klebsiella aerogenes KCTC 2190]	MSMDSTKELIFQNEMIAQMEAKGWICGKTDGYDRERALYSQDALTFVQTTQPQEWEKFAKVYPGDTERHFLDALVAQLKKADINATDMLSRTYGTLGVLRHGIKSHNARFSLCQFKPEHNLNPETLTRYKQNICRIVPELVYSPHASNAAFEETGIKAKKWRIDLVLFVNGLPVATLELKSEFKQTVQNAIAQYKKTRLPKDPGTNKPEPLLTFKRGALVHFAVSQYEVFMATKLDGDKTFFLPFNKGTRDGGAGNDIPEDANDYATSYLWNEVLLPDNLLKILASFVHLQIVEKENAIGLKYKSESLIFPRYHQWDVVNKLIIAATVEGTGNKYLIQHSAGSGKSNSIAWTAHQLSRLYDENGEKQFHSVIVVTDRTVLDDQLQDTIYQFEHQDGVVG…
131	VC1768	Klebsiella	Klebsiella aerogenes KCTC 2190	>AEG96904.1 restriction modification system DNA specificity domain protein [Klebsiella aerogenes KCTC 2190]	MAKYKAYPEYKDSGVEWLGMVPSHWNIKRLGQFFEERRDKVSDKDYPPLSVTMQGIVPQIDTAAKTDAGDNRKLVLKNDFVINSRSDRKGSSGVSQLNGSVSLISIVMEPKRIDPKFAHHLLRSYPFQEEFYRYGKGIVADLWSTNSSEMKNILIPELADDESNAIACFLDHETAKIDNLIEKQQQLIELLKEKRQAVISHAVTKGLNPDVPMKDSGVEWLGEVPEHWTVCRLKQIIKSGTSISYGIVQPGDSLDEGVPFIQTTNISQGNIQLESLPKTSKIIEKNYPRSRLDGGEVILGIRASIGSAYVVPLELKGANLSRGVARIQPGTNISADYLVWYLKTNAVEQYWALSKQGSTFSEVSIETVRELTVCVPPKDEQYNIASRLEGALDRIHKLI…
131	VC1769	Klebsiella	Klebsiella aerogenes KCTC 2190	>AEG96905.1 putative Type I restriction-modification system, methylase (M) subunit [Klebsiella aerogenes KCTC 2190]	MAAISSEGFMTNTNFSQTAAFIWSVADLLRGDFKQSQYGRVILPFTLLRRLECVLAETKDAVVAKYDELKTSPLPEDAKEKFLLRASTLSFFNTSKMDLGKMGQNDIKANLESYVQAFSPDAREIFEHFKFSEFVGLLEDANLLFKVVKKFATTDLSPKAISNYEMGLVFEELIRRFAESSNETAGEHFTPRDIVRLTTSLVFMEDDEALTQPGIIRTIYDPTAGTGGFLSSGMEYVHELNPNAVMRAFGQELNPESYAICKADMLIKGQDVSRIKLGNTLSNDQLPQDQFDYMLSNPPFGVDWKKIEGEINDEHTQKGFNGRFGPGLPRVSDGSLLFLMHLISKMRDNHNVDGTVSNGGRIGIILNGSPLFTGGAGSGESEIRRYILEADLLEGIVAL…
132	VC1765	Streptococcus	Streptococcus pseudopneumoniae IS7493	>AEL11280.1 Restriction endonuclease, type I, EcoRI, R subunit/Type III [Streptococcus pseudopneumoniae IS7493]	MANLGLKERYDFQQWIIKDLKEKNGYIQRDATCYDPRLAMDVELLWDFLMETQEETMDYLLKKLSKETIVNLINKEIVKGGFLFALKEGIFIENKQLRLLYRKPATSFNEKTVQQYQANCLSVMEEVVYEESDRIDLVIFINGLALFAIELKFNPSGQSVQDAIRQLKGRNPKNRLFRFEQGVLASFAVDTLEVYMTTQLKGQETYFLPFNVGKGEGIEMGSGNPHNPDGVDTDYLWLDVLTKDSILQLIESFIFFEMDKHKKKTLIFPRYHQRRAVSRLLEDMKVNHTDSNYLIQHSAGSGKTNTIAWLAHSLVSLHDEQNQNIVDTVLIVTDRIVVDRQLQEAVKEISHKPGVVKVMGDKETSSDLADAIAGNTKIIATTIHKFAQINQSNWMSVGN…
132	VC1768	Streptococcus	Streptococcus pseudopneumoniae IS7493	>AEL11284.1 hypothetical protein SPPN_09365 [Streptococcus pseudopneumoniae IS7493]	MTRMKESGIDWIGQIPEEWEVTRIKNIVSIERGASPRPIDKFISDDDTGVNWIRIGDTYKGNKYITSTKLKITNRGKQFSRYIHPGTLILSNSMSFGEPYISSIYGCIHDGWLSLAPYKNISKEYLYWLLLSDVCTSQFNLVSIGAVVENLSVDKVGNTLVSMPYSLSEQQKIADFLDKKTAQLDKAKALLEEQIQKLKDYRASLIYETVTKGLDKNVPMKDSGVDWIGQIPQGWGVSRLKYLANKIGSGKTPLGGSEIFEETGILFIRSQNIYNGLILLEDKATYINRNIHQQMIGTCVKKNDILLNITGASIGRVAKYDLDIEANVNQHVCIIRCDRFVLPDYLMYFIMSEFGQFMIKIHQISGNREGLSFDNIGNFKIIIPDLDYQYKISQYLNKKC
132	VC1769	Streptococcus	Streptococcus pseudopneumoniae IS7493	>AEL11285.1 N-6 DNA methylase [Streptococcus pseudopneumoniae IS7493]	MSNFKEKLPLFQANDIQISNDVNTVWSIANTLRGAYRADKYRDVIIPMFVLTRLEAALLPTKDQVVAQYKANPNTPEKVLEKLSGYRYYNVSPFTLENLQNDPNAIEENFLAYLDGYSYRVKDIIENLKFKEQVRTLAQSGRLFTVIKKFSQIDLSPSSVDSMRMGYMFEDIIRRFSENEEAGSHYTPREVIALMVNLLLIEADEELFVDKKELKILDMAAGTGGMLATAKSYIRQLNTGVTVRLFGQEVLPETFGIGRADMLIRQEDSDYFVKVDTLKDPDPFPDTKMSFVIANPPFGQAWGGKDADDGVEDAVKKDHQLFDKTEGRQGRFVATPGTGDAQLLFHLHALAKLEENGRAAIISNGSPLFSGGTSSGESQIRRYILENDLLEAIVALPGQ…
133	VC1769	Ketogulonicigenium	Ketogulonicigenium vulgare WSH-001	>AEM42494.1 Type I restriction-modification system methyltransferase subunit (plasmid) [Ketogulonicigenium vulgare WSH-001]	MATHSDLANLIWQIADLLRGPYRPPQYERVMLPLVVLRRFDCVLADTKQKVLAEFERRKGGKLEDDALDRMLNKASGHRFHNRSSMTFETMIGDTSDLVGHLQSYISGFSANVRRIFEYFEFTNEIEKMNEANILYLVLKEFLKVDLHPDRVKNDQMGLVFENLIRRFNELANETAGDHFTPREVIHLMVDLLFMDADDVLSKPGTVMRMLDPACGTGGMLAEAQRYMRDHHKEAKLYVYGQDYNKRAFATAASDMLMKQVDHNGGGENVQFGDSFTDDKFEGQTFDYFIANPPFGVDWKKQQKEIVRRHEKAPQDSPWSAGLPRVNDGSLLFLQHMISKFDDVDPKAQKYGSRAAIVFSGSPLFTGGAGGGESNIRKWIIERDMLEAIVALPEQMFYN…
133	VC1768	Ketogulonicigenium	Ketogulonicigenium vulgare WSH-001	>AEM42495.1 putative restriction endonuclease S subunit (plasmid) [Ketogulonicigenium vulgare WSH-001]	MASGDAITSDEIREADDYPVFGGNGLRGYTDRFNREGDFVLIGRQGALCGNINYAAGKFWASEHAIVADTQGNAEVRWLGELLSFMNLNQYSQSAAQPGIAVEVIANLSIPVPPSSTQHAIALFLNRETADIDTLIAAKQSLLDLMAEKRRAIVAETVMRGLDPSVPLRPSGIEWLGDIPAHWEIERSRWLFTERDQRSQTGKEEMLTVSHLTGVTPRSEKDVNMFEAESTAGYKLCLAGDLAINTLWAWMGAMGTARVDGIVSPAYNVYTPGPRLLPDYVDALVRIHVFAQEVTRYSKGVWSSRLRLYPEGFFETWWPVPPLDEQQQIVEHISAETTKIDRLRAATENSIALLKERRAALIAAAVTGQIEIPEVA
133	VC1765	Ketogulonicigenium	Ketogulonicigenium vulgare WSH-001	>AEM42498.1 type I site-specific deoxyribonuclease restriction subunit (plasmid) [Ketogulonicigenium vulgare WSH-001]	MNHARHSEGAFETVIEATMLANGAVPEPTSGFNRDRAIFPETVLSFIRDTQPKEWKALEALHGEKTGTQVLADLTTWMDREGSLATLRHGFKCYGKTLRVAFFKAAHGLNPELEARYAANRVGITRQLHFSKVSEKSLDVALSVNGIPVASVELKNPMTGQTVEHALHQYRHDRDPREPIFEFKRRMLVHFAADTDTVFMTTRLAGAATHFLPFNKGNNGGAGNAPDPKGRSYRTAYLWEEVLQPDSLLDLLARFIHLQIEEKRDDQGRKVKKETMIFPRYHQLEAVRLLVDQAQREGVGSNYLIEHSAGSGKSNTIGWLTHRLASLHDDKNARVFDSVVVITDRVVLDKQLQDTIYQFEHKHGVVQKIDESSRQLAEALESAVPIIITTLQKFPFVSR…
134	VC1769	Glaciecola	Glaciecola nitratireducens FR1064	>AEP29712.1 N-6 Adenine-specific DNA methylase [Glaciecola nitratireducens FR1064]	MSENGSSQTPNNLAAFCWSIADLLRGDFRQSQYGRIILPFTLLRRLEGVLESTKLQVLTELDRIQTMNLPEEAQEKLLLRATDGLSFFNTSKMDLSKLGESGIKANLQSYIQCFSKDAREIFEYFNFAEFIGQLNDANLLYKVVQRVRQTDLSPKAISNHDMGLTFEELIRRFAESSNDTAGEHFTPRDIVRLTTSLVFMEDDEALTKPGIIRTIYDPTAGTGGFLSSGMEYVHELNPNAKMVAYGQELNPESYAICKADMLIKGQEVNNIKLGNTLSNDQLYSDKFDYMLANPPFGVDWKKIEQSIKDENSLKGFDGRFGPGLPRVSDGSLLFLLHLISKLRDSGAGDSASGGARIGIILNGSPLFTGGAGSGESEIRRYILEADLLEAIVALPTDMF…
134	VC1768	Glaciecola	Glaciecola nitratireducens FR1064	>AEP29713.1 type I restriction-modification system specificity determinant [Glaciecola nitratireducens FR1064]	MPFENRYSAYKYSEYFNTDLPEYWEEKRLGYLADQGRTAFVDGPFGSDLKTNDYKDSGVPLIQLNNIRGSKHLMQNMKFVTEEKKQQLIRHLAIPGEIVIAKMAEPVARCAIVNDEYPEYLIVADCVKLTPNIGLVDLSYLVWAINSECVKVNAELVSTGTTRIRINLGELKKLKIPYPSFAEQKTIANFLDHETAKIDTLIAKQQQLIALLKEKRQAVISHAVTKGLNPNAAMRESGVEWLGEVPKHWELPKLIHHTSRIGDGLHSTPKYQDNTGYYFVNGNNLVNGHIWVGATAKEVPEEEYKNHYVHLDATSVLLSINGTIGNVARYNDEKIILGKSAAYMNCSGDLLPEYLMLYLQSSQALRYFDLEVTGTTIFNLSLNSIRQMKVCIPPEAEQL…
134	VC1765	Glaciecola	Glaciecola nitratireducens FR1064	>AEP29714.1 type III restriction protein res subunit [Glaciecola nitratireducens FR1064]	MSVLSGNGKANEFTFQNDMVRQLLTNGWLLGKPEKYNRELALYPEDLLGFVKETQDEQWQKFKTIYPNNADQTFLERVTAQLNKADPNAANKEMRTFGTLGVLRHDLRDRGTRFSLCQFKPEHDLNPDTLAAYKANRLRVVPELVYSPWATEEHLVETGKKAKAWRIDLVLFVNGLPVVTLELKSEFKQAVQNAIKQYKTTRFAVDPITRKPEPLLTFKRGALVHFAVSQYEVYMATRLEGDNTYFLPFNKGTSDGAAGNDVPEDINQYATDYLWNEVLCPENLLNILSRFVHLQIEEKEDWEGRKYKKETMIFPRYHQWDVVTKLVDAACTEGAGHKYLIQHSAGSGKSNSIAWVAHQLSALRDEEGNKNFDSVIIVTDRTVLDDQLQDTIYQFEHTE…
135	VC1765	Bacillus	Bacillus spizizenii TU-B-10	>AEP87286.1 type I restriction-modification system, R subunit [Bacillus spizizenii TU-B-10]	MIISNDNKYSGTQRESLKLDEYNHVEMPFLEQLKNLGWNNGENEVIELKMQQNPLESYRNSFSEVVLLPKLRKSLKRINPFLTQSQIEGVIRKVTTFDENSLLENNKKVLDLLLENTTVEKNEMTGELSPTVRLIDFKNIENNIFTAISQFKIQIIGTENHIIPDIVLFINGLPLVVVEAKSPKVKEPITEAIDQLLRYSEQRNATGEGNQELFYYNQFLITTCRTSAKFGTITTHIEKLFYRWTDPYPRTVNDLEHGQSSPNDQQRLVAGMLDLRNLLDIIQVFTVFKTDDKGKRIKVVGRYQQFRAVKLAVKRLEEGRNKFERGGIIWHTQGSGKSLTMMFLVREMKLKSKLQTWKIIFITDRTQLEEQLSETGQSVGFTIKTAEFINPKDVPDGKS…
135	VC1768	Bacillus	Bacillus spizizenii TU-B-10	>AEP87287.1 type I restriction-modification enzyme, S subunit [Bacillus spizizenii TU-B-10]	MGDWIKIKLEELAIKMQSGGTPKSDNSSYYNGDIPFVTIEDMTSTKKYLTVTKKNITQDGLQSSSAWLVPENTLLYSIYATLGVPRINKMEVATNQAILNIIPNLNKVDLEFLYYLLDFKRGSILEHSAHTTQSNLNAKIVKNLEFVIPEAIEEQKEIAGVLRSIDKSITLSSQLIEKYNRIKDGLLQELLTKGIDDKGNIRSELTHEFKESPIGIIPKEWGVLPSSQLTKEIKVGIVVKPSQYYVEDGIPMLRSFNVKETGIELTNLVYMSREDNARNSKSILRTGDIVSVRTGNPGVSAIVTEKLDGINCIDLVITKPDLNKMIPEFLVTWINSKGGKSQILKYQGGIAQQHFNVGDMKELLVPKMSIEEQIRIVESMKSIRARIKEEQIRNDKLKR…
135	VC1769	Bacillus	Bacillus spizizenii TU-B-10	>AEP87288.1 type I restriction-modification system, M subunit [Bacillus spizizenii TU-B-10]	MRQEKIKLQQLESFLMKAADILRGKMDAAEYKEFIFGMLFLKRMSDVFDEKREHLRNTTYSHLNTGEPEDEEFLNELLEDPATYGETFFVPKRARWNEGFIDENGIEQPPIKHLQNNIGQMLNKALDAVEEANPLTLSGIFKGRINFNKEVDGKQIVKNKDLKDMIDHFNQFPALVNDNFEFPDLLGAAYEYLLKYFADESGKKGGQFYTPPQVVRLLVRLLKPEEGMSVYDPTAGSGGMLIQSYQYVEEQGWKAQNLELHGQELDPTVVAICKMNIILHNITNYKIEYGDTLTEPLNVEHGQLKQFDRVIANPPFSQNYTKADMVITNRFRYGFAPETGKKADLMFVQHMLASCKREGKVVVVMPHGVLFRGGKEKEIREGLIKDNIIEGIIGLPQHL…
136	VC1769	Bacillus	Bacillus subtilis subsp. subtilis str. RO-NN-1	>AEP89762.1 type I restriction-modification system methyltransferase subunit [Bacillus subtilis subsp. subtilis str. RO-NN-1]	MINFQDKVNFIWSIAEILRGPYKPEDYGKIILPLAVLRRFDCVLESTKEEVLAKAEQFAAMNEDAREQILNRVSKQNFHNTSKYDFNKLLTDSDNIADNLRDYINGFSKVARDIMDQFDFDRQIDKLEQNNLLYLTIKRFSEIDLHPETVSNIEMGYVFEELIRRFNENAEAGDHYTPREVIRLMTHLLFLHDDASILTKPGLTQTLYDCAAGTGGMGSVAQEYLLSQNPTAHLEFFGQEINPESYAICKADLLIKGEDARNIRLGNTLSKDQFPRDKFDYLISNPPYGVDWKSYEKPIKEEHEKQGFNGRFGPGTPRTSDGQLLFLMHLLSKMKPVTVENPQGSRLAIIMNGSPLFTGDAGSGESEIRKYVLENDLVEGIVALPNDLFYNTGIATYIW…
136	VC1768	Bacillus	Bacillus subtilis subsp. subtilis str. RO-NN-1	>AEP89763.1 type I restriction-modification system specificity determinant [Bacillus subtilis subsp. subtilis str. RO-NN-1]	MKRETWFNNEIPQSWEVTRLKNVIISVKNGIWGDEPLNNSDDIECVRIADFDRKKNIVKDKEFTLRNIPKIQSENYLLKKGDLLIEKSGGGEKQPVGFVVQYNLDKKAVYANFMAKIELNSQKVDSTFINYVFSSLYAVKANLKAFNQTTGIQNLNTSVYLNEVFMYPSLNVQKNIVNFLNKKIQAIDETINKKQKMVELLEQQRQSIITEAVTKGLNPNAKMKDSGVEWIGEIPEYWEVNKIKFKFDIRKVIQPTENPTVLSLTQRGLKIKDLNDFSGQHADSYDKYQKVEIKDYVMNGMDLLTGYVDCSRFEGVTSPDYRVFRIKDNTECHDYYLRYFQMCYFSKIFYGHGQGVSNFGRWRLQTDVFKEFPIPVPPKDEQFKVSEFLKAKEMKIDKA…
136	VC1765	Bacillus	Bacillus subtilis subsp. subtilis str. RO-NN-1	>AEP89764.1 dead/deah box helicase [Bacillus subtilis subsp. subtilis str. RO-NN-1]	MAVDTSEKGFETNIEMALIANGYKKRVLEGTESAAFKQYAIDVKELFAFLEDTQEKRMRTLEKSYGPSYKEEVLKRIKDQLHRQGLVECLRKGIKDRGVTLQLAYNKPPTDMNKTLNEQYGKNRFNVARQVYYSDKHNNSLDMVLFLNGLPIVVMELKNPLTNQTVEDAMKQLKTDRNPREQLFKFNERVAVYFAVDPDEVFMTTKLDKGKTYFLPFNKGNNGGKGNPLTYGDNYRTHYLWEEILAPDSLLDILYRFIFIKKDDIKDSNGETIGERQMLIFPRFHQLDVVRKLEADVAQKLVGHNYLIQHSAGSGKTNSISWLAHRLAKLHNEDNESIFSSIIVITDRRVLDKQLQDAVYQLEHKAGMVEPIDKDSEQLARAINNETRIIITTLQKFPF…
137	VC1765	Thioalkalivibrio	Thioalkalivibrio paradoxus ARh 1	>AHE98764.1 type III restriction enzyme, res subunit [Thioalkalivibrio paradoxus ARh 1]	MADSREARFQQDIIDAMTADGWLTGPASGYDAASALYTEDLVAYLQEAWPQRWEKFAAKNPQDPQKALVRAVTRELERGGTLEVLRHGVKTPGVKLELCSFRPDHEMNPESLARYRANRLRVVPEVSYSSHARSGEYNPRLDLVLFVNGIPTATLELKSEFKQSVENAKRQYRRDRPVKDPVTRKPEPLLTFRRGALVHFAVSQDQVAMTTRLNGKDTVFLPFNRGTEDGGAGNPAPPNPDSYATGYLWQRVFQPDAWLRIIGRFLHLEQKTEEDFHGKRRKKEALIFPRFHQWDVVNRLIEATREEGAGQRYLIQHSAGSGKSNSIAWIAHQLAALYDDAGGKLFNSVVVVTDRTVLDSQLQDTIYQFDHAHGVVRPITRDVGSQSKSEQLAEALAEQ…
137	VC1768	Thioalkalivibrio	Thioalkalivibrio paradoxus ARh 1	>AHE98769.1 restriction endonuclease [Thioalkalivibrio paradoxus ARh 1]	MPRVSWEDMGALLVARPPESEQRAIAAFLDHETGKIDALIEEQRRLIELLKEKSQAVISHAVTKGLDPNVPIKDSGVVWLGEVPAHWDVKRIKYLLSGIKAGPFGSSLTKDMYQTSGYRVYGQEQVIPGDFSRGDYFIAPEQYVDLINYAVAPGDILVSCVGTFGRIAIVPEGVAPGIINPRLIRMRVGKSVAPEYLSTVMKSQVVYGQFETLSRGGTMDVINVGTLGEIYVPVPPHAEQRGVVEWVSAQLDELGALKGEAEHAVGLLKERRSALISAAVTGKIDVRGWSAGLESEVPEWAMAAEEPAGYSAQGGAA
137	VC1769	Thioalkalivibrio	Thioalkalivibrio paradoxus ARh 1	>AHE98770.1 N-6 DNA methylase [Thioalkalivibrio paradoxus ARh 1]	MNTENHSETAAWIWSVADLLRGDFKQSQYGRVILPFTLLRRLECVLEPTKDAVLAEAREHAGKSDSLRELLLLRAADQPFFNTSPLSLASLSDTQPGEDLMSYIESFSSHAREIFDHFHFEDYVEQLASNNLLYQVVQRFAAIDLRPARLSNFGMGLVFEELIRKFAESSNETAGEHFTPRDVVHLTTSLVLTGQDHKLKPHGIVTVYDPAAGTGGFLSESDEYIQQISQDVSVSLHGQELNPESYAICKADMLIKDQRVENIRLGNTLSDDQHAGEHFDYMLANPPFGVEWKKVQKQVTDEHQHQGFNGRFGPGLPRVSDGSLLFLLHLVSKMRDPREGGSRIGIVLNGSPLFTGGAGSGESEIRRYLLQHDMVEAIVGLPTDMFYNTGIATYIWLLN…
138	VC1769	Rhodanobacter	Rhodanobacter denitrificans	>AGG88714.1 type I restriction-modification system methyltransferase subunit [Rhodanobacter denitrificans]	MNTQLHETLKGNIWEIANRLRGPYRPPQYRLVMLPLVVLRRLDCVLAPTKDKVLKEYAKLQAKEVPEEAMVRLLSRAADPARKQPLYNISPFTFDKLIADSENIAPNLVAYINGFSVTARRIFEKFGFAEQIEKLDASNRLFTLIKAMAAVDLHPDRIDNLQMGYLFEHLIMRFNEQANEEAGDHFTPREVIRLMASLVYTGEADVYKPGIYRSIYDPACGTGGMLSESEKFILGQNKAAHLALFGQDYNAESWAICCSDMLIKDEDIGNIVLGDTLGDGKTHDGFEGKQFHYLLANPPFGVEWKDQKTAVENEAKTLGFNGRFGAGTPAINDGSLLFLQHMIAKMHASPDQGGEGSKIAIVFNGSPLFSGDAGSGPSNIRRWIIENDWLDAIVALPDQ…
138	VC1768	Rhodanobacter	Rhodanobacter denitrificans	>AGG88715.1 restriction endonuclease S subunit [Rhodanobacter denitrificans]	MIFSAEQQDERLKWSFDSTKNGAWGEEPDGDHDVVCLRAADFDGVSGRLNDGTRTIRAVDPTTFAKVSLHPGDLIIEKSGGGEKQLVGRAVLFNGVEPSVCSNFLARARPSAKADSAYLNYLLLAIYNARGTWPHIKQSTGIQNLDMASYLNTRVSIPPLKTQCRVAEFLDGKTAQIDALIEKKRGLLDRLAEKRQALITHAVTKGLDPNTPMKDSRIDWLGEVPAHWTICATGYRYEVQLGRMLNADRAEGEWPLPYLRVYDVQWGSINTNDLPTMDFPPEAQARYRLQSGDLMVNEGGSYVGRSAIWRGELEECYYQKALHRLRPFKRDTDTAEFFYYVMEMATRNNVFIAGGNQTTIDHLTAEKLRSYRFAFPPPHEQIEISDFLGHRLGRLEKAA…
138	VC1765	Rhodanobacter	Rhodanobacter denitrificans	>AGG88717.1 helicase, type I site-specific restriction-modification system restriction subunit [Rhodanobacter denitrificans]	MPAHTETAFEAAIELGLLASGGYGKRNPTDYDEALALFPDDVIGFIQDSQAKRWSQLEALLANKTRATVLDCLAKELVSKGTLQVLRHGFKCYGKSLRLAYFRPNSAMNPDSAALYAMNRLTITRQVAFTSALKRPDGAHRRCILDVTLAVNGLPVVTAELKNPLTGQRAADAVTQYQRDRDERDLIFAFKQRALVHFAVDPDEAWMTTRLKGRETVFLPFNRGFAHGAGNPPVAHDWKTHYLWDEVLKADSLLDILQRFMHLEVVERKVKTDKGARTIRRETMIFPRYHQLDAVRRLVGHARQHGSGHNYLVQHSAGSGKSNSIAWLAHRLASLHDANDEKVFHSVVVITDRRMLDAQLQATIYQFEHKTGVVEKIDENTQQLVRALSQGTPIVITTI…
139	VC1769	Hyphomicrobium	Hyphomicrobium denitrificans 1NES1	>AGK57017.1 type I restriction-modification system methyltransferase subunit [Hyphomicrobium denitrificans 1NES1]	MANGDFGWIANFIWGIADDVLRDLYVRGKYRDVILPMTVLRRLDAVLEPTKKAVLDMNDKLDKAKVTNKDQPLRQAAGQAFYNTSKFTLRDLKNRSSQQQLRADFEVYLEGFSPNVQVIIENFEFRNQIPRLSKADVLGTLIEKFLDPSINLGPNPVLNGDGSVKHKGLDNHAMGTVFEELVRRFNEENNEEAGEHWTPRDGVKLMAELIFRPIADKITSGTYLLYDGACGTGGMLTVAEETLQQLAKEHGKEVSTHLYGQEINAETYAICKADLLVKGEGEQADNIIGGPEYSTLSNDAFRAREFDFMLSNPPYGKSWKSDLERMGGKDGLKDPRFVIEHDADSEYSLVTRTSDGQMLFLANMLSKMKHGSKLGSRIAEVHNGSSLFTGDAGQGESNI…
139	VC1768	Hyphomicrobium	Hyphomicrobium denitrificans 1NES1	>AGK57019.1 type I restriction-modification system specificity determinant [Hyphomicrobium denitrificans 1NES1]	MIEDLKPYPEYKDSGVKWLGPVPKHWARSRIKHYLRETEERSRDGTGLLLSLTRSRGLIPQREASKKLASASDLSKYKVCHSGQLVMNRMQAWSGMFAVAKETGLVSPDYSVFRNISDGDVFYLDRLFKTPMLVDQFSQRSKGIGTGFNRLYSPDFGAIEVVVPPPTEQDAIVRFLDYADRQIHRYIRAKKKLIALLNEQKQAIIHRAVTRGLDPNVKLKPSGLEWIGDMPVNWTVLKLSQLTSRIGDGLHGTPKYVDASPFHFINGNNLVDGSISIRPTTRCVGEAEYLNHRVDLDETTLLMSINGTIGNVACYNYEKVILGKSAAYIKCNKRILRSFLFYYLQSPTVTEHYKLEVTGTTIFNLSLDSIRGTKVALPSVTEQLEIANFLDGETLRFKK…
139	VC1765	Hyphomicrobium	Hyphomicrobium denitrificans 1NES1	>AGK57020.1 putative type I restriction system, restriction protein HsdR [Hyphomicrobium denitrificans 1NES1]	MKSDTSEKGLETLIVDHMTSTGWIAGKPADYDRAFAIDLAQLIEFVRATQPKLIEALDLENDDPTRRSFLSRLQGEITKRGVIDVLRKGVKHGQHHVDLFFGTPSPGNLHATERYAANRFIVTRQVRYSQNEEQNALDVCLFINGLPIATFELKNSLTKQTVADAVEQYKRDRDPRELLFLFGRCIAHFAVDDAEVRFCPELKGKASWFLPFNKGWNDGAGNPPNPHGLKTDYLWKETLTKHGLTEILEHYAQIVEETNKKTGKKKRVQIFPRYHQLDVVRKLLAHAAQHGAGKRYLIEHSAGSGKSNSIAWLAHQLTSVEKDDKQAFDTIIVVTDRTILDSQIRETIKQFDHVGATVGAVTEGSKQLREFIEQGKRVIISTVQKFPFIVEDIGIEHRG…
140	VC1769	Pantoea	Pantoea ananatis PA13	>AER34144.1 N-6 DNA methylase [Pantoea ananatis PA13]	MDHSVHNKLISFIWNIADDCLRDVYVRGKYRDVILPMVVLRRLDTLLEPTKEAVLAEVKFQKEEMQATELDDEPLKSVSGYVFYNTSKWTLKSLFSTATNNQQILLANFEEYLLGFSDNVKEIIECFNLKSQIRHMASKQVLLDVVEKFVSPHINLTPEIVEDPDGNKMPALTNLGMGYVFEELIRKFNEENNEEAGEHFTPREVIELMTHLVFDPVKDQLPLTMTVYDPACGSGGMLTESQNFIEEKYPNESRDIYLYGKEINDETYAICKSDMMIKGNNPENIKVGSTLSTDEFASSRFDFMLSNPPYGKSWASEQKHIKDGSDVIDPRFKVSLKDYWGNVEVVDATPRSSDGQLLFLMEMVNKMKDPGVSPLGSRIASVHNGSSLFTGDAGGGESN…
140	VC1768	Pantoea	Pantoea ananatis PA13	>AER34145.1 type I restriction-modification system, specificity subunit S [Pantoea ananatis PA13]	MINSFLIPKYEAYTDSTAEWLGYLPSHWQTMKMKFLYKDTSTKNKASETLLSVTQNKGVVPREWVENRMVMPSGNLESFKFIEKGDFAISLRSFEGGLEYCHHNGIISPAYTVLKSIRTDLQERYYRYLFKCQAFISELQTSIIGIREGKNISYDELQNSLLPIPNIQEQLLIASFLDKKVAQIDDAILIKEQEIKLLKECKQVLIQKAVIQGLDPNVQLKDSGVNWVGKIPKHWEVKRLKYILEERSERSKTGEEPLFMVSQIHGLVVRADYHDKAEVAASNIDNKVVYENDLVFNKLKAHLGVFYKSCIEFKGLVSPDYAVYKCKAHIVDAKYLEILFRHPSYIEQFIIRATGIVEGLIRLYTSDLFDIHVPVAPAEEQLAILAYAEEQSKTYDFTI…
140	VC1765	Pantoea	Pantoea ananatis PA13	>AER34146.1 type III restriction enzyme, res subunit [Pantoea ananatis PA13]	MVSQTNEQALESTIEKCLVGISAEELKGGLSPQFSGTGYVIGASSDFNMQYAIDERFFWKFLEKTQEAELTKLQKNNPADWQRKLLERFDRLIKKHGILHVLKKGLSVDDAHFILLYPAPLASSSEKVKQNFADNVFSCTRQVRYSVANPLQEIDMVLFINGIPLITLELKNAWTGQTARYHGQKQYRDDRDATQPLLTFGRCLVHMAVDTDEVYMTTKLAGKNTFFLPFNKGHNLGQGNPPNPAGHKTAYLWQEIFTKESLANIIQHFVRLDGTSKEPLPKRTLFFPRYHQLDVVRKLVDHAATHGVGQTYLIQHSAGSGKSNSITWAAYQLIETYPATESEAGGKSLEQPLFDSVIVVTDRRLLDKQLRDNIKEFSEVKNIIAPAHKSSELKQALEN…
141	VC1769	Pseudomonas	Pseudomonas ogarae	>AEV65164.1 Type I restriction-modification system, DNA-methyltransferase subunit M [Pseudomonas ogarae]	MNTENHSQTAAFLWSIADLLRGDFKQSQYGRIILPFTLLRRMECVLAPTKDEVIKQTFAQEGRPDTVREMILLRSAGQQFFNASPLTLGTLSDTQTAADLMNYVQAFSKDAREIFEHFHFEDFVQQLSSANLLYQVVQRFAATDLSPERISNFGMGIIFEELIRKFAESSNETAGEHFTPRDIVHLTTSLVITNQDHKLTPNSIVTIYDPTAGTGGFLSEGDEYIQSISEKVSVSLHGQELNPESYAICKADMLIKGQDVVSIKLGNTLSNDQLAGKRFDFMLSNPPFGVEWKKVQKQITDEHTHRGFDGRFGPGLPRVSDGSLLFLLHLVSKMRDPRDGGSRIGIILNGSPLFSGGAGSGESEIRRYLLQNDLVEAIVALPTDMFYNTGIATYIWILS…
141	VC1768	Pseudomonas	Pseudomonas ogarae	>AEV65165.1 Type I restriction-modification system, specificity subunit S [Pseudomonas ogarae]	MTFPAYPDYRDSGVEWLGAVPTHWESWKISHAYGELGSGTTPPTSEAEWYEGGTVPWVTTGELRESVILETKKLLSSNAISTFSALRLHPAGSLAIAMYGATIGRLGILGIDATTNQACCLLTRPNHLHVKFTFYWLLAFKQNIIDLYASGGGQPNINQEIIANLKIPAPGVREQIQIARFLDHETARIDALIEEQQRLIELLKEKRQAVISRAVTKGLDATVPMKDSGVEWLGKVPAHWQVCKLSFRYSVELGKMLDEKRNTGTNQVPYLRNQDVQWGVINIDDLPLIDIGPNELERYTVRLGDLLVCEGGDVGRAAIWRHRDGKIGYQKALHRLRPESPNRDTAEFFFYSLMAAKALGVFEESDTKATISHLPAEKFRQYKFAFPPIDDQQEIAAEL…
141	VC1765	Pseudomonas	Pseudomonas ogarae	>AEV65166.1 Type I restriction-modification system, restriction subunit R [Pseudomonas ogarae]	MANSKEAQFQQDIIETLAAQGWLVGTASGYDRRTALYTEDVLGYFKDAWPERWDKFAKANPNAPEDVLVQKLVRELEQSGTLDVLRHGFKLPAVKVELCSFQPDHGMNPDTLKRYECNRLRVVPEVSYSPHAREAGGSGQSYNPRLDLVLFVNGIPSATLELKSEFKQSVENAKRQYRYDRPVKDPLTRKPEPLLTFKRGALVHFAVGQNEVAMTTKLAGKDTFFLPFNLGSEEGGAGNPMPADANQYATSYLWQRLLQPDAWLKVLGRFLHLDKKTSEGFDGAPVTKETMIFPRYHQWEVVNTLIDTTRAEGPGKRYLIQHSAGSGKSNSIAWTAHQLASLYDDAGQRQFNSVIVVTDRTVLDSQLQNTIYQFEHAQGVVKPISRDIGNQSKSEQLAE…
142	VC1769	Acetivibrio	Acetivibrio clariflavus DSM 19732	>AEV66934.1 type I restriction-modification system methyltransferase subunit [Acetivibrio clariflavus DSM 19732]	MINFQDKVNFIWSIAELLRGPYKKEQYGDVILPMAVLRRFDCVLAATKQEVLEKYETLKKSGLQNMDPVLNRISKQEFNNTSKYDFEKLLADPDNIANNLRNYINGFSKNAREIIEHFDFDKQITKLNDNNLLYLVVSEFNKIDLHPDVVSNTEMGYIFEELIRRFSEHAEAGDHYTPREVIRLMVNILLNEDNEELTQPGLVVTVYDCCAGTGGMLSVAEQYLKELNPGIQVELFGQEINPQSFSICKSDMLIKGQNADNIILGDSFTEDGHRGRTFRYMLTNPPFGVEWKKAEKFIREEYEKEGFNGRFGAGLPRISDGSLLFLQHLISKMKQDEKGSRIAIIFNGSPLFTGDAGSGESEIRRWIIENDMLEGIIALPDQLFYNTGISTYIWIVTNR…
142	VC1768	Acetivibrio	Acetivibrio clariflavus DSM 19732	>AEV66935.1 restriction endonuclease S subunit [Acetivibrio clariflavus DSM 19732]	MSKYKRYERYKDSGVEWIGEIPEHWGVKPLKRVFKIINGGTPSSSEESYWNGEIVWVTPNDLSKLTEACIVDSERKITQDGLHNCSARIVPKGSIVISTRAPIGYVAIAGVPLCTNQGCKSLVAINKVNPKYFYYWMHSISFYLNVLGQGTTFIELSNSSLSMVELLTPSINEQKAIANFLDQKTAVIDGLIADKEKLIELLQEKRQAIITEAVTKGLNPNVRMKDSGIEWIGEIPEHWEVKKLKHVSNITMGQSPKSEECSYDEIGVPFLQGNAEFTNVHPIPKMYCNTANKFSKVNDILLSVRAPVGAINISDRVYGIGRGLCAITAKKVIMKYLWYSLNVSLEELFIKSKGSTFEAVTVTDVQNLLIILPPKNEQDDIVNFLDKKTAEIDGLVIEI…
142	VC1765	Acetivibrio	Acetivibrio clariflavus DSM 19732	>AEV66936.1 helicase, type I site-specific restriction-modification system restriction subunit [Acetivibrio clariflavus DSM 19732]	MAKTPVELSEKGFEEYVEEHLLNSGYIKGNPDDYNKEFAIDAKLLIDFLEDTQPKKMERLREIYKEQYQFKLLSRLNRELNNRGMIDVLRHGIKDYGVYLDLAYFRPASKLNDEMIKLYEKNRISVTRQVHYSTKNENSIDMLICINGLPVVVLELKNPFTGQTYQDAIMQYKKDRSPNELLFQFKKRAIVFFAVDTQEAYMTTRLSGDKTSFLPFNKGCDGGKGNPDNPDGLKTDYLWEEILQKDSLMDILKRFVFIETQEKKDIDGNTYTSETVIFPRYHQLDVVRKLEADAKKKGVGTNYLVQHSAGSGKTNSISWLAHRLANLHDDNDNPVFDSVIVITDRRVLDRQLQDSIYQLEHKYGVVQKIDKDSNQLADALKSGTRIIISTLQKFPFIIE…
143	VC1765	Saprospira	Saprospira grandis str. Lewin	>AFC26843.1 restriction enzyme type I helicase subunit; type I restriction enzyme HsdR [Saprospira grandis str. Lewin]	MPSKTNEQALEAAIEKALTGSNLEELKAQGYAPQQMAEGEIHYRSGNGFYIGDPNDYDAKWAIDKRRFWHFLESSQAEELAKLRKRSDGELKILHRLNVLIKKYGVLELLRKGLDVDDAHFELLYPLPLASSGKRVRQQFEQNEFSVSRQLRYSLDKPLQEIDMVIFVNGLPIITMELKNPWTGQNARYHGQKQYREDRDIRQPLLQFGRCLVHFAVDTDEVYMTTRLAGKGTFFLPFNKGNGQSKGNPVNEFGHKTAYLWEQIFKRESLANLIQHFVRFDGKRTTALNKRTLYFPRFHQLDVVRKIVADIEAEGLGKTYLIQHSAGSGKSNSITWAAYQLIETYPKHENVRGFRGMERPLFDSVIVVTDRRLLDKQIRENIKSFSQVKNIVAPAYRSA…
143	VC1768	Saprospira	Saprospira grandis str. Lewin	>AFC26847.1 type I restriction-modification system [Saprospira grandis str. Lewin]	MIVIEKEKTTKAVYSAYKDSGVDWLGEVPAHWEVVKMKYLFKDYSEKGKPEAELLSVTQSQGVVPRSWVATRMVMPSGNLESFKFIAKGDFAISLRSFEGGLEYCHHDGIISPAYTVLRARRKIEDGYYKYLFKSPTFISELQTSVVGIREGKNISYPQLSYSFMPIPPLPEQRRIADYLDQKCAQIDLAIAQKERMIALLEERQQIVIQRAVSQGLDSGVEMKDSGVAWLGEIPESWEVLKIRDLMQLKSDKGHPDYEVLSVYREYGVIPKSSRDDNHNATSLDTSTYKAVKPGDFVINKMKAWQGSMGVSNYKGIVSPAYITCEVDTSKIYSRYLHNLLRCKKYISEYNRISYGVRIGQWDIRFEDFKQLPLLLPPMEEQIFISNIIDEVVSKTARA…
143	VC1769	Saprospira	Saprospira grandis str. Lewin	>AFC26848.1 restriction/modification methyltransferase [Saprospira grandis str. Lewin]	MNTAVHNKLVSFIWSIADDCLRDIYVRGKYRDVILPMVVLRRLDALLEDTKEAVLEEAYFQKEVMKLVDWDEHALQHASGYVFYNTSTWTLQRFYERTSNNPQLLLANFEEYLLGFSQNVQEIIEKFNLRAQIRHMVNKDVLLAVVEKFISPGINLTNQDKLDPEGNKLPALTNLGMGYVFEELIRKFNEENNEEAGEHFTPREVIDLMSRLVFLPIKEALPKVMTIYDPACGSGGMLTEAQNFVKDEEGEIRCTDHDVYLFGKEINDETYAICKSDMMIKGNDPANIRSGSTLSTDEFAGLQFDFMLSNPPYGKSWSSEKKYIDGVDGTDVRFLVPLKDYWGKEEIVAATPRSSDGQLLFLMEMLSKMKTESPTGSRIASVHNGSSLFTGDAGSGESN…
144	VC1765	Vibrio	Vibrio cholerae IEC224	>AFC58583.1 putative type I restriction enzyme HsdR [Vibrio cholerae IEC224]	MVSKTNEQALEAAIEKGLAGICKEELALGEAPLNYNNDLYLIGSPSDFDKQYALDTRLFWQFLEDTQASELEKLKRTSPHDWQRKILERFDRMIKRHGVLRLLKKGLDVDDAFLSLMYPAPLASSSEKVKKDFSANLFSVTRQVCYSNANPLEEIDMVLFINGIPLITLELKNPWTGQNAVYHGQKQYRDDRDANQPLLNFARCLVHMAVDTDEVYMTTKLAGKNTFFLPFNKGFNFGKGNPINPHGHKTAYLWQEVFRKESIANIIQHFIRLDGSSKKQLDKRTLFFPRYHQMDVVRRLVDHCSVNGVGQTYLIQHSAGSGKSNSITWAAYQLIETYPISDDLPGSRGKEMPLFDSVIVVTDRRLLDKQLRDNIKEFSEVKNIVAPAFKSSELKSALE…
144	VC1768	Vibrio	Vibrio cholerae IEC224	>AFC58586.1 type I restriction enzyme, S subunit [Vibrio cholerae IEC224]	MIKKMPKYESYKDSCEQWIGDIPAHWEVYRLKSAVYECSNGIWGSDPNGRDEIVVLRVADFDDHKLKISDEKLTYRSIPAKEHQGRLLKNGDLLIEKSGGGDKTLVGRVVLFDKQYPAVTSNFVAKMTPKEWVISGFLKYVFSALYNNGVNYLSIKQTTGIQNLDASSYLNEKFCIPQKEEQYEIAKFLDNKTTQINEAIAIKQKQIELLKERKQIIIQQAVTQGLNPDATMKYSGVDWIGAIPGHWIVKRAKYLLDEINERSETGLEELLSVSHMTGVTPRSEKNVTMFMAEDYTGSKLCHSGDLVINIMWAWMGALGVSDRTGIVSPSYGVFREQREGTFVPKYLEMLLKSTKYVEYYNKVSTGLHSSRLRFYGHMLFDMALGFPPYEEQTQIVEYI…
144	VC1769	Vibrio	Vibrio cholerae IEC224	>AFC58587.1 type I restriction enzyme M protein [Vibrio cholerae IEC224]	MDHSVHNKLVSFIWSIADDCLRDVYVRGKYRDVILPMVVLRRLDTLLEPSKEAVLEEVRFQKEEMNEIELDDAPLCATSGYVFYNTSKWTLQTLFSTATNNQQILLANFEDYLNGFSENVKEIVECFNLKAQIRHMAGKDVLLDVVEKFVSPYINLTPAVKEDPEGNKLPALSNLGMGYVFEELIRKFNEENNEEAGEHFTPREVIELMTHLVFDPIKDNLPLSITVYDPACGSGGMLTETQNFVEEKYPASNRDIYLYGKEINDETYAICKSDMMIKGNNPENIRVGSTLSTDEFSSNRFDFMLSNPPYGKSWASEQKHIKEGKEVVDGRFKVKLKDYWGVESEQEAIPRSSDGQLLFLMEMVTKMKSPQDSPLGSRIASVHNGSSLFTGDAGSGESN…
145	VC1769	Deinococcus	Deinococcus gobiensis I-0	>AFD26702.1 Type I restriction-modification system specificity subunit [Deinococcus gobiensis I-0]	MDQPQLSWIIGFIWGIADDVLRDLYVRGKYRDVILPMTVLRRLDAVLEPTKQAVLDMKATLDAAGIANQEVALRQAAGQAFYNTSTFTLRDLRNRASQQALKIDFEAYLDGFSPNVQEILDNFEFRNQIPRLSKADALGTLIEKLLDPTVNLGPAPVLDGNGNVKVPGLDNHAMGTVFEELVRRFNEENNEEAGEHWTPRDAVRLMARLIFDPVADEIQSGTYLLYDGACGTGGMLTVAEETLRGLAEAHGKQVSTHLYGQEINAETYAIAKADMLLKGEGEEADNIVGGPQYSTLANDAFPGQEFDFMLSNPPYGKSWKSDLERMGGKDGIQDPRFVITHAGEGDYSLLPRSSDGQMLFMANLLSKMKRDTPLGSRIATVHNGSSLFTGDAGQGESNI…
145	VC1768	Deinococcus	Deinococcus gobiensis I-0	>AFD26705.1 Restriction endonuclease S subunit [Deinococcus gobiensis I-0]	MLHDLRPYPAMKDSGVPWLGLVPEHWDVRRLKYLLREQDARSVNGNEQLLRVSQYTGVTERRRADGGDEPDTRAASLVGYKKVAPQELVVNIMLAWNGSMGVSQFAGITSPAYCVYDFRQEANPWYFHHLLRSPTYKARIRAVSTGVVESRLRLYTDDLYRLEALLPPLPEQAAIVRFLDHADRRIRKAIAAKQRLIRLLQEQKQVIIHQAVTRGLDPNVKLKPSGVEWLGDVPEGWSILKIGYFAKVGNGSTPSRGNALYWTDGSYPWLNSSIVNHGKVTVANQFITHQALQECHLPIVPPGSVLVAITGQGKTRGKAATLDIEATINQHIAYITPRPNSGVTAEYLQSFLSAAYGELRRLSDDSGSTKGALTCDALKNFKIAVPPVLEQTQLLQHIR…
145	VC1765	Deinococcus	Deinococcus gobiensis I-0	>AFD26708.1 Type I site-specific deoxyribonuclease chain R [Deinococcus gobiensis I-0]	MPTDTSEKALETILVDALTTRGWVPGDPHDYEREYAVDLAQLTAFLEATQPKLVEALDLRAASPTRHKFLSRLQGEITKRGVVHVLRHGVAHGAHHVDLFYGTPTPGNAKAAALHTLNHFSVTRQLRYSRSETALALDVGLFVNGLPVATMELKNSLTKQTVADAVEQYRRDRDPRELLFAMGRCVAHFAVDDAEVRFCTELKGKASWFLPFDRGWQEGAGNPPNPNGLKTAYFWEEILTPASLTDILENYAQVVEEEHPKTKKKKRRQIFPRYHQLDVVRKLLVDARERGAGQRYLIQHSAGSGKSNSIAWLAHQLVGLEQAGQAVFDSVVVVTDRRILDKQIRDTIRQFAQVGATVGHATHSGELRQFLESGKKIIITTVQKFPFILDEIEGMGKGR…
146	VC1765	Flavobacterium	Flavobacterium branchiophilum FL-15	>CCB69851.1 Probable type I restriction endonuclease [Flavobacterium branchiophilum FL-15]	MPTQTNEAALEATIQKKLTGTCLEELKSDSSNTVNERVELYRSGKGYYIGFANDFNAKYAIDEVRFWHFLETTQKEELAKIQKQNDWKLKILDRLDRMIKKYGILRLLRKGLEVDDAHFTLMYVLPLASSSAAAKTNFENNEFSVSRQIRYSLLNPREEIDMVVFVNGLPIATMELKNHWTGQNAKLHGQNQYKTKRDITQPLLNFGRCIVHFAVDTDEVYMTTKLDGANTFFLPFNLGHNYGKGNPPNPFGHKTAYLWDEVLTRESLANIIQHFVRFDGKETDVLSKKNLFFPRYHQMNVVRKLIAHASKNGVGQTYLIQHSAGSGKSNSITWAAYQLIETYPESETTPGSRGVNNPLFDSVIVVTDRRLLDKQLRENIKEFSEVKNIVAPAYSSKEL…
146	VC1768	Flavobacterium	Flavobacterium branchiophilum FL-15	>CCB69854.1 Probable type I restriction-modification system, DNA specificity domain protein [Flavobacterium branchiophilum FL-15]	MKKYNNYKNSGVEWLGEIPEHWEILPGLSFIYENKDRNKGMVRNTVLSLSYGNIRVKGENELTGLVPESFETYQFVNKGDLIFRPTDLQNDTVSLRSSISEYDGIITNAYLNLRFKSKADSKFYHYFFRSIDNNKIIYGLGSGLRQNISYLDFRRFSFPFPPLEEQTAIAHFLDDKTTKIDQAIAIKQQQIELLKERRQILIHKAVTRGLNDTVKFKDSGVEWIGEIPEGWEVKKIKHIFEQIKTGTTPSTSNPKFYDGEIDWYNPKDLNNESLNYSEKKISKLAINRKEISLFPSDSILIVGIGGTTGKTSYLINTGTFNQQITGFHSHKQYNKYYFYLFHSLSKVMLNTASYTTLPILNNEFFKSFRLIKPKIEEQKEIVEYIETATTKIATAISLK…
146	VC1769	Flavobacterium	Flavobacterium branchiophilum FL-15	>CCB69857.1 Probable type I modification methyltransferase [Flavobacterium branchiophilum FL-15]	MNQSVHNKLVSFIWSIADDCLRDVYVRGKYRDVILPMVVLRRLDALLEPTKDAVMEELAFQRDEAGLTEWEENGMCAASGYVFYNTSEWTLQRLHDTATNSQQLLQANFEDYLNGFSTNVKEIIEKFKLRSQIKHMAAKDVLLDVLEKFTSPDINLTPFDKNDSNGRKLHALSNLGMGYVFEELIRKFNEDNNEEAGEHFTPREVIDLMTHIIFDPIKNNLPPVMTIYDPACGSGGMLTEAQNFIKDEEGEIRAINSDVYLYGKEINDETYAICKSDMMIKGNNPENIRVGSTLSTDEFAGTTFDFMLSNPPYGKSWASEQKYIKDGKDVIDTRFQIQLKNYWGVADDADAIPRSSDGQLLFLMEMVSKMKPLSQSPTGTRIASVHNGSSLFTGDAGGG…
147	VC1769	Bacillus	Bacillus subtilis	>QDD05713.1 SAM-dependent DNA methyltransferase [Bacillus subtilis]	MINFQDKVSFIWSIAEILRGPYKPEDYGKIILPLAVLRRFDCVLESTKEEVLAKAEQFATMKEDAREQILNRVSKQNFHNTSKYDFNKLLTDSDNIADNLRDYINGFSKVARDIMDHFDFDRQIDKLEQNNLLYLTIKRFSEIDLHPETVSNIEMGYVFEELIRRFNENAEAGDHYTPREVIRLMTHLLFLHDDASILTKPGLTQTLYDCAAGTGGMGSVAQEYLLSQNPTAHLEFFGQEINPESYAICKADLLIKGEDARNIRLGNTLSKDQFPRDKFDYLISNPPYGVDWKSYEKPIKEEHEKQGFNGRFGPGTPRTSDGQLLFLMHLLSKMKPVTAENPQGSRLAIIMNGSPLFTGDAGSGESEIRKYLLENDLVEGIVALPNDLFYNTGIATYIW…
147	VC1768	Bacillus	Bacillus subtilis	>QDD05714.1 restriction endonuclease subunit S [Bacillus subtilis]	MKLNESNIQGVGAIPSHWNIKKLKHCLLPGSEGIKIGPFGSALKSEILITEGYKVYGQENLIKDDFTLGHRFISEEKFNELKSYEIIENDVLISMMGTVGKCKVVPSIIEKGIMDSHLIRIRFNESIILPEFAAYLIQDSIYIKVQIDLNSKGSIMSGLNSSIIKNLKLILPPIEEQRIILKYISRKNMQLYQLSNSKNILINLLNEQRQSIITEAVTKGLNPNVKMKNSGIEWIGEIPEHWDMKKVKYTFNNLDYKRIPLSSEERGKMTEKVYDYYGASGVIDKVDYYLFDETLILIGEDGANLFSRSTPLAFLARGKYWVNNHAHILKPKNGDIDYFVNLLESIDYSIYISGSAQPKLTQEALGNITLPLPPIEEQSEIGELVKNVLIEHKEIISTL…
147	VC1765	Bacillus	Bacillus subtilis	>QDD05715.1 type I restriction endonuclease subunit R [Bacillus subtilis]	MAIDTTETGFETNIELALIANGFKKRVLEGEASSSFKQHAIDVEELFAFLEDTQEKRMRTLEKSYGPTYKEQVLKRIKDQLHKQGLVECLRKGIKDRGVTLQLAYNQPPTDMNKTLNEQYGKNRFNVARQVFYSDKHNNSLDMVLFLNGLPLVVMELKNPLTNQTVEDAMKQLKNDRDPREQLFKFNERVAVYFAVDPDEVFMTTKLDKGNTYFLPFNKGNNGGKGNPLTYGDNYRSHYLWEEILAPDSLLDILYRFIFIKKDDIKDSNGETIGERQMLIFPRFHQLDVVRKLEADVAQKLVGHNYLIQHSAGSGKTNSISWLAHRLAKLHNEDNESIFSSVIVITDRRVLDKQLQDAVYQLEHKAGMVEPIDKDSEQLARAINNETRIIITTLQKFPF…
148	VC1765	Helicobacter	Helicobacter cetorum MIT 99-5656	>AFI05960.1 hypothetical protein HCD_04780 [Helicobacter cetorum MIT 99-5656]	MGLKEKDLEKSVIESLKENGYCYDAKIKPFKDLGLIQEDLLTFLKNTQTESYEELELDNPNKIKNFLETLQQEIKKNGVINCLKKGLEHPKAFSKIILFKLGIENMPKNIFRVCNQVVLNDRDESIDLMLCVNGIPLFSIEVKNHYTGQNVFDAKKQYQQRDPKTPLLAQCGVHFALDNDKIYFCTFLERENSVFLPFNDKNEKTSAFFYEKTLKRENISNLLENYLHYDKNKRLVFPRLHQLRVVEKLVEKIKQGLGKNYLIQHSAGSGKSHSITWLAFKLIKIVDCVLIVTDRKILDAQLKENVRHYSNSLHLYEHVNNAKELKECLLKNTQIIATTLQKFSFVGLEEKLYSKSFCVLIDEAHSSQSGEHNQNLQDVINNFSHLKQVSYIAFSATPK…
148	VC1768	Helicobacter	Helicobacter cetorum MIT 99-5656	>AFI05961.1 restriction modification system DNA specificity domain-containing protein [Helicobacter cetorum MIT 99-5656]	MPKPLKNLKNTLNDYLGELPKHWGVSRLLNIEYVRGVTYSSLDEINGDNGHRILRANNISLNGGLNFDNIKTISFQSKVKETQKLKKDDIFMCVASGSMENLGKVAYIEKDLNYYFGAFMSVLRIHNKNISSKYIFYYLKSSNFREFLDLSTSSTTINNLNMETIKSLKIPLPPLKEQEKIAEYLDKKVSGIDKSLQTTKTLKEKLKSLKNALITECVTKGLDKHTTYQNTPIDYLKEIPKHWGVKKLKHVILSLTTGLNPRNYFTFDTPDATNFFITIHELKNGKITPNETTCKINNEALKLCNKRAKLEVNDILFSGKGTIGEVAVIDKEPKNWCINEAIYAIKPNLSLIAPYFLYYVLQSQVIKEQCFNNSFSNTITNLIMSNLKNFVLPLPPLKE…
148	VC1769	Helicobacter	Helicobacter cetorum MIT 99-5656	>AFI05962.1 N-6 DNA methylase [Helicobacter cetorum MIT 99-5656]	MSASINAKISEVTNFIWQVADKFLYSRGFQKTDYRDVILPMTLIARLDSALKCACFNQGTCKNCKTEQTISNYKDQQLNNDEIHRRLLDKQTTFYNLSGLVLKDIAKEKNETIKDTFKTYLEGFSLNVQNILDNFDGTKRKWKGSIETLDKNNNLGGVISFFINDIDLSIQNLDNHCMGTIFEELLRRFNEEENAESGQHYTLRDAIELMAQIAINPLLDNFENRKYSIYDGACGTLGMATIGANKLLEIAQAKNITDLAGYLELYGQEVESSTCAIAQTDLLLSDFKGKIEHANTLIDDKFPHSTFDFMLSNPPFGVSFAEDAKHYNFETDFRFKKILDEEEVSLLPSKSDSQFLFLLNNISKMFDNNNTSRIVEVHNGSVLFSGDALSGESNTRRYL…
149	VC1769	Pectobacterium	Pectobacterium parmentieri	>AFI88599.1 Putative type I restriction-modification system, M subunit, N-6 Adenine-specific DNA methylase [Pectobacterium parmentieri]	MTNTNFSQTAAFIWSVADLLRGDFKQSQYGRVILPFTLLRRLECVLAASKEAVVAEAAKLKASPLPEEGREKFLLRATNGLSFFNTSPMDLGKMGQNDIKANLENYVQCFSKDAREIFEHFKFSEFVGLLDDANLLFKIVKKFATTDLSPKAISNYEMGLVFEELIRRFAESSNETAGEHFTPRDIVRLTTSLVFMEDDEALSKDGIIRTIYDPTAGTGGFLSSGMEYVHELNPNAVMRAFGQELNPESYAICKADMLIKGQDVSRIKLGNTLSNDQLPQDQFDYMLSNPPFGVDWKKIEGEINDEHQLKGFNGRFGPGLPRVSDGSLLFLLHLISKMRDTHNPDGSINGGGRIGIILNGSPLFTGGAGSGESEIRRYILEEDLLEGIVALPTDMFYNT…
149	VC1768	Pectobacterium	Pectobacterium parmentieri	>AFI88600.1 Restriction modification system DNA specificity domain protein [Pectobacterium parmentieri]	MAKYKAYPEYRDSGVEWIDSIPSHWEVKPTFALCDASTKKNFGGAENNVLSLSYGNIIPRDVETNFGLLPESFNTYQIVDNRDLILRLTDLQNDKNSLRVGLAKQKGIITSAYLKLKAKDGVNPTFLYRLLHSYDTTKVFYGMGGGLRQSMKFEDFRRLPLLVPSKEEQLNISAFLDHETTKIDDLIEKQQQLIELLKEKRQAVISHAVTKGLDPNVPMKDSGVEWLGEVPEHWKIMKFSHCINIRSGQVDPRKSPYDNFWLIAPNHIASGQGRIINLETAKDQGADSGKYLCKNGEVIYSKIRPALVKACISPADNVLCSADMYPMSSNNGLTNNFLLLYLLSNVFTRFAVNQADRVAMPKINRESLADCKVPIPLESEQDKIYTHTTVTLNQLDVII…
149	VC1765	Pectobacterium	Pectobacterium parmentieri	>AFI88601.1 Putative type I site-specific restriction-modification system, R subunit [Pectobacterium parmentieri]	MSMDSTKEAIFQREMIAQMAEHGWIVGKGDGYDRERALYSQDVLTFVKTTQPQEWEKLVKVFPTDTERHFLDALESQLKKADINATDKLSCTYGTLGVLRNALKIRNARFTLCQFKPEHNLNPETLARYQQNICRIVPELVYSPYASNAVFEETGSKAKKWRIDLVLFVNGLPIATLELKSEFKQAVQNAIKQYKKTRLPKDPITNKPEPLLTFKRGALVHFAVSQYDVFMATKLAGDDTFFLPFNKGTTDGGAGNDIPEDANEYATSYLWNEVLLPDNLLNILARFVHLQIEEKEDWNGLKVKKESLIFPRYHQWDVVNKLIHAATEEGTGNKYLIQHSAGSGKSNSIAWTAHQLSTLYDEKGEKQFHSVIVVTDRTVLDDQLQDTIYQFEHADGVVG…
150	VC1765	Methylophaga	Methylophaga frappieri	>AFJ01720.1 Type I restriction-modification system, restriction subunit R [Methylophaga frappieri]	MNELHLQDKFLIPFFCNELGYREVKANTVTNSLVIEEDLEAFISDTDLNKKAYDTLLKKYKGDKNLLLKELIELIQERIGSSRNMALFINANKSITLQGVKLHLFYPSDSVIHGNKLFEQNIFSVVQELPYKFKFQGEQIFSFRPDIVLFVNGIYLGYSELKSNYTSQNASKNGRGKVIKDYFEAVKAYHQHIDSNDMLSENEKLALRKDFLKIFEKAIHITTTDIGETYVIRTIADYFDEILTTCREGKFDREEIEKKAHSVFKLYPLLKPDADKKSKLKELFNALYSKFMVEKEILYYNFIERDVHVKKGIKEVKNEPGFLISPRPKQKFGTDKIMAKIDEFLDHEQDPDYFEKLLEKQLVGVSEAKKAELLQKRKAYSNNKNVYSLLMQYAAGFGK…
150	VC1768	Methylophaga	Methylophaga frappieri	>AFJ01721.1 Type I restriction-modification system, specificity subunit S [Methylophaga frappieri]	MKLHSETYDSYKNAEGEWSETIPSEWQEKRVKDLFRLVTDAAPADNDYELLSLYAGIGVKPRKDLEARGNKASTTDGYWIVRKNDIVVNKLLAWMGSVGLSEYDGVTSPAYDVLRQVSKDIDPRYFAYLFRTETAKKIFRKNSRGIMDMRLRLYFDKLGAITVPNPSYAEQATISDYLDTKSKQIDSKQKLLLEKIKKYKELRESIIFNAVVNGVENECIFEESGYIWAAKKPKHWEVKRLKELGDTIMGQSPESSSYVDEGKGEAFLQGNAEFGAEHPQEKVWCNAVKKYAKEGDILVSVRAPVGAVNVANKAYGIGRGLCAFRSKGDHRYHLYLMKSLCRYFNSIATGSTYVAISVQDIRDTLVPNPPYHEQLKISAYLDSATERLDGIINNLKTQL…
150	VC1769	Methylophaga	Methylophaga frappieri	>AFJ01723.1 DNA-methyltransferase subunit M [Methylophaga frappieri]	MNILQYESKIWATADLLRGSGIKESEWPSFMMPFFALVMIESRLIRMFDELKAEIGEEAFKEIQQEDLYDLIKDKGQGYNIFIFEKNQSLSDICKNDKSFDIDFDAYLHGFDGETKDLLGVDAVEGEKFLDIRGVIAKLKAKKVLLGYTKLWAEIDLKPFNNSEITTLEEHIKRKWADISAETAGEQYTPDDVIALISDIVASKIEESDKLLKIYDCTCGGGNMLFGVEDRINKKFKRLTQTYGQDWNDALYALAKIESRFRPDSKIEHGNTLVDDKFDNEEFDVVIANPPYGVSWSGYAKDIQNDKTERFKFLPSISDGQLLFMQHLISKLDANGIGVVVHNGSTLFSGDAGSAESNIRKWMLESKLVEAVIQLPTDEFFNTGIHTYLWVLNKNRDPK…
151	VC1769	Bernardetia	Bernardetia litoralis DSM 6794	>AFM02671.1 type I restriction-modification system methyltransferase subunit [Bernardetia litoralis DSM 6794]	MDTATHNKLVAFIWSIADDCLRDVYVRGKYRDVILPMVVLRRLDVLLEPTKDAVLEEVRFQTKELEFTELDPAGLKDASKYVFYNTSKWTLQSLKETTTNSKQIIQANFEEYLNGFSENVKEIIDKFNLKNQVQHMISKDVWLDVLEKFTSKDINLTPFETEDSEGRKQPPLSNLGMGYVFEELIRKFNEENNEEAGEHFTPREVIDLMTHLVFEPIKDNLPSVMTIYDPACGSGGMLTESQNFIQDEEGTIKATGSVYLYGKEINDETYAICKSDMMIRGNSPENIRVGSTLSTDEFAGTQFNYMLSNPPYGKSWASEQKYIKDGKEVIDSRFIVQLNNYWGESETVEAVPRSSDGQLLFLMEMVSKMKPNNEQTNGSRIASVHNGSSLFTGDAGGGE…
151	VC1768	Bernardetia	Bernardetia litoralis DSM 6794	>AFM02672.1 restriction endonuclease S subunit [Bernardetia litoralis DSM 6794]	METLIKTAKIKKYPAYKNSGVEWIGEIPEHWEILRIKYLFKEINERSSDGNEELLSVSQYTGVTKKSDKVQEGSLLTNALTLEGYKKVSQGDLVSNIMLAWNGSLGFSDFNGITSPAYAIYRLNNRGNKRFFHYLLRTDRYKAEFKRNSSGVIESRLRLYSDDFFRILSLLPPLSEQTAIANFLDQKTQDLDTAISQKQNLIKLLEERKQIIIQDAVTKGINKNVELKESGIEWIGKIPKHWEVKKLKHLTKIFRGKFTHRPRNDERFYDGKYPFFQTGDVARANKYLSNFSQTLNERGLKVSTLIPKGTIVITIAANIGDIAILEIDACFPDSIVGFEPNKLIRDYLYYALLIMKQQFINSTTKNTQMNLNIESVGNNKVSYPSFSEQQQIVSHIESE…
151	VC1765	Bernardetia	Bernardetia litoralis DSM 6794	>AFM02673.1 helicase, type I site-specific restriction-modification system restriction subunit [Bernardetia litoralis DSM 6794]	MYSKTNEIALEIAIEKYLVGISSEELKTNETHHTDNLYGGDHFYSGKSIDFNKRYAIDEHRFWHFLENTQEEELKKLQRSADWKLKIMERYDRTVKKYGLLRVLRKGLDVEDAHFTFFYQYPLVSSSQSVKDNFEKNEFSLTRQLHYNSDKPAESIDIVLFVNGLPISTIELKNPWTGQTAKVEGIRQYQKDRDTNQPLLNFGRCLVHFTLDTDEAYMTTKLVGEKTFFLPFNKGNNNGKGNPVNPNGHKTAYVWEEVYTRKSLANIIQHFVRFDGKSTDALSKRTLFFPRYHQMDVVRKIVQDTTQKGVGKTYLIQHSAGSGKSNSITWLAYQLIEVYPTESTNSIERPLFDSVIVVTDRRLLDKQLRQNIKEFSEVKNIVAPAFSSKELRESLEQGK…
152	VC1765	Turneriella	Turneriella parva DSM 21527	>AFM10716.1 Restriction endonuclease, type I, EcoRI, R subunit/Type III [Turneriella parva DSM 21527]	MSPQTNEAALETAIEHYLLNVHKYKRLEDADFSQDIALFKAEIIAFVKDTQAETYATIERTNDDRTDKLIIDDLVKALNSLGALEVMRHGFKCFGRTIRIAYFQPAHGMTPELEELFHKNRFRVIRQLHYSSQNRNSLDMVIVLNGIPIITVELKNHFTGQNVSHARRQYQNDRDPREIIFTFKKRTLVHFAVDPDLVYMTTKLNGASTYFLPFNKGQNEGAGNPVAPAGKHRTHYLWEDVFSPVVLLDIIGRFLHIEKKERQIEVTRAGKSDLQKVTSESLIFPRYHQLDVVRKLLANAKAKGPGRNYLVQHSAGSGKSNSIAWLAHRLSSLHNDKDEKIFHTVIVITDRLVLDRQLQETIYQFEHKQGVVVKIDRDSAQLAEAIQNSTPIIVTTLQK…
152	VC1768	Turneriella	Turneriella parva DSM 21527	>AFM10718.1 restriction modification system DNA specificity domain-containing protein [Turneriella parva DSM 21527]	MKDSGVPPNWKARRLKFAAIVNPVKSEVAHLPIDTQVSFVPMDNIGEYGGIRLDVEKSIEDVYTGYTYFKDGDVVIAKITPCFENGKCAIATGLKNGIGFGTIELHVVRADRKHSMPEFLFYYSISHKFNKMGEAEMYGAGGQKRVPDSYVRNERLYLPPLDEQRAIAAFLDHKTAQIDALIDKKRRMIELLKEKRTALISHAVTKGLNPDARMKDSGAKWMGMIPAHWELKKLKFLSKSIKTGKTPASESAEYYSDEIDWYGPGDFSDDATVLTESKRRVSQLAIIKREAPLFKANSVLLVSIGATLGKVGLIRSQASSNQQINAITPNDDTDPVFLMHFLHVVRKQVWSLAMITTLPILNQEKTGIIEVITPPHAEQIAIGEYIRVEAAKIDRLISS…
152	VC1769	Turneriella	Turneriella parva DSM 21527	>AFM10721.1 N-6 DNA methylase [Turneriella parva DSM 21527]	MSQTHQEHIQFIWNIAEKLRGPYRPPQYRKVMIPMTVLRRLDCVLAPTKDKVLEQFKTLKGGKLQNIEPILQRVAGQKFYNTSKLDFEKLLGDPANIAANLVSYMTSFSPSALAILKHFNFEDEIEKLESANRLFMVVKDFAAIDLHPSRVSNIEMGYIFEELVRKFNEQANEEAGDHFTPREVIRLMVHLLFDPDDDTLTKKGIVRTIYDPACGTGGMLSIADEYIHEHNPQANLALFGQEYNSESYAVCGSDMLIKGEDVQNIAFGDTLGDGKTRDGHPDKKFHYMLSNPPFGVEWKPEENVVRKEYETQGFNGRFGAGLPRISDGSFLFLQHMMSKFHKPPADGGDGSRLAIVFNGSPLFAGDAGSGESNIRKWIIENDWLEAIIALPDQMFYNTG…
153	VC1769	defense	defense mechanisms hypothetical protein	>BAK13751.1 type I site-specific restriction-modificationsystem, M subunit and related helicases [defense mechanisms] hypothetical protein [Pantoea ananatis AJ13355]	MSDNNFSQTAAFIWSVADLLRGDFKQSQYGRVILPFTLLRRLECVLAETKDAVVAKYDELKASSLPEDAKEKFLLRASTLSFFNTSRMDLGKMGQNDIKANLESYIQAFSPDAREIFEHFKFSEFVGLLEDANLLFKVVKKFATTDLSPKAISNHDMGLVFEELIRRFAESSNETAGEHFTPRDIVRLTTSLVFMEDDEALTQDGIIRTIYDPTAGTGGFLSSGMEYVHELNPNAVMRAFGQELNPESYAICKADMLIKGQDVSRIKLGNTLSNDQLPQDQFDYMLSNPPFGVDWKKIEGEINDEHTQKGFNGRFGPGLPRVSDGSLLFLMHLISKMRDNHNVDGTVSNGGRIGIILNGSPLFTGGAGSGESEIRRYILEADLLEGIVALPTDMFYNTG…
153	VC1768	defense	defense mechanisms hypothetical protein	>BAK13752.1 type I site-specific restriction-modificationsystem, S subunit and related helicases [defense mechanisms] hypothetical protein [Pantoea ananatis AJ13355]	MAKYKAYPEYKDSGVESLDTIPKMWSIKKLKYIFEIKKRIAGKIGFDVLSVTQKGIKIKDIESGEGQLSMDYSKYQRVYPGEFAMNHMDLLTGYVDISNYDGVTSPDYRVFAVRDKHSFYSRYYLYLLQDGYKQRRFFHLGQGSAHLGRWRLPTEAFNEIVYPCPSLTEQIHIASFLDHETAKIDNLIEKQRQLIELLKEKRQAVISHAVTKGLNPDVPMKDSGVEWLGEVPEHWIVSGFKKYLSSIVDYRGKTPNKTDEGILLVTARNIKKGVLDYTLSQEFIAPSDYKEVMGRGLPDIGDVLFTTEAPLGEVANVDRVDIALAQRIIKFKGMASRLDNYYFKYFIMSSAFQQSLNLYSSGSTAQGIKAERFVYLRKLLPPINEQMEIVGFLDKEITK…
153	VC1765	defense	defense mechanisms hypothetical protein	>BAK13753.1 type I site-specific restriction-modificationsystem, R (restriction) subunit and related helicases [defense mechanisms] hypothetical protein [Pantoea ananatis AJ13355]	MSMDSTKELIFQDEMIAQMIDRGWVRGKTYGYDRERALYSQDALTFVQTTQPQEWEKFAKIYPTDTECHFLDALVAQLKKADINATDMLSRTYGTLGVLRHGIKNHNARFSLCQFKPEHNLNPETLTQYKQNICRIVPELVYSPHASNAAFEETGAKAKKWRIDLVLFVNGLPIATLELKSEFKQTVQNAITQYKKTRLPKDPGTNKPEPLLTFKRGALVHFAVSQYEVFMATRLEGDKTFFLPFNKGTHDGGAGNDIPEDANDYATSYLWNEVLLPDNLLKILASFVHLQIVEKENAIGLKYKSESLIFPRYHQWDVVNKLITAATVEGTGNKYLIQHSAGSGKSNSIAWTAHQLSRLYDEKGEKQFHSVIVVTDRTVLDDQLQDTIYQFEHQDGVVG…
154	VC1765	Stutzerimonas	Stutzerimonas stutzeri DSM 10701	>AFN76090.1 Restriction endonuclease, type I, EcoRI, R subunit/type III [Stutzerimonas stutzeri DSM 10701]	MAKTDTSERWFEARVVRGLTGVPQPEYSHELAPTDFAATHNGYLQGKPADYNRDVALDVVQLLAFLHATQPKTVDTLELAAEGIKRTQFLHRLQGEITKRGVVDVLRKGVSHGPVHVDLYKLLPTPGNAAAADAFGKNIFSVTRQVRYSNDSGNELDLAIFINGLPVLTFELKNSLTKQTLADAIVQYQTTRSPQELLFQLGRCVAHIAVDDAEAAFCTELKGKASWFLPFNQGWNSGAGNPPNPDGLKTDYLWKQVLTRESLANIIESYAQVVEEEESDASGKKKKKRKQIFPRFHQLRTVRALLRRAHTDGVGKRYLIQHSAGSGKSNTIAWLAHQLVELRRKDNPMTAQFDSIIVITDRRALDTQIARTIKGYDHVAAIFGHSDNAQELREYLRRG…
154	VC1768	Stutzerimonas	Stutzerimonas stutzeri DSM 10701	>AFN76091.1 hypothetical protein PSJM300_00035 [Stutzerimonas stutzeri DSM 10701]	MTMASAYPNYRASGLPWVPRLPESWQVLRNSRLFGHRVETGFPDLPILEVSLRTGVRVRDMENLKRKQVMSQKEKYKRAAKGDIAYNMMRMWQGAVGPAPVDGLVSPAYVVVKPYDEANSSYYSYLFRTAAYMQEVNKFSRGIVADRNRLYWESFKQMPSLVPPRSEQDQIVAYLRAQDAHIARFIKVKRDLIKLLTEQKLRIIDHAVTRGLDAAVALKPSGIEWLGEVPEHWEVALIKHVADVRFSGVDKHSHDHETPVRLCNYTDVYKNDRITDDMDLMPATATAAEIARLTLKAGDVILTKDSETPDDIGVPAWVPKDLPGVVCAYHLGLLRPVPDRVLGEFLFRAIGSARTAQQFHVLATGVTRFALGKHDVKNAVIALPPIEEQENICRWITDE…
154	VC1769	Stutzerimonas	Stutzerimonas stutzeri DSM 10701	>AFN76092.1 N-6 DNA methylase [Stutzerimonas stutzeri DSM 10701]	MSPAKIQDQSQIKWISDFIWNIADDRLRDVYVRGKYRDVILPFTVLRRLDAVLESTKDAVLERKKFLDTHKVAEQDGALRMAAGQAFYNVSEFTLAKLKASAAGQRLRDDFTDYLDGFSPNVQEILAKFNFRNQIQKLVDSHVLGYLIEDFLDPEINLSPLPVKDTDGSIKLPALDNHGMGTVFEELIRRFNEDNNLEAGEHYTPRDVVKLMAKLLFLPVANLIESSTYSLYDGSCGTGGMLTVAEEALHELAEEHGKEVSIHLFGQEISDETYAICKADLLLKGEGAEAENIVGGADKSTLSSDHFRSREFDFMISNPPYGKSWKTDLERMGGRKEFSDPRFIVSHAGESEFKLITRSSDGQLMFLVNKLQKMKHNTPLGSRIALVHNGSALFTGDAG…
155	VC1765	Klebsiella	Klebsiella pneumoniae subsp. pneumoniae KPNIH10	>AIA39693.1 restriction endonuclease (plasmid) [Klebsiella pneumoniae subsp. pneumoniae KPNIH10]	MQSAAHQEKHFQQYIIDRLVEQGWKLGDSKFYDTERAVYPEDLESWIKTSGQQEKWDKLERLNGAKTLEVLMDRLDKALEKQGTMQVLRQGFSIAGCGLIEMTEAAPEDKRNAAVIERYQANILRVVPELKYHPAREFAIDLVLFINGLPVATVELKTDFTQSCEAAMDQYRNDRLPYDAKTKRREPLLTFKRGAVVHFAMSDSEIMMATKLDGENTFFLPFNKGRKDESGTVHAGNPPGEIKADGTQEYPVAYFWEAVCQPDAWLRIFHSFVYVEKKDVVDIQGNWSKKETLIFPRFHQWTAVNQMLTDARENGAGMTYLCDHSAGSGKTSTISWTAHDLVKLREDNGDSVFNSVIIVTDRNVLDGQLQDAVKQIDHQFGVIAAIDRQKSSKSKSKQL…
155	VC1768	Klebsiella	Klebsiella pneumoniae subsp. pneumoniae KPNIH10	>AIA39694.1 restriction endonuclease subunit S (plasmid) [Klebsiella pneumoniae subsp. pneumoniae KPNIH10]	MSQYKAYTSYKDSGVEWIGQVPEHWEVKRLRHVGRYSNSGVDKKSYEDQQTVELCNYTDVYYNEFISDDMPFMQATASAHEIEQFTLKKGDVIITKDSEDPSDIGIPAFVPHDMPGVVCGYHLTMIRALNDNYGSYIHRSIQSDHTRAHFFVESPGITRYGLNQNTIGNAPVALPPPEEQATIAATLDRETARIDALVEKKIRFIELLKEKRQALITHAVTKGLDPNVKMKDSGVEWIGQVPEHWEVKPFFALVSELNRKNVGLAETNILSLSYGNIIQKPETRNMGLTPESYETYQIVESGEVVFRFTDLQNDKRSLRSAQVTQRGIITSAYMAVKPHSIGSTYFAWLMRSYDLCKVFYAMGGGLRQSLKFEDVRRLPVLIPPVGEQSEITNTINAGT…
155	VC1769	Klebsiella	Klebsiella pneumoniae subsp. pneumoniae KPNIH10	>AIA39695.1 restriction endonuclease subunit M (plasmid) [Klebsiella pneumoniae subsp. pneumoniae KPNIH10]	MNEFTGSAASQADFIWKNAEDLWGDFKHTDFGKIILPFTLLRRLECALEPTREAVREAHDAFKDADVELDTILRSTAEYPFYNTSEYSLGTLGSTKTRRNLEDYIALFSDNARAIFEEFEFGNTVIRLEKAGLLYKICQNFAKIDLHPDVVPDRVMSNIYEHLIRRFGAEVNEGAEDFMTPRDIVHLATALLLDPDDALFEASPGLIRTLYDPTCGTGGFLTDAMNHVGDYGNRDKIPPVLVPHGQELEPETHAVCVAGMLIRRLESDPGRDLSKNIRQGSTLSNDQFAGERFHYCLSNPPFGKKWEKDKTAVEAEHKKGELGRFGPGLPKISDGSMLFLMHLASKLELPINGGGRAAIVLSGSPLFNGGAASGESEIRRWLLEDDLIEAIVALPTDLF…
156	VC1765	Klebsiella	Klebsiella pneumoniae subsp. pneumoniae KPNIH1	>AIE26006.1 restriction endonuclease (plasmid) [Klebsiella pneumoniae subsp. pneumoniae KPNIH1]	MQSAAHQEKHFQQYIIDRLVEQGWKLGDSKFYDTERAVYPEDLESWIKTSGQQEKWDKLERLNGAKTLEVLMDRLDKALEKQGTMQVLRQGFSIAGCGLIEMTEAAPEDKRNAAVIERYQANILRVVPELKYHPAREFAIDLVLFINGLPVATVELKTDFTQSCEAAMDQYRNDRLPYDAKTKRREPLLTFKRGAVVHFAMSDSEIMMATKLDGENTFFLPFNKGRKDESGTVHAGNPPGEIKADGTQEYPVAYFWEAVCQPDAWLRIFHSFVYVEKKDVVDIQGNWSKKETLIFPRFHQWTAVNQMLTDARENGAGMTYLCDHSAGSGKTSTISWTAHDLVKLREDNGDSVFNSVIIVTDRNVLDGQLQDAVKQIDHQFGVIAAIDRQKSSKSKSKQL…
156	VC1768	Klebsiella	Klebsiella pneumoniae subsp. pneumoniae KPNIH1	>AIE26007.1 restriction endonuclease subunit S (plasmid) [Klebsiella pneumoniae subsp. pneumoniae KPNIH1]	MSQYKAYTSYKDSGVEWIGQVPEHWEVKRLRHVGRYSNSGVDKKSYEDQQTVELCNYTDVYYNEFISDDMPFMQATASAHEIEQFTLKKGDVIITKDSEDPSDIGIPAFVPHDMPGVVCGYHLTMIRALNDNYGSYIHRSIQSDHTRAHFFVESPGITRYGLNQNTIGNAPVALPPPEEQATIAATLDRETARIDALVEKKIRFIELLKEKRQALITHAVTKGLDPNVKMKDSGVEWIGQVPEHWEVKPFFALVSELNRKNVGLAETNILSLSYGNIIQKPETRNMGLTPESYETYQIVESGEVVFRFTDLQNDKRSLRSAQVTQRGIITSAYMAVKPHSIGSTYFAWLMRSYDLCKVFYAMGGGLRQSLKFEDVRRLPVLIPPVGEQSEITNTINAGT…
156	VC1769	Klebsiella	Klebsiella pneumoniae subsp. pneumoniae KPNIH1	>AIE26008.1 restriction endonuclease subunit M (plasmid) [Klebsiella pneumoniae subsp. pneumoniae KPNIH1]	MNEFTGSAASQADFIWKNAEDLWGDFKHTDFGKIILPFTLLRRLECALEPTREAVREAHDAFKDADVELDTILRSTAEYPFYNTSEYSLGTLGSTKTRRNLEDYIALFSDNARAIFEEFEFGNTVIRLEKAGLLYKICQNFAKIDLHPDVVPDRVMSNIYEHLIRRFGAEVNEGAEDFMTPRDIVHLATALLLDPDDALFEASPGLIRTLYDPTCGTGGFLTDAMNHVGDYGNRDKIPPVLVPHGQELEPETHAVCVAGMLIRRLESDPGRDLSKNIRQGSTLSNDQFAGERFHYCLSNPPFGKKWEKDKTAVEAEHKKGELGRFGPGLPKISDGSMLFLMHLASKLELPINGGGRAAIVLSGSPLFNGGAASGESEIRRWLLEDDLIEAIVALPTDLF…
157	VC1769	Pseudomonas	Pseudomonas sp. GM17	>WIE47673.1 class I SAM-dependent DNA methyltransferase [Pseudomonas sp. GM17]	MNTENHSQTAAFLWSIADLLRGDFKQSQYGRIILPFTLLRRMECVLAPTRDAVVREFYAQEGRPDTVRDMYMQRAAGGLQFFNSSTLTLETLSDTQTSADLMSYVQAFSKDAYEIFEHFHFEDFVQQLASANLLYQVVQRFAATDLSPERISNFGMGIIFEELIRKFAESSNETAGEHFTPRDIVHLTTSLVITDQDHKLAPNNIVTIYDPTAGTGGFLSEGDEYIQSISEKVSVSLHGQELNPESYAICKADMLIKGQKVENIKLGNTLSNDQLVGPEHHFDFMLSNPPFGVEWKKVQKQITDEHNHKGFDGRFGPGLPRVSDGSLLFLLHLVSKMRDPRDGGSRIGIILNGSPLFTGGAGSGESEIRRYLLQNDLVEAIVALPTDMFYNTGIATYVW…
157	VC1768	Pseudomonas	Pseudomonas sp. GM17	>WIE47674.1 restriction endonuclease subunit S [Pseudomonas sp. GM17]	MTFPAYPAYKDSGVEWLGEVPQHWPVYSLKRTVDGCVNGLWGDEPDGENDIAVIRVADFERSFSTVGLDKLTYRSIAPKERQSRRIKSGDLLIEKSGGGEKTLVGCVVLFTHEFDAITSNFVARMRPLAEFDSQFLCYAFGNLYHGRVNYPSVKQVTGIQNLDAESYLQERFCFPARAEQTQIARFLDHETARIDALIEEQQRLIELLKEKRQAVISHAVTKGLDPTVPMKDSGVEWLGEVPAHWGTNALNKLTVKITNGYVGPTRDILVESGVPYVQATHIKRGIVNFDDAYFVTPEWSVRMSKSILQEGDVLIVQTGAGTGDVGVVSSREVGYNCHALIILQTEKNILSGVFLGQVLQSRFGQSVLYSIRTGGMHPHLNCGEVKFVKIPVPPLREQE…
157	VC1765	Pseudomonas	Pseudomonas sp. GM17	>WIE47675.1 DEAD/DEAH box helicase family protein [Pseudomonas sp. GM17]	MADSKEAQFQQDIIDVLAAQGWLVGTASGYDRRTALYTEDVLGYFKDAWPERWDKFAKANPNAPEDVLIQKLVRELEQSSTLDVLRHGFKLPAVKVELCSFQPDHDMNPDTLKRYQRNRLRVVPEVSYSPHAREAGGSGQSYNPRLDLVLFVNGIPTATLELKSEFKQSVENAKRQYRYDRPVKDPLTRKPEPLLTFKRGALVHFAVGQNEVAMTTKLAGKDTFFLPFNLGTEEGGAGNPMPADDSQYATSYLWQRLLQPDAWLKVLGRFLHLDKKTSEGFDGTLVTKETMIFPRYHQWEVVNKLVNTTRTEGPGKRYLIQHSAGSGKSNSIAWTAHQLASLYDDAGQRLFNSVIVVTDRTVLDSQLQNTIYQFEHAQGVVKPISRDIGNQSKSEQLAE…
158	VC1765	Pantoea	Pantoea ananatis LMG 5342	>CCF11165.1 putative type I restriction-modification system, restriction (R) subunit [Pantoea ananatis LMG 5342]	MSMDSTKELIFQDEMIAQMIDRGWARGKSDGYDRERALYSQDALTFVQITQPQEWEKFAKIYPTDTERHFLDALVAQLKKADINATDVLSRTYGTLGVLRHGIKSHNARFSLCQFKPEHNLNPETLTRYKQNICRIVPELVYSPHASNAAFEETGVKAKKWRIDLVLFVNGLPIATLELKSEFKQTVQNAITQYKKTRLPKDPGTNKPEPLLTFKRGALVHFAVSQYEVFMATKLDGDKTFFLPFNKGTHEGGAGNDIPEDANDYATSYLWNEVLLPDNLLKILASFVHLQIVEKEHANGLKYKSESLIFPRYHQWDVVNKLIIAATVEGTGNKYLIQHSAGSGKSNSIAWTAHQLSRLYDEKGEKQFHSVIVVTDRTVLDDQLQDTIYQFEHQDGVVG…
158	VC1768	Pantoea	Pantoea ananatis LMG 5342	>CCF11166.1 type I restriction-modification system specificity subunit S [Pantoea ananatis LMG 5342]	MAKYKAYPEYKDSGVEWLGKVPLNWQIHSLKRAVDGCTNGVWGEEPDDKHDLIVLRVADFDRQSFKISDLKLTTRSILPKDRGSRLLKQGDLLIEKSGGGDKTLVGCVVLFDKKYEAVTSNFVAKMTPRDSYDGHFLTYAFSQLYAGKVNYPSIKQTTGIQNLDADAYLMEKFCFPPKHEQRNIAGFLDHETAKIDNLIAKQQQLIELLKEKRQAVISHAVTKGLNPDVPMKDSGVEWLGEVPEHWTIKRLKHIAPKVGVGLVINPSTYTKDEGVYFIFGGDVKEFGFDLTKTRRISPQDSNKLLPSRLNSRDLVSVRVGYPGITSVVTDDLEGSNCASIIIIRRGSYNSDWLCAAMNVWVGRQQVDLASYGAAQKQFNVSDAIEFVFPVPPINEQNDI…
158	VC1769	Pantoea	Pantoea ananatis LMG 5342	>CCF11167.1 type I restriction-modification system, M subunit N-6 Adenine-specific DNA methylase [Pantoea ananatis LMG 5342]	MSDNNFSQTAAFIWSVADLLRGDFKQSQYGRVILPFTLLRRLECVLAETKDAVVAKYDELKASSLPEDAKEKFLLRASTLSFFNTSRMDLGKMGQNDIKANLESYIQAFSPDAREIFEHFKFSEFVGLLEDANLLFKVVKKFATTDLSPKAISNHDMGLVFEELIRRFAESSNETAGEHFTPRDIVRLTTSLVFMEDDEALTQDGIIRTIYDPTAGTGGFLSSGMEYVHELNPNAVMRAFGQELNPESYAICKADMLIKGQDVSRIKLGNTLSNDQLPQDQFDYMLSNPPFGVDWKKIEGEINGEHMQKGFNGRFGPGLPRVSDGSLLFLMHLISKMRDNHNVDGTVSNGGRIGIILNGSPLFTGGSGSGESEIRRYILETDLLEGIVALPTDMFYNTG…
159	VC1765	Aeromonas	Aeromonas media WS	>AHX61097.1 type I site-specific restriction-modification system, R subunit [Aeromonas media WS]	MSLDLSLENRAREKAFQDHIIEQLAASGWLVGESAHYDKERALYPEDVIAYVQESQPEGWQKYCKTYGEEPERHLLNAVARSLESDERGTLWLLRHQVEDRGHRLAVATFKPDHDLNPELVERYAKNRLRVVPELVYSPHGYDGRLDLTLFLNGIPVATLELKSCFKQSLENAKQQYRFDRPLVTAGKREPLLAFRRGALVHFAVNQFEVAMTTRLAGADTFFLPFNRGTAQGGAGNDQPETGFASEYLWQEIFAPETFLNILGRYLHLQVKHEEDALGRLKKKETMIFPRYHQWKVVETLLATLRQEGSGQKYLIQHSAGSGKSNSIAWLTHQLASLRRDGDKLFNSVIVVTDRTVLDSQLQETIAQFDHASGVISRINREEGDGSKSAQLAEALTSG…
159	VC1768	Aeromonas	Aeromonas media WS	>AHX61100.1 type I restriction-modification system specificity subunit [Aeromonas media WS]	MSELVATSQQGLVGKYQPYQEYKDSGVEWLGNVPSHWTVTAVKRFASFTTGWTPPTGNDAYFGGEHLWANISDIGHRVLSTTAKTITDAGVRATRIKKSPKGSLLFSFKLSIGLVSIVGEDMYTNEAIATFLPSETFNISYMYWAAPLFIPQNAEENIYGAKLLNQERIGNASFVLPTPKEQRAIAAFLDYETARIDRLIAQQQRLIELLKEKRQAVISHAVTKGLNPDAPMKDSGIEWLGQVPEHWVVTKLSRLVFMQEGPGLRTWQFTDEGTRVICVTNITESGIDFSRLQKYISTEEYMSSYRHFKVKQGDILISSSGNSWGKVAEYHGNNEVILNTSTIRVNVLSGNPLVRGFIKLYLQSVACREQLGLAMTGACQPNFGPSHLKEVFSPVPPQN…
159	VC1769	Aeromonas	Aeromonas media WS	>AHX61101.1 type I restriction-modification system M subunit [Aeromonas media WS]	MTTNISSLANLIWSVADLLRGDFKQSQYGRIILPFTVLRRLECVLAPTREKVLATAESTKALPELARHKLLLNAAGQSFYNTAKLTLDNLGEKQIGDNLDAYVRGFSREAFEVFEHFNFAASIDLLEDADLLYKVVRNFANVDLSPETVDNYHMGLVFEELIRKFAESSNETAGEHFTPRDIVRLTTSLVFAADDEALTTAGVVRTIYDPTAGTGGFLSCGMEYLHELNPAARLATFGQELNPESFAICKADMLIKGQDISNIKLGNTLSDDQLPLEKFDYCLSNPPFGVDWKKVEKQVRDEHLLKGHSGRFGAGLPRVSDGSLLFLQHLIAKMKPEGSRIGIILNGSPLFTGGAGSGESEIRRYILEHDLLDTLVALPTDMFYNTGIATYIWVLSNHK…
160	VC1765	Bacillus	Bacillus thuringiensis HD-771	>AFQ16718.1 Type 1 restriction-modification system R (restriction) subunit [Bacillus thuringiensis HD-771]	MAVDATEKGFETNIEDSLIANGYKKRTLEGETSQLFKQYGLDVEELFAFLEDTQAKQLRVLEKSYGADYKKKMLNRICDQLKKQGIMECLRHGIKDRGVTLKLIYNKPPTTMNQLMNDLYRKNRFTVSRQVFYSDKHKNSLDMLLFINGLPLIVMELKNPLTGQTVEDAMNQLKTDRDPREQLFKFNERVVVYFAVDPDEVFMVTELKREKTYFLPFNKGNNGGKGNPTVYNNYRTHYLWEEILAPDSLLDILFRFVFVKKDDILDSNGELIDERKMLIFPRFHQLDVVRELERDVQEKSVGQNYLIQHSAGSGKTNSISWLSHRLAKLHDEENNAVFSSVIVITDRRVLDKQLQDAVYQLEHKAGMVERINKDSNQLAQAITGETRIIITTLQKFPFI…
160	VC1768	Bacillus	Bacillus thuringiensis HD-771	>AFQ16719.1 Type 1 restriction-modification system (S) endonuclease subunit [Bacillus thuringiensis HD-771]	MSSAFEYITKFDAEWLKHVPVDWEIINLGYVSKMIVPMRDKPTKFDGDIPWIRIEDFNGKYISDSKSRQYVSKELVKGMNLKVFPIGTVLCTCSCSMGATAIVEQPLISNQTFIGIVPGENLDSEYLFYLMQASAERLQLFAQGAIQQYLSKHNFEHLKIPLPSLKIQKRLLVFLNRKLKDLDELIENKKQLIDLLEEKRQTLITEAVTRGLNPNVKMKDSGVEWIGEIPEHWTIKKIKHISNLVGSGKTPKGGSEIYPESGVLFLRSMNVHYDGIRLKDIVHITPEIDEDMRSTRVKSKDVLLNITGASIGRSCIVPESLGKANVNQHVCIIRSNTKVVVPELLSKIMASNFIMQQILMSQNGSSREGLNFTQVKNLEFPLTRDLQEQIEIANHISVE…
160	VC1769	Bacillus	Bacillus thuringiensis HD-771	>AFQ16720.1 N-6 DNA methylase (M) subunit of Type 1 restriction-modification system [Bacillus thuringiensis HD-771]	MINFQDKVSFIWSIAEVLRGPYKPEDYGKVVLPLAVLRRFDCVLENTKDEVLANFEKFKAMNEDAREPILNRIAKQNFHNTSNYTFAKLLSDSDNIADNLRDYINGFSKTARDIMDHFDFDRQIEKLDNNDLLYLTIKRFSELDLHPEVVSNVEMGYIFEELIRRFSEHAEAGDHYTPREVVRLMVSLLFMQDDDILTKHGLTQTLYDCAAGTGGMGSVAQEYLTELNKTADLEFFAQEINGESYAICKADILIKGADAKNVRLGNTLSNDQFKGDKFDYLISNPPYGVDWKSYEKPIKAEHEEQGYAGRFGPGTPRTSDGQLLFLMHLISKMKPVTAENPQGSRLAIIMNGSPLFSGDAGSGESEIRRYVLENDLVEGIVAMPNDLFYNTGIATYIWI…
161	VC1769	Kosakonia	Kosakonia sacchari SP1	>AHJ75595.1 DNA methyltransferase [Kosakonia sacchari SP1]	MSANFQQLANFIWSVADLLRGPYRPPQYERVMLPLTVLRRFDAVLASSKEAVLKRHAVLSSKGIANIDAILNNLAKDEDGTLLGFHNHSQLDFYKLKGDPDNIGRHLADYIAGFSENIRKIFERFEFDKEIEKLEESNRLYQVVSQFAEIDLHPRKVDNITMGLVFEDLIRRFNEAANETAGDHFTPREVIQLMVNLLLEPDTSVLTQAGVIVTICDPACGTGGMLAEAQNWIRAHNDQATVKVFGQDYNPRSYAVAASDLLIKGHKDGQVVLGNTLTDDPFPDHRFDYLLANPPFGVDWKAEKKIIDLWPNFRGYSGKLPRINDGALLFLLYMMSKFQDYKAGDRDKPGSRMAVVFNGSPLFTGAAGSGESDIRRWIIERDQLEAIIALPEQMFYNTG…
161	VC1768	Kosakonia	Kosakonia sacchari SP1	>AHJ75596.1 hypothetical protein C813_13290 [Kosakonia sacchari SP1]	MSTAHALPQGWTTIPLRYVCELNPSIAFDGFDQDDDLTFLPMDRVKRGYFIPNTDKFSKLASSYTAFEDGDIVLAKVTPCFENGNIAIADALVGGKGFGSSELFVIRPTAAERRFLFYYFQSSIFKQDGEASMTGAGGLKRVSPDVLRQHHLPCPSQDIQRLIADYLDRETARIDGLIAEKERILALLEEKQAALISRVVTRGLDSNVVFKPSGLEWLDEIPAHWDTCQLKRTWASSDYGLSDSIRDEGDITVLRMSCIVDGRVDVSKSGMITEVDSHLLLRRNDLLFNRTNSLDQIAKVGLVDFDPDEPLTFASYLVRIRTNHRATPQYLVALLNSSLFLEFARKNAIPAIGQANLSPTRYGEIHIPLPPMAEQKKIVTFLERDAEISTPVREHIRSS…
161	VC1765	Kosakonia	Kosakonia sacchari SP1	>AHJ75599.1 type I restriction endonuclease subunit R [Kosakonia sacchari SP1]	MKRTSEAAFETAIDAVLLDDGYKRVDAKGFDRERAIFPDEALAFIRATQTKVWEKLEALHGEQTGARVLESLCKWLDTHGALATLRHGFKCFGKTLRIAFFRPAHGLNPELEARYQANRLGLTRQLHFSPKSEKSLDMVLSVNGIPVVTLELKNPLSGQTAANAIHQYRHDRDPREPIFVFTKRTLVHFAVDTEEAYMTTRLAGASTYFLPFNRGFRGGAGNPPDRDDRNYKTAYLWEEVLQRDSLLDLLARFLHLNIEEKTTDDGKKVRKENLIFPRYHQLQAVREMVSAAATEGVGHNYLVEHSAGSGKSNTIAWLAHRLSSLHNERDERLFDSVVVITDRVVLDRQLQNTIYQFDHRQGVVLNIDEDSRQLAEALEDGVPIIITTLQKFPFVSGQL…
162	VC1765	Streptococcus	Streptococcus intermedius JTH08	>BAM23915.1 conserved hypothetical protein [Streptococcus intermedius JTH08]	MAELNLKERYDFQRWIIDDLVGENGFVECSHAAYDQRLAMDTEMLWDFLMATQEDTMEYLLKKLDQATIINLINQEITKGGFLFSLKSGVYIENKELHLMYRKPATSFNSKANQNYEKNRLTVMEEVNYQEDDRIDLVIFLNGLALFVIELKFNPNGQSVQDGMKQLKKRNAKNRLFRFNTGVLAAFVLDTLEVYMTTEIKGQSTYFLPFNKGKGEGIDTGAGNPHNPDGPDTAYFWKEVLTKDSILQLIERFIFLKVYKENRSKKDLIFPRYQQRRAVNRVLDDMRVNHTESNYLIQHSAGSGKTNTIAWLAHSLVNLHDDQDKNVVDTVLIVTDRIVVDRQLQSAVQAIQHQPGVIKVMDDKAKSSDLADALAGNTKIIATTIHKFAQINKSNWMTA…
162	VC1768	Streptococcus	Streptococcus intermedius JTH08	>BAM23919.1 conserved hypothetical protein [Streptococcus intermedius JTH08]	MWMKTIPNDWQEMKLRYLVNLRSEKAKTTDSNVYVGMENIISNIGEYIPTEIQVDNAENISFNKGDILFGKLRPYLRKYWLATFSGTASSEFLVFKESALNKKFLYWMIQSDSFINDVDSSTYGSKMPRASWDYIRNIVVPFPSSDEEQNKIADFLDKKVTQLDKAKSLLEEQIQKLAAYRQSLIYETVTKGLDKTAPMKDSGVDWIGQVPEGWGVTKVSNYFIEVKNKNIGNREDNLLSLSYGSIKRKSNTNLMGLLPESFETYNIIEANDIVFRLTDLQNDKKSLRTGLSLERGLITSAYVTIRAINKQTNSKYYHYLFHAYDICKVFYSFGGGVRQGGSFSDLSELQIVLPNVEEQLKIADFLDQKISQINQMIDIKQKQIENINQQRQTLIYDYV…
162	VC1769	Streptococcus	Streptococcus intermedius JTH08	>BAM23920.1 conserved hypothetical protein [Streptococcus intermedius JTH08]	MSNFKNKLPLFQGNSVNISKDVNLVWSIANTLRGAYRADKYRDVIIPMFVLARLEAALLPTKEKVLEQYKANPKTPERIYESITGYKYYNLSQFTLKNLLNDPDGIKENFLDYLDGYSQRVKDIIENLKFKDEVETLAKTGRLFTVVKKFSEIDLSTSTVDSMRMGYMFEDIIRRFSENEEAGSHYTPREVIGLMVNLLLMEADESLFKAGKEIKILDMAAGTGGMLATAQSYIKQLNHDVSVRLFGQEYLSETYGIGKADMLFRQEESDYFVKADTLKDPDSFPDVKMNFVIANPPFGQSWGGKDADDGVEAAVKKDQELFEKTEGREGRFVATPTTGDAQLLFHLHALAKMEENGRAAIISNGSPLFSGGTTSGESQIRRYILENDLLEAIIALPGQ…
163	VC1769	Desulfobacula	Desulfobacula toluolica Tol2	>CCK78186.1 N-6 adenine-specific DNA methylase [Desulfobacula toluolica Tol2]	MKQIVDKDKLNNLTNEIWKSAERLRGKFKAYEYQTVILPIIVIRRLECVLIQWRENQAADLKVKRPGVKDKNILELVKKLELNSKKAPFSNTTAWTLEKICAEDPTLMEKNFRAYINGFSDNVQEIIEHFNYREIIGRMVKNSRLSPILNQYAKEPLGPDELTNLEMGYVYEELLRRFSEQSGEEAGEHFTPREVIRLMVELLEIPLPQKHISVYDPACGTGGMLSVAKEYLYDRAATDMEKANVQRLVTLHGHELQPGNYAICKADMLIKEEDAKIFFGNSLIPDAQNSPEPGDQLAASKYKFDYMLSNPPFGVTWGGKDGYEHEARKFKTTRYAAGMPRTNDGAFLFLQTMLSKMKPVKNGGSKIAIIFNGSPLSNGDCGSGESEIRRWILENDWLD…
163	VC1768	Desulfobacula	Desulfobacula toluolica Tol2	>CCK78187.1 putative type-1 restriction enzyme EcoKI specificity protein [Desulfobacula toluolica Tol2]	MSSIKWPKKRLKRIVRCKYGDSLSKENREKGDVNVYGSNGVVGSHNKSISFGKTIIIGRKGSSGSVHFSENSCFPIDTTFFVDKTTTKADIKYLFYLLGLLELDKMNSDSAVPGLNREHAYSKEVLSPSYTEQKIIAKYLDKTCASIDTIISIKQKQLELLEALKKSIIHKAVTQGLEDSVEMKDSGVEWLGKIPRHWKAVKLKRISKIQSGLTLGKQYSGNLVKRSYLRVANVQDGYLDLQDVSTISLPKKTAAGLELKKGDVLMTEGGDLDKLGRGFLWEGQIEKCLHQNHIFAIRPIKSKLMAAFLTLITTSSYGRIYFEATGKKTTNLASTNASKIKAFPIPLPSKKEQGEIVDFLNKKTTQIEKLKKNIIKQIETLELYRKSIVHECVTGKRRI…
163	VC1765	Desulfobacula	Desulfobacula toluolica Tol2	>CCK78188.1 HsdR: type I site-specific deoxyribonuclease [Desulfobacula toluolica Tol2]	MPDGPEKKFQKHIAAFLETVHEYLPLDASDITDPDWYFVEDHLLAFIRATQKETYKTLEENYGSDSGDEIFRALKKELAVSPLWLVIRKGLMVRGLAFKLYYPMPRSKQSVAAKYFEQNRISFREELVIKKGKRPDFVFFLNGLPIITMELKHEKNQAVHDAVAQYVSRDHTDRIFQLPFLHIAADTSDVMVATDPSREHHFRWHNMGLKNTPISKKSEYPVEFLYREVLSKASILKALSFYLIYVPFKEAEADKPEQHAFTIFPRFHQSRMVEELSRDLEAHFADNRQLGRKYLIHHSAGSGKTLSICWLADRFHSLFRPGTNEKVIHLIFILTDRKSLDKNIKEDMEKLAHLKDVVGIAKTSRDLKTYICKRTAQIIVTTQQKFKPILDQIQGDETL…
164	VC1769	Amphibacillus	Amphibacillus xylanus NBRC 15112	>BAM46954.1 putative type I restriction-modification system modification subunit [Amphibacillus xylanus NBRC 15112]	MNEFNRNLQTSINVQRQANLIWSVADILRGLYKPHEYGKVILPMTVIKRLHDTLKPTRDAVLNVAKKTENMNETMRNKMLTKASGYSFYNTNLYTFETLLADPANIETNFRAYLNGFSENMQDILANFKFDLEISNLAENDRLFYVIQEFSKKEVDLGPDKMTSTDMGYVFEELVRKFSESYNEEAGAHFTSRDVIYLMTDLLLVEDQDTLTGKDVVKTVYDQTMGTSQMLSAMTERIHEMNESAEVATFGQELNPETYAIAKADTMIRGGNPDNMALGSTLSKDAFEGYTFDYCISNPPFGIDWKSDQNAVKAEHELGENGRFGVGLPRISDGQLLFQLNGISKLKETGRMAIIHNGSALFSGNPGAGESLIRQYVIENDWLEAIVQLPNDLFYNTGI…
164	VC1768	Amphibacillus	Amphibacillus xylanus NBRC 15112	>BAM46955.1 putative type I restriction-modification system specificity subunit [Amphibacillus xylanus NBRC 15112]	MKDSGIEWIGEIPEDWEVSKIGSHYIERTDKVSDLDFEPLSVTKNGIVPQLETAAKSSNHNNRKLVLKNDFVINSRSDRKMSAGISSMDGSVSVINTVLYSYTIDRDYTKYLLKNYAFAEEFYRWGTGIVDDLWSTKWLKMKNISIPVPPNDKQKQIGQTLDRLTQNTNNIITQTQQSIEELKKYKQSLITEAVTKGLDPNVEMKDSGIEWIGKIPKHWSVRKISNYFSQVKDKNDELEEENLLSLSYGSIIRRNINSTDGLLPANFKNYNIVESGDIVLRMTDLQNDKVSLRTGFVTEKGIITSAYITIRTDHKNVILPKYIRLYLHSFDIYKGFYGMGSGVRQNVTYNDIKKIEVIVPSINEQRQIVSYLDEQTSRIDKLIEDKTKIIEELEDYKKS…
164	VC1765	Amphibacillus	Amphibacillus xylanus NBRC 15112	>BAM46956.1 putative type I restriction-modification system restriction subunit [Amphibacillus xylanus NBRC 15112]	MLEKKEIRFEQDIETVLTSEGGWQSVSFAETNYDPSIGMDAIVLIDFIQETQPRAWKRYVSIYKEAAVDRFIRRFNEEVTTHGLLHVLRKGIRDRGVHFRVIYFRPVSSISYDNLKLYEANRFHCIRQFYYSANNRNSIDMVLAVNGIPLVALELKNQYTGQSVEHARLQFEQNRDPRELVFQFNTRFLVYFAVDHYDVYMTTKLARNKTYFLPFNQGSNGPGNVGGAGNPANADGYPTAYLWEEVLQRNQLMDIIERFMNLEVKKNILIFPRYHQLDVVKKLVADTKEYGAGKNYLIQHSAGSGKSNSIAWLAYHLASLHNQEDEPIFSSIIIVTDRTVLDRQLQDTLLSFEHTTGQVETIGDNKTSQHLKDAINNRKKIIITTLQKFPVIYDEIDSV…
165	VC1769	Alteromonas	Alteromonas mediterranea DE1	>AFV84683.1 N-6 DNA methylase [Alteromonas mediterranea DE1]	MDHSVHNKLISFIWNIADDCLRDVYVRGKYRDVILPMVVLRRLDTLLEPTKEAVLEEVKFQKEEMQATELDDEPLKAASGYVFYNTSKWTLKSLFNTATNNQQILLANFEEYLLGFSDNVKEIIECFNLKSQIRHMASKQVLLDVVEKFVSPYINLTHETVEDPDGNKMPALTNLGMGYVFEELIRKFNEENNEEAGEHFTPREVIELMTHLVFDPVKDQLPLTMTVYDPACGSGGMLTESQNFIEEKYPNDSRDVYLYGKEINDETYAICKSDMMIKGNNPENIKVGSTLSTDEFAASRFDFMLSNPPYGKSWASEQKHIKDGSDVIDPRFKVSLKDYWGNLEVVDATPRSSDGQLLFLMEMVNKMKDPSVSPLGSRIASVHNGSSLFTGDAGGGESN…
165	VC1768	Alteromonas	Alteromonas mediterranea DE1	>AFV84684.1 type I DNA specificity S subunit [Alteromonas mediterranea DE1]	MERLALMPKYDDYVDSGVEWLGRVPASWELTRLGTRFNERRSKVSDIDYPALSVTKKGVLPQLDNAAKTKDGDNRKLVKEGDFVINSRSDRKGSSGVSDRDGSVSLINIVLKPKGIHPKFSEHLLKSHAFIEEYYRVGRGIVADLWTTRYDEMRTITISVPSLEEQTRIANFLDKKTAQIDDAIAIKEQQINLLKERKQIIIQQAVTQGLDPNVPMKDSGVDWIGEIPEHWEIKPLKHILKLKNLKIEAGKSNLEYLGMECVNSFDGTKNEIKSEADGLSTFFQVGDILFGKLRPYLAKVYVADFEGVCSTEFLVYEVKRGSNAFFSKLMLSNGFISVVDASTYGSKMPRASSDFIGNLNIVNPPFEEQIKISSFIDKQNELFDMNISLQKAQIEKLKE…
165	VC1765	Alteromonas	Alteromonas mediterranea DE1	>AFV84686.1 type III restriction enzyme, res subunit [Alteromonas mediterranea DE1]	MVSQTNEQALESAIDERFFWQFLQKTQEEELAKLQKNNSSDWQRKLLERFDRLIKKHGILHLLKKGLSVDDAHFNLLYPAPLASSSEKVKQNFADNVFSCTRQVRYSMANPLQEIDMVLFINGIPLITLELKNAWTGQTARYHGQKQYRDDRDAAQALLTFGRCLVHMAVDTDEVYMTTKLSGGSTFFLPFNKGHNLGQGNPPNPTGHKTAYLWQEVFTKESLANIIQHFVRLDGSSKDPLPKRTLFFPRYHQLDVVRKLVDHAAQYGVGQTYLIQHSAGSGKSNSITWAAYQLIETYPASSDVAGGKSLEQPLFDSVIVVTDRRLLDKQLRDNIKEFSEVKNIIAPANKSSELKQALENGKKIIITTIQKFPFIIDGIADLSDKRFAVIIDEAHSSQS…
166	VC1769	Oscillatoria	Oscillatoria acuminata PCC 6304	>AFY80819.1 type I restriction-modification system methyltransferase subunit [Oscillatoria acuminata PCC 6304]	MLQPKNTTVDDQQLSNFIWQIADLLRGPYRPPQYERVMLPMTVLRRFDCILAPTKQDVLDKYQQCKDRFKDDALDSMLNKAAGQRFHNRSEFTFEKLKGDPNNIDKHLVTYINSFSKNIREIFERFEFTAEIEKMNEANILYLVVSKFCDVDLHPNQVDNIAMGSIFEDLIRRFNELANETAGDHFTPREVIRLMVDILFAPDDDILTKPVICRLLDPACGTGGMLSESQNYLRENNKEAQLWVFGQDFNPRAYAIAASDLLIKGNEKSAIKFGDSLTDDQYSGETFDYFLANPPFGVDWKKQQKDVKREHEKFGFAGRFGAGLPRVNDGSLLFLQHQISKFEPYQPDSDKKGSRLVIVFNGSPLFTGGAGSGESEIRKWIIESDWLEAIVALPEQMFY…
166	VC1768	Oscillatoria	Oscillatoria acuminata PCC 6304	>AFY80820.1 restriction endonuclease S subunit [Oscillatoria acuminata PCC 6304]	MNVVQPKKKPLKNLATINDNSLTENTNPEWEVKYIDIGNVNSRGEINDIQTYRFADAPSRARRIVSDGDVIISTVRTYLQAIAPIKSPPDNLIVSTGFAVIRPRLDQLDADYCKYALREAEFLHEVVARSVGISYPAINTSDLGNIPIYIHSLSEQKAIAHYLDKETAKIDQLIEAKKRLLELLDEKRRALITHAVTRGLNPDVPMRDSGVEWIGEIPKHWSIQRLKTVSRSLQIGPFGSQLHAEDYVDDGIPVINPVHLVDGKIIPNYQVAVDQETAKRLSIYQLENGDVVFARRGEIGRCGVVTQEEVGWLCGSGSLRVRPNLESLDPEYLVLLVSHTSVGKSLSMMSVGTTMENLNTQIISDLRIPLPPLSEQSYLVSEIKDKVCQLNSLKTITEQ…
166	VC1765	Oscillatoria	Oscillatoria acuminata PCC 6304	>AFY80823.1 helicase, type I site-specific restriction-modification system restriction subunit [Oscillatoria acuminata PCC 6304]	MDSSSVVFPQSETAFEQVIEDSLLKQGYVKPQTPFNKNLAIFPDIALNFIRQTQPKAWAKLEALHGENTGNQIITDLCKWMDTYGSLHTLRHGFKCYGRTLRIAYFKAAHSLNSDLESCYKANQLGITRQLQYSTRHRNELDITLSLNGIPIVTIELKNPLTGQTVEHGKQQYRQDRDPHEIIFEFKRRTLVHFTVDTEEVWMTTRLAGKATHFLPFNQGDHNGAGNPRDPQGRTYRTAYLWENILQPDSLLDLLAQFLHLQIEQKYDDRGRKYQKETMIFPRFHQLQTVRKLIAATQEEGVGHNYLIDHSAGSGKSNTIAWLTHRLVSLHNTENQRVFESVIVISDRRILDQQLQDTIYQFEHRQGVIQKIDKDSKQLAEALESAVPIIVTTLQKFPF…
167	VC1765	Oscillatoria	Oscillatoria acuminata PCC 6304	>AFY81522.1 helicase, type I site-specific restriction-modification system restriction subunit [Oscillatoria acuminata PCC 6304]	MVSKTNEKALEDLIENRLLNDAGYQQGSSKNFDPEFAIDTAKFWQFLETTQPEELKKLADRPNWQRMILERIDRQIKKNGIVSVLKKGVAIDDAELTLYYSHPYNDLNPEIAANFEQNIFSISRQVHFSATDNAPSIDLVIFLNGLAIATLELKNPWTNQTVYHAKKQYCDRNPKEPLFNFGRCLVHFAADTDEIWMTTKLTGKNTYFLPFNQGNNHGKGNPTNPNGHKTSYLWEDVLSRTSLAHILEHFVLLEGKPKDPLPDKTLIFPRYHQRDVVNQLLTDAKTNGPGQTYLIQHSAGSGKSNSITWLAFQLIQLYQTHQSEPLFNSVIVVTDRRNLDKQLRDNIKDFSQVKNIIAHANRSEDLKNALESGKKIIISTIQKFRFIVDGIEGLGDRRF…
167	VC1768	Oscillatoria	Oscillatoria acuminata PCC 6304	>AFY81525.1 restriction endonuclease S subunit [Oscillatoria acuminata PCC 6304]	MGSLPRHKNYKDSGVEWLGEIPEHWSIKKIKFICQYNQITLEDNTDPNLEVSYVDIGAVTQGAINKVECFSFKNAPSRARRKAKEGDTIISTVRTYLKAISYIQKNYENCVFSTGFCILSPNEEINNKFFTYLVQSENFINEVVRFSEGVSYPSITPIKLSNLQVCIPAFAEQKRIVEFLDSKCGEIDEAISKKQRLIELLEEQKTILINQAVTKGLNSDVSMKDSGIEWLGEIPEHWDISRLGFVAKIGNGSTPDRANISFWKNGSIPWLNSSKVNETIVTYADQFVTPEAVNQCHLPIVKPNSLILAITGEGKTRGTVAICKIETTINQHLAYISLITKKIQLDFLFLYLKAMYQNMRNDSSGGGSTKGAITCQDIKKYSLPIPPIKEQNEIVDNLE…
167	VC1769	Oscillatoria	Oscillatoria acuminata PCC 6304	>AFY81527.1 type I restriction-modification system methyltransferase subunit [Oscillatoria acuminata PCC 6304]	MDHSTHNKLVSFIWSIADDCLRDVFVRGKYRDVILPMFVLRRLDCLLESTKDAVLEEVRFQREEVGLTVLEPEGLRDASGYVFYNVSDWTLKKLVSTAANNRQILEANLKAYLDGFSSDVKEIIEKFDLRNQIRKMSQSDVLLDVLEKFTSPSINLSPEEVTDPDGRKLPGLTNLGMGYVFEELIRRFNEDNNEEAGEHFTPREVIGLMVHLLFIPVKDKLPPTVWVYDGACGSGGMLTESQDFIQDSEGEIASKADVTLFGKEVNPETYAICKSDMMIKGNNPENIKFGSTLATDEFAGTKFDFMLENPPYGKSWKTEQKLIMDGKEVLDPRFQVELRDFAGEVKTENAIPRSSDGQLLFLMDMVSKMKPLEMSPLGSRIASVHNGSALFTGDAGSGE…
168	VC1769	Sinorhizobium	Sinorhizobium meliloti GR4	>AGA05562.1 Type I restriction-modification system methyltransferase subunit [Sinorhizobium meliloti GR4]	MNQQALSAFIWSVADLLRGDYKQADYGKVILPFTVLRRIDCVLELTKEAVLAEHVAKTAAGINPEPFVLRKAGQTFYNVSKLDMRLLMGDQDNIAANLYAYIQGFSADVRDIFERFEFAVQIDRLAKAKLLYQVTEKFARIDLHPDKVSNHQMGLVFEELIRKFSELSNETAGEHFTPREVIRLMVNLLFVEDDDILSKPGVVRTIYDPTAGTGGMLSIAEEYLSEHNEQARLVMNGQELNPESYAICKADMLIKGQDVSNIVFGNTLSDDGHAGEKFDYMLSNPPFGVEWKKVEKEIRAEHEQKGFNGRFGPGLPRVSDGSLLFLMHLISKMRPAVDGGSRFAIVLNGSPLFTGGAGSGESEIRRYVLENDLLEAIIALPTDMFYNTGISTYVWVLSN…
168	VC1768	Sinorhizobium	Sinorhizobium meliloti GR4	>AGA05563.1 Restriction endonuclease S subunit [Sinorhizobium meliloti GR4]	MSSTGYRSYKDSGVEWLGLVPAHWVVARLKTGFDVRLGKMLQPDAKSPEDELRPYLRAANIQWNGIDLSDLKSMWFSPQEQEQLQLRSGDLLVSEGGDVGRSAIWRDEHVDCLFQNSVNRVRSRNGNDTRFLYYWLAALKAKGYVDVICNKSTIAHFTAEKVAAVPVPFPPIPEQTAIAVFLDHETDKIDALVEEQKRLIELLKEKRQAVISHAVTKGRDPDAPMKDTGITWLGEVPEHWGVVPLKHLTAPGRDIMYGIVLPGPNVEGGVPIVKGGDVRPHKLKVELLNRTTAEIERPFARARLLPNDIVYSIRGTIGDAELVPEELRDANITQDVARIAPREGLNNAWLLYALKSHEIFAQLEVKSLGAAVRGINIFDLKRARIPVPPREEQDAIADY…
168	VC1765	Sinorhizobium	Sinorhizobium meliloti GR4	>AGA05564.1 Type I site-specific restriction-modification system, R (restriction) subunit and related helicase [Sinorhizobium meliloti GR4]	MTLHREISFETEICGHLAAHGWLYAEGDAVKYDRTRALFPADVVAWAQISQPKAWETLAKNHGSAAETMLLDRIRRQLDERGTLDVLRHGVELIGLRAPLKLAEFKPAFGLNEEILARYNANRLRVVRQVRYSNSNENCIDLVLFLNGLPVSTVELKTDFTQSVQDAVDQYRFDRHPSPKGQSAEPLLSFPSGALVHFAVSNAEVMMTTKLEGPGTRFLPFNKGNEGGKGNPPNPNGHPTAYLWEEIWERHSWLEVLGRYIVAQKDAKKNISGLTFPRFHQLDATRKLQAAVVAEGAGGKYLIQHSAGSGKTNSIAWSAHFLADLHDEQHKKIFDTIIVVSDRNVIDTQLQEAIFSFERTTGVVETITNEGGAKSGKLAQALAGGKKIVVCTIQTFPFA…
169	VC1769	Thioalkalivibrio	Thioalkalivibrio nitratireducens DSM 14787	>AGA32726.1 Type I restriction-modification system, DNA-methyltransferase subunit M [Thioalkalivibrio nitratireducens DSM 14787]	MNTENHSETAAWIWSVADLLRGDFKQSQYGRVILPFTLLRRLECVLEPTKDAVLAEAREHAGKSDSLRELLLLRAADQPFFNTSPLSLASLSDTQPGEDLMSYIEAFSSHAREIFDHFHFEDYVEQLASNNLLYQVVQRFAAIDLRPARLSNFGMGLVFEELIRKFAESSNETAGEHFTPRDVVHLTTSLVLTGQDHKLKPHGIVTVYDPAAGTGGFLSESDEYIQQISQGVSVSLHGQELNPESYAICKADMLIKGQKVENIRLGNTLSDDQHAGEHFDYMLANPPFGVEWKKVQRQVTDEHQHQGFNGRFGPGLPRVSDGSLLFLLHLVSKMRDPREGGSRIGIVLNGSPLFTGGAGSGESEIRRYLLQHDMVEAIIGLPTDMFYNTGIATYIWLLN…
169	VC1768	Thioalkalivibrio	Thioalkalivibrio nitratireducens DSM 14787	>AGA32729.1 Type I restriction-modification system, specificity subunit S [Thioalkalivibrio nitratireducens DSM 14787]	MTFPRYPRYKDSGVEWLGEVPAHWEVKRLRYVAQLNPSKSEIRSLPAETPVSFIPMESVGDDGSLVLDQTRALQDVIDGYTYVREGDVAVAKITPCFENGKAAIMRGLTNGVGLGTTELTVLRPRGPVTTSTYLFRVVTSEPFRWLGESHMYGAGGQKRVPDDFLREFAIAWPPRDEQDEIAAFLDHETGKIDALIEEQRRLIELLKEKRLAVISHAVTKGLDPNVPMKDSGVEWLGEVPAHWRVGKIKWHFFTTSGGTPSSSRYEEYFGGDIPWLRSLDLNDGVIAEYKVSVTEKALIETSCRVVPKGSVLIAMYGGDGTIGKNGLLGFDAAINQALCAFLPSKKHLASYLHRYLQFYRPYWMVGAESSRKDPNIGQDRIGDSFCLLPPVEEQGEIAS…
169	VC1765	Thioalkalivibrio	Thioalkalivibrio nitratireducens DSM 14787	>AGA32734.1 Type I restriction-modification system, restriction subunit R [Thioalkalivibrio nitratireducens DSM 14787]	MMADSREARFQQDIIDAMTADGWLTAPASGYDAADALYTEDLVAYLQEAWPQRWEKFAAKNPQDPQKALVRAVTRELERGGTLEVLRHGVKTPGVKLELCSFRPDHEMNPESVARYRANRLRVVPEVSYSPHARSGEYNPRLDLVLFVNGIPTATLELKSEFKQSVENAKRQYRLDRPVKDPVTRKLEPLLTFRRGALVHFAVSQDEVAMTTRLNGKDTVFLPFNQGTEDGGAGNPTPPDRDSYATGYLWQRVFQPDAWLRITGRFLHLEQKTEEDFHGKRRKKEALIFPRFHQWDVVNRLIEATREEGAGQRYLIQHSAGSGKSNSIAWIAHQLAALYDDAGGKLFNSVVVVTDRTVLDSQLQDTIYQFDHAHGVVRPITRDVGSQSKSEQLAGALAE…
170	VC1769	Stutzerimonas	Stutzerimonas stutzeri RCH2	>AGA87895.1 type I restriction-modification system methyltransferase subunit [Stutzerimonas stutzeri RCH2]	MNTENHSQTAAFLWSIADLLRGDFKQSQYGRIILPFTLLRRMECVLAPTKDEVIKQTFAQEGRPDTVREMILLRAAGQQFFNASPLTLGTLSDTQTAADLMSYVQAFSKDAREIFEHFHFEDFVQQLETANLLYQVVQRFAATDLSPEFISNFGMGIIFEELIRKFAESSNETAGEHFTPRDIVHLTTSLVITNQDHKLTPNSIVTIYDPTAGTGGFLSEGDEYIQSISEKVSVSLHGQELNPESYAICKADMLIKGQDVASIKLGNTLSNDQLADKRFDFMLSNPPFGVEWKKVQKQITDEHSHKGFDGRFGPGLPRVSDGSLLFLLHLVSKMRDPRDGGSRIGIILNGSPLFTGGAGSGESEIRRYLLQNDLVEAIVALPTDMFYNTGIATYVWILS…
170	VC1768	Stutzerimonas	Stutzerimonas stutzeri RCH2	>AGA87896.1 restriction endonuclease S subunit [Stutzerimonas stutzeri RCH2]	MSAKVKWPCKFPDRWTVLPSKRLFPESKERAPESDEQLSATQEYGVISQAEFMRLAGRRVVQLNQNLELRKRVEIGDFVISMRSFQGGLERAWAEGGIRSSYVVLRPRADLVPGYYQRLFKSVDYIQTLQSTANFIRDGQDMNYQNFVLIDLPLPPVSEQLCIAAFLDHETARIDALIEEQQRLIELLMEKRQAVISHAVTKGLDPTVPMKDSGVEWLGKVPAHWSVVPFGLAFGYQEGPGIMAVDFRDEGVPLVRISGVQGRWVTLQGCNYLDPAKASGKWGHFRLEHGDLIISGSASMGLVSEVGEEAVGAVAYTGLIRLTPKTGISDRDFIRSVVGSYQFFVQIDLLKAGSTIQHFGPTHLSQMKVVLPPLDEQIKLASYVDKVSVQFDQLLGEAE…
170	VC1765	Stutzerimonas	Stutzerimonas stutzeri RCH2	>AGA87897.1 helicase, type I site-specific restriction-modification system restriction subunit [Stutzerimonas stutzeri RCH2]	MADSKEAQFQQDIIDALAAQGWLVGTASGFDRRTALYTEDVLGYFKEAWPERWDKFAKANPNNPDDVLVQKLVRELEQSGTLDVLRHGFKLPAVKVELCSFQPDHGMNPDTLKRYQCNRLRVVPEVSYSPHAREAGSSGQSYNPRLDLVLFVNGIPTATLELKSEFKQSVENAKRQYRQDRPVKDPLTRKPEPLLTFKRGALVHFAVGQNEVAMTTKLAGKDTFFLPFNLGSAEGGAGNPMAEDDSQYATGYLWQRLLQPDAWLKVLGRFLHLEKKTSDGFDGTPVTKETMIFPRYHQWEVVNTLINTTRAEGPGKRYLIQHSAGSGKSNSIAWTAHQLASLYDEAGQRLFNSVIVITDRTVLDKQLQDTIYQFEHAQGVVKQINRETSSQSKSEQLAE…
171	VC1765	Mycobacterium	Mycobacterium sp. JS623	>AGB21656.1 helicase, type I site-specific restriction-modification system restriction subunit [Mycobacterium sp. JS623]	MAQQHHESSFEVEICQNLAEHGWLYSHTDAGYDRELALFPDDVFGWLADTQPEQLAKRVKPELTGEALEKSQRGVLATLVKALGADPKANGGTLSVLRRGFKDLNAQFQMCQFRPNTSLNEATAKKYHAVRLRVMRQVHYSTQNSNSIDLVCFVNGIPVATAELKTDLSQQNITDAVLQYKGHRLPKGEPLLQFGSRALVHFAVSNSEVQMTTKLAGKDTVFLPFNRGNDGHAGNPPNPHGSRTAYLWQTILQRDTWLDILGRFMHLQVDENIDPVSNKKVRKQTMLFPRFHQWEAVTNLVRAAHNQGPGQRYLIQHSAGSGKTNSISWLTHRLSVLHDDANKPVFDSVIVITDRNVLDAQLQEAIRQIDRTPGVVAHIAGLGGAKSQELADALQGGTK…
171	VC1768	Mycobacterium	Mycobacterium sp. JS623	>AGB21657.1 restriction endonuclease S subunit [Mycobacterium sp. JS623]	MTWPVYPRYRSSGVPWLGDVPETWPVMPVKRRFSVTVGKMLNAGATTDQGETVPYLRAGNVQPNGLDLDEVKYIKLTASERRNLDLRKGDLVVVEGGAGYGRSAYLHEELSGWSFQNHILRVRPTSGDSNKFLDFVVRSLNSMGHIASLSNHATIPSLSSEQLSRILIPLPDTATQNAVVDFLDDETAKIDALIAKQEQLIATLREDRTATITHAVTKGLDPNVEMRDTGIEWLGEMPYQWTPLRLKNVIQSAESGTSVNAGDWPADAEEIGVLKTSCVSAGWFNPAANKTVVDSGEIGRVTCPVRADTLIVNRANTPLLVGSAGYVDKEFKNIYLSDKLWQVRFRGALARFIHFWTRTKVYRSQIAAMCVGASSSMQNLAMVDFRNVALALPSLDEQV…
171	VC1769	Mycobacterium	Mycobacterium sp. JS623	>AGB21658.1 type I restriction-modification system methyltransferase subunit [Mycobacterium sp. JS623]	MTQTNANLIWKIADLLRGPYQPNQYGDVILPFTILRRLDCILEPTKAEVLAEYKKIASTKVDPDVMLKAKFKLPFYNISRWSFASLISDPEGVADNLVDYIEHFSRNVRDVFDGFRMMDQIADLAKSDRLYLIVKEFAAVDLHPKVISGHAMGHIFEELIRKFAESNSTQAGDHFTPREVIELMVDILFQTQDDVLTKPGTVRTIYDPAAGTGGMLSTAYDHLVEMNPKARPVLFGQDINPRSYALCKSDMIIKGQDVDNIYLGDTLTDDGFRTKHFDFLLSNPPFGVAWNTQQKMVSDEYEQRGFAGRFGPGLPRVSDGSLLFLLHLISKMQPVKSGEGGSRLAIVLNGSPLFTGGAGSGESNIRQWIIENDLLDAIIALPPDMFYNTGISTYIWILD…
172	VC1769	Enterobacteriaceae	Enterobacteriaceae bacterium strain FGI 57	>AGB79838.1 type I restriction-modification system methyltransferase subunit [Enterobacteriaceae bacterium strain FGI 57]	MSSTNFSQIAAFLWSVADLLRGDFKQSQYGRIILPFTLLRRLECVLETTKDAVIAEAHKVKAMKLPEEAQEKMILRATKGLTFFNASAMDLSKMGQNGIQDNLENYIQSFSSDAREIFEHFKFSEFVGQLADANLLFKVVQIFAKADLYPEHVTNHDMGLVFEELIRRFAESSNETAGEHFTPRDIVNLTTSLVFFDDDDALNKDGIIRTIYDPTAGTGGFLSSGMEYVHKQNPNAVMRAFGQELNPESYAICKADMLIKGQDVSLIKLGNTLSNDQLPAEKFDYMLSNPPFGVDWKKIEGDINDEHKLKGADGRFGPGLPRVSDGSLLFLLHLISKMRDAKSGGGRIGIILNGSPLFTGGAGSGESEIRRYILEADLLEGIIALPTDMFYNTGIATYV…
172	VC1768	Enterobacteriaceae	Enterobacteriaceae bacterium strain FGI 57	>AGB79840.1 restriction endonuclease S subunit [Enterobacteriaceae bacterium strain FGI 57]	MYPVYSSQTHNDGCLGYINSYDFNCEQITWTTDGANAGTVFLRKGKYNCTNVCGTLQPINKENVLQFYLYCLQYINQFHKRPDTNGAKIMNNEMAEVYIPRPSNQEQLRITTFLNHETAKIDNLIEKQQQLIELLKEKRQAVISHAVTKGLNPDVPMKDSGVDWLGDIPCHWQTLPTKRFFRLVTDPAEMNNNYELLSVYSAIGVAPRKDLEPKGNKSSTTNGYWKVKQGDIIINKLLAWMGAIGLSIYDGVTSPAYDILRKIKNINPKFYHYLFRLELTQREFKRWSRGIMEMRLRLYFEELGRIIMPVPPKHEQDMIVEEIEKIEHRHFQLEKLASSQIELLQERRTALISAAVTGKIDLRNWTAPIPKAETPTEASA
172	VC1765	Enterobacteriaceae	Enterobacteriaceae bacterium strain FGI 57	>AGB79841.1 helicase, type I site-specific restriction-modification system restriction subunit [Enterobacteriaceae bacterium strain FGI 57]	MNHDITKEVNLQNDIIAQMVEKGWIVGKGDGYDRERALYAQDTLNFVQTTQPQEWDKFARVYPNDTERHFLDALVAQLKKADSNATDIQSRTWGTLGVLRHGLKIRNARFSLCQFKPEHNLNPETLARYQQNICRIVPELVYSPYASNSVFTETGVKAKKWRIDLVLFINGLPVATLELKSEFKQAVQNAIAQYKKTRLPKDPATNKPEPLLTFKRGALVHFAVSQYDVFMTTKLAGDSTFFLPFNKGTKDGGAGNEIPEDARRYATDYLWNEVLLPDNLLKILASFVHLQIEEKEEWNGLKAKKESLIFPRYHQWDVVNKLLEAATVEGTGHKYLIQHSAGSGKSNSIAWTAHQLSRLYDANGEKQFHSVIVVTDRTVLDDQLQDTIYQFEHADGVVG…
173	VC1765	Nonlabens	Nonlabens dokdonensis DSW-6	>AGC75951.1 type III restriction enzyme, res subunit [Nonlabens dokdonensis DSW-6]	MHSQTNEQALEAAIEKHLTGTNLEEIKASGESVDGFRESGEIYRTGKGYYIGQASNFNAQFAIDEQFFWDFLESTQKEELEKLQKQGDWKLKILNRYDRLVKKYGILYLLKKGLQVDDAHFTLFYQLPLASSSQQVKDNFAKNRFSETRQLRYSIDNPREEIDMVLFINGLPVVTMELKNAWTGQNARVHGQHQYKTQRDTKQPLLQFARCVVHFAVDTDEAYMTTKLNGKNTFFLPFNKGNKHGKGNPELPTGAIGHRTQYLWEEVFTRESLANIIQHFVRLDGKKKDPLQSKTLFFPRYHQMDVVRKIIEDASNKGVGQTYLVQHSAGSGKSNSITWAAYQLIETYPVNSNVPGITDVERPLFDSVIVVTDRRLLDKQIRDNIADFSEVKNIIAPAY…
173	VC1768	Nonlabens	Nonlabens dokdonensis DSW-6	>AGC75954.1 type I restriction-modification system S(specificity) subunit [Nonlabens dokdonensis DSW-6]	MESKTAVKNIERYASYKDSGVEWLGEIPENWQVKPGLTILNESKEKNIGFIQKTVLSLSYGNVIVKPKEKLTGLVPESFETYQLVKPGDIIIRPTDLQNDKTSLRTGLAKDHGIITSAYINLRVKEKYSNSFYHYYLHTIDINKVIYGLGSGLRQNISFWDFKRFPFPFPPLPEQTAIAQFLDDKTSKIEDAIAIKEQQISLLKERKQILIHQAVTRGLDNSVTLKNAGVEWIGEIPEHWEVKALKFISNLQSGEFISSDDFKEEGYPVYGGNGFRAYCENYTNDGLYALIGRQGALCGNVNYADGKFYATEHAVVVYPINNEDTLWLGETIKVADFNRLSQSAAQPGIAVGVIKNERFPYPPLSEQKEISAYIETASEKIETAIALKQQEIEKLTEYK…
173	VC1769	Nonlabens	Nonlabens dokdonensis DSW-6	>AGC75956.1 putative DNA methylase [Nonlabens dokdonensis DSW-6]	MIVLRRLDALLEPTKDAVLEELAFQRDEAGFTEWDEVGLREASGYVFYNTSTYTLQKLKDTATNSQQILQANFEDYLNGFSPNVKEIIEKFKLRSQVRHMATKDVLLDVLEKFTSPYINVTPFEKEDPEGRKLPALSNLGMGYVFEELIRKFNEENNEEAGEHFTPREVIDLMTHIIFDPIKDNLPEVMTIYDPACGSGGMLTESQNFIKDEEGAIRATGDVYLFGKEINDETYAICKSDMMIKGNDPENIKVGSTLSTDEFAGKTFDFMLSNPPYGKSWSSEQKYIKDGKDIIDPRFKISLKNYWNVEEEVDAIPRSSDGQLLFLMEMVDKMKSLSQSPAGTRIASVHNGSGLFTGDAGGGESNIRRYIIENDWLEAIVQLPNNLFYNTGITTYIWIL…
174	VC1765	Roseomonas	Roseomonas mucosa	>QDD97249.1 Type I restriction-modification system restriction subunit (plasmid) [Roseomonas mucosa]	MSLHKEIAFEEGICAYLAAHGWFYEPGAATHYDRAHALFPEDLIAWVQATQPEAWESLSKTHGPAASTTLADRLRTALDKQGILALLRDGLDVVGLKQRLSLCQFRPALGMNEALQSRYAANRLRVVRQVRYSLQGEDCLDLVLFLNGIPVATAELKSDYTQSVGDAIDQYRYDRPPRVPGRNLPEPLLSFPGGALVHFAVSNSRVAMCTHLAGLDSTFLPFDRGQDMGAGNPPNPHGAPTAYLWEEVWQRDSWLEILGRYLVPVKDDKKRLKGWIFPRFHQLDATRRLVSQVLADGPGQKYLIQHSAGSGKTNSIAWTAHFLADLHDAGHRKLFDTVLVVSDRTVLDKQLREAIEGFERTLGVVATITGEGASKSQELAAALNGGKKIVVCTIQTFPF…
174	VC1768	Roseomonas	Roseomonas mucosa	>QDD97250.1 Type I restriction-modification system specificity subunit (plasmid) [Roseomonas mucosa]	MTFPAYPEYRESGISAMGNIPRHWAVISFKRAATISYGLGQPPEYHLDGTRFLRATNVKRGELSTEGLVYVDEAALPESRVTRLALGDIVVVRSGAYTGDSAIVTADWVGAIAGFDMAVRMKPGIAPAFAAAALLSKYMLEAQINLLRLRAAQPHLNAEELGNLLFVLPPPAEQSAIAAFLDRETGKIDALVAEQERLIALLKEKRQAVISQAVTKGLDPNVPMKDSGVEWLGEVPAHWEVKRLKHLILPGTSISYGIVQPGDAQDEGVPFIQTTNMTSASFDLDSLQKTTAEIAAAYPRTCLEGGEVILGIRASIGSCHVVHKELHGVNLSRGVARIVSNGTVTSEFLVAFLRSKSATEYWALMRQGSTFNEVSIETVKEITIPMPPVGEQTAIIAFL…
174	VC1769	Roseomonas	Roseomonas mucosa	>QDD97252.1 Type I restriction-modification system methylation subunit (plasmid) [Roseomonas mucosa]	MSQSVSLSALIWSVADLLRGDYKPSEYGRVILPFTVLRRLDCVLAPTKIAVLAEKKAREPLGIDPEPFLLRVARTSFVNTSPLDLKTLMGDPDNLATNLAAYIRGFSTAVRDIFERFRFAEQVDRLAKAGLLYQVTERFAGFPLHPDQVSNHDMGLAFEELIRKFAEVSNETAGEHFTPRDVIRLMVNLLFIEDSDILTPNTSAVRTIYDPTAGTGGMLSVAAEHLLEHNPQASLTMFGQELNDESYAICKADMLIKGQDVRNIVPGNTLSEDGHAARKFDYMLSNPPFGVEWKKVEKEVRKEAEQKGHAGRFGPGLPRISDGSLLFLLHLLSKMRPAAEGGSRIGIVLNGSPLFTGGAGSGESEIRRHVLENDLVEAIIALPTDMFFNTGIATYVWIL…
175	VC1769	Roseomonas	Roseomonas mucosa	>QDD92697.1 Type I restriction-modification system methylation subunit (plasmid) [Roseomonas mucosa]	MSQSVSLSALIWSVADLLRGDYKPSEYGRVILPFTVLRRLDCVLAPTKIAVLAEKKAREPLGIDPEPFLLRVARTSFVNTSPLDLKTLMGDPDNLATNLAAYIRGFSTAVRDIFERFRFAEQVDRLAKAGLLYQVTERFAGFPLHPDQVSNHDMGLAFEELIRKFAEVSNETAGEHFTPRDVIRLMVNLLFIEDSDILTPNTSAVRTIYDPTAGTGGMLSVAAEHLLEHNPQASLTMFGQELNDESYAICKADMLIKGQDVRNIVPGNTLSEDGHAARKFDYMLSNPPFGVEWKKVEKEVRKEAEQKGHAGRFGPGLPRISDGSLLFLLHLLSKMRPAAEGGSRIGIVLNGSPLFTGGAGSGESEIRRHVLENDLVEAIIALPTDMFFNTGIATYVWIL…
175	VC1768	Roseomonas	Roseomonas mucosa	>QDD92699.1 Type I restriction-modification system specificity subunit (plasmid) [Roseomonas mucosa]	MTFPAYPEYRESGISAMGNIPRHWAVISFKRAATISYGLGQPPEYHLDGTRFLRATNVKRGELSTEGLVYVDEAALPESRVTRLALGDIVVVRSGAYTGDSAIVTADWVGAIAGFDMAVRMKPGIAPAFAAAALLSKYMLEAQINLLRLRAAQPHLNAEELGNLLFVLPPPAEQSAIAAFLDRETGKIDALVAEQERLIALLKEKRQAVISQAVTKGLDPNVPMKDSGVEWLGEVPAHWEVKRLKHLILPGTSISYGIVQPGDAQDEGVPFIQTTNMTSASFDLDSLQKTTAEIAAAYPRTCLEGGEVILGIRASIGSCHVVHKELHGVNLSRGVARIVSNGTVTSEFLVAFLRSKSATEYWALMRQGSTFNEVSIETVKEITIPMPPVGEQTAIIAFL…
175	VC1765	Roseomonas	Roseomonas mucosa	>QDD92700.1 Type I restriction-modification system restriction subunit (plasmid) [Roseomonas mucosa]	MSLHKEIAFEEGICAYLAAHGWFYEPGAATHYDRAHALFPEDLIAWVQATQPEAWESLSKTHGPAASTTLADRLRTALDKQGILALLRDGLDVVGLKQRLSLCQFRPALGMNEALQSRYAANRLRVVRQVRYSLQGEDCLDLVLFLNGIPVATAELKSDYTQSVGDAIDQYRYDRPPRVPGRNLPEPLLSFPGGALVHFAVSNSRVAMCTHLAGLDSTFLPFDRGQDMGAGNPPNPHGAPTAYLWEEVWQRDSWLEILGRYLVPVKDDKKRLKGWIFPRFHQLDATRRLVSQVLADGPGQKYLIQHSAGSGKTNSIAWTAHFLADLHDAGHRKLFDTVLVVSDRTVLDKQLREAIEGFERTLGVVATITGEGASKSQELAAALNGGKKIVVCTIQTFPF…
176	VC1769	Bibersteinia	Bibersteinia trehalosi USDA-ARS-USMARC-192	>AGH39414.1 N-6 DNA methylase [Bibersteinia trehalosi USDA-ARS-USMARC-192]	MEKFMNHSAHNRLVSFIWSIADDCLRDVYVRGKYRDVILPMTVLRRLDSLLEPTKQAVLEEITFWGDEVAPEEELQKASGYVFYNTSKWTLLQLKDNANNNAQYLLHNFDEYLNGFSPNVQEIINRFNLRSQIAHMSNKGVLLAVLEKFVSPYINLTPFEKQDPEGNKLPALTNLGMGYVFEELIRKFNEENNEEAGEHFTPREVIELMTHLVFDPIASQIPPVISVYDPACGSGGMLTESQNFIEEKYPLANTDRTIYLYGKEINDETYAICKSDMMIKGNNPEHIKVGSTLASDEFGGQYFDFMLSNPPYGKSWSSDESYIKDGKTVIDSRFKVELADYWGNLAEYDATPRTSDGQLLFLMEMANKMKPVAMNGIGSRVASVHNGSSLFTGDAGGGE…
176	VC1768	Bibersteinia	Bibersteinia trehalosi USDA-ARS-USMARC-192	>AGH39417.1 type I restriction-modification system specificity protein [Bibersteinia trehalosi USDA-ARS-USMARC-192]	MKPYEQYKNSGIDWLGQVPSHWEIGIGMMILKENKRSNKGMKENTVLSLSYGEIIVKDESKLFGLVPESFETYQIVEPNDIIIRCTDLQNDKTSLRTGLAKNKGIITSAYLNLGVKQGYCAKFIYYYLHTLDITKVIYGLGSGLRQNLSFLDFRRLPFPLPPLPEQTAIAEFLDEKTTQIQTAIGIKNEQIAKLKEYRQALINQTVTKGLNANTPMKNSGVEWLREVPSHWEIGIGMMILKENKRSNKGMKENTILSLSYGEIIVKDESKLFGLVPESFETYQIVEPNDIIIRCTDLQNDKTSLRTGLAKNKGIITSAYLNLGVKQGYYAKFIHYYLHTLDITKMIYGLGSGLRQNLSFLDFRRLPFPISPLPEQLAIAEFLDKKTAQIDKAIAHHQNQ…
176	VC1765	Bibersteinia	Bibersteinia trehalosi USDA-ARS-USMARC-192	>AGH39419.1 Type I restriction-modification system restriction subunit [Bibersteinia trehalosi USDA-ARS-USMARC-192]	MHHTKEIHFETAIEQDLLNQGFIQASPSGFNARFALDEANFWAFLSESQADKLADFKRLNPNDWQAKILARLDNVWKREGILHLFKKGLDVDNVHLDLFFVPPLANSPQRVAELFVQNRFSVMRQVPYSAQSSETVDMAVFINGLPFATMELKNEWTGQSTYHAKQQYRHRDNTQALFQPARTLVHFAIDSQEAYMTTKICGNNTFFLPFNQGNHHGKGNPPNPNGFNTAYLWQEVFQKQSIAGIILHFARLEFDDERKKDLSKATLYFPRYHQLDVVRKLVADVAQNGVGKRYLIQHSAGSGKSNSITWLAFHLIEIYGKAREKPIFDSVIVVTDRKVLDKQISDNIRAFSSVKNIIAHADRATDLKNAMENGKRIIITTIQKFPFIVDGIADMADKK…
177	VC1765	Pseudomonas	Pseudomonas sp. ATCC 13867	>AGI21888.1 Restriction endonuclease, type I, EcoRI, R subunit/type III [Pseudomonas sp. ATCC 13867]	MAKTDTSERWFEARVVRGLTGVPQPEYSHELAPRDFAATHNGYVQGKPTDYNRDVALDVVLLLAFLQATQPKAVDTLELAAEGIKRTQFLHRLQGEITKRGVVDVLRKGVSHGPVHVDLYKLLPTPGNTAATDAFSKNIFSVTRQLRYSNDSSNELDLAIFINGLPVLTFELKNSLTKQTLADAIVQYQTTRSPQELLFQLGRCVAHIAVDDAEAAFCTELKGKASWFLPFNQGWNSGAGNPPNPDGLKTDYLWKQVLTRESLANIIESYAQVVEEEEADASGKKRKKRKQIFPRFHQLRTVRALLRRAHRDGVSKRYLIQHSAGSGKSNTIAWLAHQLVELRRKDDPMTVQYDSIIVITDRRALDTQIARTIKGYDHVAAIFGHSDNAQELREYLRRG…
177	VC1768	Pseudomonas	Pseudomonas sp. ATCC 13867	>AGI21889.1 putative type I restriction enzyme, S subunit [Pseudomonas sp. ATCC 13867]	MGAASAYPKYRKPKMRWLLSVPEHWNEQRAKTFFREVDERSKTGQEELLSVSHLTGVTPRSQKNVTMFKAASYIGSKLCRPGDIVINTLWAWMAALGASRHVGIVSPAYGVYRPHQADSFNPAYLDYLLRTRAYAAEYIGRSTGIRASRLRLYPNQFLDIQLIQPPRPEQDQIVAYLRAQDAHTARLIKTKRDLIKLLTEQKLRIIDHAVTRGLDAAVALKPSGIEWLGEVPEHWELRRLKFLASNTTNQTTTKANEEIYLALEHVQSWTGVARPLEGEVEFASTVKRFIAGDVLFGKLRPYLAKVTRAHRAGVCVSEFLVLRARKELVLPAYLEQLLRCKRVIDLINSSTAGAKMPRADWTFIGNVRLPIPRQDEQEAILSHILRETKDLDEAIARAE…
177	VC1769	Pseudomonas	Pseudomonas sp. ATCC 13867	>AGI21890.1 N-6 DNA methylase [Pseudomonas sp. ATCC 13867]	MNSPKLQDQSQIKWISDFIWNIADDRLRDVYVRGKYRDVILPFTVLRRLDAVLEATKDAVLERKKLLDAHNVAEQDGALRDAAKQAFYNVSEFTLAKLKASAAGQRLRDDFIAYLDGFSPNVQEILTKFNFRNQIQKLVDSHVLGYLIDDFLDPEINLAPLPVKDADGRIKLPALDNHGMGTVFEELIRRFNEENNEEAGEHFTPRDVVQLMAKLLFLPVADWIESSTYSLYDGSCGTGGMLTVAEEVLHELADEHDKEVSIHLFGQEISDETYAICKADLLLKGEGAEAENIVGGADKSTLSADQFRSREFDFMISNPPYGKSWKTDLERMGGKKEFNDPRFIVSHAGESEFKLITRSSDGQLMFLVNKLQKMKHNTPLGSRIALVHNGSALFTGDAG…
178	VC1765	Thalassolituus	Thalassolituus oleivorans MIL-1	>CCU73145.1 Restriction endonuclease, type I, EcoRI, R subunit/Type III [Thalassolituus oleivorans MIL-1]	MASASEFAFQNEMIQQLVANGWLLGKPEHYNRELALYSEDLLGFVKDTQDEQWQKFCALYPNDPDTKFLERVAAQLNKADPNAAASFSNKELRSFGTLGVLRHELRDRGTRFSLCQFKPEHDLNPDTLARYQQNRLRVVPELVYSPWATDEHEAEEGTRSKRWRIDLVLFVNGLPVATLELKSEFKQAVQNAIKQYKTTRFAIDPTTKKPEPLLTFKRGALVHFAVSQYEVYMATRLEGDTTFFLPFNKGTSTGGAGNDVPADVNQYATEYLWNEVLQPDNLLNILARFVHLQIEEKEDWEGRKYKKEALIFPRYHQWDVVTKLVNAARTEGPGNKYLIQHSAGSGKSNSIAWSAHQLSAIHTGEGNKLFDSVIVVTDRTVLDDQLQETISQFTSVEGT…
178	VC1768	Thalassolituus	Thalassolituus oleivorans MIL-1	>CCU73150.1 restriction enzyme, Res subunit [Thalassolituus oleivorans MIL-1]	MDKVGLSDKYKTYPEYKNINLGWLSQIPIHWDVKKLKYLGESIIGLTYAPENVVGEGDGILVLRSSNIQNKKLEFEDNVYVNKKIPGKLITREGDILICARNGSRALIGKNAQITKDVAGVSFGAFMSIFRSPYNNYLSNVFNSPLFEYQSGSFLTATINQLTTGNLNSFEIPLPTELEREKIANFLDHETAKIDTLIDKQQQLIKLLKEKRQAVISHAVTKGLNSNVPMRDSGVEWLGEVPEHWDFVPIKHIVEIPVTDGPHETPNFIDEGVPFISAEAVSAGKIDFKKIRAHISEEDNERYSLKYSPKIHDIYMVKSGATTGVTAIVETHVNFNIWSPLAVIRCKEDSSPYFVLNFMRSINFQEAVELNWSFGTQQNIGMGVIENLIVTKPPLVEAI…
178	VC1769	Thalassolituus	Thalassolituus oleivorans MIL-1	>CCU73151.1 restriction-modification system methylation subunit [Thalassolituus oleivorans MIL-1]	MSEQTQTPNNLAAYCWSIADLLRGDFKQSQYGRIILPFTLLRRLEGVLEASKDAVLAEYERVKNLNLPEEAQEKLILRATQIDGQGLSFFNTSKMDLSKLGEAGIKANLESYIQGFSKDAREIFEYFNFAEFIGQLNDADLLYKVVQKVRATDLSPKAISNHDMGLTFEELIRRFAEGSNETAGEHFTPRDIVRLTTALVFMEDDDALSKQGIIRTIYDPTAGTGGFLSSGMEYVLELNSGAKMIAYGQELNPESYAICKADMLIKGQEVDNIKLGNTLSNDQLYANKFDYMLSNPPFGVDWKKIESTIKDENTLKGFDGRFGPGLPRVSDGSLLFLMHLISKLRDSSDGGGRIGIILNGSPLFTGGAGSGESEIRRYILEADLLETIVALPTDMFYNT…
179	VC1769	Raoultella	Raoultella ornithinolytica B6	>AGJ87893.1 type I restriction-modification system, methylase (M) subunit [Raoultella ornithinolytica B6]	MTNTNFSQTAAFIWSVADLLRGDFKQSQYGRVILPFTLLRRLECVLAETKDAVVAKYDELKTSPLPEDAKEKFLLRASELSFFNTSKMDLGKMGQNDIKANLESYVQAFSPDAREIFEHFKFSEFVGLLEDANLLFKVVKKFATTDLSPKAISNYEMGLVFEELIRRFAESSNETAGEHFTPRDIVRLTTSLVFMEDDEALTQPGIIRTIYDPTAGTGGFLSSGMEYVHELNPNAVMRAFGQELNPESYAICKADMLIKGQDVSRIKLGNTLSNDQLPLDQFDYMLSNPPFGVDWKKIEGEINDEHTQKGFNGRFGPGLPRVSDGSLLFLMHLISKMRDNHNVDGTVSNGGRIGIILNGSPLFTGGAGSGESEIRRYILEADLLEGIVALPTDMFYNTG…
179	VC1768	Raoultella	Raoultella ornithinolytica B6	>AGJ87894.1 type I restriction-modification system, specificity (S) subunit [Raoultella ornithinolytica B6]	MAKYKAYPEYKDSGVEWFDVKPLSWKVTRLKLETFMNMGQSPSSDDCNIEGDGLAFLQGNAEFGKVTPVEKQYCPVAKKTANPGDILFSVRAPVGAMNFADKKYGIGRGLCSIAASAKVTSPFLWWLLPTYKYQLDAIATGSTFEAVSAEQLGNLCFALPSISEQSQIAAFLDHETAKIDNLIEKQQQLIELLKEKRQAVISHAVTKGLNPDVPMKDSGVEWLGEVPEHWRVGRIKNYAKIESGHTPSRTKPEYWVSCNIPWVSLNDSKQLKEVDYIEDTFYKISELGMANSSAHLLPARAVVFTRDASIGLSAITTKSMAVSQHLIAWVCDEKFIIPEFLLLVFYAMEKEFERYTFGATIKTIGMDNVRGLKSTFPPVEEQHNLIDWAFNKIEKIKSS…
179	VC1765	Raoultella	Raoultella ornithinolytica B6	>AGJ87895.1 putative type I restriction-modification system, restriction (R) subunit [Raoultella ornithinolytica B6]	MSMDSTKELIFQNEMIAQMEEKGWISGKTDGYDRERALYSQDALTFVQTTQPQEWEKFAKIYPTDTERHFLDALVAQLKKADINATDVLSRTYGTLGVLRHGIKSHNARFSLCQFKPEHNLNPETLTRYKQNICRIVPELVYSPHASNAAFEETGVKAKKWRIDLVLFVNGLPIATLELKSEFKQTVQNAITQYKKTRLPKDPGTNKPEPLLTFKRGALVHFAVSQYEVFMATKLDGDKTFFLPFNKGTHDSGAGNDIPEDANDYATSYLWNEVLLPDNLLKILASFVHLQIVEKENAIGLKYKSESLIFPRYHQWDVVNKLIIAATVEGTGNKYLIQHSAGSGKSNSIAWTAHQLSRLYDENGEKQFHSVIVVTDRTVLDDQLQDTIYQFEHQDGVVG…
180	VC1769	Streptococcus	Streptococcus suis TL13	>AGL47193.1 Type I restriction-modification system, DNA-methyltransferase subunit M [Streptococcus suis TL13]	MVDIKGKLPLFQANDVNISKDVNLVWSIANTLRGAYRADKYRDVIIPMFVLARLEAALLPTKEKVLAQFQSNPSTPEKIFESLTGYKYYNTSKHTLKNLLNEPDAIKDNFLDYLDGYSKRVKDIIENLKFKEQVDTLASTGRLFTVVKKFSELDLSPSSIDSMRMGYMFEDIIRRFSENEEAGSHYTPREVIALMVNLLLMEADEELFVDNKEIKVLDMAAGTGGMLATAKSYIQQLNPKVNVRLFGQEYLAETYGIGKADMLIRQEESDYFVKTDTLKDPDPFYDKKMNFVIANPPFGQSWGGKDADDGVEQAVKDDQALFESTAGREGRFVNTPTTGDAQLLFHLHALAKLEENGRAAIISNGSPLFSGGTTSGESQVRRYILENDLLEAIVALPGQ…
180	VC1768	Streptococcus	Streptococcus suis TL13	>AGL47194.1 Type I restriction-modification system, specificity subunit S [Streptococcus suis TL13]	MTRMKDSGIEWIGEVPEEWGLKPIKYLVSTPVTDGPHETPTLYDDGIPFLSAESVKNGILDSRYKRGYISETAHKIFSRKVSPQKNDIFIVKSGATTGNVGIVTTDEIFDIWSPLALVRTRSDLANQKFIYYFMLSDAFTKQIQNKWSFGTQQNIGMGVIEKIKLVVPPLDEQTQITNFLDKKVAQLDSVKSLLEEQVKTLEDYRQSLIYETVTKGLDKTVPLKDSGVDWIGQIPEGWNVDRLGFHIYEINEKNIPQKSDFILSLTNKDGVIPYEDKGNQGNNSKDNLLDYKLAYPDTIVANSMNILIGSVGYSNYFGCISPVYYVFKERLGTNLKFVNYIMATQLFQKELRKYANGILEIRLRVSSEDILKRFCAFPSLSDQDKIVSYLDKRTNQINQ…
180	VC1765	Streptococcus	Streptococcus suis TL13	>AGL47198.1 Type I restriction-modification system, restriction subunit R [Streptococcus suis TL13]	MAHFDLTERYDFQQWIITDLETENGFTHRPQSNYNQRLAMDTDILWEFLRATQEDEIDYLLKKLDKEVILNLINQEIIKGGLLFALKSGVYIENKQLKLVYPKPATSFNAKAVKRYEQNRFTVMEEVVYKDKDRIDLVIFLNGLALFAIELKLNSSGQSVDDAIRQLKKRDSKNRLFKFNAGVLASFAVDTLEVYMTTELKEQDTYFLPFNMGKGEGVDQGAGNPHNESGPDTAYFWKEVLTKDSILQLIERFIFLKVDRDKKGKKTLIFPRYQQRRAVNRVLEDMKVNHTDSNYLIQHSAGSGKTNTIAWLAHSLISLHDQEDRNVVDTVLIVTDRIVVDRQLQDAVQAIQHQPGVIKVMDDKATSSDLADALAGNTKIIATTIHKFAQINKSDWMTA…
181	VC1769	Idiomarina	Idiomarina loihiensis GSL 199	>AGM35510.1 Type I restriction-modification system methyltransferase subunit [Idiomarina loihiensis GSL 199]	MNTENYSQTASFIWSVADLLRGHFKQSQYGRVILPFTLLRRLECVLAPNKQKVLEAAKQHQNKPDAVREQLLLRESQNDFYNASSLTLATLSDTQTAEDLISYVQSFSSSAREIFEHFNFEEFVLKLAEADLLYQITQQFGSKIDLSTDNISNYGMGLIFEELIRKFAESSNETAGEHFTPRDCVHAATSLLMTGQEEVLSPNSIITIYDPTAGTGGFLSESEEYIQSISEKVTVKLFGQELNSESYAICKADMMIKSQEVDNIKLGNTLSNDQLAHEKFKYMLANPPFGVDWKASQRVVNDEHKVKGFDGRFGPGLPRVSDGSLLFLLHLVSKMRDTRNGGSRIGIILNGSPLFTGSAGSGESEIRRYLLQNDLVEAIVALPSDMFFNTGISTYIWIL…
181	VC1768	Idiomarina	Idiomarina loihiensis GSL 199	>AGM35511.1 restriction endonuclease S subunit [Idiomarina loihiensis GSL 199]	MNKPIHESETRTVRDLKELLPERWKLIKLKLVCNIETGFAFPSEVFGETGTPVIRITDIKNREINLSEIKRVDDLLLKSKPKRPSVNKGDIIMAMTGATIGKVGYYNSDKPSYLNQRVCRFIPASIDRGYLWHTLNSEIYKKYIELEAFGGAQANISDSQLLNFPAPLPELEAEQQKIAQFLDYETAKIDALIDEQKRLIELLKEKRQAVISHAVTKGLNPDAPMKDSGIEWLGEVPEHWEIKKLKFCSRMLSDKGKDNTNAISLENIENGTGAFIKTESNFDQEGVLFEPLDILFGKLRPYLAKVYLAREHGSALGDILVFRANKDISPEFLFFRLISQEFIRQVDQSSYGSKMPRANPELIKSLQIAVPPIEEQVKVSDYLANLQFNKIMPSVINAS…
181	VC1765	Idiomarina	Idiomarina loihiensis GSL 199	>AGM35512.1 Type I site-specific restriction-modification system, R subunit (helicase) [Idiomarina loihiensis GSL 199]	MADTKERQFQTDILNSLEKDGWLIGSAANYDKANAVYTEDLIDFVKDAYPDRWERFCKSNPGDPEKLLVHAAVKGMTRDGALHVLRHGFKAIGGTIKVCAFRPDHGMNPDTERRYQANRLRVVEEVSYSPHAHEGDYNPRIDLVFFVNGIPTATMELKSEFKQTVEHAKRQYKFDRPVKDPVTRKPEPLLTFKRGALVHFAVSQDEVAMTTKLAGKETFFLPFNLGKEDGAAGNPQSTSENSYATSYLWERLLNKDAWLKVIGRFMHLEVEEKENFDGRTQKKETLIFPRYHQWDVVNQLIDTTRREGPGSKYLIQHSAGSGKSNSIAWTAHQLSSLYADDGSKLFNSIVVVTDRTVLDSQLQNTIRQFEHADGVVRAITRDVGNKSKSEQLAEALQEQ…
182	VC1769	Corynebacterium	Corynebacterium glutamicum SCgG1	>AGN18556.1 restriction enzyme subunit S [Corynebacterium glutamicum SCgG1]	MFNHASFIWSAADLLRGTYKQHQYGNIILPFTVLARLDGVLAPTKQAVLTAIEGLDPDQAPSAGMLRNRAGHDYSFYNRSRHDLASLQDDVDNLEDNLRDYVKAFSRNVRDIFDQYKFDETIIDLANNDLLLEILQHFAKADLRPEAVTNEVMGHIFEELIRKFAEASNETAGEHFTPREVIDLMVTILLDGDADLTTPGVIRSVYDPTAGTGGMLSAADNKIKHFNTHAQVNLLGQEINPESYAICKADMVVKGQPITNIALGNTLTNQAFEDQTFHYALSNPPFGVAWKKDKPAVEREHKFAGYSGRFGPGLPRVSDGSLLFLMHLISKLREPGLQGGAAGRGAIVLNGSPLFTGGAGSGESNIRKWVLDNDYLEAIIGLPTDMFYNTGISTYIWIL…
182	VC1768	Corynebacterium	Corynebacterium glutamicum SCgG1	>AGN18557.1 restriction modification system DNA specificity domain-containing protein [Corynebacterium glutamicum SCgG1]	MSREWIPRLPKDWQHTQIRHLARVFAGGTPDRKKPDFWLNGSIPWLNSGAVNQGKITEPSEYVTELAASTGATRWVRKASVVVALAGQGKTKGMAARTEIDTTLNQSLAAIEPGPRLNYRFLHYWLMANYQNLRGLAGGDLRDGLNLDHIGSVHVPLPSTVKQQEVADYLDRETAEIDAFIQDQERFKKLLLEHREATRSSVIRRAAERQGAPHVRLKFLADVTVGIVVNPSSWYVEEEGVPALRGLNVRPEEISTSELVQISQEGHIAHSKSRLEAGDVVVVRTGQAGAAAVIPEHLHDCNAIDLLIVKPGDTLSSDFLSMYINSDVARGVISAQSVGAIQAHFNVEALRNLPIPYLDLPQQLRLVATWKEESSAVELALRDVETSIQLAQERRSALI…
182	VC1765	Corynebacterium	Corynebacterium glutamicum SCgG1	>AGN18558.1 hypothetical protein C624_04855 [Corynebacterium glutamicum SCgG1]	MSVGAHREVNLQRFVVDHLAAHGWLASKGNEGYDKDRALFVPDLLGWLEETDPDNYHRIVPKDAPEAAVAKGQNRILDRVSKKLGSEEKHGGGTLNVLRKGVDVVGAKKFSLLQMPPANDKNPRLTRRYEQNRLRVVEELVYSTRHGNRLDLTLFVNGIPVATVEIKTEFTQSLDQAMTQYRTQRLPKGEPLLTAGRGALVHFAVTDRRIAMTTRLEGPSTVFLPFNQGHNGGAGNPPSETGHATSYFWEDILDRDTWLTILTKFIYTNHQTKTDPITGKITTTSQIRFPRFHQWRAVSKIAAAAAAEGPGHNYLIQHSAGSGKTDSIAWTAHRLASLHDSEGEKVFDTVFVIADRQVLDRQLQDAVKQLESVPGTFQAIDSGGDGSKTARLTEVLTSG…
183	VC1769	Corynebacterium	Corynebacterium glutamicum SCgG2	>AGN21579.1 restriction enzyme subunit S [Corynebacterium glutamicum SCgG2]	MFNHASFIWSAADLLRGTYKQHQYGNIILPFTVLARLDGVLAPTKQAVLTAIEGLDPDQAPSAGMLRNRAGHDYSFYNRSRHDLASLQDDVDNLEDNLRDYVKAFSRNVRDIFDQYKFDETIIDLANNDLLLEILQHFAKADLRPEAVTNEVMGHIFEELIRKFAEASNETAGEHFTPREVIDLMVTILLDGDADLTTPGVIRSVYDPTAGTGGMLSAADNKIKHFNTHAQVNLLGQEINPESYAICKADMVVKGQPITNIALGNTLTNQAFEDQTFHYALSNPPFGVAWKKDKPAVEREHKFAGYSGRFGPGLPRVSDGSLLFLMHLISKLREPGLQGGAAGRGAIVLNGSPLFTGGAGSGESNIRKWVLDNDYLEAIIGLPTDMFYNTGISTYIWIL…
183	VC1768	Corynebacterium	Corynebacterium glutamicum SCgG2	>AGN21580.1 restriction modification system DNA specificity domain-containing protein [Corynebacterium glutamicum SCgG2]	MSREWIPRLPKDWQHTQIRHLARVFAGGTPDRKKPDFWLNGSIPWLNSGAVNQGKITEPSEYVTELAASTGATRWVRKASVVVALAGQGKTKGMAARTEIDTTLNQSLAAIEPGPRLNYRFLHYWLMANYQNLRGLAGGDLRDGLNLDHIGSVHVPLPSTVKQQEVADYLDRETAEIDAFIQDQERFKKLLLEHREATRSSVIRRAAERQGAPHVRLKFLADVTVGIVVNPSSWYVEEEGVPALRGLNVRPEEISTSELVQISQEGHIAHSKSRLEAGDVVVVRTGQAGAAAVIPEHLHDCNAIDLLIVKPGDTLSSDFLSMYINSDVARGVISAQSVGAIQAHFNVEALRNLPIPYLDLPQQLRLVATWKEESSAVELALRDVETSIQLAQERRSALI…
183	VC1765	Corynebacterium	Corynebacterium glutamicum SCgG2	>AGN21581.1 hypothetical protein C629_04855 [Corynebacterium glutamicum SCgG2]	MSVGAHREVNLQRFVVDHLAAHGWLASKGNEGYDKDRALFVPDLLGWLEETDPDNYHRIVPKDAPEAAVAKGQNRILDRVSKKLGSEEKHGGGTLNVLRKGVDVVGAKKFSLLQMPPANDKNPRLTRRYEQNRLRVVEELVYSTRHGNRLDLTLFVNGIPVATVEIKTEFTQSLDQAMTQYRTQRLPKGEPLLTAGRGALVHFAVTDRRIAMTTRLEGPSTVFLPFNQGHNGGAGNPPSETGHATSYFWEDILDRDTWLTILTKFIYTNHQTKTDPITGKITTTSQIRFPRFHQWRAVSKIAAAAAAEGPGHNYLIQHSAGSGKTDSIAWTAHRLASLHDSEGEKVFDTVFVIADRQVLDRQLQDAVKQLESVPGTFQAIDSGGDGSKTARLTEVLTSG…
184	VC1765	Klebsiella	Klebsiella pneumoniae 500_1420	>AKR92180.1 restriction endonuclease (plasmid) [Klebsiella pneumoniae 500_1420]	MQSAAHQEKHFQQYIIDRLVEQGWKLGDSKFYDTERAVYPEDLESWIKTSGQQEKWDKLERLNGAKTLEVLMDRLDKALEKQGTMQVLRQGFSIAGCGLIEMTEAAPEDKRNAAVIERYQANILRVVPELKYHPAREFAIDLVLFINGLPVATVELKTDFTQSCEAAMDQYRNDRLPYDAKTKRREPLLTFKRGAVVHFAMSDSEIMMATKLDGENTFFLPFNKGRKDESGTVHAGNPPGEIKADGTQEYPVAYFWEAVCQPDAWLRIFHSFVYVEKKDVVDIQGNWSKKETLIFPRFHQWTAVNQMLTDARENGAGMTYLCDHSAGSGKTSTISWTAHDLVKLREDNGDSVFNSVIIVTDRNVLDGQLQDAVKQIDHQFGVIAAIDRQKSSKSKSKQL…
184	VC1768	Klebsiella	Klebsiella pneumoniae 500_1420	>AKR92181.1 restriction endonuclease subunit S (plasmid) [Klebsiella pneumoniae 500_1420]	MSQYKAYTSYKDSGVEWIGQVPEHWEVKRLRHVGRYSNSGVDKKSYEDQQTVELCNYTDVYYNEFISDDMPFMQATASAHEIEQFTLKKGDVIITKDSEDPSDIGIPAFVPHDMPGVVCGYHLTMIRALNDNYGSYIHRSIQSDHTRAHFFVESPGITRYGLNQNTIGNAPVALPPPEEQATIAATLDRETARIDALVEKKIRFIELLKEKRQALITHAVTKGLDPNVKMKDSGVEWIGQVPEHWEVKPFFALVSELNRKNVGLAETNILSLSYGNIIQKPETRNMGLTPESYETYQIVESGEVVFRFTDLQNDKRSLRSAQVTQRGIITSAYMAVKPHSIGSTYFAWLMRSYDLCKVFYAMGGGLRQSLKFEDVRRLPVLIPPVGEQSEITNTINAGT…
184	VC1769	Klebsiella	Klebsiella pneumoniae 500_1420	>AKR92182.1 restriction endonuclease subunit M (plasmid) [Klebsiella pneumoniae 500_1420]	MNEFTGSAASQADFIWKNAEDLWGDFKHTDFGKIILPFTLLRRLECALEPTREAVREAHDAFKDADVELDTILRSTAEYPFYNTSEYSLGTLGSTKTRRNLEDYIALFSDNARAIFEEFEFGNTVIRLEKAGLLYKICQNFAKIDLHPDVVPDRVMSNIYEHLIRRFGAEVNEGAEDFMTPRDIVHLATALLLDPDDALFEASPGLIRTLYDPTCGTGGFLTDAMNHVGDYGNRDKIPPVLVPHGQELEPETHAVCVAGMLIRRLESDPGRDLSKNIRQGSTLSNDQFAGERFHYCLSNPPFGKKWEKDKTAVEAEHKKGELGRFGPGLPKISDGSMLFLMHLASKLELPINGGGRAAIVLSGSPLFNGGAASGESEIRRWLLEDDLIEAIVALPTDLF…
185	VC1765	Klebsiella	Klebsiella pneumoniae UHKPC07	>AKR97651.1 restriction endonuclease (plasmid) [Klebsiella pneumoniae UHKPC07]	MQSAAHQEKHFQQYIIDRLVEQGWKLGDSKFYDTERAVYPEDLESWIKTSGQQEKWDKLERLNGAKTLEVLMDRLDKALEKQGTMQVLRQGFSIAGCGLIEMTEAAPEDKRNAAVIERYQANILRVVPELKYHPAREFAIDLVLFINGLPVATVELKTDFTQSCEAAMDQYRNDRLPYDAKTKRREPLLTFKRGAVVHFAMSDSEIMMATKLDGENTFFLPFNKGRKDESGTVHAGNPPGEIKADGTQEYPVAYFWEAVCQPDAWLRIFHSFVYVEKKDVVDIQGNWSKKETLIFPRFHQWTAVNQMLTDARENGAGMTYLCDHSAGSGKTSTISWTAHDLVKLREDNGDSVFNSVIIVTDRNVLDGQLQDAVKQIDHQFGVIAAIDRQKSSKSKSKQL…
185	VC1768	Klebsiella	Klebsiella pneumoniae UHKPC07	>AKR97652.1 restriction endonuclease subunit S (plasmid) [Klebsiella pneumoniae UHKPC07]	MSQYKAYTSYKDSGVEWIGQVPEHWEVKRLRHVGRYSNSGVDKKSYEDQQTVELCNYTDVYYNEFISDDMPFMQATASAHEIEQFTLKKGDVIITKDSEDPSDIGIPAFVPHDMPGVVCGYHLTMIRALNDNYGSYIHRSIQSDHTRAHFFVESPGITRYGLNQNTIGNAPVALPPPEEQATIAATLDRETARIDALVEKKIRFIELLKEKRQALITHAVTKGLDPNVKMKDSGVEWIGQVPEHWEVKPFFALVSELNRKNVGLAETNILSLSYGNIIQKPETRNMGLTPESYETYQIVESGEVVFRFTDLQNDKRSLRSAQVTQRGIITSAYMAVKPHSIGSTYFAWLMRSYDLCKVFYAMGGGLRQSLKFEDVRRLPVLIPPVGEQSEITNTINAGT…
185	VC1769	Klebsiella	Klebsiella pneumoniae UHKPC07	>AKR97653.1 restriction endonuclease subunit M (plasmid) [Klebsiella pneumoniae UHKPC07]	MNEFTGSAASQADFIWKNAEDLWGDFKHTDFGKIILPFTLLRRLECALEPTREAVREAHDAFKDADVELDTILRSTAEYPFYNTSEYSLGTLGSTKTRRNLEDYIALFSDNARAIFEEFEFGNTVIRLEKAGLLYKICQNFAKIDLHPDVVPDRVMSNIYEHLIRRFGAEVNEGAEDFMTPRDIVHLATALLLDPDDALFEASPGLIRTLYDPTCGTGGFLTDAMNHVGDYGNRDKIPPVLVPHGQELEPETHAVCVAGMLIRRLESDPGRDLSKNIRQGSTLSNDQFAGERFHYCLSNPPFGKKWEKDKTAVEAEHKKGELGRFGPGLPKISDGSMLFLMHLASKLELPINGGGRAAIVLSGSPLFNGGAASGESEIRRWLLEDDLIEAIVALPTDLF…
186	VC1769	Campylobacter	Campylobacter jejuni 32488	>AGQ95842.1 DNA methylase [Campylobacter jejuni 32488]	MEQSQFQPIVNFIWSVADDLLRDVYVKGKYRDVILPMTIIRRIDAVLEPTKDKVLKTYNTYKDEFENLESLLGGKQGNKLGFFNYSRFNLQTLLNDPKNIRINFENYLDCFSENIKDIILKFKFKNQLDTLEESNILFGVIERFCSPKVNFGIEDILDEKGNVIHKGLSNLGMGYVFEELIRKFNEENNEEAGEHFTPREIIELMTHLVFLPVKEQIKQGTWLIYDNACGSGGMLTESKEFITDPEGLIQSKANIYLYGQEINPETYAICKADMLIKGENPERIKFGSTLSNDQQNLQFDFMLSNPPYGKSWENDQKILGVEKKGLNSTCNDPRFSVGITSKSDGQMMFLLNMLSKMKFDTPLGSRIASVHNGSSLFNSDSGMVAIRKHIIENDYLEAI…
186	VC1768	Campylobacter	Campylobacter jejuni 32488	>AGQ95843.1 type I restriction endonuclease subunit S [Campylobacter jejuni 32488]	MKNFKESGIEWLGEIPEHWEVVKINKIVTFVNGYAFENFDFNPIFEIPVIRIGDMQKEKILYDNCLKTKEKEKLKQFLISNNDILIALSGATTGKIAFCDTDNKAYINQRVAIVRSKLKLVKYYFLTRGFSLLIELACNGSAQPNISTKEIGEFKIPLPPLKEQEQIANFLDEKCKKIANFIEKKEKLITLLKEQKQALINETITKGLDKNINFKDSGIEWLGEIPQHWEVKKLKMLFTLGNGLNITKADFVSYGIPCVSYGEIHSKYPCRLNTTIHTLPFVSKTYLADKPQSLLQKGDFVFVDTSEDIEGSGNFTSIQSDTPIFAGYHTIILKYKGKINSLYFSFLFDSIFTRNQIRKEVCGVKVFSITKSILKEVQCLIPPLKEQEQIANFLDEKCE…
186	VC1765	Campylobacter	Campylobacter jejuni 32488	>AGQ95845.1 DEAD/DEAH box helicase [Campylobacter jejuni 32488]	MTNYQEKDLENFIESYLLENHAYIKRTNENYDKNLCLDVELFENFLQATQSVALEELKKRCGQNYKKELFDRIFSQIKTKGIVKALQGYVEIKGIKIYLAFAKPNTNANEESVKKYEQNSLSIIRQLHYSTQNKNSLDIVIFLNGLPLITIELKNHFTGQNVFHAIKQYKKDRNPKEAIFNYTIVHFALDHDLCYMSTKLDQDATIFLPFNLGLNNGSGKIGLANGAGNPPSDGIKTAYLWEKIFKKDTLLNLFFNFVQVVKKKNEEIIIFPRYHQFDVVEKLLAHAKENGTGQRYLIQHSAGSGKSNSISWLAHNLVSLHRLEKNIFDSIIVVTDRKVLDSQIRENVKSFSQTKNLVEAITHGSKQLKNALEEGKKIIITTIQKFPFILDEIKTLKSK…
187	VC1769	Alteromonas	Alteromonas mediterranea UM7	>AGP96692.1 N-6 DNA methylase [Alteromonas mediterranea UM7]	MDHSVHNKLISFIWNIADDCLRDVYVRGKYRDVILPMVVLRRLDTLLEPTKEAVLEEVKFQKEEMQATELDDEPLKAASGYVFYNTSKWTLKSLFNTATNNQQILLANFEEYLLGFSDNVKEIIECFNLKSQIRHMASKQVLLDVVEKFVSPYINLTHETVEDPDGNKMPALTNLGMGYVFEELIRKFNEENNEEAGEHFTPREVIELMTHLVFDPVKDQLPLTMTVYDPACGSGGMLTESQNFIEEKYPNDSRDVYLYGKEINDETYAICKSDMMIKGNNPENIKVGSTLSTDEFAASRFDFMLSNPPYGKSWASEQKHIKDGSDVIDPRFKVSLKDYWGNLEVVDATPRSSDGQLLFLMEMVNKMKDPSVSPLGSRIASVHNGSSLFTGDAGGGESN…
187	VC1768	Alteromonas	Alteromonas mediterranea UM7	>AGP96693.1 type I DNA specificity S subunit [Alteromonas mediterranea UM7]	MERLALMPKYDDYVDSGVEWLGRVPASWELTRLGTRFNERRSKVSDIDYPALSVTKKGVLPQLDNAAKTKDGDNRKLVKEGDFVINSRSDRKGSSGVSDRDGSVSLINIVLKPKGIHPKFSEHLLKSHAFIEEYYRVGRGIVADLWTTRYDEMRTITISVPSLEEQTRIANFLDKKTAQIDDAIAIKEQQINLLKERKQIIIQQAVTQGLDPNVPMKDSGVDWIGEIPEHWEIKPLKHILKLKNLKIEAGKSNLEYLGMECVNSFDGTKNEIKSEADGLSTFFQVGDILFGKLRPYLAKVYVADFEGVCSTEFLVYEVKRGSNAFFSKLMLSNGFISVVDASTYGSKMPRASSDFIGNLNIVNPPFEEQIKISSFIDKQNELFDMNISLQKAQIEKLKE…
187	VC1765	Alteromonas	Alteromonas mediterranea UM7	>AGP96695.1 type III restriction enzyme, res subunit [Alteromonas mediterranea UM7]	MVSQTNEQALESAIDERFFWQFLQKTQEEELAKLQKNNSSDWQRKLLERFDRLIKKHGILHLLKKGLSVDDAHFNLLYPAPLASSSEKVKQNFADNVFSCTRQVRYSMANPLQEIDMVLFINGIPLITLELKNAWTGQTARYHGQKQYRDDRDAAQALLTFGRCLVHMAVDTDEVYMTTKLSGGSTFFLPFNKGHNLGQGNPPNPTGHKTAYLWQEVFTKESLANIIQHFVRLDGSSKDPLPKRTLFFPRYHQLDVVRKLVDHAAQYGVGQTYLIQHSAGSGKSNSITWAAYQLIETYPASSDVAGGKSLEQPLFDSVIVVTDRRLLDKQLRDNIKEFSEVKNIIAPANKSSELKQALENGKKIIITTIQKFPFIIDGIADLSDKRFAVIIDEAHSSQS…
188	VC1769	Alteromonas	Alteromonas mediterranea UM4b	>AGQ01028.1 N-6 DNA methylase [Alteromonas mediterranea UM4b]	MDHSVHNKLISFIWNIADDCLRDVYVRGKYRDVILPMVVLRRLDTLLEPTKEAVLEEVKFQKEEMQATELDDEPLKAASGYVFYNTSKWTLKSLFNTATNNQQILLANFEEYLLGFSDNVKEIIECFNLKSQIRHMASKQVLLDVVEKFVSPYINLTHETVEDPDGNKMPALTNLGMGYVFEELIRKFNEENNEEAGEHFTPREVIELMTHLVFDPVKDQLPLTMTVYDPACGSGGMLTESQNFIEEKYPNDSRDVYLYGKEINDETYAICKSDMMIKGNNPENIKVGSTLSTDEFAASRFDFMLSNPPYGKSWASEQKHIKDGSDVIDPRFKVSLKDYWGNLEVVDATPRSSDGQLLFLMEMVNKMKDPSVSPLGSRIASVHNGSSLFTGDAGGGESN…
188	VC1768	Alteromonas	Alteromonas mediterranea UM4b	>AGQ01029.1 type I DNA specificity S subunit [Alteromonas mediterranea UM4b]	MERLALMPKYDDYVDSGVEWLGRVPASWELTRLGTRFNERRSKVSDIDYPALSVTKKGVLPQLDNAAKTKDGDNRKLVKEGDFVINSRSDRKGSSGVSDRDGSVSLINIVLKPKGIHPKFSEHLLKSHAFIEEYYRVGRGIVADLWTTRYDEMRTITISVPSLEEQTRIANFLDKKTAQIDDAIAIKEQQINLLKERKQIIIQQAVTQGLDPNVPMKDSGVDWIGEIPEHWEIKPLKHILKLKNLKIEAGKSNLEYLGMECVNSFDGTKNEIKSEADGLSTFFQVGDILFGKLRPYLAKVYVADFEGVCSTEFLVYEVKRGSNAFFSKLMLSNGFISVVDASTYGSKMPRASSDFIGNLNIVNPPFEEQIKISSFIDKQNELFDMNISLQKAQIEKLKE…
188	VC1765	Alteromonas	Alteromonas mediterranea UM4b	>AGQ01031.1 type III restriction enzyme, res subunit [Alteromonas mediterranea UM4b]	MVSQTNEQALESAIDERFFWQFLQKTQEEELAKLQKNNSSDWQRKLLERFDRLIKKHGILHLLKKGLSVDDAHFNLLYPAPLASSSEKVKQNFADNVFSCTRQVRYSMANPLQEIDMVLFINGIPLITLELKNAWTGQTARYHGQKQYRDDRDAAQALLTFGRCLVHMAVDTDEVYMTTKLSGGSTFFLPFNKGHNLGQGNPPNPTGHKTAYLWQEVFTKESLANIIQHFVRLDGSSKDPLPKRTLFFPRYHQLDVVRKLVDHAAQYGVGQTYLIQHSAGSGKSNSITWAAYQLIETYPASSDVAGGKSLEQPLFDSVIVVTDRRLLDKQLRDNIKEFSEVKNIIAPANKSSELKQALENGKKIIITTIQKFPFIIDGIADLSDKRFAVIIDEAHSSQS…
189	VC1765	Cycloclasticus	Cycloclasticus zancles 78-ME	>AGS40766.1 Type I restriction enzyme, R subunit [Cycloclasticus zancles 78-ME]	MVSQTNEQALEAAIETALVGSCLEERKNQVKEVIPDYGNKYYQPGSPIDFNKQYALDERFFWAFLEKTQEDELEKIKRNNPNDWQRKIYERFDRLIKKHGILHLLKKGLSVDDAHFNLMYPAPLASSSEKVKQNFSENLFSCTRQLRYSQANPLQEIDMVLFINGIPLITLELKNAWTNQTARYHGQKQYREDRDTNQPLLNFGRCLVHMAVDTDEVYMTTKLAGKATFFLPFNKGHNLGQGNPPNQTGHKTAYLWEEVFTKESLANIIQHFVRLDGSSKDPLNKRTLFFPRYHQMDVVRKLVNDASENGVGQTYLIQHSAGSGKSNSITWAAYQLIETYPANEGVQGSRGLDQPLFDSVIVVTDRRLLDKQLRDNIKDFSEVKNIVAPAHKSSELKSA…
189	VC1768	Cycloclasticus	Cycloclasticus zancles 78-ME	>AGS40769.1 Type I restriction enzyme, S subunit [Cycloclasticus zancles 78-ME]	MTNLSGANLNNGSAVGSQSEGRDSPSNALAAIPKYQAYKDSGVAWLGELPRQWDAIKMKYLYRDTSVKNKASETLLSVTQTQGVVPREWVENRMVMPSGNLASFKFIKKGDFAISLRSFEGGLEYCHHDGIISPAYTVLKAKHSLLCSGYYKYLFKSQAFISELQTSVVGIREGKNISYEELRYSLLPIPKPQEQFSIANFLDQKTAQIDEAIAIKEKQIALLKERKQIIIQKAVTQGLNPNVPMKGSGVDWMGKVPKHWKVKKLRYLGNTQNGISAGAEYFGEGFPFVSYGDVYKNRVLPSYVKGLAKSSSGDQKLYSVLSGDVFFTRTSETVDEIGFASICFEAIDRATFAGFLIRFRTLSTELTKEFSKYYFNAPMMREYFVTEMNLVIRASLSQE…
189	VC1769	Cycloclasticus	Cycloclasticus zancles 78-ME	>AGS40770.1 Type I restriction enzyme M protein [Cycloclasticus zancles 78-ME]	MDHSVHNKLVSFIWNIADDCLRDVYVRGKYRDVILPMVVLRRLDTLLEPSKQAVLDEVKFQKEDMNATELDDEPLKAASGQVFYNVSKWTLKSLFSTATNNQQILLANFEEYLNGFSDNVKEIIERFELLSKIRHMAGKDVLLDVLEKFVSPHINLTPNQVEDPDGNKLPALTNLGMGYVFEELIRKFNEENNEEAGEHFTPREVIELMTHLVFDPIKDDLPLTMSVYDPACGSGGMLTESQNFIEEKYPASASSQVQRDIYLYGKEINDETYAICKSDMMIKGNNPENIKVGSTLSTDEFASDRFDFMLSNPPYGKSWASEQKNIKDGGEVIDPRFKVELTDYWGNKETADATPRSSDGQLLFLMEMVSKMKSPSTSPMGTRIASVHNGSSLFTGDAG…
190	VC1765	Pseudomonas	Pseudomonas syringae USA011	>QGG74400.1 DEAD/DEAH box helicase [Pseudomonas syringae USA011]	MANSKEAQFQQHIIYTLAAQGWLVGKASGYDSRTALYTEDVLGYFKDAWPERWDKFAKANPNNSDELMVQKLVRELEQSGTLDVLRHGFKLPAVKVELCSFQPDHGMNPDTLKRYQCNRLRVVPEVSYSPHVREAGSNGQSYNPRLDLVLFVNGIPTATLELKSEFKQSVENAKRQYRYDRPVNDPLTRKPEPLLTFKRGALVHFAVGQNEVAMTTKLAGKDTFFLPFNLGTEEGGAGNPMPADDNQYATSYLWHRLLQPDAWLKVLGRFLHLEKKTSEGFDGTPVTKETMIFPRYHQWEVVNQLINTTRAEGPGKRYLIQHSAGSGKSNSIAWTAHQLASLYDDAGQRLFNSVIVITDRTVLDKQLQDTIYQFEHAQGVVKQINRETSSQSKSEQLAE…
190	VC1768	Pseudomonas	Pseudomonas syringae USA011	>QGG74401.1 restriction endonuclease subunit S [Pseudomonas syringae USA011]	MSFPSYPTYKDSGVEWLGEVPQSWSVYSIKRTVDGCINGLWGDEPDGENDIAVIRVADFERSFSTVGLDKLTYRSITPKERQSRLIKSGDLLIEKSGGGEKTLVGCVVLFTHEFDAITSNFVARMRPLAEFDSQFLCYAFSNLYHGRVNYPSVKQVTGIQNLDAESYLQERFCFPTRVEQTQIARFLNHETARIDALIEEQQRLIELLKEKRQAVISHAVTKGLDPTVPMKESDVEWLGEVPAHWKTNALNKLTVKITNGYVGPTRDILVESGVPYVQATHIKKGVVTFDDAYFVTPEWSMKMKKSILQEDDVLIVQTGAGTGDVGVVSARESGYNCHALIILQTEKSMLSGTYLGQVLQSRFGQSVLFSIRTGGMHPHLNCGEVKFVKIPVPPLKEQE…
190	VC1769	Pseudomonas	Pseudomonas syringae USA011	>QGG74402.1 N-6 DNA methylase [Pseudomonas syringae USA011]	MNMENHSQTAAFLWSIADLLRGDFKQSQYGRIILPFTLLRRMECVLTPTKDEVIKQTFAQEGRPDTVREMILLRAAGQQFFNASPLSLGTLSDTQTAADLMSYVQAFSKDAREIFEHFHFEDFVQQLETANLLYQVVQRFAATDLSPEFISNFGMGIIFEELIRKFAESSNETAGEHFTPRDIVHLTTSLVITNQDHKLAPNSIVTIYDPTAGTGGFLSEGDEYIQSISEKVSVSLHGQELNPESYAICKADMLIKGQDVASIKLGNTLSNDQLADKRFDFMLSNPPFGVEWKKVQKQITDEHSHKGFDGRFGPGLPRVSDGSLLFLLHLVSKMRDPRDGGSRIGIILNGSPLFTGGAGSGESEIRRYLLQNDLVEAIIALPTDMFYNTGIATYVWILS…
191	VC1765	Pseudomonas	Pseudomonas syringae CC457	>WKF05149.1 DEAD/DEAH box helicase family protein [Pseudomonas syringae CC457]	MADSKEAQFQQDIIDALAALGWLVGTASGYDRRTALYTEDVLGYFKDAWPERWDKFAKANPNDPDGVLVQKLVRELEQSGTLDVLRHGFKLPAVKVELCSFQPDHGMNPDTLKRYQCNRLRVVPEVSYSPHARDAASGWQSYNPRLDLVLFVNGIPTATLELKSEFKQSVENAKRQYRQDRPVKDPLTRKPEPLLTFKRGALVHFAVGQNEVAMTTKLAGTDTFFLPFNLGSAEGGAGNPMPEDDSQYATGYLWQCLLQPDAWLKVLGRFLHLEKKTSEGFDGTPVTKETMIFPRYHQWEVVNQLINTTRAEGPGKRYLIQHSAGSGKSNSIAWTAHQLASLYDDAGQRLFNSVIVITDRTVLDKQLQDTIYQFEHAQGVVKQINRETSSQSKSEQLAE…
191	VC1768	Pseudomonas	Pseudomonas syringae CC457	>WKF05150.1 restriction endonuclease subunit S [Pseudomonas syringae CC457]	MSFPSYPTYKDSGVEWLGEVPQSWSVYSIKRTVDGCINGLWGDEPDGENDIAVIRVADFERSFSTVGLDKLTYRSITPKERQSRLIKSGDLLIEKSGGGEKTLVGCVVLFTHEFDAITSNFVARMRPLAEFDSQFLCYAFGNLYHGRVNYPSVKQVTGIQNLDAESYLQERFCFPTRVEQTQIARFLNHETARIDALIEEQQRLIELLKEKRQAVISHAVTKGLDPTVPMKDSGVKWLGEVPAHWKVSKLGHYAQILTGFPFPSASFSHDESDVRLLRGANIGVGSLKWIDTVYWSLSEGDSLSSYLMGEGQIVLGMDRPWISEGMRIARVTKEDMPCLLLQRVAAISPSAELDDEYLFCLLASELFKAYVEPDLTGVSVPHISPEQIMSFQISVPEIG…
191	VC1769	Pseudomonas	Pseudomonas syringae CC457	>WKF05151.1 class I SAM-dependent DNA methyltransferase [Pseudomonas syringae CC457]	MNMENHSQTAAFLWSIADLLRGDFKQSQYGRIILPFTLLRRMECVLTPTKDEVIKQTFAQEGRPDTVREMILLRAAGQQFFNASPLTLGTLSDTQTAADLMSYVQSFSKDAREIFEHFHFEDFVQQLATANLLYQVVQRFAVAPLEPERISNFGMGIIFEELIRKFAESSNETAGEHFTPRDIVHLTTSLVITDQDHKLAPNSIVTIYDPTAGTGGFLSEGDEYIQSISEKVSVSLHGQELNPESYAICKADMLIKGQDVASIKLGNTLSNDQLADKRFDFMLSNPPFGVEWRKVQKQITDEHSHKGFDGRFGPGLPRVSDGSLLFLLHLVSKMRDPRDGGSRIGIILNGSPLFTGGAGSGESEIRRYLLQNDLVEAIIALPTDMFYNTGIATYVWILS…
192	VC1769	Bacillus	Bacillus velezensis UCMB5033	>CDG28667.1 putative type I restriction-modification system DNA methylase (HsdM) [Bacillus velezensis UCMB5033]	MINFQDKVSFIWSIAEILRGPYKPEDYGEIILPLAVLRRFDCVLESTREEVLVKAEQYPNMTDEAREQILNRVSKQNFHNISKYDFNKLLTDADNIADNLRDYINGFSKVARDIMEHFDFDRQIDKLDQNDLLYLTIKRFSEIDLHPETVSNIEMGYVFEELIRRFNEYAEAGDHYTPREVIRLMTHLLFLHDDASILTKPGLTQTLYDCAAGTGGMGSVAQEYLLNQNPTAHLEFFGQEINPESYAICKADLLIKGEDARNIRLGNTLSNDQFPHDTFDYLISNPPYGVDWKSYEKAIKNEHEKQGFDGRFGPGTPRTSDGQLLFLMHLISKMKPVTVENPQGSRLAIIMNGSPLFTGDAGSGESEIRKYVLENDLVEGIVALPNDLFYNTGIATYIW…
192	VC1768	Bacillus	Bacillus velezensis UCMB5033	>CDG28668.1 conserved protein of unknown function [Bacillus velezensis UCMB5033]	MSRELKDSGVEWIGKIPANWSVEKIKYTTYVKGRIGWQGLKSDEFTDEGPYLVTGKDFIGKNVNWESCHHISRERYHEAPPIQLKENDLLITKDGTIGKTAIVRDMPDKAILNSGIFVTRSAKYEVDFMYWMLNSQVFDKYIKFFETGSTIKHLYQETFENFSYPLPTRLEQKKISLFLNRKIKLVDEVIKNKGNMMTLLEKQGQSIITEAVTKGLNPNVKMKDSGVEWIGEIPEHWEVTKIKYTTYVKGRIGWQGLKSDEFIDEGPFLVTGTDFLQGYVNWDTCYHISEKRYNEAPPIQLQENDLLITKDGTIGKLAIVKEMPYKAILNSGVFVTRPFHNKYLSKYMYWLLSSAIFDKYIKFMETGSTIKHLYQETFVNFSYPIPSTVEQTEILNYLD…
192	VC1765	Bacillus	Bacillus velezensis UCMB5033	>CDG28669.1 putative type I restriction-modification system (HsdR) [Bacillus velezensis UCMB5033]	MAIDTTETGFETNIELALIANGYKKRVLGGAASSSFKQHAIDVEELFAFLEDTQEKRMRTLEKSYGPTYKEQVLKRIKDQLHKQGLVECLRKGIKDRGVTLQLAYNQPPTDMNKTLNEQYRKNRFNVARQVFYSDKHNNSLDMVLFLNGLPLVVMELKNPLTNQTVEDAMKQLKNDRDPREQLFKFNERVAVYFAVDPDEVFMTTKLNKGKTYFLPFNKGNNGGKGNPLTYGDNYRTHYLWEDILAPDSLLDIIYRFIFIKKDDIKDSNGETIGERQMLIFPRFHQLDVVRKLEADVAQKLVGQNYLIQHSAGSGKTNSISWLAHRLAKLHNEENESIFSSVIVITDRRVLDKQLQDAVYQLEHKAGMVEPVDKNSEQLARAINSETRIIITTLQKFPF…
193	VC1765	Aeromonas	Aeromonas veronii Hm21	>QMS74747.1 type I restriction endonuclease subunit R [Aeromonas veronii Hm21]	MDNKAREKAFQDHIIEQLAASGWLVGESAHYDKERALYPEDLIAFVQESQPEGWQKYCKTYGEEPERHLLNAVVRALESDERGTLWLLRHQVEDRGHRLAVATFKPDHDLNPELVERYAKNRLRVVPELVYSPHGYDGRLDLTLFLNGIPVATLELKSCFKQSLENAKQQYRFDRPLVTAGKREPLLAFRRGALVHFAVNQFEVAMTTRLAGADTFFLPFNRGTAKGGAGNDQPETGYASEYLWQEIFAPETFLNILGRYLHLQVKHEEDALGRLKKKETMIFPRYHQWKVVETLLATLSQEGSGQKYLIQHSAGSGKSNSIAWLTHQLASLRRDGDKLFNSVIVVTDRTVLDSQLQETIAQFDHASGVISRINREEGDGSKSAQLAEALTSGTPIIIV…
193	VC1768	Aeromonas	Aeromonas veronii Hm21	>QMS74749.1 restriction endonuclease subunit S [Aeromonas veronii Hm21]	MSQAVATQQKELAGKYHPYPKYKDSGVEWLGDIPNEWLTIPVGRLFSRIKRTGHSEKELLSVYRDYGVIPKSSRDDNNNKESDDLAPYQLVRPNDLVMNKMKAWQGSIAVSEYEGIVSPAYFVYEPSNKLFELAHPRYVHYLLRNPIYITQYMSRSKGIRVNQWDLDPDEFKLIELLLPSKQEQSKIFEFLDYETAQIDRLIAQQQRLIELLKEKRQAVISHAVTKGLNPDAPMKNSGVEWLGQVPEHWEVAKLRRFILEHRQGYYTTDPYVDEGIKLLRITDLRELGHIDVSSCPLVPNIPSVMNFKLKEGDVVFARTGGAGSFGIIDELECDIVYASYLIRFRFNSKHLTPSYLRFLLLSDSLQLSLKQNIHGGVNQNIHAEDIKDAIICVPPINEQ…
193	VC1769	Aeromonas	Aeromonas veronii Hm21	>QMS74750.1 SAM-dependent DNA methyltransferase [Aeromonas veronii Hm21]	MTTNISSLANLIWSVADLLRGDFKQSQYGRIILPFTVLRRLECVLAPTRDKVLATAESTKAMPELARHKLLLNAAGQSFYNTAKLTLDNLGEKQIGDNLDAYVRGFSREAFEVFEHFNFAASIDLLEDADLLYKVVRNFANVDLSPETVDNYHMGLVFEELIRKFAESSNETAGEHFTPRDIVRLTTSLVFAADDEALTTAGVVRTIYDPTAGTGGFLSCGMEYLHELNPAARLATFGQELNPESFAICKADMLIKGQDISNIKLGNTLSDDQLPQEKFDYCLSNPPFGVDWKKVEKQVRDEHLLKGHSGRFGAGLPRVSDGSLLFLQHLIAKMKPEGARIGIILNGSPLFTGGAGSGESEIRRYILEHDLLDTLVALPTDMFYNTGIATYIWVLSNHK…
194	VC1769	Klebsiella	Klebsiella pneumoniae CG43	>AGX41061.1 N-6 DNA methylase [Klebsiella pneumoniae CG43]	MHKKQQDQSQIKWVSDFIWNIADDRLRDVYVRGKYRDVILPFTVLRRLDAVLESTKEAVLERKKFLDAHKVVEQDGALRMAAGQAFYNVSDFTLTKLKASAAGQRLRDDFIAYLDGFSPNVQEILSKFNFRNQIQKLVDSQVLGYLIDDFLDPKINLSPLPVKDADGRIRLPALDNHGMGTVFEELIRRFNEENNDQAGEHFTPRDVVQLMAKLLFLPVADRIESSTYSLYDGSCGTGGMLTVAEDALLELAEEYGKDVSIHLFGQEISDETYAICKADLLLKGEGEEAENIVGGADKSTLSADQFSSREFDFMISNPPYGKSWKTDLERMGGKKEFSDPRFIVNHGGDAEFKLITRSSDGQLMFLVNKLQKMKHNTPLGSRIALVHNGSALFTGDAGQ…
194	VC1768	Klebsiella	Klebsiella pneumoniae CG43	>AGX41062.1 restriction endonuclease subunit S [Klebsiella pneumoniae CG43]	MMAETKRYPAYRAARMRWLPPVPEHWNEQRAKTFFHEVDERSKTGHEELLSVSHITGVTPRSQKNVTMFKAASYVGSKLCRPGDIVINTLWAWMAALGTSKHAGIVSPAYGVYRPHSADSFNPVYLDYLLRTRVYVAEYIGRSTGIQSSRLRLYPNQFLDIPLLQPPRAEQDQVVAYLRAKDAHIARFIKAKRDLIALLTEQKLRLIDHAVTHGIDASVKLKPSGIEWMGEVPQHWSVVRLKWVCRFTYGDSLSDANRRQGNVPVFGSNGPVGMHDTSNSMGPCIVIGRKGSFGKVNYSESDLFAIDTTYFVDRRCTKANIRWLYYLLVWCRLDRISKDSAVPGLDRTDALNTLVPLPDGAEQERIAKQLDIETAEVNGAIAKVEDEIKLIREYRDRLI…
194	VC1765	Klebsiella	Klebsiella pneumoniae CG43	>AGX41063.1 DEAD/DEAH box helicase [Klebsiella pneumoniae CG43]	MAKTDTSERGFEARIVRRLTGVSQPEYNHDLSLTDFAATHNGYVQGQAKDYNRDVALDVVQLLAFLHTTQPDAVETLELSVEGIKRTQFLHRLQGEITKRGVVDVLRKGISHGPVHLDLYKWLPTPGNPAAAEAFNKNIFSVTRQLRYSNDCGNELDMVIFINGLPVLTFELKNSLTKQTLADAIVQYQTTREPRELLFQLGRCVAHIAVDDVEAAFCTELKGKTSWFLPFNQGWNSGAGNPPNPNGLKTDYMWKSVLTRESLANIIESFAQVVEEEEIDAKGKKRKKRKQIFPRYHQLRTVRALLRRARADGVGNRYLIQHSAGSGKSNTIAWLAHQLVELRTAANPLTTQFDSIIVITDRRALDTQIARTIKGYDHVASIFGHSDNAQELRSFLQKG…
195	VC1769	Symbiobacter	Candidatus Symbiobacter mobilis CR	>AGX87396.1 type I restriction enzyme subunit M [Candidatus Symbiobacter mobilis CR]	MAETTGTASTLADFIWKNAEYLWGDFKHTDFGKIILPFTLLRRLECVLEPSRQEVLNSHATFRDSGIHLDVILRQATRYPFYNTSKYALGNLGSGKTAQNLLDYISHFSDNARVIFDQFDFSNTVSRLNKAGVLYKICQNFAKVDLHPNEVPDRVMSNLYEHLIRRFGAEVNEGAEDFMTPRDVVHLATSLLLDPDDAFFASHPGLIRTLYDQTCGTGGFLSDAMNHVADHSSHYKVPPVLVPYGQELEPETHAVCLTAMLLRTLETDPGRDLSKNIKLGSTLSADHFKGERFHYSVSNPPFGKKWEKDADAVNLEHKEKKYEGRFGPGLPRINDGSMLFLMNLASKMELPANGGGRAAIVLSGSPLFNGGAGSGESEIRRWLLENDLVEAIVALPTEI…
195	VC1768	Symbiobacter	Candidatus Symbiobacter mobilis CR	>AGX87397.1 type I restriction enzyme subunit S [Candidatus Symbiobacter mobilis CR]	MSHYKPYPAYKESGVEWIGQVPEHWGVKPIYSVASLRNGFPFKAELFRKEGAKSNRILRIRDISGDDEAIYSDEPSPKMAEIKSGDILIGMDGDFNVHLWERGNAKLNQRMCAVNGNTNEISYFLSHSVAIPLKMVNDLAYATTVKHLSSYEVLHTRVPIPPQEELKFINQTLNRETTRIDTLISKKTRFIELLKEKRQALITQAVTKGLDPNVKMKDSGVEWIGEVPEHWQVARIKRHAKIRTERRNDISSGVIYIGLEDVESKSGKYKPISRNSRQSEDSTVGVFYKDDVLYSKLRPYLRKSIVTKMDGTCSTEFLVLKTNNTNPRWLNQWLLTTEVTHQIEAGCEGAKMPRADWEHVASIEMPAPNEEEQVRILVALDRETTRIDTLIEKSKLSID…
195	VC1765	Symbiobacter	Candidatus Symbiobacter mobilis CR	>AGX87400.1 type I restriction enzyme subunit R [Candidatus Symbiobacter mobilis CR]	MTSADTAHQEKHFESYVISKLAAQGWKVGETSQYDTERALYPEDVVAWLQATQKAKWDKLCKDNGDRAQNLLLDKVASALDKHGTVQVLRQGLPIAGCGHIDLSEAAPEDKRNEDVLKRYAANILRVVPQLQYHPSRKLAMDLVLFINGLPVATVELKTDFTQSAESAMEQYRTDRLPYDPKSKRKEPLLTFKRGAVVHFAMSDSDIQMATKLDGANTFFLPFNQGNAGHAGNPARADKEYPVAYFWEQICQPDAWLRVFHSFVYVEKKDVVDLKGNWSKKETLIFPRFHQWAAVNGMIADAYKNGPGLSYLCDHSAGSGKTSTISWTAHDLVKLRKDNGEAIFSSVIIVTDRTVLDGQLQDAVKQIDHQFGVIAAIDRQKSSKSKSEQLAEAMRTGVP…
196	VC1765	Symbiobacter	Candidatus Symbiobacter mobilis CR	>AGX88615.1 type I restriction enzyme subunit R [Candidatus Symbiobacter mobilis CR]	MKPTDTSEKGLEQLIVRHLAGISEHPQTEDSLAEEAEAVYPPGGYVLGRAADYNRDVALDVAQLLAFLQATQPKAVDTLELTADGIQRTQFLHRLQGEITKRGVVDVLRKGVSHGPIHVDLYKLLPTPGNAAAADAFGKNIFSVTRQVRYSNSTGNDGGNELDMVIFINGLPVLTFELKNSLTKQTLADAIVQYQTTRSPQELLFQLGRCVAHFAVDDVEVAFCTELKGKASWFLPFNQGWNSGAGNPPNPDGLKTDYLWKQVLAHESLANIIESYAQMVEEEEADASGKKRKKRKQIFPRFHQLRTVRALLRRAYTDGVGKRYLIQHSAGSGKSNTIAWLAHQLVELRRKDDPDGSTPSAQFDSIIVITDRRALDTQIARTIKGYDHVAAIFGHSDNA…
196	VC1768	Symbiobacter	Candidatus Symbiobacter mobilis CR	>AGX88617.1 type I restriction enzyme subunit S [Candidatus Symbiobacter mobilis CR]	MRWLPAVPEHWNEQRAKTFFREVDERSKTGQEELLSVSHLTGITPRSQKNVTMFKAASYVGSKLCRPGDIVINTLWAWMAALGASRHVGIVSPAYGVYRPHRADSFNPAYLDYLLRTRAYVAEYIGRSTGIRSSRLRLYPNQFLDIALLQPPHPEQDQIVAYLRVQDAHIARFIKAKRDLIKLLTEQKLRIIDHAVTHGLDPSVTLKPSGIEWLGEVPEHWEVVFIKHVVDVRFSGVDKHSHDDETPVRLCNYTDVYKNDRITGDMDLMRATATRAEIARLTLKAGDVILTKDSETPDDIGVPAWVPEDLPGVVCAYHLGLLRPEPDRVLGEFLFLAIGSTRTAQQFHVLATGVTRFALGKHDVKNTVIALPPVSEQQALCRCITNECQPLDDTIARTE…
196	VC1769	Symbiobacter	Candidatus Symbiobacter mobilis CR	>AGX88618.1 type I restriction enzyme subunit M [Candidatus Symbiobacter mobilis CR]	MQKKQQQDQSQIKWISDFIWNIADDRLRDVYVRGKYRDVILPFIVLRRLDAVLEATKGAVLERKKFLNTHKVAEQDSALRMAAGQAFYNVSEFTLAKLKASAAGQRLRDDFIAYLDGFSPNVQEILTKFNFRNQIQKLVDSHVLGYLIEDFLDPEVNLAPLPVKDADGRIKLPALDNHGMGTVFEELIRRFNEENNEEAGEHFTPRDVVQLMAKLLFLPVAECIESSAYWLYDGSCGTGGMLTVAEEALHELAEQHGKEVSIHLFGQEISDETYAICKADLLLKGEGAEAENIVGGADKSTLSADQFRSRKFDFMISNPPYGKSWKTDLDRMGGKKEFNDPRFIVSHAGNAEFKLLTRSSDGQLMFQVNKLQKMKHGTKLGSRIALVHNGSALFTGDAG…
197	VC1769	Acinetobacter	Acinetobacter baumannii DU202	>AOP62489.1 hypothetical protein DU202_01321 [Acinetobacter baumannii DU202]	MTNNNFSQIASFIWSVADLLRGDFKQSQYGRIILPFTLLRRLECVLEESKAAVLAEHEKVSKLNLPEEAQEKLLLRATNGLAFFNTSPMDLSKMGQSDIKANLSTYVQSFSKDAREIFEYFNFIEFVGLLDDANLLYKVVQKFATTDLSPKNVSNHDMGLVFEELIRRFAEGSNETAGEHFTPRDIVRLTTALVFMEDDDVLTKDGIIRTIYDPTAGTGGFLSSGMEYLHELNPNAVMRAFGQELNPESYAICKADMLIKGQDVSRIKLGNTLSNDQLSVDQFDYMLSNPPFGVDWKKIEQDIKDEHEQKGFDGRFGAGLPRVSDGSLLFLMHLISKMRDASSTESGSRIGIILNGSPLFTGSAGSGESEIRRYILEADLLEAIIALPNDMFYNTGIAT…
197	VC1768	Acinetobacter	Acinetobacter baumannii DU202	>AOP62490.1 Type I restriction modification DNA specificity domain protein [Acinetobacter baumannii DU202]	MAKYQAYAEYKDSGVEWLGVVPSHWIITTLKRYCYVKGGFAFSSDAFIDTGYPVIRIGDIKTDGSINLENCKYIPESLAVNSRDYLVEKNQLLMAMTGATIGKAGLYTSNQPAFLNQRVGKFELLAQNMNYRYLWYILKTDGYQEYIKLTAFGGAQPNISDTAMVDYPATIPSFDEQTQIAKFLDHETAKIDHLIEKQQQLIELLKEKRQAVISHAVTKGLDPNVPMKDSGVEWLGEVPEHWKIIKGGYIGTLFGSESIQEDDVTDQGSLPFIKVSSLSAETFKLSNIDWFVSERRAKFCKAEKNYIVFPKRGAAIFTNKVNVIEVDSVIDPNLMGWKIGKQGITEYFALLLKTRGLDDIADVSTVPQINNKHIAPEKFPLPPLSEQCEIVKFVGMELT…
197	VC1765	Acinetobacter	Acinetobacter baumannii DU202	>AOP62491.1 DEAD/DEAH box helicase family protein [Acinetobacter baumannii DU202]	MSLDATRESIFQNDIIQQMLAQGWQLGTPQGYNRETALYEQDVLDFVQQTQAQDWQKFQRIFPQDTERHFLEAVVAQLKKADINATDEQSRSYGTLGVLRHGVKTRSARFFLCQFKPEHALNPDTLANYKKNICRIVPELVYSPYATAAELQDMGKQAKKWRIDLVLFINGFPVATLELKSEFKQAVQNAMLQYKRTRLPKDPETNKPEPLLMFKRGALVHFAVSQYEVYMATQLAGEDTFFLPFNKGTHDGGAGNDVPEDQNQYATAYLWNEVLTPDNLLNIIGRFVHLQIEEKEDWEGRKYKKELLIFPRYHQWNVVTKLIKAALEEGTGQKYLIQHSAGSGKSNSIAWTAHQLSTLYDQQNQKLFDSVIVVTDRTILDAQLQDTIYQFEHADGVVG…
198	VC1769	Dickeya	Dickeya solani RNS 08.23.3.1.A	>AUC43349.1 Type I restriction-modification system, DNA-methyltransferase subunit M [Dickeya solani RNS 08.23.3.1.A]	MANTNFSQTAAFIWSVADLLRGDFKQSQYGRVILPFTLLRRLECVLAASKEAVVAEAEKLKASPLPEEGREKFLLRATHGLSFFNTSPMDLGKMGQNDIKANLENYVQCFSKDAREIFEHFKFSEFVGLLDDANLLFKIVKKFATTDLSPKAISNHEMGLVFEELIRRFAESSNETAGEHFTPRDIVRLTTSLVFMEDDAALSKDGIIRTIYDPTAGTGGFLSSGMEYVHELNPNAVMRAFGQELNPESYAICKADMLIKGQDVSRIKLGNTLSNDQLPQDQFDYMLSNPPFGVDWKKIEGEINDEHQLKGFNGRFGPGLPRVSDGSLLFLLHLISKMRDTHNPDGSINGGGRIGIILNGSPLFTGGAGSGESEIRRYILEADLLEGIVALPTDMFYNT…
198	VC1768	Dickeya	Dickeya solani RNS 08.23.3.1.A	>AUC43350.1 Type I restriction-modification system, specificity subunit S [Dickeya solani RNS 08.23.3.1.A]	MAGLNKYRVYPEYNCTDTEGLVKLPSQWELKQVRYILKGGSEGTKIGPFGSALKLEDMVDDGVQVYGQENVIKRDFSLGKRRISFNKFKEMRVYEVFHGDILITMMGTSGKCEIVPHDAEKGIIDSHLIRVRVNNDLIIPAFFKLLVDESPEIKHQISIQGKGSIMLGLNSGIIKSLYLPLPSIAEQRIILIFLDYEVTKIDSLIEKQQQLIELLKEKRQAVISHAVTKGLNPDVPMKDSGVEWLGEVPKHWSVTRLGYHAIKIGSGKTPRGGSEIYLDEGVLFLRSQNVYDDGLRVGSSECVFIDYNIHNEMKGTRVLEGDILLNITGGSIGRSCLVPTPFVEANVNQHVCILRFRKNIREFIAYAMKSFSTKEQIEACQVGGNRDGLNFEQTSKINI…
198	VC1765	Dickeya	Dickeya solani RNS 08.23.3.1.A	>AUC43351.1 Type I restriction-modification system, restriction subunit R [Dickeya solani RNS 08.23.3.1.A]	MSMDATKEAIFQNEMIARMVEHGWFVGKGDGYDRERALYSQDVLTFVKTTQPQEWEKLVKVFPTDTERHFLDALVVQLKKADVNATDKLSRTYGTLGVLRNALKIRNARFTLCQFKPEHNLNPETLARYQQNICRIVPELVYSPYASNAVFEETGSKAKKWRIDLVLFVNGLPVATLELKSEFKQAVQNAIKQYKKTRLPKDPVTNKPEPLLTFKRGALVHFAVSQYDVFMTTKLAGDDTFFLPFNKGTTDGGAGNDIPEDKSEYATSYLWNEVLLPDNLLKILASFVHLQIEEKEDWNGLKVKKESLIFPRYHQWDVVNKLIHAATKEGTGNKYLIQHSAGSGKSNSIAWTAHQLSTLYDEKGEKQFHSIIVVTDRTVLDDQLQDTIYQFEHADGVVG…
199	VC1765	Enterobacter	Enterobacter ludwigii	>AHE73469.1 type III restriction enzyme, res subunit [Enterobacter ludwigii]	MSMDSTKELIFQNEMIAQMEEKGWICGKTDGYDRERALYSQDALTFVQTTQPQEWEKFAKIYPTDTERHFLDALAAQLKKADINATDVLSRTYGTLGVLRHGIKSHNARFSLCQFKPEHNLNPEILTRYKHNICRIVPELVYSPHASKAAFEETGVKAKKWRIDLVLFVNGLPIATLELKSEFKQTVQNAITQYKKTRLPKDPGTNKPEPLLTFKRGALVHFAVSQYEVFMATKLEGDKTFFLPFNKGTHDGGAGNDIPEDANDYATSYLWNEVLLPDNLLKILASFVHLQIVEKENAIGLKYKSESLIFPRYHQWDVVNKLITAATVEGTGNKYLIQHSAGSGKSNSIAWTAHQLSRLYDENGEKQFHSVIVVTDRTVLDDQLQDTIYQFEHQDGVVG…
199	VC1768	Enterobacter	Enterobacter ludwigii	>AHE73470.1 hypothetical protein M942_23265 [Enterobacter ludwigii]	MAKYKAYPEYKDSGVESLDTIPKMWSIKKLKYIFEIKKRIAGKIGFDVLSVTQKGIKIKDIESGEGQLSMDYSKYQRVYPGEFAMNHMDLLTGYVDISNYDGVTSPDYRVFAVRDKHSFYSRYYLYLLQDGYKQRRFFHLGQGSAHLGRWRLPTEAFNEIVYPCPSLTEQIHIASFLDHETAKIDDLIEKQQQLIELLKEKRQAVISHAVTKGLNSDVPMKDSGVEWLGDVPEHWDVSYLKYVIANEKNAMVDGPFGSSVNTETDYVEQGIPVIRTVNITNLGFSSENLKFMRYEKYIQLKRHSVRPNDVLFSKVGTIGNACILPDSIPEAILSTTGSCKITLEQGSVIPEYLVYVIQSMNEHLMQIANSNVQPFLNMSNIRGLNIPLPKLDEQKDILQ…
199	VC1769	Enterobacter	Enterobacter ludwigii	>AHE73471.1 restriction endonuclease subunit M [Enterobacter ludwigii]	MTNTNFSQTAAFIWSVADLLRGDFKQSQYGRVILPFTLLRRLECVLADTKDAVVAKYNELKTSPLPEDAKEKFLLRASGLSFFNTSKMDLGKMGQNDIKANLESYVQAFSPDAREIFEHFKFSEFVGLLEDANLLFKVVKIFATTDLSPKAISNYEMGLVFEELIRRFAESSNETAGEHFTPRDIVRLTTSLVFMEDDEALTQDGIIRTIYDPTAGTGGFLSSGMEYVHELNPKAVMRAFGQELNPESYAICKADMLIKGQDVSRIKLGNTLSNDQLPLDQFDYMLSNPPFGVDWKKIEGEINDEHTQKGFNGRFGPGLPRVSDGSLLFLMHLISKMRDNHNVDGTVSNGGRIGIILNGSPLFTGGAGSGESEIRRYILEADLLEGIVALPTDMFYNTG…
200	VC1769	Rhizobium	Rhizobium leguminosarum bv. trifolii WSM1689	>AHF82566.1 DNA methyltransferase [Rhizobium leguminosarum bv. trifolii WSM1689]	MASHSDLANLIWQIADLLRGPYRPPQYERVMLPLVVLRRFDCVLADTKPKVLAEFERRKGGKLEDDALDRMLNKASGHRFHNRSPMTFETMIGDTSDLVGHLQSYISGFSANVRRIFEYFEFTNEIEKMNEANILYLVLKEFLKVDLHPDRVKNDQMGLVFENLIRRFNELANETAGDHFTPREVIHLMVDLLFMDADDVLSKPGTVMRMLDPACGTGGMLAEAQRYMRDHHKDAKLYVYGQDYNKRAFATAASDMLMKQVDHNGGGENVQFGDSFTDDKFEGQTFDYFIANPPFGVDWKRQQKEIVRRHEKAPQDSPWSAGLPRVNDGSLLFLQHMISKFEDVDPKAQKYGSRAAIVFSGSPLFNGGAGGGESNIRKWIIERDMLEAIVALPEQMFYN…
200	VC1768	Rhizobium	Rhizobium leguminosarum bv. trifolii WSM1689	>AHF82567.1 restriction endonuclease [Rhizobium leguminosarum bv. trifolii WSM1689]	MSGVDAWQSEIPPDWTVRPLRSVADYAVSNVDKILTDEELPVRLCNYTDVYNNEKIHLGMEFMAGTATKAEISKFRLLADDVVITKDSEAWDDIGIPAHVTETADDFVCGYHLAMIRPNPEKLDGAFLFRCLQSKTLRIQLELSANGITRFGIPKNAIGSLALPVPPKPIQQAIARMLDRETAEIDALIAGKQKLLDLMAEKRRAIVAEAVMRGLDPSAPLRPSGTDWLGDIPAHWGARRVATLFCQRDERNEPDLPLLEVSISAGVIVREFSSDKIEGTAADFNTYKVARRGDIAFNKMRMWQGAVGVAPVDGLVSPDYTVATAKGELLPDFAGQLFRTKSFSAECGRFSQGITWDRLRLYWDGFRDIFIPLPPSDEQRQIVEHISAETTKIDRLCVA…
200	VC1765	Rhizobium	Rhizobium leguminosarum bv. trifolii WSM1689	>AHF82570.1 type I restriction endonuclease subunit R [Rhizobium leguminosarum bv. trifolii WSM1689]	MNYARHSEGAFETVIEATMLANGAVLEPASRFERARAIFPETILSFIRDTQPKEWKALEALHGEKTGAQVLADLTKWMDREGSLSTLRHGFKCYGKTLRVAFFKPAHGLNPELEARYAANRVGITRQLHFSKNSEKSLDVALSVNGIPIASVELKNPMTGQTVEHALHQYRHERDPRDPIFEFKRRMLVHFAADTDTVFMTTRLAGAATHFLPFNKGNNGGAGNAPDSKGRSYRTAYLWEEVLQPDSLLDLLARFIHLQTEERRDDQGRKVKRETMIFPRYHQLEAVRSLVDQAQREGVGNNYLIEHSAGSGKSNTIGWLTHRLASLHDDKNARVFDSVIVITDRVVLDKQLQDTIYQFEHKHGVVQKIDESSRQLAEALESAVPIIITTLQKFPFVSR…
201	VC1765	Bibersteinia	Bibersteinia trehalosi USDA-ARS-USMARC-188	>AHG80836.1 Type I restriction-modification system restriction subunit [Bibersteinia trehalosi USDA-ARS-USMARC-188]	MHHTKEIHFETAIEQDLLNQGFIQASPSGFNARFALDEANFWAFLSESQADKLADFKRLNPNDWQAKILARLDNVWKREGILHLFKKGLDVDNVHLDLFFVPPLANSPQRVAELFVQNRFSVMRQVPYSAQSSETVDMAVFINGLPFATMELKNEWTGQSTYHAKQQYRHRDNTQALFQPARTLVHFAIDSQEAYMTTKICGNNTFFLPFNQGNHHGKGNPPNPNGFNTAYLWQEVFQKQSIAGIILHFARLEFDDERKKDLSKATLYFPRYHQLDVVRKLVADVAQNGVGKRYLIQHSAGSGKSNSITWLAFHLIEIYGKAREKPIFDSVIVVTDRKVLDKQISDNIRAFSSVKNIIAHADRATDLKNAMENGKRIIITTIQKFPFIVDGIADMADKK…
201	VC1768	Bibersteinia	Bibersteinia trehalosi USDA-ARS-USMARC-188	>AHG80838.1 type I restriction-modification system specificity protein [Bibersteinia trehalosi USDA-ARS-USMARC-188]	MKPYEQYKNSGIDWLGQVPSHWEIGIGMMILKENKRSNKGMKENTVLSLSYGEIIVKDESKLFGLVPESFETYQIVEPNDIIIRCTDLQNDKTSLRTGLAKNKGIITSAYLNLGVKQGYCAKFIYYYLHTLDITKVIYGLGSGLRQNLSFLDFRRLPFPLPPLPEQTAIAEFLDEKTTQIQTAIGIKNEQIAKLKEYRQALINQTVTKGLNANTPMKNSGVEWLREVPSHWEIGIGMMILKENKRSNKGMKENTILSLSYGEIIVKDESKLFGLVPESFETYQIVEPNDIIIRCTDLQNDKTSLRTGLAKNKGIITSAYLNLGVKQGYYAKFIHYYLHTLDITKMIYGLGSGLRQNLSFLDFRRLPFPISPLPEQLAIAEFLDKKTAQIDKAIAHHQNQ…
201	VC1769	Bibersteinia	Bibersteinia trehalosi USDA-ARS-USMARC-188	>AHG80840.1 N-6 DNA methylase [Bibersteinia trehalosi USDA-ARS-USMARC-188]	MNHSAHNRLVSFIWSIADDCLRDVYVRGKYRDVILPMTVLRRLDSLLEPTKQAVLEEITFWGDEVAPEEELQKASGYVFYNTSKWTLLQLKDNANNNAQYLLHNFDEYLNGFSPNVQEIINRFNLRSQIAHMSNKGVLLAVLEKFVSPYINLTPFEKQDPEGNKLPALTNLGMGYVFEELIRKFNEENNEEAGEHFTPREVIELMTHLVFDPIASQIPPVISVYDPACGSGGMLTESQNFIEEKYPLANTDRTIYLYGKEINDETYAICKSDMMIKGNNPEHIKVGSTLASDEFGGQYFDFMLSNPPYGKSWSSDESYIKDGKTVIDSRFKVELADYWGNLAEYDATPRTSDGQLLFLMEMANKMKPVAMNGIGSRVASVHNGSSLFTGDAGGGESNIR…
202	VC1765	Bibersteinia	Bibersteinia trehalosi USDA-ARS-USMARC-189	>AHG82985.1 Type I restriction-modification system restriction subunit [Bibersteinia trehalosi USDA-ARS-USMARC-189]	MHHTKEIHFETAIEQDLLNQGFIQASPSGFNARFALDEANFWAFLSESQADKLADFKRLNPNDWQAKILARLDNVWKREGILHLFKKGLDVDNVHLDLFFVPPLANSPQRVAELFVQNRFSVMRQVPYSAQSSETVDMAVFINGLPFATMELKNEWTGQSTYHAKQQYRHRDNTQALFQPARTLVHFAIDSQEAYMTTKICGNNTFFLPFNQGNHHGKGNPPNPNGFNTAYLWQEVFQKQSIAGIILHFARLEFDDERKKDLSKATLYFPRYHQLDVVRKLVADVAQNGVGKRYLIQHSAGSGKSNSITWLAFHLIEIYGKAREKPIFDSVIVVTDRKVLDKQISDNIRAFSSVKNIIAHADRATDLKNAMENGKRIIITTIQKFPFIVDGIADMADKK…
202	VC1768	Bibersteinia	Bibersteinia trehalosi USDA-ARS-USMARC-189	>AHG82987.1 type I restriction-modification system specificity protein [Bibersteinia trehalosi USDA-ARS-USMARC-189]	MKPYEQYKNSGIDWLGQVPSHWEIGIGMMILKENKRSNKGMKENTVLSLSYGEIIVKDESKLFGLVPESFETYQIVEPNDIIIRCTDLQNDKTSLRTGLAKNKGIITSAYLNLGVKQGYCAKFIYYYLHTLDITKVIYGLGSGLRQNLSFLDFRRLPFPLPPLPEQTAIAEFLDEKTTQIQTAIGIKNEQIAKLKEYRQALINQTVTKGLNANTPMKNSGVEWLREVPSHWEIGIGMMILKENKRSNKGMKENTILSLSYGEIIVKDESKLFGLVPESFETYQIVEPNDIIIRCTDLQNDKTSLRTGLAKNKGIITSAYLNLGVKQGYYAKFIHYYLHTLDITKMIYGLGSGLRQNLSFLDFRRLPFPISPLPEQLAIAEFLDKKTAQIDKAIAHHQNQ…
202	VC1769	Bibersteinia	Bibersteinia trehalosi USDA-ARS-USMARC-189	>AHG82990.1 N-6 DNA methylase [Bibersteinia trehalosi USDA-ARS-USMARC-189]	MEKFMNHSAHNRLVSFIWSIADDCLRDVYVRGKYRDVILPMTVLRRLDSLLEPTKQAVLEEITFWGDEVAPEEELQKASGYVFYNTSKWTLLQLKDNANNNAQYLLHNFDEYLNGFSPNVQEIINRFNLRSQIAHMSNKGVLLAVLEKFVSPYINLTPFEKQDPEGNKLPALTNLGMGYVFEELIRKFNEENNEEAGEHFTPREVIELMTHLVFDPIASQIPPVISVYDPACGSGGMLTESQNFIEEKYPLANTDRTIYLYGKEINDETYAICKSDMMIKGNNPEHIKVGSTLASDEFGGQYFDFMLSNPPYGKSWSSDESYIKDGKTVIDSRFKVELADYWGNLAEYDATPRTSDGQLLFLMEMANKMKPVAMNGIGSRVASVHNGSSLFTGDAGGGE…
203	VC1769	Bibersteinia	Bibersteinia trehalosi USDA-ARS-USMARC-190	>AHG87420.1 Type I restriction-modification system DNA methylase [Bibersteinia trehalosi USDA-ARS-USMARC-190]	MNHSAHNRLVSFIWSIADDCLRDVYVRGKYRDVILPMTVLRRLDSLLEPTKQAVLEEITFWGDEESPEEELQKASGYVFYNTSKWTLLQLKDNANNNAQYLLHNFDEYLNGFSPNVQEIINRFNLRSQIAHMSNKGVLLAVLEKFVSPYINLTPFEKQDPEGNKLPALTNLGMGYVFEELIRKFNEENNEEAGEHFTPREVIELMTHLVFDPIASQIPPVISVYDPACGSGGMLTESQNFIEEKYPLANTDRTIYLYGKEINDETYAICKSDMMIKGNNPEHIKVGSTLASDEFGGQYFDFMLSNPPYGKSWSSDESYIKDGKNVIDNRFKVELADYWGNLAECDATPRTSDGQLLFLMEMANKMKPVEMNGIGSRVASVHNGSSLFTGDAGGGESNIR…
203	VC1768	Bibersteinia	Bibersteinia trehalosi USDA-ARS-USMARC-190	>AHG87421.1 DNA-damage-inducible protein D [Bibersteinia trehalosi USDA-ARS-USMARC-190]	MTENIFENAKKFHSNGDEFWSARDLQQILGYQKWGNFVRVIEKAQMACEIAGNLISDHFAEVGKMVSIGSGAMREQQDFQLSRYACYLIVQNGDPSKPVIANGQTYFAVQTRRQEIADDQAFSELSEERQRLYLRQQLRAHNSDLASAADQAGVSTSQDYAIFQNHGYKGLYGGLDNKVIHAKKGLKKSQKILDHMNASELAANLFRATQTEEKLRRDNIKGKQQANKTHFEVGQVVRKTIEQLGGVMPEDQPTPEKSIQQIEREQKKLTSTTPKLTKKSDGKMKPYEQYKNSGIDWLGQVPSHWEVLSLKRVARINPSVYVKDKRSDEKVCFLPMEKVLANGQVIDDLFLPIKDISSGFTIFAKNDVIVAKITPCFENGKSAFLDKLPTEFGYGSTEF…
203	VC1765	Bibersteinia	Bibersteinia trehalosi USDA-ARS-USMARC-190	>AHG87424.1 Type I restriction-modification system restriction subunit [Bibersteinia trehalosi USDA-ARS-USMARC-190]	MCYSGLSFGEKMHHTKEIHFETAIEQDLLNQGFIQANPQDFNARFALDEANFWTFLSESQADKLADFRRLNPNDWQAKILARLDNVWKREGILHLFKKGLDVDNVHLDLFFVPPLANSPQKVAELFVQNRFSVMRQVPYSTQSSETVDMAVFINGLPFATMELKNEWTGQSTYHAKQQYRHRDNTQALFQPARTLVHFAVDSQEVYMTTKVCGANTFFLPFNRGNQHGKGNPPNPNGFNTAYLWQEVFQKQSIAGIILHFARLEFDDERKKDLSKATLYFPRYHQLDVVRELVADVAQNGVGKRYLIQHSAGSGKSNSITWLAFHLIEIYGKASDKPIFDSVIVVTDRKVLDKQISDNIRAFSSVKNIIAHADRATDLKNAMENGKRIIITTIQKFPFI…
204	VC1765	Sulfurospirillum	Sulfurospirillum multivorans DSM 12446	>AHJ12197.1 type I restriction-modification system, restriction subunit R [Sulfurospirillum multivorans DSM 12446]	MAHIKEKDVEEAIQNSLIKSEFTQSASSDFDRKSCINKVELFKFLEATQKKLLEEFKKFRPTNWEEKLIDMIDTNIKQKGLITILREGVEDYSLSSNLRLVYFKPNNTKNDETVKLYNANIFSITRQLYFEDGAKTSIDLVLFLNGFPIVVIELKNKYTGQDTEDAKKQFRLDRSYRSKLSEFNTRTLIYFAVDNDEVSMTTELKGKDTYFLPFNKGIGQGAGNPTIEDKFKTHYLWEEILLQDSLLDIFRNFYFIQVDEKDPKKKIAIFPRYHQLDVVKKVECKVKEEKAGHKYLIQHSAGSGKTNSISWLAHRLSKLHDEQDNLIFDSIIVITDRKVLDKQLQDAIYQLDKTKGLVVKIDKNKNSNDLALALQNKSKIIITTIQKFSYAYKKIENLE…
204	VC1768	Sulfurospirillum	Sulfurospirillum multivorans DSM 12446	>AHJ12199.1 type I restriction-modification system, specificity subunit S [Sulfurospirillum multivorans DSM 12446]	MKYRIREQNELKPSGVAWVGDILKDWGLTKIKRFVINLIGGVWGNNEENNENDVICLRVADIDYDKLIFNENNFTVRNISNGELKSRILKKNDLVIEKSGGGEKTPVGRVVLYDLEQKAVCSNFMNKISINNQVMNSKFLVLIFNSLYSQRVVLESIKQTTGIQNLDTDNYLSNYISYPNIDEQQKIVHFLDEKSKIFDDAISKKEQLIAKLELAKQALISEVVTGKLKVVENNSKRHTIKRAPSELKPSGVEWLGVIPNEWKIKKLKYISEIISSNVDKKSYEGQEKVLLCNYVDVYKNDLVTNKIDFMEATANESEIKKFSLQFGDILITKDSESPDDIAIPAYVNENFENVLCGYHLAILRNSKKEVYSKYLFRFFELVGVRNYFETMAKGVTRYG…
204	VC1769	Sulfurospirillum	Sulfurospirillum multivorans DSM 12446	>AHJ12200.1 type I restriction-modification system, DNA-methyltransferase subunit M [Sulfurospirillum multivorans DSM 12446]	MINFNDKINLIWQIAESLRGVYKPEKYGDVILPMCVIKRFDEIISEKKEAILKAYQLYKDIPEASQEELIKTALNGLDFYNISPFGFKNLCDDQDHLKENFIAYLQGFSSNIKDIIAHFDFNKDIDKLAKNNQLFHVIKEFNSVDLHPKRVDNQTMGYIFEELIRKFKENAEAGDHYTPREVIELCMKMLFMGKIEEIKTKGKVISIADFCCGTGGMLSVGYKYILEQNKDAKVELYGQEINDESYAICKADMLIKGQDTNNIVFGNTLTDDGHKGKHYRYLISNPPFGVQWKKEQSYVTTEHSTYGFNGRFGAGVPRVSDGSLLFLQNMISKMVDDAQGSRIAIIFNGSPLFTGDAGGGESSIRKWIIESDMLEGIISLPTDLFYNTGISTYIWVLTN…
205	VC1769	Bacillus	Bacillus velezensis TrigoCor1448	>AHK48291.1 restriction endonuclease subunit M [Bacillus velezensis TrigoCor1448]	MINFQNKVSFIWSIAEILRGPYKPEDYGEIILPLAVLRRFDCVLESTKEEVLVKAEQYPNMTDEAREQILNRVSKQNFHNISKYDFNKLLTDADNIADNLRDYINGFSKVARDIMEHFDFDRQIDKLDQNDLLYLTIKRFSEIDLHPETVSNIEMGYVFEELIRRFNEYAEAGDHYTPREVIRLMTHLLFLHDDASILTKPGLTQTLYDCAAGTGGMGSVAQEYLLNQNPTAHLEFFGQEINPESYAICKADLLIKGEDARNIRLGNTLSNDQFPHDTFDYLISNPPYGVDWKSYEKAIKNEHEKQGFDGRFGPGTPRTSDGQLLFIMHLISKMKPVTAENPQGSRLAIIMNGSPLFTGDAGSGESEIRKYVLENDLVEGIVALPNDLFYNTGIATYIW…
205	VC1768	Bacillus	Bacillus velezensis TrigoCor1448	>AHK48292.1 hypothetical protein AJ82_03985 [Bacillus velezensis TrigoCor1448]	MKFNEVKLKYIAHLNPSKSEIDLDENKEQVVSFLPMDKIISSNYLDLSLNKTIEEVYSGYTYFRENDIVLAKVTPCFENGNLAIARGLTNEIGFGTTELHVLRVNEKFFDTEYIYYCLQLEDFKSEAVANMYGVGGLKRIPTEFLSEYKFLVPDLDTQIRIRKYLNLKLNEISSLIGNKTKLIKLLEQQRQSIITEAVTKGLNPNVKMKDSGVEWIGEIPEHWEIKKIKNIANVYSSNVDKKSVEGEKEVLLCNYVDVYYNDSITADINFMRATAKDEQIKTFTLKKHDVIITKDSESPKDIAIPTWVSQDLDGVVCGYHLSLIRCFENTLGHYLYYTLESVQIREQFYTRANGVTRFGLSKEVIKNGLIALPPFNEQLEIAEKLYVVNQEVLSTIEKV…
205	VC1765	Bacillus	Bacillus velezensis TrigoCor1448	>AHK48293.1 restriction endonuclease subunit R [Bacillus velezensis TrigoCor1448]	MAIDTTETGFETNIELALIANGYKKRVLEGETSVSFKQHAIDVEELFAFLEDTQEKRMRTLEKSYGPFYKEEVLKRIIAQLHKQGLVECLRKGIKDRGVTLQLAYNKPPTDMNKTLNEQYSKNRFNVARQVYYSDKHNNSLDMVLFLNGLPLVVMELKNPLTNQTVEDAMKQLKMDRDPREQLFKFNERVAVYFAVDSEEVFMTTKLDKGKTYFLPFNKGNNGGKGNPLTYGDNYRTHYLWEEILAPDSLLDILYRFIFIKKDDIKDSNGETIGERHMLIFPRFHQLDVVRKLEADAAQKLVGHNYLIQHSAGSGKTNSISWLAHRLAKLHNEDNESIFSSVIVITDRRVLDKQLQDAVYQLEHKAGMVEPIDKDSEQLARAINNETRIIITTLQKFPF…
206	VC1769	Campylobacter	Campylobacter coli RM4661	>AHK76619.1 DNA methylase [Campylobacter coli RM4661]	MEQSQFQPIVNFIWSVADDLLRDVYVKGKYRDVILPMTIIRRVDAVLEPTKDKVLKTYNTYKDEFENLESLLGGKQGNKLGFFNYSRFNLQTLLNDPKNIRINFENYLDCFSENIKDIILKFKFKNQLDTLEESNILFGVIERFCSPKVNFGIEDILDEKGNVIHKGLSNLGMGYVFEELIRKFNEENNEEAGEHFTPREIIELMTHLVFLPVKEQIKQGTWLIYDNACGSGGMLTESKEFITDPEGLIQSKANIYLYGQEINPETYAICKADMLIKGENPERIKFGSTLSNDQQNLQFDFMLSNPPYGKSWENDQKILGVEKKGLNSTCNDPRFSVGITSKSDGQMMFLLNMLSKMKFDTPLGSRIASVHNGSSLFNSDSGMVAIRKHIIENDYLEAI…
206	VC1768	Campylobacter	Campylobacter coli RM4661	>AHK76620.1 type I restriction endonuclease subunit S [Campylobacter coli RM4661]	MKNFKESGIEWLGEIPEHWEVVKINKIVTFVNGYAFENFDFNPIFEIPVIRIGDMQKEKILYDNCLKTKEKEKLKQFLISNNDILIALSGATTGKIAFCDTDNKAYINQRVAIVRSKLKLVKYYFLTRGFSLLIELACNGSAQPNISTKEIGEFKIPLPPLKEQEQIANFLDEKCKKIANFIEKKEKLITLLKEQKQALINETITKGLDKNINFKDSGIEWLGEIPQHWEVKKLKMLFTLGNGLNITKADFVSYGIPCVSYGEIHSKYPCRLNTTIHTLPFVSKTYLADKPQSLLQKGDFVFVDTSEDIEGSGNFTSIQSDTPIFAGYHTIILKYKGKINSLYFSFLFDSIFTRNQIRKEVCGVKVFSITKSILKEVQCLIPPLKEQEQIANFLDEKCE…
206	VC1765	Campylobacter	Campylobacter coli RM4661	>AHK76621.1 DEAD/DEAH box helicase [Campylobacter coli RM4661]	MTNYQEKDLENFIESYLLENHAYIKRTNENYDKNLCLDVELFENFLQATQSVALEELKKRCGQNYKKELFDRIFSQIKTKGIVKALQGYVEIKGIKIYLAFAKPNTNANEESVKKYEQNSLSIIRQLHYSTQNKNSLDIVIFLNGLPLITIELKNHFTGQNVFHAIKQYKKDRNPKEAIFNYTIVHFALDHDLCYMSTKLDQDATIFLPFNLGLNNGSGKIGLANGAGNPPSDGIKTAYLWEKIFKKDTLLNLFFNFVQVVKKKNEEIIIFPRYHQFDVVEKLLAHAKENGTGQRYLIQHSAGSGKSNSISWLAHNLVSLHRLEKNIFDSIIVVTDRKVLDSQIRENVKSFSQTKNLVEAITHGSKQLKNALEEGKKIIITTIQKFPFILDEIKTLKSK…
207	VC1765	Gluconobacter	Gluconobacter oxydans DSM 3504	>AHK70159.1 putative type I system restriction subunit [Gluconobacter oxydans DSM 3504]	MNVAVSNTKEIALEQAIERWLCGANSEELAAGAIASGPFRIGQPADFDAPLALDRAKFWEFLEATQSKDLDKLKQHNPADWQAKITGQLDKLIKSKGLVHVLKKGLPVDNAHFHLMYPAPLASSAQKVQDNFAANIWSVTRQVHHSTANPNESVDMVVFLNGLPLVTLELKNAWTHQTARYHGQKQYRERDANQTLLRFGRVLVHMTADTDEVWMATKLAGASTFFLPFNKGHNEGAGNPPNPKGHKTAYLWEEVLQPESLAGIIQHFVLLEGKKTDPLAKKTLIFPRYHQLNVVRKLLSYAAQTGVGHKYLIQHSAGSGKSNSITWAAYQLIETYPAKLDLPGARALDAPLFDSVIVVTDRRLLDKQLRDNIKDFSEVKNIVAPALKSSDLKAALENG…
207	VC1768	Gluconobacter	Gluconobacter oxydans DSM 3504	>AHK70160.1 type I restriction system DNA specificity subunit [Gluconobacter oxydans DSM 3504]	MTIAAYPKHESYTDCGIDWIGEVPSTWSIEPGRQCLYESKEKNIGMKESTVLSLSYGRVIVKDEDKLTGLVPESFETYQVVQPGDIIIRGTDLQNDMTSLRTGLARDTGIITSAYINLRPKADIDPKFLHYLLHSYDVKKVFYALGSGLRQNLSYEDFKYLRLPIPTPQEQRAIAAFLDGKCATIDEAVRIKEEQIRLLAERRQILIQQAVTRGLSADAPMKDSGIDWIGQIPAHWEMKRLKDVSRSVKTGRTPPSSSAMDYFEGGTIPWYTPGDVQDGGVFDASEKRLSPSAISHGHVDMFPENCIFFIGIGGTLGKANISRVPASCNQQFNVIEPNKDIVPDWLLVWLNVSRDVVFNQTDYTTMPIMNQAKTKRIPLPVPSLGEQEEILRTLRDRGA…
207	VC1769	Gluconobacter	Gluconobacter oxydans DSM 3504	>AHK70161.1 type I restriction system DNA methyltransferase [Gluconobacter oxydans DSM 3504]	MNQTSHSSLVSFIWRIADDCLRDVYVRGKYRDVILPMVVLRRLDTLLEPTKDAVLKEVRYQKEDIGATELDDEPLKDASGYVFFNTSHWTLKKLYNTATNNQQILLANIEDYLDGFSDNVKEIIGRFNLFEQMRHMAEKQVLLDVIEKFVSPWVNLTPNDIEDPEGNTLPGLSNLGMGYVFEELIRKFNEENNEEAGEHFTPREVIHLMTHLVFDPIKDRLPRILTIYDPACGSGGMLTEAQNYITDADGPFHAHGDVYLYGKEINDETYAICKSDMMIKGNNPENIRVGSTLSTDEFSANRFDFMLSNPPYGKSWNSEVKYIKDGKDVIDPRFQVKLADYWGNVETMDATPRSSDGQLLFLMEMISKMKPTSASPLGSRIASVHNGSSLFTGDAGSGE…
208	VC1769	Pandoraea	Pandoraea pnomenusa 3kgm	>AHB04259.1 restriction endonuclease subunit M [Pandoraea pnomenusa 3kgm]	MNQQNLAADIWNIADTLRGDFKQSEFGRVILPFAVLRRLECVLEPTKSAVLAQYQAVKGSSIDLDLILPATAQATFFNISQFSLATLGSTSTRANLEDYVAKFSANARQVFEHFEFGKWLEKLEKANLLFLVAQKFATIDLHPATISNHEMGLVFEHLIRKFAESANDTAGEFFTPRDVVRLATTLVFATDHDALTGDGVIRTAYDCAAGTGGFLSTAMEQVNEWNPNAKIIPYAQELNPETYAICVADKLIQGYDTKNIKLGNTLSNDQLRNEKFDYCLANPPFGVKWEKVQKEVQAEHVNDGYGGRFGPGLPRVGDGSLLFLMHLLSKRKPVDANSNGTRIGIVLSGSPLFNGGAGSGESEIRRWILENDWLEAIVALPNDLFYNTGIGTYIWVLSN…
208	VC1768	Pandoraea	Pandoraea pnomenusa 3kgm	>AHB04260.1 type I restriction-modification methylase S subunit [Pandoraea pnomenusa 3kgm]	MSHYKPYPAYKDSGVEWLEKVPEHWEVTPLKYEAEFVNGAAFKPEQWAETGTPIIRIENLNGSLSFNCFEGEMDFRYHVEKGDLLFGWSGNRGTSFGPFIWPHEGQYYLNQHIFRICNFKFDKRWFYWSLKAVTAHVEDQAHGIIGMVHITKGDLGSIKIATPALAEQQAIAVHLDRETARIDALVEKKTRFIELLREKRQALITHAVTKGLDSNVKMKDSGVEWLGEVPEHWDVTRIKRIIQGISQGWSPECDPRVPEFNEWGVLKVGCVNGGEFQATESKCLPSNLEPRPELSLKAGDVLVSRANTRELVGNCAVIDKDYPKLMVCDKLYRLLVDSKKVLPEFLAKLISVHGRRAVEIEANGASSSMVNISQSVILDLAVAVPPVSQQEEILRGIRS…
208	VC1765	Pandoraea	Pandoraea pnomenusa 3kgm	>AHB04262.1 restriction endonuclease [Pandoraea pnomenusa 3kgm]	MSLIHHECELERHIVEQLGASGWKIGDPAAYDKARALYPDDVITWLKSSQETAWKKLESLNGANTEKTVLDRLVKVLEAKDGGALVVLRDGFQLAGAGTLKMCESLPEDDRNETVAQRYACNILRVAPQVRYSLDNENAIDLVFFINGLPVATVELKTDFTQSVFAAIKQYKEDREPKSKTTGRAEPLLTFKRGAIVHFAMSDSLLYMTTKLAGDSTYFLPFNRGDDGRAGNPSGEPGPDGQPTYPVSYFWTRVLQKDNWLRIFHRFVLLEKKESKDAKGNTTIKENIIFPRFHQWEAVTKMLSAVRSEGVGQPYCIQHSAGSGKTNTIAWTAHSLIRLRHTDGEPYFHSVIVVTDRTVLDKQLQDAITQIEHQTGVVKAIDRETSNLPKSQQLAKAML…
209	VC1769	Roseibacterium	Roseibacterium elongatum DSM 19469	>AHM02972.1 Type I restriction-modification system, DNA-methyltransferase subunit M [Roseibacterium elongatum DSM 19469]	MSQSELSSLIWSVADLLRGDYRQSEYGRVILPFTVLRRLDCVLEPTKEAVLREKEEKAKEGINPDPFMRRVSGAAFYNASSLDMRRLVGDQDNIGPNLLSYVESFSPEVKDIFDRFAFAEQIDRLTKNKLLYLVTEKFAGLDLHPGRVSNMQMGLIFEELIRKFAEASNDTAGEHFTPREVIRLMVNLLFVEDDDVLSNPGVVRTIYDPTAGTGGMLSVADEYLSEHNPDARLTMYGQELNDLSYAICKADMLIKGQDVRNIVAGNTLSDDGHPDTKFDYMLSNPPFGVEWKKVQKEVKREHEIEGFNGRFGPGLPRVSDGSLLFLMHLLSKMRATKDGGSRFAIVLNGSPLFTGGAGSGESEIRRYVLENDLVEAIIGLPTDLFYNTGIATYVWVLSN…
209	VC1768	Roseibacterium	Roseibacterium elongatum DSM 19469	>AHM02973.1 Type I restriction-modification system, specificity subunit S [Roseibacterium elongatum DSM 19469]	MSQSHPSYTDSGVAWLGDIPSTWATARLRFLVTLNPSKSEIAEFDRDDVVSFIPMEAVGEQGELALNRVRPIAEVENGYTYFRDGDVTFAKITPCFENGKRAIMRGLVSGCGFGTTELTVLRPRAGITESDFVFWLISAPEFRLLGEASMYGAGGQKRVPDSFVRDFIAPVPPLPEQRAIAAFLDRETGKIDALVEAQRRLIALLKEKRQAVISHAVTKGLDPDVRMKESAVEWLGEIPVHWEATPLKYLVTFRSGGTPDKSNPDYWDGDVPWVSARDLKSETINDSTLQITEHAVSSGAANLVPQGSVVVLVRGMTLAHTFPVCLAGRPMAINQDLKALNSNSSISNDYLALALRGLSDVSLARVDEAGHGTKALRMDAWTSLHVPVPPEAEQVKVLE…
209	VC1765	Roseibacterium	Roseibacterium elongatum DSM 19469	>AHM02976.1 Type I restriction-modification system, restriction subunit R [Roseibacterium elongatum DSM 19469]	MNIHKEISFEDEICEYLAAHGWLHDREDAKRYDRVRALYAPDLIEWVKTSQPKAWEAIAGSGEAALLDRVRKQIDARGTLDVLRHGIDMIGFRGTLKLAEFKPALAENPEIVARYQANRLRVVRQVKYSTANENSIDLVLFVNGIPVATAELKTDFTQSVGDAVDQYRYDRPPRHGGRTEPLLSFPSGALVHFAVSNAEVFMTTRLDSKSTRFLPFNKGDEGGAGNPLNPNGHRTSYLWEEVWERESWLELIGRYIIAQKDKKGQPSALIFPRYHQLDATRQLVRTVLQEGPGQKYLIQHSAGSGKTNSIAWSAHFLADLHDASKRKMFDTVIVVSDRRVIDGQLQEAIFSFERTLGVVETIKGDGGSKSGQLAQALADGKKIVVCTIQTFPFALDEVR…
210	VC1769	Flammeovirgaceae	Flammeovirgaceae bacterium 311	>AHM63225.1 restriction/modification methyltransferase [Flammeovirgaceae bacterium 311]	MNHASHNKLVSFIWSIADDCLRDVYVRGKYRDVILPMVVLRRIDALLEPTKAEVLEEWRFQREEMGFTEPEANGLTEVSGFVFYNTSEWTLQRLQATATNNQQILEANFKAYLDGFSANVKEIIAKFNLRSQVKHMANKDVLLAVLEKFNSPYINLTPYEKVDPDGRKLPPLSNLGMGYVFEELIRKFNEENNEEAGEHFTPREVIDLMTHLVFEPIKEALPPVMTIYDPACGSGGMLTESQNFIKDPEGEIRAEGDVYLFGKEINDETYAICKSDMMIKGNDPENIRNGSTLSTDEFRGKHFDFMLSNPPYGKSWSSEVRYIKDGNEIIDPRFQVTLKNYWGEEEVVDATPRSSDGQLLFLMEMVDKMKPAHISPTGSRIASVHNGSSLFTGDAGGGE…
210	VC1768	Flammeovirgaceae	Flammeovirgaceae bacterium 311	>AHM63226.1 type I restriction-modification system specificity subunit S [Flammeovirgaceae bacterium 311]	MEAIVEEALIVKYPAYKDSGVEWLGDVPSHWKIVSLGSLLELKSDKNHPDYEVLSVYREYGVIPKDSRDDNHNATSLDTTNYKAVEPGDLVVNKMKAWQGSMGISGHKGIVSPAYITCKVTSREVYSKYLHQLLRSNSYIGEYNRISYGVRVGQWDMHYEDFKKVITLLPPKEEQTAIAQFLDRKTAQIDKAIAIKVKQIELLKERRQILIHNAVIRGLNPEVPMKDSGVEWIGEIPMHWKLTQIKKIALTTSGGTPPSGNVDRYYNGHIPWVRTTDLNNDELFDVPEKITDNAIRDTACKLVPENTVCVAMYGGPGTIGKHAILRIKATLNQALCGIVGSEKLHSEFLYYYIKFCRPYWMIGAKGTRIDPNINQDEVRNMAITLPPKSEQIAISEYIS…
210	VC1765	Flammeovirgaceae	Flammeovirgaceae bacterium 311	>AHM63229.1 type III restriction protein res subunit [Flammeovirgaceae bacterium 311]	MPSQTNEQALEAIIEKKLTGITVEESKEREGPGNWAEAAGEYRAGNGYFQGVPKDFNKEYALDERRFWHFLESTQKEELDKLRDQAQWQLRIKQRLDRMIKKNGILYVLRKGLNVDDAHLTLLFAPPLASSSQEVKERFEKNEFSVTRQLRYSSANLGQEIDMVIFINGLPIATIELKNHWTGQSAKVHGVNQYKFERDATQPLLQFGRCIVHFAVDTEEIYMATRLSGKDTFFLPFNKGNNHGAGNPVNTLGHKTSYLWEEVLTRHSLSNIIQHFVTMEGSSKDPLAKRTMLFPRYHQLDVVRRLLADTANKGVGQTYLIQHSAGSGKSNSITWLAYQLIETYPENSATPGGRGTDYPLFDSVIVVTDRRILDKQLRDNIKEFSQVKNIVAPALTSQE…
211	VC1769	Pseudomonas	Pseudomonas knackmussii B13	>CDF81900.1 type I restriction-modification system, M subunit [Pseudomonas knackmussii B13]	MNQQNLADFIWNVADALRGDFKQSEYGRIILPFTVLRRLECVLEPTRAQVRTQYQALKATSVDLDLILPTTAGAKFYNVSDYALDSVGSTSTRANLQDYIAKFSANARQVFEHFAFDGWLEKLEKANLLYLVTQKFAAIDLHPNVISNHEMGLVFEHLIRKFAESANDTAGEFFTPRDVVRLATTLVFAPDHQALNGEGVVRTIYDCAAGTGGFLSSAIEQVSEWNPNARLIPHAQELNPETYAISVADKLIQGFDTKNIKLGNTLSNDQLPGEHFDYCLANPPFGVKWEKVQKQVQDEHSQQGYAGRFGPGLPRVGDGSLLFLMHLLSKRKPVELGGTRIGIVLSGSPLFNGGAGSGESEIRRWILENDWLEAIIALPTDLFYNTGIGTYIWVLSNHK…
211	VC1768	Pseudomonas	Pseudomonas knackmussii B13	>CDF81901.1 type I restriction-modification system subunit S [Pseudomonas knackmussii B13]	MSHYKPYPAYKDSGVEWLGRVPEHWGLRRLKHMARFSGGGTPSRDNADFWNGNIPWVSPKDMKAEVISGAEEAITPKGLAGSSSSLVSAGHVLMVVRSGILKHTIPVAINDVPVALNQDMKAIRLDSNYLTERFFMRWVQGLNDELLKDWLKQGATVESIEQEYLANSWIVVPPGAERERILKVLDRETARIDALIEKKTRFIELLREKRQALITHAVTKGLDPNVKMKNSGVEWLGEVPEHWVVKRFRDICLSISTGPFGTALGNEDYVTGGVPVINPSHIVDEHCCPDPDITVSAETAERLSFWAMRTGDLVTARRGELGRAAVICDEQNGWICGTGSLRVRPNPGQAIVGYLHTVLQSRYAREWLNLASVGATMANLNEGILGSLPLVLPPSTAEQ…
211	VC1765	Pseudomonas	Pseudomonas knackmussii B13	>CDF81904.1 type I restriction-modification system endonuclease [Pseudomonas knackmussii B13]	MSHIHHECELERHIVEQLAAAGWLVGKSADYDAARALYPEDVLGWLEDSQPQAMAKLQAMNGAGTSQVVLDRLVKQLENKTEGGTVNVLRYGFAVAGGGTLAMSQAMPEDERNETVIQRYAANRLRVVPQLRYSLDKADEIDLAFFINGIPVATVELKTDFTQSVQAAMQQCRMDRRPERKSGGTEPLLTFKRGAVVHFAMSDSDIRMTTKLAGDSTFFLPFNRGNDGAAGNPLGDNGAYPVSYFWERVLQKGNWLHIFHRFVLQERKEAQDVNGKTYFKEGLIFPRFHQWEGVTRMIDAVRLEGVGQPYLIQHSAGSGKTNTIAWTAHSLIRVRQPNGEPFFHSVIVVTDRQVLDQQLQDAIQQIEHQAGVVCAIDRQQSSLPKSQQLAKAMLEGVPI…
212	VC1769	Leptospirillum	Leptospirillum ferriphilum YSK	>AIA31106.1 restriction endonuclease subunit M [Leptospirillum ferriphilum YSK]	MGSNFSEKAAFLWSVADLLRGDYKQADYGKVILPFTVLRRLDCVLEPTKNQVLQEYESRKNSGIADLSPFLLKVSGQKFYSVSRFTFSKLLDDPPHIRQNLESYLGDFSENARDVFERFRFGEQISNLDSKNLLFMIVQKFATIDLHPDQVPNEEMGLIFEELIRRFAETSNETAGEHFTPREVIRLMVNILFVADDEALSKPGVVRSLYDPAAGTGGMLSVAEDYLREHNPDMRLTVFGQELNDESYSICKADMMIKGQDPNRIVSGNSFTQDGFPHDKFDYMLSNPPFGVDWKKIQDVVKNEHERKGYGGRFGPGLPRVSDGSLLFLLHLLSKMRPPGEGGSRIGIVLNGSPLFTGDAGSGESEIRRWVLENDFLEAIIAMPTDLFYNTGIATYIWI…
212	VC1768	Leptospirillum	Leptospirillum ferriphilum YSK	>AIA31108.1 restriction endonuclease subunit S [Leptospirillum ferriphilum YSK]	MNQSPWPPYPKYKDSGVEWLGKVPEHWEVGPFKWQIERNDGGVWGDDPDGEDSTIVLRSTEQTVDGRWQIDAPATRKLSESERASSLLSEGDLVVTKSSGSSLHIGKTTMVSAEVAEMACCYSNFMQRLRTKANFMPKLAWYLMNSDIIRLQFNLLSSSTTGLANLNGTMIGQVLVAVPPPAEQASITVFIDRETSRIDTLISEKERLISLLQEYRQALISHAVTKGLDPKVKMKDSGVEWLGEIPEHWEVKKLKNISPQITVGIVVEPSKYYVDNGVPALRSLNISSGSIIKENFVFISNEANEALSKSRLNLGDLVVVRSGQPGTTAVIPKELDGCNCIDLIIIRKPIDVSENYLSLFMNSDIAKLQVTFGIGGAIQQHFNVGMAQNIVIPLPPQSE…
212	VC1765	Leptospirillum	Leptospirillum ferriphilum YSK	>AIA31110.1 restriction endonuclease subunit R [Leptospirillum ferriphilum YSK]	MTDLHQVHKEQVFETELVEHLRTHGWREGSDTQYDKELALYPEDLLEFVKETQPSEWTKFNRWHNSHSDSVFLKRVAEQLDKHGTLFLLRHGFKDRDARFFLCQFRPAHEANPALWDHYRANRLTVVRQLHYSRHNQNALDLGLFMNGLPVATCELKTDLTQNVRDAIRQYRKDRSPRDPVAKENEPLLAFKTRALVHFAVSTDEVFITTRLEGAHTRFLPFNQGHDEGAGNPPNPHGYATSYLWEKIWQRDNWLDILGNFLTIEKKEDESEGKKKVKETLIFPRYHQWDAVRRLIEAARIEGVGHSYLIQHSAGSGKSNTIGWVAHRIASLHNGSGEKVFDSVVVITDRKVLDKQLQETIYQFEHKEGVVQKIDENSDQLAQALSEGKPIIITTLQKF…
213	VC1769	Halomonas	Halomonas campaniensis	>AIA75159.1 DNA methylase [Halomonas campaniensis]	MNHASHNSLVSFIWKIADDCLRDVYVRGKYRDVILPMVVLRRLDTLLEPTKETVLEEVRYQKEDMKALELDDEPLKDASGYVFYNISQWTLKKLHSTATNNQQILLANIEDYLDGFSDNVKEIITRFKLLEQMRHMANKQVLLDVIENFVSPRINLTPHDAEDPEGNVLPGLSNLGMGYVFEELIRKFNEENNEEAGEHFTPREVIHLMTHLMFDPIKGKLPPLMTIYDPACGSGGMLTEAQNYIKDPEGQIQAKGDVYLYGKEINDETYAICKSDMMIKGNNPENIRPGSTLSTDEFSAQRFDFMLSNPPYGKSWNSEVKYIKDGKDVIDPRFQVELADYWGNKETVDATPRSSDGQLLFLMEMVNKMKPAGTSPLGSRIASVHNGSSLFTGDAGSGE…
213	VC1768	Halomonas	Halomonas campaniensis	>AIA75160.1 hypothetical protein FF32_09975 [Halomonas campaniensis]	MKNGTEANGWEQRKIWNCFDIVNGATPASGTEHFWDGDVPWVGPADLGKLTSRIINHGERNLTRAGYKSCGTTLVPEGTIILSARAPIGHVAIAGNELCFNQGCKGLVPNEDIVGDFAYWLTLAQKVRLEAAGQGTTFVELSRSKLKDIDFLLPSIPEQRAIASFLDDKCAKIDKAVRIKEAQIKLLRERRQVLIQQAVTRGLNPYATMKDSGIDWIGEIPAHWEVRRNFALFREIKQLGNADLPVLSVSIHSGVSKEELSEEENIRSIVKIENRSSYKEVLPGDIAYNMMRAWQGGIGAVHTHGMVSPAYVVARPVGYLAGDYFELLYRTPNFIRQMDAGSKGIADFRKRLYWDDFRDLMTTLPPLAEQKEIIQYSEQISEKVSHAISIKQEQIAKLK…
213	VC1765	Halomonas	Halomonas campaniensis	>AIA75161.1 DEAD/DEAH box helicase [Halomonas campaniensis]	MSYAVSNTKEIALEQAIEKYLAGTTAEAQAQGITEAVAYGAGAYRIGHTADFDPALALDTVKFWTFLKATQGKALEKLQTRNPADWQAKILGQFDKLVKRKGILHLLKKGLPVEDAHFTLMYPAPLASSSPKVHDNFAANIWSVTRQVHHSLANPNESVDMVLFVNGLPIVTLELKNAWTNQTARYHGQKQYRDRDTSQPLMQFGRVLVHMTADTDDVWMATKLSGNSTYFLPFNKGHNQGAGNPPNPNGHKTAYLWEEVFQPKSLAGIIQHFVLLEGKSSDPLSKKSLIFPRYQQLDVVRKLLNHTATHGVGHSYLIQHSAGSGKSNSITWAAYQLIESYPQKLGLPGAKALDAPLFDSVIVVTDRRLLDKQLRDNIRDFSEVKNIVAPAMRSADLKS…
214	VC1765	Pseudomonas	Pseudomonas chlororaphis	>AIC19520.1 Restriction endonuclease, type I, EcoRI, R subunit/Type III [Pseudomonas chlororaphis]	MADSKEAQFQQDIINALAAQGWLVGTASGYDRRAALYTEDVLGYFKDAWPERWDKFTKANPNAPEDVLIQKLVRELEQSGTLDVLRHGFKLPAVKVELCSFQPDHGMNPDTLKRYQRNRLRVVPEVSYSPHAREAGSSGQSYNPRLDLVLFVNGIPTATLELKSEFKQSVENAKRQYRYDRPVKDPLTRKPEPLLTFKRGALVHFAVGQNEVAMTTKLAGKDTFFLPFNLGSEEGGAGNPMPADDTQYATSYLWQRLLQPDAWLKVLGRFLHLDKKTSQGFDGTLVTKETMIFPRYHQWEVVNKLISTTRTEGPGKRYLIQHSAGSGKSNSIAWTAHQLASLYDDAGQRLFNSVIVVTDRTVLDSQLQNTIYQFEHAQGVVKPISRDVGNQSKSEQLAE…
214	VC1768	Pseudomonas	Pseudomonas chlororaphis	>AIC19521.1 hypothetical protein EY04_11620 [Pseudomonas chlororaphis]	MSFSAYPEYKDSGVEWLGEVPIHWVLTPIKHLASLNPRKSGFDGDTQQLCSFVPMEKLKTGVVQLDEERCIEEVIGGYTYFEDGDVLQAKVTPCFENKNVAIAKGLTNGIGFGSSEINVLRPYLGVSPGYLYYRVQEDTYMSFCTSSMIGAGGLKRVPTEVINNFTVAAPEFFEQTQIAHFLDYETARIDALIEEQQRLIELLKEKRQAVISHAVTKGLDPAVPMKDSGAEWLGEVPSHWTATKLKFITNHVVDCPHETPIYDPDGNYLVIRTADLNQGILKSEQMYRLEHDEYIHRTRRMTLEKNDIVYSREGERWGHAALIPESNLYALGQRMMQLRVSNSICPNFFMYQLNSLTTYRQGEVDTVGATAPHVNISTVINYCVMRPPKDEQVQISQYL…
214	VC1769	Pseudomonas	Pseudomonas chlororaphis	>AIC19522.1 restriction endonuclease subunit M [Pseudomonas chlororaphis]	MNTENHSQTAAFLWSIADLLRGDFKQSQYGRIILPFTLLRRMECVLAPTRDAVVREFYAQEGRPDTVRDMYMQRAAGGLQFFNSSTLTLETLSDTQTSADLMSYVQAFSKDAYEIFEHFHFEDFVQQLASANLLYQVVQRFAATDLSPERISNFGMGIIFEELIRKFAESSNETAGEHFTPRDIVHLTTSLVITDQDHKLAPNSIVTIYDPTAGTGGFLSEGDEYIQSISEKVSVSLHGQELNPESYAICKADMLIKGQDVASIKLGNTLSNDQLANKRFDFMLSNPPFGVEWKKVQKQITDEHNHKGFDGRFGPGLPRVSDGSLLFLLHLVSKMRDPREGGSRIGIILNGSPLFTGGAGSGESEIRRYLLQNDLVEAIVALPTDMFYNTGIATYVWIL…
215	VC1769	Burkholderia	Burkholderia cepacia JBK9	>ALX10294.1 restriction endonuclease subunit M [Burkholderia cepacia JBK9]	MNHQALSPFIWSVADLLRGDYKQSEYGRVILPFTVLRRLDCVLESTKAAVLTEFETKTKMGLNPEPFLLRVTGDSKLYNTSPLDLVKLLGDQDHIRQNLYAYVQAFSPAARDIFERFDFYTQVERLAKANLLYLVTEKFANIDLHPTVVDNAQMGLVFEELIRKFAEISNETAGEHFTPREVIRLMVNLLFIEDDDVLESGNAVVRTIYDPTAGTGGMLSVAGEHLLEHNPAARLTMFGQELNDESYAICKADMLIKGQDVANIVAGNTLSDDGHGGRKFDYMLSNPPFGVEWKKVEKAVRTEHEQKGFDGRFGPGLPRVSDGSMLFLLHLNSKMRPAQDGGSRFGIVLNGSPLFTGGAGSGESEIRRYVLENDLVEAIVGLPTDMFYNTGIATYVWIL…
215	VC1768	Burkholderia	Burkholderia cepacia JBK9	>ALX10295.1 hypothetical protein P350_01380 [Burkholderia cepacia JBK9]	MSSCDFVHETAKSVTKAGIESKGLVIWPAGTLLFSMYASLGHTAELMVPAATNQAILSLLPRENVNQKFLRRWLEFLKPRLREQSSSNTQDNLNAEKVRNLVTLIPPLEEQIAIAAFLDRETWKTDALIAEQEKLVTLLAEKRQAIISHAVTRGLNPDVPMKDSGVAWLGEVPAHWDVVPIKRVVEVKDGTHATPAYVDPTSESYPLITSKDFVDSDICFDDAKYISSDDHSEIIRRSNTEQGDVLMSMIGGNIGKAVVVKSERKFSIKNLALFKTSHSGSLGKFVLYYLQSGLLDIQIDLIGRGGAQGFLGLGDIRNLVFFKIAEHELQQVVSHLETKLAPLDKLVKLAEKHLLTLKERRAALIAAVVTGQIDVRNAVPEELTA
215	VC1765	Burkholderia	Burkholderia cepacia JBK9	>ALX10297.1 type I restriction endonuclease subunit R [Burkholderia cepacia JBK9]	MSNLHQEHHFETEICQSLAANGWLYAEGDAAHYDRVNALYLPDLLAWIEATQPDTWQRLTKTHGPALHERLAERVRKSLNERGTLDVLRRGVEMLGLKEPLLLVQFKPALAINPVTQQHYAANRLRVVRQVRHSPNQPQDALDLVLFVNGIPVATAELKSDFTQGVQDAVDQYRFDRHPQPKGGQAEPLLGFPGGALVHFAVSQTEVMMTTRLAGPATQFLPFNRGNQGAAGNAPNPDGFATAYLWEEVWARDSWLDILHRYLIGKRDDKKQLKAVIFPRYHQLDATRRLVADVLAQGPGQRYLIQHSAGSGKTNSIAWTAHFLADLHDADHRKMFDSILVVSDRTVLDAQLQEAIFDFERTTGVVATITNEHGSKSAQLGQALKDGKKIIVCTIQTFP…
216	VC1769	Burkholderia	Burkholderia seminalis	>QTO18688.1 SAM-dependent DNA methyltransferase [Burkholderia seminalis]	MNHQALSSFIWSVADLLRGDYKQSEYGRVILPFTVLRRLDCVLESTKAAVLAEFATKSTAGLNPEPFLLRVTGDAKFYNTSPLDLVKLLGDQDHIRQNLYAYIQAFSPAARDIFERFDFYTQVERLAKANLLYLVTEKFANIDLHPAAVDNAQMGLVFEELIRKFAEISNETAGEHFTPREVIRLMVNLLFIEDDDVLTPGNAVVRTIYDPTAGTGGMLSVAGEHLLEHNPAARLTMFGQELNDESYAICKADMLIKAQDVANIVAGNTLSEDGHTGRKFDYMLSNPPFGVEWKKVEKAVRTEHEQKGFDGRFGPGLPRVSDGSMLFLLHLISKMRPAQEGGSRFGIVLNGSPLFTGGAGSGESEIRRYVLENDLVEAIVGLPTDMFYNTGIATYVWIL…
216	VC1768	Burkholderia	Burkholderia seminalis	>QTO18689.1 restriction endonuclease subunit S [Burkholderia seminalis]	MSEDNLLSLSYGRIVRKDIQANDGLLPESFETYQIIKPGDVVLRLTDLQNDKRSLRSALVEERGIITSAYLAIQPTKVESHFLAYLLRTYDLTKVFYSMGGGLRQSMKFTDMKRMPMVIPSHEEQAGIADFLDRETGKIDALIAEQNKLLTLLAEKRQATISHAVTRGLNPDAPMKDSGVAWLGEVPEHWGNSKKLLDLAHGDRHSFVNGPFGSDLLTSELVGEGVPVIYIRDIKLSGYLRVSEWCVTPEKAEQLKFCNVIPGDVLVAKVGDPPGLATVYPQGEVNGIVTQDVIRLRVDPVKASAEYVRWLLNSKYGQTQIDHISVESTRTRVGLGEYKQLRFFVPPLHEQTAIADFLEAETTKLDALKAEAERVIDLLKERRGALIAAAVTGKIDVRN…
216	VC1765	Burkholderia	Burkholderia seminalis	>QTO18691.1 type I restriction endonuclease subunit R [Burkholderia seminalis]	MSSLHQEHHFETELCQSLAANGWHYAEGDAAHYDRTSALFLPDLLIWIETTQPDTWQRLTRTHGPALHARLAERVRKSLSERGTLDVLRRGVEMLGLKEPLSLVQFKPALAINPVIQQHYAANRLRVVRQVRHSPNHPQDALDLVLFVNGIPVATAELKSDFTQSVQDAVDQYSFDRHPQPKGGQVEPLLGFPGGALVHFAVSQTEVMMTTRLAGPATQFLPFNRGNHGAAGNTPNQDGFATAYLWEEVWARDSWLDILHRYLIGKRDDKKQLKSVIFPRYHQLDATRKLVADVLAQGPGQRYLIQHSAGSGKTNSIAWTAHFLADLHDADYRKLFDSVLVVSDRTVLDAQLQEAIFDFERTTGVVATITNEHGSKSAQLSEALKAGKKIIVCTIQTFP…
217	VC1765	Klebsiella	Klebsiella pneumoniae subsp. pneumoniae KPR0928	>AIE31061.1 restriction endonuclease (plasmid) [Klebsiella pneumoniae subsp. pneumoniae KPR0928]	MQSAAHQEKHFQQYIIDRLVEQGWKLGDSKFYDTERAVYPEDLESWIKTSGQQEKWDKLERLNGAKTLEVLMDRLDKALEKQGTMQVLRQGFSIAGCGLIEMTEAAPEDKRNAAVIERYQANILRVVPELKYHPAREFAIDLVLFINGLPVATVELKTDFTQSCEAAMDQYRNDRLPYDAKTKRREPLLTFKRGAVVHFAMSDSEIMMATKLDGENTFFLPFNKGRKDESGTVHAGNPPGEIKADGTQEYPVAYFWEAVCQPDAWLRIFHSFVYVEKKDVVDIQGNWSKKETLIFPRFHQWTAVNQMLTDARENGAGMTYLCDHSAGSGKTSTISWTAHDLVKLREDNGDSVFNSVIIVTDRNVLDGQLQDAVKQIDHQFGVIAAIDRQKSSKSKSKQL…
217	VC1768	Klebsiella	Klebsiella pneumoniae subsp. pneumoniae KPR0928	>AIE31062.1 restriction endonuclease subunit S (plasmid) [Klebsiella pneumoniae subsp. pneumoniae KPR0928]	MSQYKAYTSYKDSGVEWIGQVPEHWEVKRLRHVGRYSNSGVDKKSYEDQQTVELCNYTDVYYNEFISDDMPFMQATASAHEIEQFTLKKGDVIITKDSEDPSDIGIPAFVPHDMPGVVCGYHLTMIRALNDNYGSYIHRSIQSDHTRAHFFVESPGITRYGLNQNTIGNAPVALPPPEEQATIAATLDRETARIDALVEKKIRFIELLKEKRQALITHAVTKGLDPNVKMKDSGVEWIGQVPEHWEVKPFFALVSELNRKNVGLAETNILSLSYGNIIQKPETRNMGLTPESYETYQIVESGEVVFRFTDLQNDKRSLRSAQVTQRGIITSAYMAVKPHSIGSTYFAWLMRSYDLCKVFYAMGGGLRQSLKFEDVRRLPVLIPPVGEQSEITNTINAGT…
217	VC1769	Klebsiella	Klebsiella pneumoniae subsp. pneumoniae KPR0928	>AIE31063.1 restriction endonuclease subunit M (plasmid) [Klebsiella pneumoniae subsp. pneumoniae KPR0928]	MNEFTGSAASQADFIWKNAEDLWGDFKHTDFGKIILPFTLLRRLECALEPTREAVREAHDAFKDADVELDTILRSTAEYPFYNTSEYSLGTLGSTKTRRNLEDYIALFSDNARAIFEEFEFGNTVIRLEKAGLLYKICQNFAKIDLHPDVVPDRVMSNIYEHLIRRFGAEVNEGAEDFMTPRDIVHLATALLLDPDDALFEASPGLIRTLYDPTCGTGGFLTDAMNHVGDYGNRDKIPPVLVPHGQELEPETHAVCVAGMLIRRLESDPGRDLSKNIRQGSTLSNDQFAGERFHYCLSNPPFGKKWEKDKTAVEAEHKKGELGRFGPGLPKISDGSMLFLMHLASKLELPINGGGRAAIVLSGSPLFNGGAASGESEIRRWLLEDDLIEAIVALPTDLF…
218	VC1769	Virgibacillus	Virgibacillus sp. SK37	>AIF42148.1 DNA methyltransferase [Virgibacillus sp. SK37]	MINFQEKVSFIWSIAELLRGPYKPEDYGKVVLPMAVLRRFDCVLAGTKDDVLLEYEKFKHLPEESRDEILNRKAGGKRFSNVSEYDFTKLLVDSDNIADNLRDYIHGFSRSARDIIEYFDFDKQIEKMERNDLLYLVVKRFSEVDLHPDVVSNVEMGYIFEELIRRFSEDAEAGDHYTPREVVRLMVNLLFLNDQDILTKQGITQTLYDSCAGTGGMGSVAQEYLKELNPTADLEFFAQEINEESYAICKADILIKGEEARNIRFGNTLSNDAFAGQHFDYLISNPPYGVEWKPAEKVVKAEHESMGLDGRFGAGLPRISDGQLLFLQHLVSKMKPVTEEEPKGSRVAIIMNGSPLFTGDAGSGESEIRRYLIENDLVEGIVAMPSDLFYNTGISTYIW…
218	VC1768	Virgibacillus	Virgibacillus sp. SK37	>AIF42149.1 restriction endonuclease subunit S [Virgibacillus sp. SK37]	MEKRNKSHDWIGQIPFDWLRIKLKYAVIPINEKVSSESTLKYVGLENIESKTGRYIETEETISVDGISNRFKTGDVLFGKLRPYLSKCIIAEFNGRGTTELLVLRKKEKTSLNRFIKYVMLNEKFIDVINSSTYGAKMPRANWEFIGEQVIPLPPLTIQNLISNYLDQKTSEIDSLIADKEKLIELLQENRRVKIAEFITKGLKPNAKMKDSNVGWIDKIPEHWEEKKIKYLFYEVNERNFEEDAELLSVFTSIGVRPRSQMEDRGNKAQTVMNYKKVKKGDIVVNKLLAWMGAIGISDYEGVTSPDYDVYRQINENLISNKYYHYYFRSHYFKGDCYKFGRGIMMMRWRTYPEQFKSIPVPVPPIEEQIEIANYIDEKTKDIDLLITETKSAISKLRE…
218	VC1765	Virgibacillus	Virgibacillus sp. SK37	>AIF42150.1 type I restriction endonuclease subunit R [Virgibacillus sp. SK37]	MAIDTTEKAFEENIEHSLIQSRYIQRPITGQALEDFKTHAIDTEILFQFLEATQPKSLARLQKAYKEQYKIKIIDRLTKELDKRGMIDCLRHGIKDYGETLKLAFNKPPSTMNQLLLDRYEKNIFTVSRQVYYSNKNNNSIDMMVSLNGLPIAVMELKNQLTNQTVEDSIRQFKKDRDPREALFRFKKRAIVFFAVDTDEVYMATQLNRDKTFFLPFNKGNDGGKGNPVIYRDYRTSYLWKDILQKDSLLDILFRFVYVEKEDVQDSTGEIIDKKETIIFPRYHQLDVVRKIEVDVKEKGVGHNYLVQHSAGSGKTNSISWLAHRLSKLYDNENNPKFSSVIVITDRRVLDKQLQDAVFQLEHKAGMVEKVDKDSNQLAEAIVNGTRIIITTLQKFPFI…
219	VC1765	Shouchella	Shouchella clausii	>ALA51873.1 Type I restriction-modification system, restriction subunit R [Shouchella clausii]	MAVDTSEKGFETNIELALIANGYKKRVLVGETSVTFKQHAIDVEELFAFLEDTQEKRMRTLEKSYGPSYKEEVLKRIKAQLHKQGLVECLRKGIKDRGVTLQLAYNKPPTDMNKTLIEQYRKNRFNVARQVYYSDKHNNSLDMVLFLNGLPLVVMELKNPLTNQTVEHAMKQLKDDRDPREQLFKFNERVAVYFAVDPDEVFMTTKLDKYKTYFLPFNKGNNGGKGNPLTYGDNYRTHYLWEEILSPDSLLDILYRFIFIKKDDIKDSNGETIGERKMLIFPRFHQLDVVRKLEADVAQKLVGHNYLIQHSAGSGKTNSISWLAHRLAKLHNEDNESIFSSVIVITDRRVLDKQLQDAVYQLEHKAGMVEPIDKDSEQLARAINNETRIIITTLQKFPF…
219	VC1768	Shouchella	Shouchella clausii	>ALA51874.1 Type I restriction-modification system, specificity subunit S [Shouchella clausii]	MSWKKIKLKYLANMRSGDSITSDSIDGEGSYPVYGGGALRGYTESYTHEGNYILIGRQGANCGSVRQVNGKFFASEHAVVVSHNSGVDNEWLYYLLESMNLNQYSISAAQPGLAVNTIKNLEVNLPSYDLQIGIRKYIDKKTKIFETIIKQKENLIELLEEQRQSIITEAVTKGLNPNVKMKDSGVEWIGEIPEHWEVKRLKNVLDLNPNKNEVNALKGLRVTFLPMENILGPNEVDISITKNIEDVYSGYTYFKNNDLVMAKVTPCFENGNIAVMQNLENSIGFGTTELHVLRAKPKQNITFYFYLAQSAPFKQEGVSSMYGVGGLKRIPSEFIFNYKFAMPSVSEQNEIVEFLNEKCTELESIKKLINGQIDKLKEYRQALIYEAVTGKIDVRDMEL…
219	VC1769	Shouchella	Shouchella clausii	>ALA51875.1 Type I restriction-modification system, DNA-methyltransferase subunit M [Shouchella clausii]	MINFQDKVSFIWSIAEVLRGPYKPEDYGKIILPLAVLRRFDCVLESTKEEVLAKAEQFAAINEDAREQILNRVSKQNFHNASKYDFNKLLTDSDNIADNLRDYINGFSKVARDIMDHFDFDRQIDKLEQNNLLYLTIKRFSEIDLHPETVSNIEMGYVFEELIRRFNENAEAGDHYTPREVIRLMTHLLFLHDDASILTKPGLTQTLYDCAAGTGGMGSVAQEYLLSQNPTAHLEFFGQEINPESYAICKADLLIKGEDARNIRLGNTLSKDQFPRDKFDYLISNPPYGVDWKSYEKSIKEEHEKQGFNGRFGPGTPRTSDGQLLFLMHLLSKMKPVTAENPQGSRLAIIMNGSPLFTGDAGSGESEIRKYLLENDLVEGIVALPNDLFYNTGIATYIW…
220	VC1769	Phocaeicola	Phocaeicola dorei	>AII65490.1 MAG: N-6 DNA methylase [Phocaeicola dorei]	MTAEELGQMIWNVKELLRNVYDNKDVEDVILPFTLLRRLDCVLVGSEALVATNMKQLEELGQTSQEDIDNMMPMLMDAAGYKFYNTSGLSLSKLITVPADLTNNFKTYLEGFSPNIREILKNFTGKGENASLSDIFSNLARKNLLLQVTKAFVLNIDLSPDKVDNHMMGTVFEIVIRYAKESVGIGAGQFYTPRDIVRLMTEITLLGQEDKIYQDGKIISVYDPCCGTGGILTLTKDTIEETAKERRVDVTVNLFGQELNDKTYALCKSDIIMKGDEAKGIAVGDTLLVDEFRDQKFNFMLANPPYGVDWKREYDSVSAEAEDKNSRFAPGLPDKSDGQLLFTLHMLHKMDPKGSRVGILSNGSPLFNGGAGSGWSNIRKHMLDNDLLDAIIALPGGLF…
220	VC1768	Phocaeicola	Phocaeicola dorei	>AII65491.1 MAG: hypothetical protein EL88_21060 [Phocaeicola dorei]	MKKYDAYKDSGVKWIGEIPNHWEAIKISRVHPIIGSGTTPLSSREDYYSEKGLNWLQTGDLNNGLITETSKKITPKAVDECKMKFYPIHSVVIAMYGATIGKVGLLDIETATNQACCIIVPSKRICPKYTFYSFIIAKEELLLSSFGGGQPNISQDIIRKLKVPVPPLSEQQSIASYLDVKTEKIDKMIAKAEKKIEYLDELKQSLITRAVIRGLNPNAPLKDSGMKWIGEIPEHWKIMPFKYYGKLCKGLTFSKADLTATGVPVMSYGQIHSKENKSVRFFEEGIRFIPRELAKNGDSALVKQGDFIFADTSEDLEGCGNCVYNDTTNPIYAGYHTIIYKTRERDCKYLAYLFRSNVWRSQIRCRVSGIKVYSITQGIMSQVNILLPPMSEQKEISTY…
220	VC1765	Phocaeicola	Phocaeicola dorei	>AII65493.1 MAG: type I restriction-modification system restriction subunit [Phocaeicola dorei]	MFELLNETLFEKHIAEYLAGSKMYNQRTPKDFNIQKLVDSDMLLQFLREQPMWQKLITQSFADEQDALNIVIETINTKINRGESLLSLLKNGFMLQGRRIRLAAFKPKMTLDDDDADHLYKKNIFSVVRQMKYSTQGFDKDNELDLCILLNGLPIITLELKNEATGQTVVNAMHQYQTNRHPQNRMLRTCLVHFAMDNNRVMMTTQLAGDNTRFLPFNKETVNPQVEGDYPTCYMWKEVLQADSLLNLIQHFIKHITPKKGEPFYIFPRYHQLRCVRNIISDVREKGVGQTYLVQHSAGSGKTKSMSWLAFQLANLQNVDNTPVFDSVIMITDRIVLDRNIADEIKGMEEVAGTVKDIRKGSRNLAKALAEGGHRIIISTEQKFSFALPKLKEAAGSHF…
221	VC1769	Klebsiella	Klebsiella pneumoniae	>AIJ44112.1 restriction endonuclease subunit M (plasmid) [Klebsiella pneumoniae]	MNEFTGSAASQADFIWKNAEDLWGDFKHTDFGKIILPFTLLRRLECALEPTREAVREAHDAFKDADVELDTILRSTAEYPFYNTSEYSLGTLGSTKTRRNLEDYIALFSDNARAIFEEFEFGNTVIRLEKAGLLYKICQNFAKIDLHPDVVPDRVMSNIYEHLIRRFGAEVNEGAEDFMTPRDIVHLATALLLDPDDALFEASPGLIRTLYDPTCGTGGFLTDAMNHVGDYGNRDKIPPVLVPHGQELEPETHAVCVAGMLIRRLESDPGRDLSKNIRQGSTLSNDQFAGERFHYCLSNPPFGKKWEKDKTAVEAEHKKGELGRFGPGLPKISDGSMLFLMHLASKLELPINGGGRAAIVLSGSPLFNGGAASGESEIRRWLLEDDLIEAIVALPTDLF…
221	VC1768	Klebsiella	Klebsiella pneumoniae	>AIJ44113.1 restriction endonuclease subunit S (plasmid) [Klebsiella pneumoniae]	MSQYKAYTSYKDSGVEWIGQVPEHWEVKRLRHVGRYSNSGVDKKSYEDQQTVELCNYTDVYYNEFISDDMPFMQATASAHEIEQFTLKKGDVIITKDSEDPSDIGIPAFVPHDMPGVVCGYHLTMIRALNDNYGSYIHRSIQSDHTRAHFFVESPGITRYGLNQNTIGNAPVALPPPEEQATIAATLDRETARIDALVEKKIRFIELLKEKRQALITHAVTKGLDPNVKMKDSGVEWIGQVPEHWEVKPFFALVSELNRKNVGLAETNILSLSYGNIIQKPETRNMGLTPESYETYQIVESGEVVFRFTDLQNDKRSLRSAQVTQRGIITSAYMAVKPHSIGSTYFAWLMRSYDLCKVFYAMGGGLRQSLKFEDVRRLPVLIPPVGEQSEITNTINAGT…
221	VC1765	Klebsiella	Klebsiella pneumoniae	>AIJ44114.1 restriction endonuclease (plasmid) [Klebsiella pneumoniae]	MQSAAHQEKHFQQYIIDRLVEQGWKLGDSKFYDTERAVYPEDLESWIKTSGQQEKWDKLERLNGAKTLEVLMDRLDKALEKQGTMQVLRQGFSIAGCGLIEMTEAAPEDKRNAAVIERYQANILRVVPELKYHPAREFAIDLVLFINGLPVATVELKTDFTQSCEAAMDQYRNDRLPYDAKTKRREPLLTFKRGAVVHFAMSDSEIMMATKLDGENTFFLPFNKGRKDESGTVHAGNPPGEIKADGTQEYPVAYFWEAVCQPDAWLRIFHSFVYVEKKDVVDIQGNWSKKETLIFPRFHQWTAVNQMLTDARENGAGMTYLCDHSAGSGKTSTISWTAHDLVKLREDNGDSVFNSVIIVTDRNVLDGQLQDAVKQIDHQFGVIAAIDRQKSSKSKSKQL…
222	VC1769	Pseudomonas	Pseudomonas alkylphenolica	>AIL61195.1 type I restriction-modification system, M subunit [Pseudomonas alkylphenolica]	MNQQQQNLADFIWSVADVLRGDFRQSEFGRIILPFTVLRRLECVLEPTREKVRSQFLAMHASGVDMDLILPTTAGATFYNVSQYALDSVSSTSTRVNLEDYIAKFSSNAHQVFQHFNFADWLSRLETANLLYLVTQKFASIDLHPNVISNHEMGLVFEHLIRKFAESANDTAGEFFTPRDVVRLATTLIFAPDHQALNGEGVVRTVYDCAAGTGGFLSSAIEQVAEWNPNARLVPYAQELNPETYAISVADKLIQGFETKNIKLGNTLSNDLLPHEQFDYCLANPPFGVKWEKVQKQVQDEQTSLGFAGRFGAGLPRVGDGSLLFLMHLLSKRKPAEQGGTRIGIVLSGSPLFNGGAGSGESEIRRWILENDWLEAIIALPNDLFYNTGIGTYIWVLSN…
222	VC1768	Pseudomonas	Pseudomonas alkylphenolica	>AIL61196.1 type I restriction-modification system, S subunit [Pseudomonas alkylphenolica]	MSHYKPYPAYKDSGVEWLGLVPEHWQVKKLKWLASLQSGDFITSESIEEEGAYPVYGGNGLRGYCTSFTHEGTYALVGRQGALCGNINYAAGKFWASEHAVVVSPYESTAVRWLGELLRAMNLGQYSISSAQPGLAVERIIDLPLPVPPEIEREAIAGHIDRETARIDALVEKKTHFVELLREKRQTLITHAVTKGLDPNVKMKDSGLEWLGEVPEHWSIKPFKVCIDFQEGPGIMAVDFRDEGTPLLRVAGVQGRWATLAGCNYLEPDKVERQWKHFRLVPGDLLISASASMGTVCEVADEAAGSIAYTGLIRLRGKKSVMLRSYIRSLVVSSLFSTQIDLFKAGSTIQHFGPIHLSQMFVVCPPLDEQEAIAQHVESETLRIDELIAKSERSVELLK…
222	VC1765	Pseudomonas	Pseudomonas alkylphenolica	>AIL61199.1 type I restriction-modification system endonuclease [Pseudomonas alkylphenolica]	MSHIHHECELERHIVEQLAAAGWLVGKSADYDAARALFPDDVLGWLEESQPQAMAKLHAMNGTGTLDVVLDRLVKQLENKVDGGTVNVLRYGFAVAGGGTLAMSQGLPEDDRNETVIQRYATNRLRVVPQLRYSLDKTDEIDLAFFINGIPVATVELKTDFTQSVQAAMQQYRMDRKPERKSGGFEPLLTFKRGAVVHFAMSDSDIRMTTKLAGDSTFFLPFNRGNDGAAGNPPGDNDSYPVSYLWKRVLQKDNWLHIFHRYVLQERKEAQDLNGKTYFKEGLIFPRFHQWEGVTKMIDAVRIEGAGQPYLIQHSAGSGKTNTIAWTAHSLIRVRRPDGEPYFHSVIVVTDRQVLDQQLQDAIQQIEHQAGVVCAIDRQQSSLPKSQQLAKAMLDGVPI…
223	VC1769	Acinetobacter	Acinetobacter baumannii	>AIL75034.1 restriction endonuclease subunit M [Acinetobacter baumannii]	MTNNNFSQIASFIWSVADLLRGDFKQSQYGRIILPFTLLRRLECVLEESKAAVLAEHEKVSKLNLPEEAQEKLLLRATNGLAFFNTSPMDLSKMGQSDIKANLSTYVQSFSKDAREIFEYFNFIEFAGLLDDANLLYKVVQKFATTDLSPKNVSNHDMGLVFEELIRRFAEGSNETAGEHFTPRDIVRLTTALVFMEDDDVLTKDGIIRTIYDPTAGTGGFLSSGMEYLHELNPNAVMRAFGQELNPESYAICKADMLIKGQDVSRIKLGNTLSNDQLAVDQFDYMLSNPPFGVDWKKIEQDIKDEHEHKGFDGRFGAGLPRVSDGSLLFLMHLISKMRDASSSESGSRIGIILNGSPLFTGSAGSGESEIRRYILEADLLEAIIALPNDMFYNTGIAT…
223	VC1768	Acinetobacter	Acinetobacter baumannii	>AIL75035.1 restriction endonuclease subunit S [Acinetobacter baumannii]	MAKYQAYAEYKDSGVEWLGVVPSHWIITTLKRYCYVKGGFAFSSDAFIDTGYPVIRIGDIKTDGSINLENCKYIPESLAVNSRDYLVEKNQLLMAMTGATIGKAGLYTSNQPAFLNQRVGKFELLAQNMNYRYLWYILKTDGYQEYIKLTAFGGAQPNISDTAMVDYPATIPSFDEQTQIANFLDHETAKIDHLIEKQQQLIELLKEKRQAVISHAVTKGLNPNVPMKDSGVVWLGEVPEHWDTTKIKYVAELTPKKSEVSSNDNRLCTFVPMEKLKLGSLIKDEEKPISEVIGGYTYFKNGDLLLAKVTPCFENKNMVVASDLKNGIGFGSSEIYVLRTNHKVNTQFLYYRLQEDQFMELGTGAMTGAGGLKRVPSEFLNNFEFALPPLSEQIAITKY…
223	VC1765	Acinetobacter	Acinetobacter baumannii	>AIL75036.1 Restriction endonuclease, type I, EcoRI, R subunit/Type III [Acinetobacter baumannii]	MNLDATRESIFQNDIIQQMLAQGWQLGTPQGYNRETALYEQDVLDFVQQTQVQDWQKFQRIFPQDTERHFLDAVVAQLKKADINATDEQSRSYGTLGVLRHGVKTRSARFFLCQFKPEHALNPDTLANYKKNICRIVPELVYSPYATAAELQDMGKQAKKWRIDLVLFINGFPVATLELKSEFKQAVQNAMLQYKRTRLPKDPETNKPEPLLMFKRGALVHFAVSQYEVYMATQLAGEDTFFLPFNKGTAEGGAGNDVPEDQNQYATAYLWNEVLTPDNLLNIIGRFVHLQIEEKEDWEGRKYKKELLIFPRYHQWNVVTKLINAALEEGTGQKYLIQHSAGSGKSNSIAWTAHQLSTLYDQHNQKLFDSVIVVTDRTILDAQLQDTIYQFEHADGVVG…
224	VC1769	Acinetobacter	Acinetobacter baumannii	>AIL80757.1 restriction endonuclease subunit M [Acinetobacter baumannii]	MAVIPNNNDTVLTNFIWKNADDLRGDFPHTQFGRIILPFTILRRLECVLEENKPNVLATYEQFKDQDLALDVILKNASQRPFYNISNYDLASLGGNKTKANLEDYISKFSENVRKIFEGFKFAQIIADLDAANLLLLISKNFADIDLHPNVVPDRTMSNVYEHLIAKFGAEVGTGSEDFMTPHDVVHLATTLLLHPDNELFEQNLGLVRTLYDMTCGTGGFLSDMMNHVETYKDKYKVAPVLVPHGQELQPETHAVALGNMLLKRLETDPSRDLSANIKLGSTLSNDQYEGKRFHYQCANPPYGMKWDKDSAAVKAEQKLGFAGRFGAGVPKSSDGSMLFLQNLVAKLETPENGGGRGAIVLSGSPLFNGKANSGESNIRRWMLENDLIEAIVALPTEI…
224	VC1768	Acinetobacter	Acinetobacter baumannii	>AIL80758.1 hypothetical protein IX87_19725 [Acinetobacter baumannii]	MNFKQYPSYKDSGVEWLGEVPEHWSVKKFGYIFRENKIKNSGLIETNVLSLSYGRIKEKNIEDNKGLLPESFETYQIIQPNDIIFRFTDLQNDKRSLRSAISKFHGIITSAYIGVRTTANAEFYNYLFRAYDQQKVFYSMGDGMRQSLKIDELNRMPIVFPSDVEQQQIVSFLDSETSRIDNLIAKQEKLIEKLEEHRKSIISHAVTKGLDPDVPMKDSGIEWLGEVPEHWKLLQTRHIFNFGKGLTITKEDLSDEGIPCINYGEIHSKYGFEFNPLDNPLKCVSHDFIESNKNCLLNEGDFIFADTSEDLEGSGNFSYLNQKSTVFAGYHTIIARPKSGLNHRYLAYMFDSNAYRGQVRTEMKGVKVYSVSQGVLKSRLAWLPPIEEQDQIVKLLDEK…
224	VC1765	Acinetobacter	Acinetobacter baumannii	>AIL80759.1 restriction endonuclease [Acinetobacter baumannii]	MNMLLSDKAHYESHLEEYIVSKLKAQGWLVGESKNYDTDTALYTEDLIGWIKDTQPEKWDNLFNNNGENTEKTIVSRLVAEIERTDNISVFRKGFKMAGAGTGGIIHLTETAPEDKRNETTIKNYKANRLRVVPQLKYNPTRDFRIDLVFFINGLPMATVEIKTDFNQSIDAAKDQYRQDRKPIDPKTNRKEPLLLSKRGAIVHFALSDSEIYMTTCLDGDNTFFLPFNKGNDGHAGNPPVGEDGEYPVAYFWDYICQPDNWLKIFHDFVYIEKKKKADLTGKYTVQERLIFPRYHQFDAVLKMLNDAKTNGVGFNYLCEHSAGSGKTSTIAWTSHGLIRLRQDDGTAYFNSVIVVTDRTVLDDQLQEAIKQIDHQKGLIATISRENKENGGGTKSKQL…
225	VC1765	Ligilactobacillus	Ligilactobacillus salivarius	>AIR10992.1 Type I restriction-modification system, restriction subunit R [Ligilactobacillus salivarius]	MWEDILKKDTLIELITKFIFIESKEDKDQVTGKTKIKERVIFPRYHQLDVIRKTLDDLKVNKTSQNYLIQHSAGSGKTNSIAWLAHRLASLHDEDDQVIFDNVIIMTDRVVVDRQLQKAIMGLEHKVGLIRVMDDKCTSADLKLALESNTKIVVTTIQKFPYVVDLIKDGSNQTGVVLKNKKFAVIIDEAHSSTAGKDMMAVTSALSSTDDFYEQDVQDQLVQEIQSAGKQKNVSMFAFTATPKPTTLRLFGRPDKRGNYRAFHLYSMKQAIEEGFILDVLANYTTYETYYELNKKIDDDPELKTTEAKRQIAQQIDLDDTNIAQRTKIIIEHFRQHVMSELGNKAKAMVIMASRKAAVKYQQAFQKYIEEHHYNDMGLLVAFSGKVNLDDENEFTEAS…
225	VC1768	Ligilactobacillus	Ligilactobacillus salivarius	>AIR10995.1 Type I restriction-modification system, specificity subunit S [Ligilactobacillus salivarius]	MVKMKDSGIEWIGEIPETWEKVKFNAIYSNRNTKVSDREYAPLSVTKKGIVPQLATAAKTNDNDNRKLVKSGDFVINSRSDRRGSCGISSLDGSVSLINTVLEPKNSQMEPLYFDFLFHTIQFADEFYKWGHGIVDDLWTTNWNDMKNITLILPTRSEQQQIANFLDRKTTEIDELIDKINTEIDTLKQYQSSVITQAVTKGLDLNVPMKDSGIEWIGEIPETWEKVKFNAIYSNRNTKVSDREYAPLSVTKKGIVPQLATAAKTNDNDNRKLVKSGDFVINSRSDRRGSCGISSLDGSVSLINTVLEPKNIQMEPLYFDFLFHTIQFADEFYKWGHGIVDDLWTTNWNDMKNITLILPTRSEQQQIAELTEYKNSLIFEYVTGKKQVKEAN
225	VC1769	Ligilactobacillus	Ligilactobacillus salivarius	>AIR10996.1 Type I restriction-modification system, DNA-methyltransferase subunit M [Ligilactobacillus salivarius]	MGKSNVEKTIATWDEQPIDITSEANFIWGIAKKLRGTYLPDKYGDVIIPMTIIRRFESVLQPTKDKVIAQFEAMPTYPARAMYKISGYQFYNTSKFDLAELCNDPDNIAANFKAYLNGFSADVQEILQNLDIENHINKMDKGGCLYSVVKAFSELDLSVEKFDSIKMGYIFENLIARFYQNVEAGQFYTGRDIIRLCVSLLLAEGSDDITEENKVITVLDQACGTGGMLSTAYSYLKNINPTANVHLFGQELMGQSYAVGLAEMLIKNQNIDNFRHADTLQVDCFPNQKMRYVLENPPFGTPWGGKDAKQGQEEAVKEEYLKGEKSRWGAGLPKSNDAQLLFVQSALNKLEKNGRAAIIENGSPLFTGGTSSGESQVRRWLLENDYLDAIVALPTDLFY…
226	VC1769	Acinetobacter	Acinetobacter baumannii	>AIS06500.1 restriction endonuclease subunit M [Acinetobacter baumannii]	MAVIPNNNDTVLTNFIWKNADDLRGDFPHTQFGRIILPFTILRRLECVLEENKPNVLATYEQFKDQDLALDVILKNASQRPFYNISNYDLASLGGNKTKANLEDYISKFSENVRKIFEGFKFAQIIADLDAANLLLLISKNFADIDLHPNVVPDRTMSNVYEHLIAKFGAEVGTGSEDFMTPHDVVHLATTLLLHPDNELFEQNLGLVRTLYDMTCGTGGFLSDMMNHVETYKDKYKVAPVLVPHGQELQPETHAVALGNMLLKRLETDPSRDLSANIKLGSTLSNDQYEGKRFHYQCANPPYGMKWDKDSAAVKAEQKLGFAGRFGAGVPKSSDGSMLFLQNLVAKLETPENGGGRGAIVLSGSPLFNGKANSGESNIRRWMLENDLIEAIVALPTEI…
226	VC1768	Acinetobacter	Acinetobacter baumannii	>AIS06501.1 hypothetical protein LX00_08955 [Acinetobacter baumannii]	MNFKQYPSYKDSGVEWLGEVPEHWSVKKFGYIFRENKIKNSGLIETNVLSLSYGRIKEKNIEDNKGLLPESFETYQIIQPNDIIFRFTDLQNDKRSLRSAISKFHGIITSAYIGVRTTANAEFYNYLFRAYDQQKVFYSMGDGMRQSLKIDELNRMPIVFPSDVEQQQIVSFLDSETSRIDNLIAKQEKLIEKLEEHRKSIISHAVTKGLDPDVPMKDSGIEWLGEVPEHWKLLQTRHIFNFGKGLTITKEDLSDEGIPCINYGEIHSKYGFEFNPLDNPLKCVSHDFIESNKNCLLNEGDFIFADTSEDLEGSGNFSYLNQKSTVFAGYHTIIARPKSGLNHRYLAYMFDSNAYRGQVRTEMKGVKVYSVSQGVLKSRLAWLPPIEEQDQIVKLLDEK…
226	VC1765	Acinetobacter	Acinetobacter baumannii	>AIS06502.1 restriction endonuclease [Acinetobacter baumannii]	MNMLLSDKAHYESHLEEYIVSKLKAQGWLVGESKNYDTDTALYTEDLIGWIKDTQPEKWDNLFNNNGENTEKTIVSRLVAEIERTDNISVFRKGFKMAGAGTGGIIHLTETAPEDKRNETTIKNYKANRLRVVPQLKYNPTRDFRIDLVFFINGLPMATVEIKTDFNQSIDAAKDQYRQDRKPIDPKTNRKEPLLLSKRGAIVHFALSDSEIYMTTCLDGDNTFFLPFNKGNDGHAGNPPVGEDGEYPVAYFWDYICQPDNWLKIFHDFVYIEKKKKADLTGKYTVQERLIFPRYHQFDAVLKMLNDAKTNGVGFNYLCEHSAGSGKTSTIAWTSHGLIRLRQDDGTAYFNSVIVVTDRTVLDDQLQEAIKQIDHQKGLIATISRENKENGGGTKSKQL…
227	VC1765	Klebsiella	Klebsiella pneumoniae	>AIT04703.1 Type-1 restriction enzyme R protein (plasmid) [Klebsiella pneumoniae]	MQSAAHQEKHFQQYIIDRLVDQGWKLGDSKFYDTERAVYPEDLESWIKTSGQQEKWDKLERLNGAKTLEVLMDRLDKALEKQGTMQVLRQGFSIAGCGLIEMTEVAPEDKRNAAVIERYQANILRVVPELKYHPAREFAIDLVLFINGLPVATVELKTDFTQSCEAAMDQYRNNRLPYDAKTKRREPLLTFKRGAVVHFAMSDSEIMMATKLDGENTFFLPFNKGRKDESGTVHAGNPPGEIKADGTQEYPVAYFWEEVCQPNAWLRIFHSFVYVEKKDVVDIQGNWSKKETLIFPRFHQWTAVNQMLADARENGAGMTYLCDHSAGSGKTSTISWTAHDLVKLREDNGDAVFNSVIIVTDRNVLDGQLQDAVKQIDHQFGVIAAIDRQKSSKSKSKQL…
227	VC1768	Klebsiella	Klebsiella pneumoniae	>AIT04704.1 EcoKI restriction-modification system protein HsdS (plasmid) [Klebsiella pneumoniae]	MSQYRAYPAYKDSGVEWIGQVPEHWKVARVKRLASLRNERRNDVSTDTIYIGLEDVEAGSGQYKPTNGSSRQSEDSTVGIFYEGDVLYGKLRPYLRKAIISEMAGCCSTEFLVLRAEKTEPRWLQEWLLTPDVTHQIVSGCEGAKMPRADWGHIGSIEVVYPDQPEQAKILTSLDRETARIDALIEKKTRFIELLNEKRQALITHAVTKGLDPNVKMKDSGIEWIGQVPEHWKVARVKRLASLRNERRNDVSTDTIYIGLEDVEAGSGQYKPTNGSSRQSEDSTVGIFYEGDVLYGKLRPYLRKAIISEMAGCCSTEFLVLRAEKTEPRWLQEWLLTPDVTHQIVSGCEGAKMPRADWGHIGSIEVVYPDQPEQAKILTSLDRETARIDALISKAEQSI…
227	VC1769	Klebsiella	Klebsiella pneumoniae	>AIT04705.1 Type I restriction enzyme EcoKI M protein (plasmid) [Klebsiella pneumoniae]	MNEFTGSAASQADFIWKNAEDLWGDFKHTDFGKIILPFTLLRRLECALEPTREAVREAHDAFKDADVELDTILRSTAEYPFYNTSEYSLGTLGSTKTRRNLEDYIALFSDNARAIFEEFEFGNTVIRLEKAGLLYKICQNFAKIDLHPDVVPDRVMSNIYEHLIRRFGAEVNEGAEDFMTPRDIVHLATALLLDPDDALFEASPGLIRTLYDPTCGTGGFLTDAMNHVGDYGNRDKIPPVLVPHGQELEPETHAVCVAGMLIRRLESDPGRDLSKNIRQGSTLSNDQFAGERFHYCLSNPPFGKKWEKDKTAVEAEHKKGELGRFGPGLPKISDGSMLFLMHLASKLELPINGGGRAAIVLSGSPLFNGGAASGESEIRRWLLEDDLIEAIVALPTDLF…
228	VC1765	Vibrio	Vibrio cholerae	>AIT29757.1 DEAD/DEAH box helicase [Vibrio cholerae]	MVSKTNEQALEAAIEKGLAGICKEELALGEAPLNYNNDLYLIGSPSDFDKQYALDTRLFWQFLEDTQASELEKLKRTSPHDWQRKILERFDRMIKRHGVLRLLKKGLDVDDAFLSLMYPAPLASSSEKVKKDFSANLFSVTRQVCYSNANPLEEIDMVLFINGIPLITLELKNPWTGQNAVYHGQKQYRDDRDANQPLLNFARCLVHMAVDTDEVYMTTKLAGKNTFFLPFNKGFNFGKGNPINPHGHKTAYLWQEVFRKESIANIIQHFIRLDGSSKKQLDKRTLFFPRYHQMDVVRRLVDHCSVNGVGQTYLIQHSAGSGKSNSITWAAYQLIETYPISDDLPGSRGKEMPLFDSVIVVTDRRLLDKQLRDNIKEFSEVKNIVAPAFKSSELKSALE…
228	VC1768	Vibrio	Vibrio cholerae	>AIT29760.1 restriction endonuclease subunit S [Vibrio cholerae]	MIKKMPKYESYKDSCEQWIGDIPAHWEVYRLKSAVYECSNGIWGSDPNGRDEIVVLRVADFDDHKLKISDEKLTYRSIPAKEHQGRLLKNGDLLIEKSGGGDKTLVGRVVLFDKQYPAVTSNFVAKMTPKEWVISGFLKYVFSALYNNGVNYLSIKQTTGIQNLDASSYLNEKFCIPQKEEQYEIAKFLDNKTTQINEAIAIKQKQIELLKERKQIIIQQAVTQGLNPDATMKYSGVDWIGAIPGHWIVKRAKYLLDEINERSETGLEELLSVSHMTGVTPRSEKNVTMFMAEDYTGSKLCHSGDLVINIMWAWMGALGVSDRTGIVSPSYGVFREQREGTFVPKYLEMLLKSTKYVEYYNKVSTGLHSSRLRFYGHMLFDMALGFPPYEEQTQIVEYI…
228	VC1769	Vibrio	Vibrio cholerae	>AIT29761.1 DNA methylase [Vibrio cholerae]	MDHSVHNKLVSFIWSIADDCLRDVYVRGKYRDVILPMVVLRRLDTLLEPSKEAVLEEVRFQKEEMNEIELDDAPLCATSGYVFYNTSKWTLQTLFSTATNNQQILLANFEDYLNGFSENVKEIVECFNLKAQIRHMAGKDVLLDVVEKFVSPYINLTPAVKEDPEGNKLPALSNLGMGYVFEELIRKFNEENNEEAGEHFTPREVIELMTHLVFDPIKDNLPLSITVYDPACGSGGMLTETQNFVEEKYPASNRDIYLYGKEINDETYAICKSDMMIKGNNPENIRVGSTLSTDEFSSNRFDFMLSNPPYGKSWASEQKHIKEGKEVVDGRFKVKLKDYWGVESEQEAIPRSSDGQLLFLMEMVTKMKSPQDSPLGSRIASVHNGSSLFTGDAGSGESN…
229	VC1765	Haemophilus	Haemophilus influenzae	>AIT67559.1 DEAD/DEAH box helicase [Haemophilus influenzae]	MVSGTKEKDLEIAIEKALTGTWRENMENKLGEPKAEYLPRHHGFKLAFSQDFDAQFAIDTRLFWQFLQTSQEAELARFQQLNPNDWQRKILERLDRQIKKNGVLHLLKKGLDIDSAHFDLLYPVPLASSGEKVKQRFEQNLFSCMRQVPYSASSNETVDMVLFANGLPIIALELKNHWTGQTAIDAQKQYLNRDLSQTLFHFGRCLAHFALDTEEAYMTTKLAGPATFFLPFNLGNNCGKGNPPNPNGHRTAYLWQEVFGKASLANIIQHFMRLDGSTKDPLDKRTLFFPRYHQLDVVRRLIADVSEHGVGKRYLIQHSAGSGKSNSITWLAYQLIEAYPRNEKAANGREADRPIFDSVIVVTDRRLLDKQLRDNIKDFSEVKNIVAPALSSAELRQSL…
229	VC1768	Haemophilus	Haemophilus influenzae	>AIT67560.1 restriction endonuclease subunit S [Haemophilus influenzae]	MRRYERYKDSGVDWLGEVPSHWELKRLKQLFVEKKHKQSLSLNCGAISFGKVIEKSDDKVTEATKRSYQEVLKGEFLINPLNLNYDLISLRIALSEIDVVVSAGYIVLKEKQIINKKYFSYLLHRYDVAYMKLLGSGVRQTINYGHISDSILVIPPLSEQQKIAQFLDDKTAKIDQAVDLAEKQIALLKEHKQILIQNAVTRGLNPDVPLKDSGVEWIGQVPEHWDVQRSKFIFKKIERKVNEEDQIVTCFRDGQVTLRANRRTEGFTNALKEHGYQGIRKGDLVIHAMDAFAGAIGISDSDGKATPVYSVCLPHDKQKIDVYFYAYYLRNLALSGFISSLAKGIRERSTDFRYSDFAELLLPIPPYLEQQKIADYLDKQTSKIDRAIALKTAHIEKLK…
229	VC1769	Haemophilus	Haemophilus influenzae	>AIT67562.1 DNA methylase [Haemophilus influenzae]	MEHSVHNKLVSFIWSIADDCLRDVYVRGKYRDVILPMFVLRRLDTLLEPSKDAVLEEMRFQKEELAFTELDDLPLKKITGHVFYNTSKWTLKSLYQTASNTPQYMLANFEEYLDGFSTNIHEIINCFKLREQIRHMSHKNVLLSVLEKFVSPYINLTPKEQQDPEGNKLPALTNLGMGYVFEELIRKFNEENNEEAGEHFTPREVIELMTHLVFDPLKDQIPAIITIYDPACGSGGMLTESQNFIEQKYPLSESQGERSIFLFGKETNDETYAICKSDMMIKGDNPENIKVGSTLATDSFQGNHFDFMLSNPPYGKSWSKDQAYIKDGNEVIDSRFKVTLPDYWGNVETLDATPRSSDGQLLFLMEMVSKMKSPNDNKIGSRVASVHNGSSLFTGDAGS…
230	VC1765	Novosphingobium	Novosphingobium pentaromativorans US6-1	>AIT79627.1 restriction endonuclease [Novosphingobium pentaromativorans US6-1]	MSDLHHEKHLEAYVVKKLTEQGWLLGDTKGFNQDTAVYTEDVEAWIKQTQGSKWDKLVALNGKRAGETLLSRLDAALAKHGTIQVLRRGFSIAGCGQIDMSEAAPEDQRNETILERYAANRLRVVPQLKYHPGRELAIDLGLFINGLPVATVELKTDFTQSAESAREQYKRDRLPEDPATGRKHPLLTFKRGAIVHFAMSDSEIWMATKLAGENTYFLPFNRGHDGKGGNPPRDDGEYPVAYFWEEICQPNAFLRIFHSFVYVEKKDVVDLKGNWSVKETLIFPRFHQHDAVNKMIADAKEKGPGQAYLCEHSAGSGKTSTIAWTAHDLTKLRHDDGKAVFDTVVIVTDRTVLDGQLQDAVQQIDHRKGMIAAIDRETSSKTKTAQLTEAMLKGVPIIV…
230	VC1768	Novosphingobium	Novosphingobium pentaromativorans US6-1	>AIT79628.1 restriction endonuclease [Novosphingobium pentaromativorans US6-1]	MISMTGSGGLKRVSAEAVLNHRIVIEDVAKQSVIADYLDGETRRIDELIKKKTRFIALLREKRAAVIDHAVTKGIDRTVEMKPSGVDWLGDIPVHWETIPPNVLFKESKERAHEGDQLMSATQKYGVIPLADFEALEQRQVTMAQTNLDKRKHVEVGDFVISMRSMDGGLERARGVGSVRSSYSVLKSGPEVDGRFFGYLLKSSLYIQALRLTTSFIRDGQDMNFSHFKKVRLPRIPMAEQSRIADNIEHETDRIDDLLEKTERSIALLKEKRAALITAAVTGKIDVKAAA
230	VC1769	Novosphingobium	Novosphingobium pentaromativorans US6-1	>AIT79629.1 restriction endonuclease subunit M [Novosphingobium pentaromativorans US6-1]	MNTQTSTTAKANNTHTSLADFIWKNADDLWGNFKHVDFGKIILPFTLLRRLECVLEPTREEAAKMHKMAIENGLDVDVILRQATGYPFYNTSSYSLETLGAGRTRQNLEDYIAKFSGNARVIFEQFDFINTISQMDKKGVLYKICQNFAAIDLHPDAVPERTMSNVYEHLIRRFGAEVNEAAEDFMTPRDVVHLGIELLLEPDDQMFIDNPGIIRTLYDPTIGTGGFISDGMEHVQSLQDRYGTAPTLVPYGQELESETHAVCLASMLLKTLKSDPGRDLSQNIKLGSTLSADKFRHEKFHYCVSNPPFGKKWEMDQAEVLREHRDQKFEGRFGPKLPRVSDGSMLFLLHLLSKLEDPEKGGGRAAIVLSGSPLFNGSAGQGESEIRRHLLYQDVVEAI…
231	VC1765	Vibrio	Vibrio tubiashii ATCC 19109	>AIW16484.1 Restriction endonuclease, type I, EcoRI, R subunit/Type III [Vibrio tubiashii ATCC 19109]	MSDAAKERIFQNDILDQMQSHGWLVGESSKYNKQRALYTEDVIIFAKQSQPEHWDKLAKHYPETDRNPTATADALLKSLERELKSKGTLWVLRNQIKDRGAKFSLCSFKPDHDLNPDATARYEKNILRVVPELVYSPNGYDGRLDLTLFVNGIPVATCELKSEFKQSIDNAKVQYMKDRQPKDPATNKPEPLLTFKRGALVHFAVSQYNVAMTTRLNGKSTFFLPFDQGTADGGAGNEQPENESEYATSYLWNEIFQKDNLLLILGRYIHLEVKEEEQLDGSIKTKETMIFPRYHQWAVVSKLLNTVDIEGTGNKYLIQHSAGSGKSNSIAWLSHQLASKHYYTDHPELSKQTGDKVFDSVIVITDRTVLDSQLQDTIYQFDHNEGMIARVNREEAQGS…
231	VC1768	Vibrio	Vibrio tubiashii ATCC 19109	>AIW16486.1 restriction endonuclease subunit S [Vibrio tubiashii ATCC 19109]	MTGRYKAYPEYKSVDANTIIPLDWNYCQAKRYLTVQSGDMLPATRVRDSGTPVVGGNGYRGFTDSANTKANTIVIGRVGAKCGCVHTIKEDFWASEHAFKVISRKQYNMSFMAYLLESLNLNQYAITTAQPLLNTEIVTSKYISLPNDLMEQQKIANFLDHETAKIYTLITKQEKLIELLKEKRQAVISHAVTKGLNPQAPMRDSGVEWLGEVPEHWTISPSKRLFPESKNRAPTSDMQLSATQDYGVISQKKFMQLAGRKVVQLNSNQELRKKVHVGDFVISMRSFQGGLERAWDEGGIRSSYVVLKPSETVNKDYFQYLFKSVRYIQAIQSTANFIRDGQDMNYQNFVSIDLPLPSLEEQEYIASYLRAHINKIDSLVEKAQKAISLMQERKIALIS…
231	VC1769	Vibrio	Vibrio tubiashii ATCC 19109	>AIW16487.1 restriction endonuclease subunit M [Vibrio tubiashii ATCC 19109]	MTNNNFSSTAAFLWSVADLLRGDFKQSQYGRIILPFTLLRRLECVLEETKPEVIAKFEAVKAMPVEAQEKLLTHTAKLSFYNTSKMDLNRLGETGVASNLESYIQSFSPNAREIFEHFDFFNTIDKLEEADLLYKVAKRFATTDLHPNTISNYGMGLVFEELIRRFAESSNETAGEHFTPRDIVRLTTSLVFSDDDEVLTQSGLVRSIYDPTAGTGGFLSSGMEYVHELNEKASLSAFGQELNPESYAICKADMLIKGQKVDNIKLGNTLSNDQLRTEKFDYMLSNPPFGVDWKKIQKHINDEHKEKGFEGRFGAGLPRVSDGSLLFLMHLVSKMRPQHEGGSRIGIILNGSPLFTGGAGSGESEIRRYILENDLLEAIVALPTDMFYNTGIATYVWIL…
232	VC1769	Bacillus	Bacillus subtilis	>AIW28992.1 restriction endonuclease subunit M [Bacillus subtilis]	MINFQDKVSFIWSIAEILRGPYKPEDYGEIILPLAVLRRFDCVLESTREEVLVKAEQYPNMTDEAREQILNRVSKQNFHNISKYDFNKLLTDADNIADNLRDYINGFSKVARDIMEHFDFDRQIDKLDQNDLLYLTIKRFSEIDLHPETVSNIEMGYVFEELIRRFNEYAEAGDHYTPREVIRLMTHLLFLHDDASILTKPGLTQTLYDCAAGTGGMGSVAQEYLLNQNPTAHLEFFGQEINPESYAICKADLLIKGEDARNIRLGNTLSNDQFPHDTFDYLISNPPYGVDWKSYEKAIKNEHEKQGFDGRFGPGTPRTSDGQLLFLMHLISKMKPVTVENPQGSRLAIIMNGSPLFTGDAGSGESEIRKYVLENDLVEGIVALPNDLFYNTGIATYIW…
232	VC1768	Bacillus	Bacillus subtilis	>AIW28993.1 restriction endonuclease subunit S [Bacillus subtilis]	MSRELKDSGVEWIGKIPANWSVEKIKYTTYVKGRIGWQGLKSDEFTDEGPYLVTGKDFIGKNVNWESCHHISRERYHEAPPIQLKENDLLITKDGTIGKTAIVRDMPDKAILNSGIFVTRSAKYEVDFMYWMLNSQVFDKYIKFFETGSTIKHLYQETFENFSYPLPTRLEQKKISLFLNRKIKLVDEVIKNKGNMMTLLEKQGQSIITEAVTKGLNPNVKMKDSGVEWIGEIPEHWEVTKIKYTTYVKGRIGWQGLKSDEFIDEGPFLVTGTDFLQGYVNWDTCYHISEKRYNEAPPIQLQENDLLITKDGTIGKLAIVKEMPYKAILNSGVFVTRPFHNKYLSKYMYWLLSSAIFDKYIKFMETGSTIKHLYQETFVNFSYPIPSTVEQTEILNYLD…
232	VC1765	Bacillus	Bacillus subtilis	>AIW28994.1 restriction endonuclease subunit R [Bacillus subtilis]	MAIDTTETGFETNIELALIANGYKKRVLGGAASSSFKQHAIDVEELFAFLEDTQEKRMRTLEKSYGPTYKEQVLKRIKDQLHKQGLVECLRKGIKDRGVTLQLAYNQPPTDMNKTLNEQYRKNRFNVARQVFYSDKHNNSLDMVLFLNGLPLVVMELKNPLTNQTVEDAMKQLKNDRDPREQLFKFNERVAVYFAVDPDEVFMTTKLNKGKTYFLPFNKGNNGGKGNPLTYGDNYRTHYLWEDILAPDSLLDIIYRFIFIKKDDIKDSNGETIGERQMLIFPRFHQLDVVRKLEADVAQKLVGQNYLIQHSAGSGKTNSISWLAHRLAKLHNEENESIFSSVIVITDRRVLDKQLQDAVYQLEHKAGMVEPVDKNSEQLARAINSETRIIITTLQKFPF…
233	VC1769	Bacillus	Bacillus subtilis	>AIX06443.1 Type I restriction enzyme EcoKI M protein [Bacillus subtilis]	MINFQDKVNFIWSIAEILRGPYKPEDYGKIILPLAVLRRFDCVLESTKEEVLAKAEQFAAMNEDAREQILNRVSKQNFHNTSKYDFNKLLTDSDNIADNLRDYINGFSKVARDIMDQFDFDRQIDKLEQNNLLYLTIKRFSEIDLHPETVSNIEMGYVFEELIRRFNENAEAGDHYTPREVIRLMTHLLFLHDDASILTKPGLTQTLYDCAAGTGGMGSVAQEYLLSQNPTAHLEFFGQEINPESYAICKADLLIKGEDARNIRLGNTLSKDQFPRDKFDYLISNPPYGVDWKSYEKPIKEEHEKQGFNGRFGPGTPRTSDGQLLFLMHLLSKMKPVTVENPQGSRLAIIMNGSPLFTGDAGSGESEIRKYVLENDLVEGIVALPNDLFYNTGIATYIW…
233	VC1768	Bacillus	Bacillus subtilis	>AIX06444.1 Type-1 restriction enzyme EcoKI specificity protein [Bacillus subtilis]	MRFKESNIKGIGAIPSHWEIKELKFCLLPGSEGIKIGPFGSALKSEMLIEEGYKVYGQENLIKDDFTLGHRFISEEKFKELEVYEISENDVLISMMGTIGKCKVVPPNIEKGIMDSHLIRIRFNENLILPEFAAYLIQDSYYIKVQIDLYSKGSIMSGLNSSIIKNLKLVLPSIEEQKVILKYIRKKNTQLNQLIDSKNFLIDLLNQQRQSIITEAVTKGLNPNVKMKDSGVKWIGEIPQHWGKSKLKYLTRQIIDGTHHTPDYQDEGVPFLRVTDITQSKGKDINLSDVKYISQREHNELIKRCRPENGDLLVSKNGTIGIPKVIDWDWEFSIFVSLCLIKMNNEKLNTYFASFYFESQLVDEQIAFGSKKSTIINLHLDKVKEFFIFVPPLFEQNEI…
233	VC1765	Bacillus	Bacillus subtilis	>AIX06445.1 Type-1 restriction enzyme R protein [Bacillus subtilis]	MALDTSEKGFETNIEAALIANGYKKRVLEGETSASFKQHAIDVEELFAFLEDTQEKRMRTLEKSYGPSYKEEVLKRIKAQLHKQGLVECLRKGIKDRGVTLQLAYNKPPTDMNKMLNEQYAKNRFNVARQVYYSDKHNNSLDMVLFLNGLPLIVMELKNPLTNQTVEEAMKQLKTDRDPREQLFKFNERVAVYFAVDPDEVFMTTKLDKGKTYFLPFNKGNNGGKGNPLTYGDNYRTHYLWEEILAPDSLLDILYRFIFIKKDDIKDSNGETIGERQMLIFPRFHQLDVVRKLEADVAQKLVGHNYLIQHSAGSGKTNSISWLAHRLAKLHNEDNESIFSSIIVITDRRVLDKQLQDAVYQLEHKAGMVEPIDKDSEQLARAINNETRIIITTLQKFPF…
234	VC1769	Enterobacter	Enterobacter cloacae complex sp.	>AVG35551.1 SAM-dependent DNA methyltransferase [Enterobacter cloacae complex sp.]	MNEFTGSAASQADFIWKNAEDLWGDFKHTDFGKIILPFTLLRRLECALEPTREAVREAHDAFKDADVELDTILRSTAEYPFYNTSEYSLGTLGSTKTRRNLEDYIALFSDNARAIFEEFEFGNTVIRLEKAGLLYKICQNFAKIDLHPDVVPDRVMSNIYEHLIRRFGAEVNEGAEDFMTPRDIVHLATALLLDPDDALFEASPGLIRTLYDPTCGTGGFLTDAMNHVGDYGNRDKIPPVLVPHGQELEPETHAVCVAGMLIRRLESDPGRDLSKNIRQGSTLSNDQFAGERFHYCLSNPPFGKKWEKDKTAVEAEHKKGELGRFGPGLPKISDGSMLFLMHLASKLELPINGGGRAAIVLSGSPLFNGGAASGESEIRRWLLEDDLIEAIVALPTELF…
234	VC1768	Enterobacter	Enterobacter cloacae complex sp.	>AVG35552.1 restriction endonuclease subunit S [Enterobacter cloacae complex sp.]	MSQYRAYPAYKDSGIEWIGQVPEHWKVARVKRLASLRNERRNDVSTDTIYIGLEDVEAGSGQYKPTNGSSRQSEDSTVGIFYEGDVLYGKLRPYLRKAIISEMAGCCSTEFLVLRAEKTEPRWLQEWLLTPDVTHQIESGCEGAKMPRADWGHIGSIEVVYPDQPEQAKILTSLDRETARIDALIEKKTRFIELLKEKRQALITHAVTKGLDRNAKMKDSGIEWIGQVPEHWEATKLKHVVAFSGGGTPSKENPDYWNGCIPWVSPKDMKHEVITDSIDHITTKGLENSATKLIDSGAVLLVARSGILRHTIPVGINNVPVSLNQDMKALSLDETRVRPRFILRWVQGLNRSLLGIWAKEGATVESLEHEYVANTRLPLPDLKEQDAILATLDLETARI…
234	VC1765	Enterobacter	Enterobacter cloacae complex sp.	>AVG35553.1 type I restriction endonuclease subunit R [Enterobacter cloacae complex sp.]	MQSAAHQEKHFQQYIIDRLVEQGWKLGDSKFYDTERAVYPEDLESWIKTSGQQEKWDKLERLNGAKTLEVLMDRLDKALEKQGTMQVLRQGFSIAGCGLIEMTEAAPEDKRNAAVIERYQANILRVVPELKYHPAREFAIDLVLFINGLPVATVELKTDFTQSCEAAMDQYRNDRLPYDAKTKRREPLLTFKRGAVVHFAMSDSEIMMATKLDGENTFFLPFNKGRKDESGTVHAGNPPGEIKADGTQEYPVAYFWEAVCQPDAWLRIFHSFVYVEKKDVVDIQGNWSKKETLIFPRFHQWTAVNQMLADARENGAGMTYLCDHSAGSGKTSTISWTAHDLVKLREDNGDAVFNSVIIVTDRNVLDGQLQDAVKQIDHQFGVIAAIDRQKSSKSKSKQL…
235	VC1769	Citrobacter	Citrobacter freundii	>AUT95840.1 SAM-dependent DNA methyltransferase [Citrobacter freundii]	MTNFSSMAAFLWSVADLLRGDFKQSQYGRVILPFTVLRRLECVLTPTKQDVLDKLPVVEKLDENAADAILRHASGQHFYNTSPLDLSKLGETQPRLNLERYIRSFSHDAREIFEHFKFYEFIQQLDDANLLYKVAKKFAEADLSPSSVSNHDMGLIFEDLIRRFAESSNETAGEHFTPRDIVRLTTSLVFADDDAALTKPGLIRRIYDPTAGTGGFLSSGMEYLHGINPSASLRAYGQEINPESYAICKADMLIKGQDISNIKLGNTLSDDQLWNERFDYCLSNPPFGVDWKKIDTVIRKEHKKGYDGRFGPGLPRVSDGSLLFLLHLISKMNDNSRIGIILNGSPLFTGGAGSGESEIRRFVLEQDLLDAIVALPTDMFYNTGIATYIWVLSNHKPKE…
235	VC1768	Citrobacter	Citrobacter freundii	>AUT95841.1 restriction endonuclease subunit S [Citrobacter freundii]	MSYKEYSEYKNSGVEWLGVIPSSWRILSAKRLFGNRRTVADDADEQLAASQKYGVIPQKLMIEKTGSKVALALKGTGSFRKVHKNDFVISLRSFEGGIEYSAYDGCISPAYTVLYPLKNINVDYYRFLKKSSVFVSALQATTDSLRDGKAINYEQYCCIDLPFPSVEEQKCIASFLDYEIAKIDRLICRQEQLIELLKEKRHAVISDVVTKGLNPDVKLKNSGSEWLGVVPEHWGLSRIGWLCKVGNGSTPNRDNQSYWFSGDYPWLNSSKVNDDIVTSAEQFVTSKALLECSLPLVKKGSVIIAITGEGKTRGTSALLMMDATINQHIAYITPLSNNKVLPEYLHLWLQSKYDQIRFESSGGGSTKAAITCSDVKKYIIPLPPLNEQRIIVADVEEKK…
235	VC1765	Citrobacter	Citrobacter freundii	>AUT95843.1 type I restriction endonuclease subunit R [Citrobacter freundii]	MVSKSAELLFQNHIIEQLLSSGWLFGSSSGYDRERAIYPEDALAYVQETQPEVWDKFCGIYPKDTDVHFLNAVERHLSSKGTLWTLRHTLADRGARFQLCTFKPDHDLNPDLLVRYCANRLRVVSELNYSPNGYDGRIDLTLFLNGLPVATLELKSAFKQSLDAAKLQYINDRQPKTGNKSEPLLTFKRGALVHFAVNQYEVAMTTKLDGKKTFFLPFNRGTAEGGAGNDQPLEGYATAYLWQEILQPDNWLRILGRYLHLEQKRVDDALGHQEIKETLIFPRYHQWVAVQSLLNAVRVEGTGKKYLIQHSAGSGKSNSIAWLSHQLASLYRPDGNKFFNSVIVITDRTVLDGQLQDTIYQFEHQDGVVCKISRESGSKSSQLTEALSSGTAIIIVTIQ…
236	VC1765	Klebsiella	Klebsiella pneumoniae subsp. pneumoniae	>AIX82025.1 restriction endonuclease (plasmid) [Klebsiella pneumoniae subsp. pneumoniae]	MQSAAHQEKHFQQYIIDRLVEQGWKLGDSKFYDTERAVYPEDLESWIKTSGQQEKWDKLERLNGAKTLEVLMDRLDKALEKQGTMQVLRQGFSIAGCGLIEMTEAAPEDKRNAAVIERYQANILRVVPELKYHPAREFAIDLVLFINGLPVATVELKTDFTQSCEAAMDQYRNDRLPYDAKTKRREPLLTFKRGAVVHFAMSDSEIMMATKLDGENTFFLPFNKGRKDESGTVHAGNPPGEIKADGTQEYPVAYFWEAVCQPDAWLRIFHSFVYVEKKDVVDIQGNWSKKETLIFPRFHQWTAVNQMLTDARENGAGMTYLCDHSAGSGKTSTISWTAHDLVKLREDNGDSVFNSVIIVTDRNVLDGQLQDAVKQIDHQFGVIAAIDRQKSSKSKSKQL…
236	VC1768	Klebsiella	Klebsiella pneumoniae subsp. pneumoniae	>AIX82026.1 restriction endonuclease subunit S (plasmid) [Klebsiella pneumoniae subsp. pneumoniae]	MSQYKAYTSYKDSGVEWIGQVPEHWEVKRLRHVGRYSNSGVDKKSYEDQQTVELCNYTDVYYNEFISDDMPFMQATASAHEIEQFTLKKGDVIITKDSEDPSDIGIPAFVPHDMPGVVCGYHLTMIRALNDNYGSYIHRSIQSDHTRAHFFVESPGITRYGLNQNTIGNAPVALPPPEEQATIAATLDRETARIDALVEKKIRFIELLKEKRQALITHAVTKGLDPNVKMKDSGVEWIGQVPEHWEVKPFFALVSELNRKNVGLAETNILSLSYGNIIQKPETRNMGLTPESYETYQIVESGEVVFRFTDLQNDKRSLRSAQVTQRGIITSAYMAVKPHSIGSTYFAWLMRSYDLCKVFYAMGGGLRQSLKFEDVRRLPVLIPPVGEQSEITNTINAGT…
236	VC1769	Klebsiella	Klebsiella pneumoniae subsp. pneumoniae	>AIX82027.1 restriction endonuclease subunit M (plasmid) [Klebsiella pneumoniae subsp. pneumoniae]	MNEFTGSAASQADFIWKNAEDLWGDFKHTDFGKIILPFTLLRRLECALEPTREAVREAHDAFKDADVELDTILRSTAEYPFYNTSEYSLGTLGSTKTRRNLEDYIALFSDNARAIFEEFEFGNTVIRLEKAGLLYKICQNFAKIDLHPDVVPDRVMSNIYEHLIRRFGAEVNEGAEDFMTPRDIVHLATALLLDPDDALFEASPGLIRTLYDPTCGTGGFLTDAMNHVGDYGNRDKIPPVLVPHGQELEPETHAVCVAGMLIRRLESDPGRDLSKNIRQGSTLSNDQFAGERFHYCLSNPPFGKKWEKDKTAVEAEHKKGELGRFGPGLPKISDGSMLFLMHLASKLELPINGGGRAAIVLSGSPLFNGGAASGESEIRRWLLEDDLIEAIVALPTDLF…
237	VC1769	Collimonas	Collimonas arenae	>AIY39164.1 Type I restriction-modification system [Collimonas arenae]	MTQTTNNLASDSWAIADLLRGDFKQSQYGRIILPFCLLRRLECVLEPTKEAVLAEQQKIQAMNLPEEAQEKMILRATGGLSFFNTSKMDLSKLGEAGIKANLESYIQSFSKDARQIFEYFNFAEFIGQLNDANLLYKVVQKVRTIDLGPKAVSNHDMGLVFEELIRRFAEGSNETAGEHFTPRDIVRLTTSLVFMEDDDALSRPGIIRTIYDPTAGTGGFLSSGMEYVHELNPKAVMRAYGQELNPESYAICKADMLIKGQDVSNIKLGNTLTNDQLFADKFDYMLSNPPFGVDWKKIEQEINDEHNHKGFDGRFGAGLPRVSDGSLLFLLHLISKLRDSADGGARIGIILNGSPLFTGGAGSGESEIRRYILEADLLEAIVALPTDMFYNTGISTYVW…
237	VC1768	Collimonas	Collimonas arenae	>AIY39166.1 Type I restriction-modification system [Collimonas arenae]	MQIANFLDHETAKIDTLIEKQQGLIKLLKEKRQAVISHAVTKGLNPNATMRNSGVEWLGEVPTHWNQIKMKHILIAIIDAEHKTAEYFDDGTYLVCRTTNVRDGILKLDGGKYTNQETYLEWIKRGVPESGDILFTREAPAGEACIVPEEPILCLGQRMVLFKLNKSRMNPQFVLYSIYSGLADDFIKQLSQGSTVSHMNMADIINIPLFETGLDEQDQIVKHLDRVLARYDEVQKNAERTIELIQERRTALISAAVTGKIDVRDWQEPRQLAPELEDAAA
237	VC1765	Collimonas	Collimonas arenae	>AIY39167.1 Type I restriction-modification system [Collimonas arenae]	MSKANELTFQNDMISQLLANGWLLGKAEHYNRELALYPEDVLGFVKDTQDEQWQKFCALYPNNPEQKFLERVATQLNKADPNAANKEMRTFGTLGVLRHELRDRGTRFSLCQFAPEHDLNPDTLARYQQNRLRVVPELVYSPWATAAQLAETGSKAKAWRIDLVLFVNGIPVATLELKSEFKQAVHSAMTQYRTTRLPIDPIAKKPEPLLSFKRGALVHFAVSQYEVYMATRLEGDNTYFLPFNKGTAEGGAGNDVPEVLTQYATDYLWNEVLLPKNLLTILARYVHLQIEEKENWEGLKYKKESLIFPRYHQWDVVNKLLAAARAEGPGQKYLIQHSAGSGKSNSIAWAAHQLSSLYDGNGNKQFHSVIVVTDRTVLDAQLQDTIAQFEHTDGVVGRI…
238	VC1765	Enterobacter	Enterobacter roggenkampii	>AKZ71889.1 restriction endonuclease subunit R [Enterobacter roggenkampii]	MIADVTKESNLQADIINQMCQHGWVPGTGSKYDRERALYPQDALTFVQTTQPQEWEKFTRIYPNDTERHFLDALVAQLKKADANATDLQSRTYGTLGVLRHGIKSHNARFNLCQFKPDHNLNPDTLARYRQNICRIVPELVYSPHASGTDAEAKAKRWRIDLVLFINGLPVATLELKSEFKQTVNSAINQYKKTRLPKDPATNKPEPLLTFKRGALVHFAVSQYEVYMTTRLAGDDTFFLPFNRGTKEGGAGNDVPEDNQEYATRYLWNEVLLPDNLLKILACFVHLQIEEKEDWDGKKVKKESLIFPRYHQWDVVNKLIAAADEEGTGNKYLIQHSAGSGKSNSIAWTAHQLSCLHNEKGEKRFHSVIVVTDRTVLDDQLQDTIYQFEHADGVVGRIN…
238	VC1768	Enterobacter	Enterobacter roggenkampii	>AKZ71890.1 hypothetical protein LI67_003875 [Enterobacter roggenkampii]	MTKYKAYPEYRDSGVEWLGEIPLNWNYTPHRYLAVYYKGRNPTTLSSEPKRDCVPYLSMSYLRTNIVENYALITSDVRIVPDDLVLIIWDGSNAGEFIKSKNGILSSTMAVAKLTSKLHHQYYWFSCNCIEPEIRRHATGMGIPHVNGEYLRYIPMPTPSIEEQIKISLFLIHETMKIDRLVEKQQQLIELLKEKRQAVISHAVTKGLNPDVPMKNCGIEWCGSTPAHWSSLKLKYIFSIQKNIAGKTGFEILSITQRGIVIKDTQSGEGQLSMDYSKYQRVEPGKFAMNHMDLLTGYVDISKYDGVTSPDYRVFYLKNNIAFHDKYFLYLLQNGYKQRLFFHLGQGSSHLGRWRLPTEAFNEINYPVPPYIEQKRITSHINNETTKIDTLIQKQLKQI…
238	VC1769	Enterobacter	Enterobacter roggenkampii	>AKZ71891.1 restriction endonuclease subunit M [Enterobacter roggenkampii]	MTSLNFSQTAAFIWSVADLLRGDFKQSQYGRIILPFTLLRRLECVLEETKEAVILEAQKVRSSPLPEEAKEKLILRATNGLTFFNASPLDLSKMGQNDIKANLENYIQYFSRDAREIFEHFKFSEFIGLLDDANLLYKVVQKFATTDLSPQAISNHDMGLVFEELIRRFAESSNETAGEHFTPRDIVRLTTSLVFMEDDEALTREGVIRTLYDPTAGTGGFLSAGMEYVHELNPKAVMRAFGQELNPESYAICKADMLIKGQDVSRIKLGNTLSNDQLPADRFDYMLSNPPFGVDWKKIEADVNNEHRKRFDGRFGPGLPRVSDGSLLFLLHLISKMRDADTGGRIGIILNGSPLFTGGAGSGESEIRRYILEADLLEGIVALPTDMFYNTGIATYVWI…
239	VC1765	Falsihalocynthiibacter	Falsihalocynthiibacter arcticus	>AML50181.1 restriction endonuclease subunit R [Falsihalocynthiibacter arcticus]	MRKHTEIRFEDAITESLTTAGGYALGDPDGFDAERGLFPDEVIAFIETTQAKRWASLQEFHGDRSKGTLLDSLCKELSAKGSLHVLRHGFKCLGKTWKLAYFAPASGMNPDALADYAANRLTATRQVHFDPKKKGLSLDLVLSVNGLPIVTLELKNQMSGQTVEHAKKQYKFDRDPTCPIFRFKERALVHFAVDTDLASMTTRLSGSKTVFLPFNKGHGQGAGNPPDEDNYRTAYLWEEVLTKDSLMDILARFLHLEVKETKVVTVRGIKTSRKETMIFPRYHQLDSVRKLVADAKTKGPSHNYLIQHSAGSGKSNSIAWLAHRLSSLHDENDQKVFSTVVVITDRRVLDQQLQDTIYQFEHKQGVVEKIDENTQQLAKALSGGVPIVITTIQKFPFIA…
239	VC1768	Falsihalocynthiibacter	Falsihalocynthiibacter arcticus	>AML50183.1 hypothetical protein RC74_01895 [Falsihalocynthiibacter arcticus]	MSYAPYPAYKDSGVPWLGQVPTGWEVKRLSYATRFKGGSTPSKNEDQFWIDGTIPWVSPKDMKRKEIYDTKDHLTELGAMQSASGLIAPGHVMMVVRSGILRHSIPAAINRVAVTVNQDMRVFLPFRELKSEFIYWVIEGLQKTLVDLWSKSGTTVESLETEYVNSSPFPIPPLEEQSAITRFLDEKTVEIDDLISKKEELLRLLAEQRTALITHAVTQGLDPSAPMKPSGVVWFDRVPSHWQVRRLKDVGRLVGGAGFPHDFQNVQGEELYFYKVGDLAKSDDGIHLTTAPHTIDRETAAKLRATVIPPDAILYAKIGAALLLNRRRISTADCCIDNNMTAWIVDPSKVLPLWGFYWMSTVDFGEHTNPGAVPSLSEGYQSILPITLPPIEEQKQIID…
239	VC1769	Falsihalocynthiibacter	Falsihalocynthiibacter arcticus	>AML50184.1 DNA methyltransferase [Falsihalocynthiibacter arcticus]	MNKNHDQLVGLIDKIANKLRGPYKPAQYRRVMLPMTVLRRMDLVLALNKEKVLAQYEKLKAQGHSEEAIHKILGKTASDDREQPLYNVSQYDFEKLLGDPNNIARNLVTYIEGFSPKAKDIFLKFDFHNEIEKLDNANRLFMVVKDFTSPNVDLHPKRVSNLQMGYVFEELIRKFNEKANEEAGDHFTPREVIRLMAHLMYTEDEDVYTPGIARTIYDPTCGTGGMLSVSEEYIREQNPQANLILYGQEYNAESYAICCSDLLIKDEPIDNIHFGDTLGDGKTEDGHPDKKFHYMMANPPFGVEWKSQQSIVQKEADALGFSGRFGAGTPRINDGALLFLQTMISKMRPSPELGGDGSKIAIVFNGSPLFTGDAGSGESNIRRWIIENDWLDAIIALPD…
240	VC1765	Klebsiella	Klebsiella pneumoniae HK787	>AJB34403.1 Type I restriction-modification system,restriction subunit R [Klebsiella pneumoniae HK787]	MAKTDTSERGFEARIVRRLTGVSQPEYNHDLSLTDFAATHNGYVQGQAKDYNRDVALDVVQLLAFLHTTQPDAVETLELSVEGIKRTQFLHRLQGEITKRGVVDVLRKGISHGPVHLDLYKWLPTPGNPAAAEAFNKNIFSVTRQLRYSNDCGNELDMVIFINGLPVLTFELKNSLTKQTLADAIVQYQTTREPRELLFQLGRCVAHIAVDDVEAAFCTELKGKTSWFLPFNQGWNSGAGNPPNPNGLKTDYMWKSVLTRESLANIIESFAQVVEEEEIDAKGKKRKKRKQIFPRYHQLRTVRALLRRARADGVGNRYLIQHSAGSGKSNTIAWLAHQLVELRTAANPLTTQFDSIIVITDRRALDTQIARTIKGYDHVASIFGHSDNAQELRSFLQKG…
240	VC1768	Klebsiella	Klebsiella pneumoniae HK787	>AJB34404.1 Type I restriction-modification system,specificity subunit S [Klebsiella pneumoniae HK787]	MMAETKRYPAYRAARMRWLPPVPEHWNEQRAKTFFHEVDERSKTGHEELLSVSHITGVTPRSQKNVTMFKAASYVGSKLCRPGDIVINTLWAWMAALGTSKHAGIVSPAYGVYRPHSADSFNPVYLDYLLRTRVYVAEYIGRSTGIQSSRLRLYPNQFLDIPLLQPPRAEQDQVVAYLRAKDAHIARFIKAKRDLIALLTEQKLRLIDHAVTHGIDASVKLKPSGIEWMGEVPQHWSVVRLKWVCRFTYGDSLSDANRRQGNVPVFGSNGPVGMHDTSNSMGPCIVIGRKGSFGKVNYSESDLFAIDTTYFVDRRCTKANIRWLYYLLVWCRLDRISKDSAVPGLDRTDALNTLVPLPDGAEQERIAKQLDIETAEVNGAIAKVEDEIKLIREYRDRLI…
240	VC1769	Klebsiella	Klebsiella pneumoniae HK787	>AJB34405.1 Type I restriction-modification system,DNA-methyltransferase subunit M [Klebsiella pneumoniae HK787]	MISNPPYGKSWKTDLERMGGKKEFSDPRFIVNHGGDAEFKLITRSSDGQLMFLVNKLQKMKHNTPLGSRIALVHNGSALFTGDAGQGESNIRRWVLENDWLEAIIALPLNIFYNTGIATYIWVLANKKAEYRKGRVQLIDASKWFQPLRRNLGRKNCELSEADIKNILDLYLGEPQENENCKWFDIADFGYRKITVERPLRLKSQLKSESIESLRFASGDEALRAEIYKEYGEKLYTEFAKVKPLIDAWLKGEDENNDDDSDEEGEENKSARQIVPAKRRKKLLDGTTWGRDKGLVELALLAQKEIGQTVFDDHNEFRTRFDAVLKANGKKLGAAEKKMIYRAVSWRDETAPPVIAKRNKLKESDFFEQGYDGVYLEVVGKDRFIVEYEADSDLRDTEQ…
241	VC1769	Campylobacter	Campylobacter subantarcticus LMG 24374	>AJC91575.1 type I restriction/modification system, S subunit [Campylobacter subantarcticus LMG 24374]	MNQSQFQPIINFIWSVADDLLRDVYVKGKYRDIILPMTIIRRVDAVLEPTKDKVLETYDTYKDKFENLDFILGGKKGNNLGFSNYSKFSLQTLLNDPKNIRINFENYLDCFSENIKDIISKFKFKNQLDTLEESNILFGVIERFCSPRVNFGIEDILDEKGNVIHKGLSNLGMGYVFEELIRKFNEENNEEAGEHFTPREIIELMTHLVFLPVKEQIKKGTWLIYDNACGSGGMLTESKEFITDPDGLIQSKANIYLYGQEINPETYAICKADMLIKGEDPDHIKFGSTLSNDQQDKKFDFMLSNPPYGKSWENDQKILGVEKKGSNSTCNDPRFSVGITSKSDGQMMFLLNMLSKMKTDTPLGSRIASVHNGSSLFNSDSGMVAIRKHIIEKDYLEAI…
241	VC1768	Campylobacter	Campylobacter subantarcticus LMG 24374	>AJC91576.1 type I restriction/modification system, S subunit [Campylobacter subantarcticus LMG 24374]	MKNFKDSGIEWLGEIPEHWEIVPIRYCFNEFNVRCNDNNYPLLSVTIANGVVYQNDITNKKDTSNDDKSNYKIVPIGAIAYNKMRMWQGAVGINMLEKGIVSPAYVVAIPNKQINISFSYYLLKSKNMISEYEKYSYGLCSDMNNLRYEDFQNIKIPLPLLKEQEQIANFLDEKCEQIKNFIEKKEKLINLLKEQKQALINKTITKGLDKNVNFKDSGIEWLGEIPQHWEIRKLKYLATIYNGKDQSYITSDDGIFPIYGSGGIIGKTHQFLYDKQSVLLGRKGTIDKPLFVEIPFWTIDTMFYTKISCSTYPKYFYYLCLTIDFKTYISGSAIPSMTQSDLIEIIFPFAPLKEQEQIANFLDEKCEKIDLLIKKTEKQIKLIKEYKTTLINQAVCGRI…
241	VC1765	Campylobacter	Campylobacter subantarcticus LMG 24374	>AJC91578.1 type I restriction/modification system, R subunit [Campylobacter subantarcticus LMG 24374]	MTNYQEKDLENFIESYLLENHAYIKRTNENYDKNLCIDAELFENFLQATQSVALEELKKRCRQDYKKEILSRLISQIKTKGIVKVLQSYVEIKGIKFYLAFSKPNTSANEESVKKYEQNNLSIIRQLHYSTQNKNSLDMVIFLNGLPLITIELKSHFTGQNVFHAIDQYKKTRNPKEAIFSFTIVHFALDNDLCYMSTKLDQDATTFLPFNLGLNNGSGKIGLANGAGNPPSDGIKTAYLWEKIFKKDTLLNLFFNFVQVVKKENEEIIIFPRYHQFDVVEKLLAHAKENGTGQRYLIQHSAGSGKSNSISWLAHNLVSLHRLEKNIFDSIIVVTDRKVLDRQIRENVKSFSQKTKDLVEAITHGSKQLKNALEEGKKIIITTIQKFPFILDEIKTLKS…
242	VC1765	Xanthomonas	Xanthomonas citri subsp. citri A306	>AJD69494.1 helicase, type I site-specific restriction-modification system restriction subunit [Xanthomonas citri subsp. citri A306]	MHPAFTDTAHREKYFETYIVKQLAARGWKIGDTNDYDQNHALYPEDLVAWIQTTQPSRWEKLVASNGEKAVTTLMDRLAQALDKEGTVHILRHGVKIAGAGEISLSEGLPEDARDPSAWDRYNANILRVVPQLKYRPGSTLAIDLVFFINGLAVATVEVKTDFTQSASAAVEQYKNDRLPVDPTTSRVEPLLIFKRGAVVHFAMSDSDIQMCTKLDGQNSYFLPFNQGRDGRAGNPIREDGEYPVAHFWEQVCQRDNWLRIFHGFVYTEKKDVVDVAGNHSRKETQIFPRFHQWKAVTRMIDDAKAKGPGQSYLCEHSAGSGKTSTIAWTAHDLIRLRTDAGVNLFHSVIVVTDRTVLDKQLQYAVQQIDHQKDLIAAIGEKDSGVSKSKELAEALERG…
[truncated: 7,727 more rows]

## Sheet: Order
Order
Enterobacterales	43.249
Campylobacterales	4.98753
Moraxellales	4.91628
Bacillales	3.87127
Vibrionales	3.77627
Burkholderiales	3.20627
Aeromonadales	3.20627
Xanthomonadales	2.77877
Pasteurellales	2.35126
Eubacteriales	2.11376
Lactobacillales	1.74564
Alteromonadales	1.38938
Flavobacteriales	1.38938
Hyphomicrobiales	1.35376
Oceanospirillales	1.31813
Mycobacteriales	1.17563
Rhodospirillales	1.15188
Rhodobacterales	1.06876
Others	14.9507
Bacteroidales	0.997506
[truncated: 83 more rows]
