# Supplementary material for: Vibrio cholerae pathogenicity island 2 encodes two distinct types of restriction systems
Source: J Bacteriol. 2024 Aug 12;206(9):e00145-24. doi: 10.1128/jb.00145-24 (PMC11411939; doi:10.1128/jb.00145-24)
Supplement: Table S5 — Summary of matching hits for the TgvAB (VC1767-66) model, detected by MacSyFinder v.2. [file jb.00145-24-s0005.xlsx]

## Sheet: TgvAB_66-67
Table S5. Summary of matching hits for the TgvAB (VC1767-66) model, detected by MacSyFinder v.2. The table presents the hits obtained for the two gene cluster model TgvAB (VC1766-67). For each hit, the corresponding species, protein name, and sequence are given. This table is provided as supplementary data file.
Hit number	Locus Tag	Genus	Species	Protein name	Protein sequence
1	VC1766	Vibrio	Vibrio cholerae O1 biovar El Tor str. N16961	>AAF94915.1 conserved hypothetical protein [Vibrio cholerae O1 biovar El Tor str. N16961]	MGDHLSVQTELLTLEKIYTDNYQFSIPSYQRPYVWSDDDVLLLFRDIKEACRLKEPNYFIGTILSSRIEQDGERIYELIDGQQRTTTLMLMTIAFKYAGIKSDLAGLAVYTSSDGEDKPRLQFSIREQVQQLLGGLAGLKNYQVPSKETIADNAYLKQMGVALDVLTKEVEKLKSDDGVSAEAMGDYLYRQVQWVNNIVPTQMDLNRLFATMNTAGIQLEQADILKAKLFKHIHTDKAQYDAMWVACEHLENYFERNVRKVFPNADWYHIEPEHLASFDAERFAAKDETSEALSGLSIAELASQVKASSIPDNTEQEKFETYDLDVETVYCRPIIKFPLLLIHAYRVYLALNDHNDIEPRLHSDRLLEIFDPLINGDEQSVKLFIETLWQVRYQFDRWV…
1	VC1767	Vibrio	Vibrio cholerae O1 biovar El Tor str. N16961	>AAF94916.1 conserved hypothetical protein [Vibrio cholerae O1 biovar El Tor str. N16961]	MAVVVASCTLDKLFSNESILASDGKVQKNVHGMLAIPEYQRPYRWNEEQITRLLKDFKLHQQELNDKLETEHCPFYLGSVILHQQGDKLNIIDGQQRLTTMALMSYLANKHVDLKLVYESPESQQQIKHNLGWLYRNEASLADIDFAQINITLVVTDSEDEAYRFFETQNTGGVRLAGPDIIKAHHLRAVDEKDKSAVNTFATRWEALGDLNPVVDILLRGRYWQYLNFRDYPLHNQTQQVRNSIVTELAEHTGKGDDIAFGRIARTYMPNGGESLAQPQVGYELRQPLNSGANTIHYLQYFEQLRQTYLLKNSTQGELAGFYEFYQKLVCKLDGCGYLKQLYDACLLLYISQHGQQSLEVAAKKLFRVVYSRRVENQKAVKEKSVPAFVKETPVLDWI…
2	VC1767	Pasteurella	Pasteurella multocida subsp. multocida str. Pm70	>AAK02678.1 unknown [Pasteurella multocida subsp. multocida str. Pm70]	MSDGFSYGINNINEIFSLSLKIPNYQRPYKWSQKHTSQLLEDLFAHFKESRPYRIGTIVLHQDNNLLYIVDGQQRITTLAILLHFLKENNIASEFLSDDKYFHSESIKHLKENAETIEHFVQYHYRCKDNFYDFILKNCSMVYVKLVSLEEAFQFFDSQNARGKPLAPYDLLKAYHLRSLSTEKSAEVLDCVEKWENAISPTDGKGSLDLIISKLLFRLRQWHLGNDGEVFNNKDIDIFKGVNEECVYPYLAASKASLALFNMSKQNPFIYKSHLPFNIQQTIINGRSFFWFVEHYRNLENKLFNSNNGELLKYSVQNKNYIEFTTHYEGSDRTGDRYVQNLFKCAVLAYYDKFAEDSLDIALDRALRWAFSLRLKNQSVRYRTIENEGQNRNGLLALI…
2	VC1766	Pasteurella	Pasteurella multocida subsp. multocida str. Pm70	>AAK02679.1 unknown [Pasteurella multocida subsp. multocida str. Pm70]	MNSQMSEQIKALNISTLLTVGHYIIPIYQRNYAWGKEEIELLIQDIKIASENKENNNYYIGSLIVYQRDDGQFEVIDGQQRLTTLHILALACGIKRNNNLSFEHRRNSDESFKNIENKELRYASNIEIGFQYAQSELDKLFGKKPEELTKFKKFLQNNVIILRTQVPPETDLNHYFEIMNNRGEQLEKHEVLKANLMSVLNPDDQNVFATIWDACSDMNRYAVASFKKEDRDKLFFKDKELNIKYFDVFKSFDDIKKVMSIKSSSENISSDHQENTEKSTQGMSRILSIIKDKNIKFTEYYDNNAERFNSVINFSNFLMHILRLYLEQENKTASSIEKISLDDKFLLTYFDSLVKENNIDEVKKFAFILLKTRFLFDLYVVKTDSTEKEHWSLKMPQYD…
3	VC1766	Psychrobacter	Psychrobacter arcticus 273-4	>AAZ19224.1 hypothetical protein Psyc_1376 [Psychrobacter arcticus 273-4]	MSSNKEYSLTIQTLLNEDNYRVPVYQRNYDWEEAQIRQLINDIQDFSLKGNSQTYYLGSLVVHKRADYFEILDGQQRFTTLSLLACYLKYRLPSIFPEYKRPNLCFESRPKSDLAVNRLFEVFNSQTSTDNIFSNLIETSYSKEFNSSIFNGFKIIERVISETFKQENKLEVFASYLLNNVQIFRITVPKNTDVTHYFEVMNNRGEQLEKHEVVKAHLLSIIQESDLHNKDIAMATLQKVWLACADMNSYVQTGFSVAERKAIFGSSAEDFIIDSFDKIAIAVLGKDYKNSSDGENNKIEPLSLTTSIDKGAIHKPDKQRITDTRDIKQERFDSVIDFPNFLMHVLRIYHNPPSNSIQELPALDDKSLLSAFDNFKDLQAIKVKEFIFTLLKTRYLFDR…
3	VC1767	Psychrobacter	Psychrobacter arcticus 273-4	>AAZ19225.1 conserved hypothetical protein [Psychrobacter arcticus 273-4]	MTPSNVNSAGYKVIKISEFLSKKEYLDKKLVIPVYQRPYRWTAKNIVDLLSDLYYQCKRIGHRLGSPDNPDNFYRLGTVVLHQYVNNGSHQTNADLVDGQQRTLTLLLIMKSALESNRFTEQFNSFTPLEIELPDCSETQQNLSRNYELIRRHVNSPEFTSEVLDFLLNHCEVVQVTLHYLSEAFQFFDSQNARGLDLNPHDLLKAFHLREFPDSESLLKQNIVECWEQQNTKSLEVLFANYLYPIRRWSFGKQAVHFSKSEVNVFKGMKLDSDSYPFQENLRIVHNTVDSYNHHSHRLLDQQAMAYPFQLTQTLINGRRFFEWVTHYQEMIQPLLNKTIDSDSQKWLYTITSCHHTETGTSIKEVAKRPTAFNIFLVLNTDLPEYSYKGRSRRGDQYV…
4	VC1766	Psychrobacter	Psychrobacter cryohalolentis K5	>ABE74730.1 protein of unknown function DUF262 [Psychrobacter cryohalolentis K5]	MTMNNSSVKVSSLPIKKLLTNGDQYVIPMYQRNYAWGTVEIETLIKDIIDAYNRDPNLTYYLGTLVVFEKSNTSQALFEVIDGQQRLTTLTLLAIYLHHNHHQYCHSYLEQFNQTNLYFESRPHSDYTLSLLYNRESARFAQDASMNQSIIDGYDILTKTMTYLFNGNNEVTSINEFCTFLFNKVEIARVPVPQETDLNHYFEVMNNRGEQLEKHEIIKARLLSAISSDTSADTKQIQHCKSLLDLIWNTCSRMNKYVQYGFTTDLRKKIFSSDWAHFEPKYFSDLLDFYIQDCNEQAAKKSKDNSKTASEKVEAQNIISLNDILFNDTVDIPTNPAKKNKGDEDDETYYSLIDFPNFLLQVLRVHVTQNLTDNPQNDIVSLDDKQLLIEFDNHLIGSK…
4	VC1767	Psychrobacter	Psychrobacter cryohalolentis K5	>ABE74731.1 protein of unknown function DUF262 [Psychrobacter cryohalolentis K5]	MSNSQELHQKIISVKDFLSVPSLTIPEYQRPYKWTAENVVSLFDDIRMHSDKPAYRLGTVVLHNNTEKGVLDIVDGQQRTLTLMLALLAINTYCNNNKASDDAKSIDRVLGNLPQKVQAFINKPQFKDDFSLYNLYENYKVISNIINRGDFTLKHIEFLLTRCDVVIFVLDKESEAFQFFDSQNSRGKDLFPHDLLKAFHLREFKTDDNALRKKTVDYWENLDDDRLAKLFSNHLYRIRRWSRGQSAQTFTKDDVAEFKGITLEAKTLPPYTRRLAITHHYIDDYNNSVHCKIAGKPTAYPFSIDQTIINGRRFFEMVAHYDALITKYKAINNDQTSDSKQIVTLFDHALNNRASKIINTLDSYNDYQRRRKGDKLTRNVFDNALIYYIDKFGTEELSQ…
5	VC1766	Cytophaga	Cytophaga hutchinsonii ATCC 33406	>ABG60179.1 conserved hypothetical protein [Cytophaga hutchinsonii ATCC 33406]	MSNKIFNTSIVNLADLQKFSFTIPTYQRPYVWGDEQIEKLLGDFYKSYQYNKEEDYYIGTILTKENGMKAELIDGQQRFTTLWLIAFVFSRINKKSEIENFLTNTDKSLKMNFEIRTEVEDYFKSLLEKDKDEDIKIIESSEIAKYPYLKNIAKALVNINGIIQTITHEELKKFGDYIYTKVQLIKNTTPHAIDLNKLFSTINSAGLQLEQTDIVKANLLKCIDEKVLYSKIWEACENMNNFFERNVRDSFPQTDWATVDLCRLNEFDKTKFLFNDINSEIPIETKNSIFTIEGLTLEDCEPYVEIKKGVIDEKRESEEVFCRSVINFGQLLLHTYRLHLRNEGKPDFEGTFHVNRIIEIFKPIEELNDPNEIKRFFVLLWKVRFLFDKYIIKWISDVD…
5	VC1767	Cytophaga	Cytophaga hutchinsonii ATCC 33406	>ABG60180.1 conserved hypothetical protein [Cytophaga hutchinsonii ATCC 33406]	METGLLLTLLNKTTSLSVNQKTGIEVVSCTFNDLINTFQKAIPNTNIKGQLCIPEYQRPYVWKEKQINRLLDDFIEYYKNTDNDKPLFYLGSIIVHKDEGTLKIIDGQQRITTLLLINSIINKEIKSGIQYTSTTSINNIKRNFSYLKSVHAKDVFDYADTEVLNYIDFDKINVTLVVTATEDLAYTFFETQNTGGVRLSGSDIIKAHHLRAISSEKNINYQARKWEGIESEKIESIIQNLTKIRFWDNRNWRRFPFYRDEKGIKEVLIEEFTENTKHDKEDISFYYSAVKMEAGRAFQMHESNYKQLKQPLSDGNNTLDYINDYVHLHDVLFNRSKKDYRVSDAFYDFNEKLMHGNSGTLFLKELLEICIITYVSRFGFYRLFEASLWLYRSIYSLRV…
6	VC1766	Syntrophomonas	Syntrophomonas wolfei subsp. wolfei str. Goettingen G311	>ABI69498.1 conserved hypothetical protein [Syntrophomonas wolfei subsp. wolfei str. Goettingen G311]	MMDKNIRIIPVSKIFTNVHYIVPIYQRNYAWGVSEIEQLIEDIDSSIGDSNKNYFLGNLIVNQRDNNVYEVIDGQQRLTTLFLLESYLGMNFAKDGLRFEAREKSNRTLNMLSKGNKNELIEELASVEILKGYQIIDSYFKSNNIDKNDLTKKLESVFIVRVQVPQGIDLNHYFEIMNTRGEQLELHEIAKAKFLEVLDTEQDKKTAALIWEKCSNMHSYIQMNFDPSVRKYLFTNDWSSIRDNINDFDTIKEFIHSEDEDNNLVPLIEILKNKKLFNNEISKDEVENERFESIISFPNFLLQINAVLNNLEEEDSTLDDKHFLNNLSWAWGDADKAKNFLFHMLKCRVLFDKYILKREYARDYKETGKWSLQRLERYNDGKGDKPKYVGTFGEDNSQN…
6	VC1767	Syntrophomonas	Syntrophomonas wolfei subsp. wolfei str. Goettingen G311	>ABI69499.1 conserved hypothetical protein [Syntrophomonas wolfei subsp. wolfei str. Goettingen G311]	MALLQDELKIRKIHELLHMKLALPPYQRPYSWSVKSANTLFQDTYNAYHEGLQEYRVGSVILHKENGKYNIVDGQQRLTTISILLYCLGEKDLGLLQEKYNQLSNDVIVTNYEILSKRISELPKDEQNKYKNYLFERCSVVQIVTDSEQEAFQFFDSQNSRGKELTPHDLLKSYHLREMNDEEENQKIRIINQWENVNQDDLNDLFKIYLYPLTQWYKGKSGLGYSSSKIDVFKGIKTTNVFNYAIYHKASNLFVEQFNANGSNELLASRALNQFQLTQPLMAGKRFFYYTLHYRNLLEQVQRLVSKVHTEEQVPSRRTGDLYIKQLYECALLFFADRFGIENLSKAVMQQLYTWSYSLRLVMEAVYLQTINKYVRGEHERVNYGLGMFSEISEMKNGE…
7	VC1766	Bifidobacterium	Bifidobacterium longum subsp. infantis ATCC 15697 = JCM 1222 = DSM 20088	>ACJ51917.1 protein of unknown function DUF262 [Bifidobacterium longum subsp. infantis ATCC 15697 = JCM 1222 = DSM 20088]	MSKLVTELHIIGENGNMFDTDMEYIIPLYQRAYAWEDKQLTQLIEDINDVAEDSNYYIGSLIVSKQFGRYEVVDGQQRLTSLYLLLNCLGIKTKPTLTFACREKSNYTLRNIEELLLENRSKIDMDRIEPGIQRGIRILSHELTKDHFDRESFMEKLAKIIVYRIEVPENTDLNRYYEIMNTRGEQLEQHDILKATLMSYLSDDSEKGLFAKIWDACSDMTGYVQMHFISKNNAVREAIFGSEWNSMPPNSWQKYKKAISGTTQETTGHKICDLIEKNFKVEDDEGYVDGDVRVRFESVIEFPYFLLHTLKVYVSLYGVTHEIATSKIVDELLDDKKLLDAFNRVVSCGITDTGRIADSKEDFARGFIICLLRTRYLFDKYIIKREYANDSADGEWSLK…
7	VC1767	Bifidobacterium	Bifidobacterium longum subsp. infantis ATCC 15697 = JCM 1222 = DSM 20088	>ACJ51918.1 protein of unknown function DUF262 [Bifidobacterium longum subsp. infantis ATCC 15697 = JCM 1222 = DSM 20088]	MAEIKSVNELLSMNLNIPDYQRPYKWDIQNIDDLFLDITNAISDADRYRTEFKYRIGTIILHRTKNDTYDVVDGQQRIISLVLLKQCLEPGFECSILQIDFTNKVSQFNIHRNYAFIREWFSLKSEDVKRDFIHAFEHILEVVVVCVDKVTEAFQLFDSQNTRGKALDPHDLLKAYHLREMKKYPYEMEHAVTKWEAKDTEKIKELFDLYLFPILNWSRGIKSKPFIAKEIDTYKGIAESSTYSYARRASRAMPYFQITEPFISGNDFFEMVEHYMYLLQDIKSEICNNPRFKEIKLVICGGKDVETPEEMDKVKFGSAGFGYTKNLFYCALLCYYDKFHNFDEMAVKKLFSWAFMLRVDMKTLGFDSVNKYAIGDENSRYTNTIGIFSKISFARMHHE…
8	VC1766	Vibrio	Vibrio cholerae M66-2	>ACP06011.1 conserved hypothetical protein [Vibrio cholerae M66-2]	MGDHLSVQTELLTLEKIYTDNYQFSIPSYQRPYVWSDDDVLLLFRDIKEACRLKEPNYFIGTILSSRIEQDGERIYELIDGQQRTTTLMLMTIAFKYAGIKSDLAGLAVYTSSDGEDKPRLQFSIREQVQQLLGGLAGLKNYQVPSKETIADNAYLKQMGVALDVLTKEVEKLKSDDGVSAEAMGDYLYRQVQWVNNIVPTQMDLNRLFATMNTAGIQLEQADILKAKLFKHIHTDKAQYDAMWVACEHLENYFERNVRKVFPNADWYHIEPEHLASFDAERFAAKDETSEALSGLSIAELASQVKASSIPDNTEQEKFETYDLDVETVYCRPIIKFPLLLIHAYRVYLALNDHNDIEPRLHSDRLLEIFDPLINGDEQSVKLFIETLWQVRYQFDRWV…
8	VC1767	Vibrio	Vibrio cholerae M66-2	>ACP06012.1 conserved hypothetical protein [Vibrio cholerae M66-2]	MAVVVASCTLDKLFSNESILASDGKVQKNVHGMLAIPEYQRPYRWNEEQITRLLKDFKLHQQELNDKLETEHCPFYLGSVILHQQGDKLNIIDGQQRLTTMALMSYLANKHVDLKLVYESPESQQQIKHNLGWLYRNEASLADIDFAQINITLVVTDSEDEAYRFFETQNTGGVRLAGPDIIKAHHLRAVDEKDKSAVNTFATRWEALGDLNPVVDILLRGRYWQYLNFRDYPLHNQTQQVRNSIVTELAEHTGKGDDIAFGRIARTYMPNGGESLAQPQVGYELRQPLNSGANTIHYLQYFEQLRQTYLLKNSTQGELAGFYEFYQKLVCKLDGCGYLKQLYDACLLLYISQHGQQSLEVAAKKLFRVVYSRRVENQKAVKEKSVPAFVKETPVLDWI…
9	VC1766	Vibrio	Vibrio cholerae O395	>ACP09876.1 conserved hypothetical protein [Vibrio cholerae O395]	MGDHLSVQTELLTLEKIYTDNYQFSIPSYQRPYVWSDDDVLLLFRDIKEACRLKEPNYFIGTILSSRIEQDGERIYELIDGQQRTTTLMLMTIAFKYAGIKSDLAGLAVYTSSDGEDKPRLQFSIREQVQQLLGGLAGLKNYQVPSKETIADNAYLKQMGVALDVLTKEVEKLKSDDGVSAEAMGDYLYRQVQWVNNIVPTQMDLNRLFATMNTAGIQLEQADILKAKLFKHIHTDKAQYDAMWVACEHLENYFERNVRKVFPNADWYHIEPEHLASFDAERFAAKDETSEALSGLSIAELASQVKASSIPDNTEQEKFETYDLDVETVYCRPIIKFPLLLIHAYRVYLALNDHNDIEPRLHSDRLLEIFDPLINGDEQSVKLFIETLWQVRYQFDRWV…
9	VC1767	Vibrio	Vibrio cholerae O395	>ACP09877.1 conserved hypothetical protein [Vibrio cholerae O395]	MAVVVASCTLDKLFSNESILASDGKVQKNVHGMLAIPEYQRPYRWNEEQITRLLKDFKLHQQELNDKLETEHCPFYLGSVILHQQGDKLNIIDGQQRLTTMALMSYLANKHVDLKLVYESPESQQQIKHNLGWLYRNEASLADIDFAQINITLVVTDSEDEAYRFFETQNTGGVRLAGPDIIKAHHLRAVDEKDKSAVNTFATRWEALGDLNPVVDILLRGRYWQYLNFRDYPLHNQTQQVRNSIVTELAEHTGKGDDIAFGRIARTYMPNGGESLAQPQVGYELRQPLNSGANTIHYLQYFEQLRQTYLLKNSTQGELAGFYEFYQKLVCKLDGCGYLKQLYDACLLLYISQHGQQSLEVAAKKLFRVVYSRRVENQKAVKEKSVPAFVKETPVLDWI…
10	VC1767	Vibrio	Vibrio cholerae MJ-1236	>ACQ60769.1 hypothetical protein VCD_002603 [Vibrio cholerae MJ-1236]	MAVVVASCTLDKLFSNESILASDGKVQKNVHGMLAIPEYQRPYRWNEEQITRLLKDFKLHQQELNDKLETEHCPFYLGSVILHQQGDKLNIIDGQQRLTTMALMSYLANKHVDLKLVYESPESQQQIKHNLGWLYRNEASLADIDFAQINITLVVTDSEDEAYRFFETQNTGGVRLAGPDIIKAHHLRAVDEKDKSAVNTFATRWEALGDLNPVVDILLRGRYWQYLNFRDYPLHNQTQQVRNSIVTELAEHTGKGDDIAFGRIARTYMPNGGESLAQPQVGYELRQPLNSGANTIHYLQYFEQLRQTYLLKNSTQGELAGFYEFYQKLVCKLDGCGYLKQLYDACLLLYISQHGQQSLEVAAKKLFRVVYSRRVENQKAVKEKSVPAFVKETPVLDWI…
10	VC1766	Vibrio	Vibrio cholerae MJ-1236	>ACQ60770.1 hypothetical protein VCD_002604 [Vibrio cholerae MJ-1236]	MGDHLSVQTELLTLEKIYTDNYQFSIPSYQRPYVWSDDDVLLLFRDIKEACRLKEPNYFIGTILSSRIEQDGERIYELIDGQQRTTTLMLMTIAFKYAGIKSDLAGLAVYTSSDGEDKPRLQFSIREQVQQLLGGLAGLKNYQVPSKETIADNAYLKQMGVALDVLTKEVEKLKSDDGVSAEAMGDYLYRQVQWVNNIVPTQMDLNRLFATMNTAGIQLEQADILKAKLFKHIHTDKAQYDAMWVACEHLENYFERNVRKVFPNADWYHIEPEHLASFDAERFAAKDETSEALSGLSIAELASQVKASSIPDNTEQEKFETYDLDVETVYCRPIIKFPLLLIHAYRVYLALNDHNDIEPRLHSDRLLEIFDPLINGDEQSVKLFIETLWQVRYQFDRWV…
11	VC1766	Exiguobacterium	Exiguobacterium sp. AT1b	>ACQ69916.1 protein of unknown function DUF262 [Exiguobacterium sp. AT1b]	MNNPLSIFDLLNDNSYSVPLYQRNFAWTDVEITQLIIDVLDSIKEGRSEYFIGTLVVSKDGDEYSIIDGQQRFTSILLIALAIQNEYAPSTEFVKKINLCFSARKRSNDTLKSLFLNESITEETSGNELRRGYNETVSALKEHIGSNDYRNISIETFYRYLFRNVKIFISEMPENLDVKLYFERFNSRGEQLEYHEIIKAELMQRLVAEGVAFSKVQKFAKIWDACSEFETPCIQFFNKKTKGSDADKEREKVFNCEWSEYEPGKNSWRYGYNLKNIYSNMVVNKENKKSLISAIDETSMNGADADVQSTGNENSNKYRCIVNFNTFLYYVLYLTDHVEEDSIHLDDKKLKSAFKVSSRDSRWILRFGENLLKAKFIFDNLIIRNSLETTNRRKEGEWF…
11	VC1767	Exiguobacterium	Exiguobacterium sp. AT1b	>ACQ69917.1 protein of unknown function DUF262 [Exiguobacterium sp. AT1b]	MSKIIFSVQSIVEVLQNGHLKIPEYQRPYKWERRHIRNLFYDIREAIDKNVSEYRIGSIILHHKDSENIDIVDGQQRLISISLFLYFAAKDNLPDGASNLLNANYIGASQLHAKENYDEWRILCGLISKEEVDVISNFMMNHCKVSVIEMPSEGLTEAFQLFDSQNNRGKALEPHDLLKAYHLRSIKDPTERTIEKWEEFVNDKEFNLRDLFDKHLFRIRRWVNGDSGLSRKKYGNELKFTERFIDDFKGVDLQNASYPYLRLYEELRKHEIGFPNSICMPIINGNAFFDFIEFSYELFKNNFYEDSIIDGFLSDELQEIVNSKKSKYSRNINLFTNLLATFVDRFGVEALDRETCEKIFVWAFYPRTAAKAIYDTTLANYAASGTFQKKKSQKLFQEL…
12	VC1767	Tolumonas	Tolumonas auensis DSM 9187	>ACQ92804.1 protein of unknown function DUF262 [Tolumonas auensis DSM 9187]	MHKLDKQIVPVRELLAEPSLSIPAYQRPYKWTQENLNAMLGDLRLYRDKSAYRLGAVVFHHHNEKGQEQLDIVDGQQRTLTLFLLVKAIMDERANGLLREDLKTQLGDLEPKINEFMVRQCFNSDISHHNLYQNFMAAKRAVARADFTEADIDFLLNKCQLVTFVLSNVTEAFQFFDSQNARGRDLDPHDLLKAFHLREFAENEIHLKAQTVSHWESLESATLAKLFANYLYRIRNWVRGKSAQHFNKTRVGVFKGVNLDQVGVYPYVESLRIAHHFVDDYNSQYHRRVDHQTMRFPFHLDQMVINGRRFFEMTGHYQQLIDNIIDDKHRGNGCAPVHLLSIELDATASTIMRTLNSYRSRTRTGDRYIRTLFDCALIFYIDKFGTQGLSSAVEKLFIW…
12	VC1766	Tolumonas	Tolumonas auensis DSM 9187	>ACQ92805.1 protein of unknown function DUF262 [Tolumonas auensis DSM 9187]	MSDTVISFNVRDLLTDASHYIIPMYQRNYAWGEGEINQLIQDVLDIQQKHKTDSCKPPYYIGTLVVFERTDGRFEVIDGQQRFTTLTLMAMCLKRMMKTKSHSLNLDWYEKPNLEFESRAKSSLTLTSLSQGVPLNKLRSDNYNLDVVNGFALLEKGLLALDTHLADFCNYLFNHVQITRVPVPKDTDLNHYFEVMNNRGEQLEKHEVVKARLMSVLNDIEDKTTRNNSLSTLAKVWDATANMERYVQYGFTPEERHQIFGKDDWGQFTPENFDQLSKCLSERSAGSAVETGSSRSLRDILATSAKSLQADGASMLPERFNSVINFSNFLLHVLRVWTEKDIPLDDKQLLEQFELHILKSNRPIEATQNFIFALLKVKYIFDQFIIKREFAEGADKWSL…
13	VC1767	Vibrio	Vibrio antiquarius	>ACY51396.1 hypothetical protein VEA_003236 [Vibrio antiquarius]	MAVVVSSCTLEQLFSGVPILASDGKVQKDIHGMLTIPEYQRPYRWNEEQITRLLNDFKVHQQELVGKPEAEHCPFYLGSVILHQQGDKLNIIDGQQRLTTMALISYLADKHADLKLVYESPESQQQIKHNLGWLLAQNSRLENIDFAQINITLVVTNSEDEAYRFFETQNTGGVRLAGPDIIKAHHLRAVNEKDKSAVNTFATRWEALGDLSPVVDILLRGRYWQYLNFRNYPLHNQIQQVRNSIVAELAEETGKGDDIAFGRIARTYMSNGGESVSQPQVGYELRQPLNSGENTIHYLQYFEQLRQTYLLNQTTQGELAGFYDFYKKLVCKLDGCGYLKQLYDACLLLYISQHGQQSLEVAAKKLFRVVYSRRVENQTAVKERSVPAFVKETPVLDWI…
13	VC1766	Vibrio	Vibrio antiquarius	>ACY51397.1 hypothetical protein VEA_003237 [Vibrio antiquarius]	MGDNLSVKTELLTLEKIYTENYQFSIPSYQRPYVWSDDDVLLLFRDIKEACRLKEPNYFIGTILSSRIEQDGERIYELIDGQQRTTTLMLMTIAFKYAGIKSDLAGLAVYHSSEGEDKPRLQFAIRDQVQQLLGGLAGLKNYQTPSKESITDNAYLKQMGVALDVLTKEVKKLNSDDEVSAEDLGDYLYRQVQWVNNIVPTEMDLNRLFATMNTAGIQLEQADILKAKLFKQIHTDKAQYDAMWVACEHLENYFERNVRKVFPNADWYSIEPEHLASFDPERFCSAHEDKDNKESSGFSIAQLAKQLKQESTPENTEQDKFETYDLDVETVYCRPIIKFPQLLIHAYRVYLALNGGQDIEPRLHSDRLLEIFEPLINGDEQSVKLFIETLWQVRYQFDR…
14	VC1766	Desulfotalea	Desulfotalea psychrophila LSv54	>CAG37103.1 conserved hypothetical protein [Desulfotalea psychrophila LSv54]	MKMKTKTLPLKELSIAEIYNGDKATYEVPIYQRNYAWEKDEISALIQDVYDAYTTAPKQTYFIGTLVSFHKGDQVYEVIDGQQRLTTINLVLGALGVYLQNKLTYRARKKSNDTIQSIPCFEIDEKDYGIVNGFKYAKDTINEIVLKECQDGFKTYFLDSVHLIHYQVPKDIDLNHYFEVMNSRGEQLEKHEIIKARLIEKLNNADKAKFNRLWESCSEMNVYIQQKYPEVSIFGKHLCDFKVSSFDALPNVDENENTMKIRDFINYKGGNKQQEEKYKIDTFQPIMDFSNFLLIVLKLTRIEESGLKPKNFILDDKELIHEFDDVHVEEEFVKKFGFNLLRAKYLLDNYLVHHSNEDDTIENNPWKLQYWQQDGKKGYLKNRDGESDHQHKLVQLLSM…
14	VC1767	Desulfotalea	Desulfotalea psychrophila LSv54	>CAG37104.1 conserved hypothetical protein [Desulfotalea psychrophila LSv54]	MSTCLKLAITKIGDLLLHDKITQDKDGNTITDINLVIPNYQRPYKWTAKNAIQLLDDIIDAKNENKETYRVGTLILHQEEESIYNIVDGQQRTITFTLLLKALGADSISFLEQPLANNPHNTRNIANNFRTLERRTNNIIDDKDSKELLDYIKNNCELIVIITENISDAFQFFDSQNARGKKLYPHDLLKAYHLREMNDLDVAETEKVVKGWEDLNQKELSALFSDYLYRVKEWIKGNKAWGLTEHNIYQFKGITRQDNFPYAQFYKGAFAYADTVNQSAMPFVSGIRNLKPFQLDTPIVAGKPFFDYAKHYFEILKDIQNNDKYEGYFINDNDIIKTLDLRIYKNGVGNRITRLLFDTTILLYVDRFCPERPAKMDLEMLNQFVVFAFVWAYSLRAQY…
15	VC1766	Christiangramia	Christiangramia forsetii KT0803	>CAL67544.1 protein containing DUF262 and DUF1524 [Christiangramia forsetii KT0803]	MHTLIDKETDFEKLVDPKNISIASGSISLLEVIEKNITLNIPIYQRLYVWKQPQIVTLLEDLKNAFEKENERYFLGGVMLSANKEGNIDLIDGQQRFTTLWLLCDCLVSFNPSLKDFTHKDERPRIYFSIREKAQEYLQDIDSFSEYLNHRGEVLKGAATEINEIIPLAKARILIKQQLKSFRKDGNFDPIGFSDFILKKIVLTTTFMPAESDMNRVFEAMNNRGKQLLHHELLKSKLLKSLTNKSEKTIYSTIWDACSQMDSYIEKNIKEVAGLTWKKIFLQFDDSNNFSSGTYDLSTIDIFELLNDALSTENLTKKSLIRLLEEDDDVEINDDNKDIVEENDYSSKSVRSIISFPSFLLHTLRVYQAQNFSDIDTIIEVNDKRLLQQFDFIEDNHFD…
15	VC1767	Christiangramia	Christiangramia forsetii KT0803	>CAL67545.1 conserved hypothetical protein [Christiangramia forsetii KT0803]	METVSEPNLVQNKKTNDLADLLEVGTIRVGQLLQSSNTRLIIPEFQRPYVWDERHIEELIKDWKDHFYFEPTGFFKEDAIEYFLGSVIIHENNGILEIIDGQQRITTLLIMDYVWNKDNSALEQDRMNLNYHSQISFINIKSNKNFLKSLENDQIAKDFLKIASKLVVSVVLTKSEDEAFIFFDSQNNRGVPLDEVDFFKSYHLRELHGKDVFLKHFARKFDQVNINSRSRNGHNNLNNLNELFIKMLWRIRYWSKGSLMFPKRRSILDTFQKNTLKFERNDEVRFYPNRNNMLGESLTIDENLNQILNSSINFSTFSGNALPFSVTQPIQKGIGFFLFTEKYDELYDQLFIKSNIASLIPINKLINQVHNFYFVNLYQITVVSFFDKYGEDKILSFAL…
16	VC1767	Nitrosococcus	Nitrosococcus watsonii C-113	>ADJ29252.1 protein of unknown function DUF262 [Nitrosococcus watsonii C-113]	MTFSAYPSAHSATCFDREDRRPNPPPPKTPMAASVEVSVQSFAALFENATLPLAIDSYQRPFVWETNKIAQLVTDLRDYSRERQENPSLEYYMGTVLLHRNPEKGRLFVIDGQQRLTALSVLHHVLRGELPPHHALRYGSSQSVTHIQRAQAYLAGADVNALVRNVFERICFTVIVVASEDLAFTFFDTQNHRGVPLNATDLLKAYHLRAIPGDRSCTEHLQEDCAERWERLQRTPPILGHGADFAPTLFHEFLWRARRWTGQKLIAHDTYEDILQEFQEDTLSPETPEQVPLYPTRHNCLGVALAVTPQRELRLLPHPLAFTAHPAELPFALRQPISKGLGFFLYADKYTRMLTQLLKEEDHPAEVKAFRKMYKAVLAHLSLYLRELFLLASVMYVDQ…
16	VC1766	Nitrosococcus	Nitrosococcus watsonii C-113	>ADJ29253.1 protein of unknown function DUF262 [Nitrosococcus watsonii C-113]	MTLHSRLLTLQDIDEHLYFFTVPLYQRLYVWGKDQIDTLLEDVLAAYQQGEEMLYLGTTLVVERESNENGTTFDLIDGQQRLTTLWMMSLVWREQEAMQRFLYHQDSSKGPAKRPRLTFAIRQDINTFFAERIEGKESRCVGSPPIEDALATLESFVEAREPGLDLPRFTRFLFEKVKLVLTQVPPHTDLNKLFEVINHRGLQLQHHQILKARLLRQLSDTTERQRYALLWEACADMSRYVEKNLKDLTRGSTQDNTPFKISDLYEDKAGAEGREDLASAEKVLEALAGPQATAEEDEPLSLAAILKGATGSRQDKDSTPPAVDNEHYESDEVRSIISFPLLLQHTLRIWLQRQGKADLPRILDKDLLRLFDAYFLQEGASGARVKSFIELLWEIRYCL…
17	VC1767	Haemophilus	Haemophilus influenzae R2866	>ADO80852.1 Hypothetical protein R2866_0904 [Haemophilus influenzae R2866]	MSNPKEEKAKVVKLKEILGKDLSIPGYQRPYKWTIKHVQQLLDDLLTHFRNQEQVYRIGTVVIHKDGKNFDIVDGQQRLITLSLLLHSLGDKNNLLEQHLTHSISKNNVIENYQFIKNYSISDKDTFKKYLLEICEMVYVELDDLDEAFQFFDSQNSRGKPLESYDLLKAYHLREMKDKPKEIIHHCVERWEKSALSQEINNLDKIINYILFRLRRWHYQESGEVFTSDELETFKGVSESATYPYLSPLFATKAAEKLAQQNPMFYHPRFVKTSFQTIQTLINGEQFFDYVQYYTESYEKLFKEGSGLIDKVKQINGTDIGKGVNTFLNTQDYCYRVGDKYLKNLFECIVLFYFDKFGEVHLDEFINKAFLWVYRIRFEYQRITFKTIEDEAHSKNGLF…
17	VC1766	Haemophilus	Haemophilus influenzae R2866	>ADO80853.1 Hypothetical protein R2866_0905 [Haemophilus influenzae R2866]	MTNNIKYVKTLTVSDLFDDENKCNYIIPIYQRNYAWGDNEISSLLQDIKNACEKNKEQDKNYYIGSLVVYRRENDDFEVIDGQQRLTTLTLIMHHLGKLGFRNVFFEHRDESQQALSNLNSGKLPSNFLQALKTIKKVIDEWGNNKDEIVEFLLDKVEIIRTEVPEGTDLNHYFEIMNTRGEQLEKHEVLKARLMKKLSGDIEKSLFAKIWDACSDMSRYAVMGFDSKIRGVIFSDKWSEKPKCFMEIIQDIEEYNKEIEKKNKDENKKSPIINIQVDVDGIKILDLINGSENSGVYKNDFVDKYDGSFTPVIDFPNFLMHVLRIYLEMTDKCGDFTKIASLDEKYLLNSFEGQIKDDEAVRNFIYVLLICRYLFDCYVIKSNTIRTGEENWSLWAVMP…
18	VC1767	Marinobacter	Marinobacter adhaerens HP15	>ADP97344.1 protein containing DUF262 [Marinobacter adhaerens HP15]	MFPSHSAASDAIATSDGATVTGELTIPEYQRPYCWQDKQLHGLLLDIESHVARKTDGNVELSYYLGSLILHQDNGKLNIIDGQQRITTLALMACLIDPGLPLVEDLVYEHPTGQQQIKHNLKWLRDRLDRVRNWVDFNKLQFTLVITQSEDDAYRFFETQNTGGVRLGGPDIIKAHHLRAVETLHQPQFARQWEAMGSLDSTVSALLKGRYWQGVKPRELPSHNQQKRIRDCIVLELAQETGEGDDIAYGRIRRQIGLAGDVSQQADQQGYEVRQPLNAGINSIRYLAYFQALHKRYWRQPDLPHLAGYQQFVGWLKGLEGCGYLEKLYEACLLLYISQFGENQLDLAARKLFRVVYARRVSNQKSVRENSIPAFIKEQPVLDWIAASYTPDQVFAFLD…
18	VC1766	Marinobacter	Marinobacter adhaerens HP15	>ADP97345.1 protein containing DUF262 [Marinobacter adhaerens HP15]	MTAVAEHQVNTEVLTLKNVSDKEVGFVIPSYQRPYVWRDEDVIKLFDDIREAFVTDEPQYFIGSVLSAVRVEEGTRIYELIDGQQRTTTLMLLSLAFKAAEVQSELAEASILGDQPRLSFEIRDAVRNLLGSYAGLERMTRPGPDAIQNDAYLTHLDANLRVLKQQVATLREDNDFDLEAFADYVYRNVSWVNNIVPESMDLNRLFASMNTAGIQLEPVDLLKAKLFRKITTDKALYRVIWQACEHMENYFERNLRQLFPNANWNAIEYKDLKAYKGKIIEGKAGETEDIQGEESGKTLLQLLDEVKAGDEPDNLTPKMEEDTQEGIEDETVYCRSIVGFELLLIHALRVFCVRNQWPDIEARIKASNLMACFDCLLEKDESTIKQFVELLWQVRYQFD…
19	VC1766	Vibrio	Vibrio cholerae O1 str. 2010EL-1786	>AET26861.1 conserved hypothetical protein [Vibrio cholerae O1 str. 2010EL-1786]	MGDHLSVQTELLTLEKIYTDNYQFSIPSYQRPYVWSDDDVLLLFRDIKEACRLKEPNYFIGTILSSRIEQDGERIYELIDGQQRTTTLMLMTIAFKYAGIKSDLAGLAVYTSSDGEDKPRLQFSIREQVQQLLGGLAGLKNYQVPSKETIADNAYLKQMGVALDVLTKEVEKLKSDDGVSAEAMGDYLYRQVQWVNNIVPTQMDLNRLFATMNTAGIQLEQADILKAKLFKHIHTDKAQYDAMWVACEHLENYFERNVRKVFPNADWYHIEPEHLASFDAERFAAKDETSEALSGLSIAELASQVKASSIPDNTEQEKFETYDLDVETVYCRPIIKFPLLLIHAYRVYLALNDHNDIEPRLHSDRLLEIFDPLINGDEQSVKLFIETLWQVRYQFDRWV…
19	VC1767	Vibrio	Vibrio cholerae O1 str. 2010EL-1786	>AET26862.1 conserved hypothetical protein [Vibrio cholerae O1 str. 2010EL-1786]	MAVVVASCTLDKLFSNESILASDGKVQKNVHGMLAIPEYQRPYRWNEEQITRLLKDFKLHQQELNDKLETEHCPFYLGSVILHQQGDKLNIIDGQQRLTTMALMSYLANKHVDLKLVYESPESQQQIKHNLGWLYRNEASLADIDFAQINITLVVTDSEDEAYRFFETQNTGGVRLAGPDIIKAHHLRAVDEKDKSAVNTFATRWEALGDLNPVVDILLRGRYWQYLNFRDYPLHNQTQQVRNSIVTELAEHTGKGDDIAFGRIARTYMPNGGESLAQPQVGYELRQPLNSGANTIHYLQYFEQLRQTYLLKNSTQGELAGFYEFYQKLVCKLDGCGYLKQLYDACLLLYISQHGQQSLEVAAKKLFRVVYSRRVENQKAVKEKSVPAFVKETPVLDWI…
20	VC1766	Desulfurispirillum	Desulfurispirillum indicum S5	>ADU66430.1 protein of unknown function DUF262 [Desulfurispirillum indicum S5]	MNNHIDQLSVQHLLEGDVLYRIPMYQRNYAWDEGEITQLIQDVIDYSNREQHYYIGTLVVFERPTANGATVYETIDGQQRLTTLSLLVSFLKNEGKPDVSWYSRLALDFECREHSQRTFSAIFANHTDTLPSDDINSAILNGYRIIQKVLPQKLAEHNVSEAAFSGYLFEKVQIMRVTVPHDTDLNHYFEIMNNRGEQLEKHEVLKSRLLEVLNRIPDETERTKSKDCFHRVWEACANMEKYVQAGFAPEQRHELFGRQDWGQFLPQDFDDVQEAVAKGSRVGGGDVVAMTLTDILSHVGQADGESSGGDDEVSERFNSVINFPNFLLHVLRVSTGRDIPLDDKRLIAIFEEELLKKDDPDEVKEFGFALLKCKFLYDHYILKREFIRGTDGWSLKRYK…
20	VC1767	Desulfurispirillum	Desulfurispirillum indicum S5	>ADU66431.1 protein of unknown function DUF262 [Desulfurispirillum indicum S5]	MNVVATPLQKGIISVRQLLAAPNLAIPQYQRPYKWTSRHVGQLFSDIGAFRDKTSYRLGTVVFHLDDRQKNIVDGQQRTITLMLAVHALIRLRRDRLERNDLKEQLDELERKMPVPCFESDISKVNIHANYLEIARIIDRADFDEEQINFLLNRCEVVTFTLTDISEAFQFFDSQNARGKDLEPHDLLKAFHLREFSSHEDHLKRGTVAKWENSETAELSTLFAQYLYRIRNWTKGEPARYFGKEDTDLFKGVNIETISNYPYIEHLRLAHHFVDHYNGGYERKIDGHTMAFPFYLDQIIINGRRFFEMTDHYLGEVGWAVDTKALQKRIGRAGLNGFAQRVFAAVTSYEGRNRTGDRYVRVMFDCLLIYYIDKFGFAEISRAIEKIFIWAYSLRLQMQ…
21	VC1766	Bacteroides	Bacteroides helcogenes P 36-108	>ADV43643.1 protein of unknown function DUF262 [Bacteroides helcogenes P 36-108]	MDIDMVKELRILDETTIFDTNVRYVIPRYQRAYAWEDKEIEQLIDDIYDINQSENYYIGSLVVSKIKDKSETYEVVDGQQRLTTLYLLLQYLFSEQVLDGEVGQTLSFDCRANSNYTLSNIQKVLNGDVYSDDEERVEQSILNGIKVIRQKFNNNQIIDKRKFVSRLKQVILYQIEVPENTDLNRYFEIMNTRGEQLEQHDILKAQLMRHLNDRNEQEFFSRVWNACSDMTGYVQMHFAPQERLNIFGSEWNYYPADNWNEYNDSFYITEDSENDVTINEIIKHEFQVNDVDGTDDNDKHIRFDSIIDFPYFLLHSLRVFVERYNVSLKKNFGELLDDKKLIADFGKVIKHGTMDNKAIMDNKEEFSQMFIIHLLQSRFIFDQFIIKREYTGEDKDGVW…
21	VC1767	Bacteroides	Bacteroides helcogenes P 36-108	>ADV43644.1 protein of unknown function DUF262 [Bacteroides helcogenes P 36-108]	MKLKKDRPQIWSIDKLLRKNLIIPDYQRPYKWTDKNITDLILDIQKSIEESRKYANFKYRIGTVILHRNESDEYEIVDGQQRILSLLLLKTYLTPGFQCNLSNTKFSNKITQTNLHDNYITIHEWFSSVDNEQKKNSNRALKDTLEVVVIIVNKIDEAFQLFDSQNTRGRALYPHDLLKAYHLREIHDKYEMQNAVVKWESKNPKAIRELFDLYLFPLWNWTKRRKCGNFTTADIDIYKGIEEKTGYTYARRANKAMPYFLLTEPFISGGDFFEMVDHYMLMLRNIKEEIITNQNFQDLKLILADGSDVQTIEALDKACKSSSTGFNYARNLFFCTLLCYYDRFHNFDVMAIKKLLTWAMMIRVDMQHLGFDTINRYAIGLGDNDKYSNAMPVISMITY…
22	VC1767	Cellulophaga	Cellulophaga algicola DSM 14237	>ADV50870.1 protein of unknown function DUF262 [Cellulophaga algicola DSM 14237]	MKVKEKIIQAEIKKVNAVLSQNLQIPVYQRPYRWKPKNVAQLLEDIYGSWKQVKSAYRIGSVILFENLKNKDDGFKIIDGQQRITTLLLILCQLDSPEAIALSKKLKFNHSDSEKCIRTNNEFITYWLQENVAQEKADFLNYITKFCEFVEVRVTKLSESFQMFDSQNSRGKTLEPYNLLKAYHIRAMEDEQATNADKMNSDRRWENATRFVIDPLNTKATPQDILKQLFNEQLYRTRIWSKKQAAFDFSKDTIDEFKGHTIRSKEEMEYPFHNSNLLHSVALNYFNGLQVQVKGMKSRFNQKHLANVNDFVSINQPILNGKSFFDYIESYVEIYKQLFIHNEEVSFLKEFKGFYEVHCNYPKSYRTGDQYLKELYKSLVILLFDKYGEDGVNKYHKEL…
22	VC1766	Cellulophaga	Cellulophaga algicola DSM 14237	>ADV50871.1 protein of unknown function DUF262 [Cellulophaga algicola DSM 14237]	MEVKYLNKSIREIFQSNYVVPLYQRNYAWADDEIHLLLRDIYENYSKNPKGFYFIGTLVVLKRKNGDFEVIDGQQRLTTLSLIAKKLDSSLHTSKLQYDSRPEVESFLSTYYQRGEVATTTTNHLVSHFNEAIEYIETVDLKVKEPNETLRFIDFLKEDGITGFKEYFFNQVQLVKVEIPSDIDVAHYFEVMNNRGEQLEEHEIVKARLLDKIKDNKSGTAQFAKIWDACSQMNKPIQRLFKKDRAHFFGENFNSYHFKADEDINEDDYKDTFLSIHQILSGASILDIEESKDVDKKEDFEAIIDFPNFLMHVLKLYFSEVKDIPLNGDELLKRFEGLEDEIDALKFINKLLFYRVVFDRFIVTVIEDEKSEDNTKWVLQKPKMYYYEKKKTKKLQYEN…
23	VC1767	Treponema	Treponema succinifaciens DSM 2489	>AEB13727.1 protein of unknown function DUF262 [Treponema succinifaciens DSM 2489]	MENENLKIISLKEALKLNLSIPNYQRPYRWSTESASLLFNDIYSAYKSNIPEYRIGSIVLHNNNIELEIVDGQQRITTLSILTYCFYKVLKLDKYKELSSLLNKKETFDVLSSKSIVENYEILKRHCEIIGSELKPFIKYALENCSVVEIVTNSEQESFQFFDSQNSRGKALAPQDLLKSYHLREMSDSSESEKIKIINSWENEKQKELSLFFEYNLYPLIQWYRNKPGLYYSSKKINSFKGIKQNNKYHFSIYHKAANLYIEHFNSEGMYELTNGEKINQFQLTQPLIAGKRFFLYVLYYFNLYKQVIKLIDSKIESDLISTYGSGNSYVRNLFINVVIFFIDKFNIEELTESRLEFLFKWAYSLRVVMHSVYPETINKYALGSWDSRINSGLNLFTK…
23	VC1766	Treponema	Treponema succinifaciens DSM 2489	>AEB13728.1 protein of unknown function DUF262 [Treponema succinifaciens DSM 2489]	MNQTIKQPEEFNLKNIFIGSEYIIPIYQRNYAWEKDEIEQLLTDIYDSKERYYLGSLIVDEIAPNTFSVIDGQQRLTTLFLLLTFLRDETLSKKALRFEAREKSNFTLNDLREKHNLEKDGFYSNEIIDGFDVIQNYFSIQEVKNQEYKHQFISKFENILIIRTQVPKQIDLNHYFEIMNTRGEQLELHEIAKGKILGVIDRDIPNFKAIAGLIWNKCSQMDSYIQMNFDKTSRKNLFGDNWDNFICNKPNDLLSKISLDQELSDKRYSLLDKLETPVIETETNIEEDYENERFESIISFPNFLLIVNEALQKDSGEDDSSLDDKKFLETLKVNWSNGTNAIKFIYNLLKFRFLFDKYIIKREYAKDYKEEGKWSLQMLQMYYDKNKRQKKPSYKLTYA…
24	VC1767	Photobacterium	Photobacterium profundum SS9	>CAG19296.1 hypothetical protein PBPRA0884 [Photobacterium profundum SS9]	MSQGEINELQVVSCDVDALFSNSAISTKNGILEGQLFIPEYQRPYTWGEKEVNRLVGDLIAYFSSEKPPEHQYYLGSVIIHQSIVDGVTRLNVIDGQQRLTTLAILAYVLGLPNQPRITYTSPSSQQQIAANVQWLKTWLADNREIEHCDLKALIKLEQINITLVITESEDDAYRFFETQNTGGVRLNGADIIKAHHLRAIEEKYQDSYAKQWESLGELTPLIDAIMKVRYWQAFRFKSLPTHRKPHLVKTEIVKELAESCLNQPVNVAYRTVQVTKPHTGVATNSLSGIQINNIDNGYAMRQPLNSGINTIDYLSYFAQLQHDLLLNERTLANLDAFYDFYFNDVIQKLDGTAYLKKLFDSTLLLYVSQFGLTQLHEAALWLFRMVYSPRVINQKTVK…
24	VC1766	Photobacterium	Photobacterium profundum SS9	>CAG19297.1 conserved hypothetical protein [Photobacterium profundum SS9]	MNQVKTYLRTPQRLVDEQALFTIPSYQRPFVWSDEAIKSLFDDLFSAFESKQPHYYVGTILTAKRPGQVLELIDGQQRTTSLMLFALACKKKEINTQLTKLICAEHLQEETLRLSFKIRTQVEAYLGHMAGLENYENQYPSDTEIENNPYLKRLAAGLATFENLLDQIPFPDSTDQDDTAQGNNNRRSSLTDKQAAFADYVYSSMHMVENRIPTSTDLNQLFATMNNSGVQLEQADILKSLLLKNIETDKATYNTIWQACENMDNYFERNVRKVFPNTNWAKMQNSDFAQYDAGIFNFDKADEDEKPLQGMTIAEIMASVDNRSGSQANNKYRDVEEETREVYCHSIISFPQLLLHTYRIYLQKYGFDDFVPRFHSDQLIATFEPLLNSDEEQIKQFFQ…
25	VC1766	Photobacterium	Photobacterium profundum SS9	>CAG20204.1 hypothetical protein PBPRA1799 [Photobacterium profundum SS9]	MDSNQSVLELSVAELFQQDDYIIPIYQRNYAWGESEVEQLLQDVWDIASKGKGQSTYYIGSLVAYKRDANQYETIDGQQRHTTLSIILSVLKNEFSTTLPDIHKLNLGFDSRPKSVQTLRKLFNEPNRRGDELEEANIRSAYEISKRFLSNHIKDIAQFSDYLLNNVRILRVIVPEDTDLNHYFEIMNNRGEQLEKHEVLKARLMSELTNDDERNTFASVWDACSEMNRYVQLGINSKVRSHVFGSNWNHIPQSFEVLCQQVKAESTDKQVRTMADIIGAPQYHAKKVPNHDVNEEAGTFGSVINFSNFLLHVLRVTLKKDIPLDDKRLLDTFAEEKPNARQFALDLLKCRMLFDRYTIKRENDEDWSLKTLTLYERKKRTFSYTNSASEERNQQLIML…
25	VC1767	Photobacterium	Photobacterium profundum SS9	>CAG20205.1 hypothetical protein PBPRA1800 [Photobacterium profundum SS9]	MAIIDKQVLSIKAILELPLTIPDYQRPYKWHARHVNQLLDDVLRHRNKSSYRLGTVVIHEEQTNQSQSFQQLSIVDGQQRLLTLTLLCNLIDKNRVCNPTLLEHNFDSPTTIKNLQHNAAIIQSRLKQLSEVVREELVEFLLHKCELISVKLDDLSEAFQFFDSQNARGKALAPYDLLKAFHLREMTVNTEQERLACVDSWESGVSPDNKTPSLQMIMSDVLFRLRRWSEGEQGKYFSRNNIDVFKGVNLSSAAYRYAEPLRAMDYMVDEYNSDRVRQWDQQTMLYPFLVDQTMLNGKRFFEYIEHYTKTYQNLFIDEKPELAEILKTITTYKGRNRVGDHYVRNLFYCAVLFYYDKFGDAELEKAALLCFVWSYRIRLVQHRVVIESIDNPAMGKQGI…
26	VC1767	Bifidobacterium	Bifidobacterium longum subsp. longum JCM 1217	>BAJ66979.1 conserved hypothetical protein [Bifidobacterium longum subsp. longum JCM 1217]	MAEIKSVNELLSMNLNIPDYQRPYKWDIQNIDDLFLDITNAISDADRYRTEFKYRIGTIILHRTKNDTYDVVDGQQRIISLVLLKQCLEPGFECSILQIDFTNKVSQFNIHRNYAFIREWFSLKSEDVKRDFIHAFEHILEVVVVCVDKVTEAFQLFDSQNTRGKALDPHDLLKAYHLREMKKYPYEMEHAVTKWEAKDTEKIKELFDLYLFPILNWSRGIKSKPFIAKEIDTYKGIAESSTYSYARRASRAMPYFQITEPFISGNDFFEMVEHYMYLLQDIKSEICNNPRFKEIKLVICGGKDVETPEEMDKVKFGSAGFGYTKNLFYCALLCYYDKFHNFDEMAVKKLFSWAFMLRVDMKTLGFDSVNKYAIGDENSRYTNTIGIFSKISFARMHHE…
26	VC1766	Bifidobacterium	Bifidobacterium longum subsp. longum JCM 1217	>BAJ66980.1 conserved hypothetical protein [Bifidobacterium longum subsp. longum JCM 1217]	MSKLVTELHIIGENGNMFDTDMEYIIPLYQRAYAWEDKQLTQLIEDINDVAEDSNYYIGSLIVSKQFGRYEVVDGQQRLTSLYLLLNCLGIKTKPTLTFACREKSNYTLRNIEELLLENRSKIDMDRIEPGIQRGIRILSHELTKDHFDRESFMEKLAKIIVYRIEVPENTDLNRYYEIMNTRGEQLEQHDILKATLMSYLSDDSEKGLFAKIWDACSDMTGYVQMHFISKNNAVREAIFGSEWNSMPPNSWQKYKKAISGTTQETTGHKICDLIEKNFKVEDDEGYVDGDVRVRFESVIEFPYFLLHTLKVYVSLYGVTHEIATSKIVDELLDDKKLLDAFNRVVSCGITDTGRIADSKEDFARGFIICLLRTRYLFDKYIIKREYANDSADGEWSLK…
27	VC1766	Gallibacterium	Gallibacterium anatis UMN179	>AEC16192.1 hypothetical protein UMN179_00155 [Gallibacterium anatis UMN179]	MENNQVKTLTVSELCNGDNYIIPIYQRNYAWGRDEIELLIEDILEAQVKNKGNNYYIGSLVVAKRKDSYEVIDGQQRLTTLKLLLSYFNQSPNINLTFEHRDESNQSLNNLGDNKYGNNIEIGYKFILDIFSKKIVQENKENNFNEEEFSSFLQEKVVILRTEVPEDTDLNHYFEIMNNRGEQLEKHEVLKARLMEKLLNEDKKLFALIWDACSDMSVYAIKRFPYSNDESKNIRTSDAFFGELVNKIPESFDKMKDILNKIEYTDKETNKESILNLLEQTDNKINQDKGSDEDGNFQSIIDFPNFLMIVYKIFRGGDVPLNDKYLLNKFEEIGDEPATIKEFIILLLKVRLIFDRYIIKSKEEEDSWILNGIKKYKDGSFREVNTFGTALEQLNKDSD…
27	VC1767	Gallibacterium	Gallibacterium anatis UMN179	>AEC16193.1 hypothetical protein UMN179_00156 [Gallibacterium anatis UMN179]	MTKEIAKIKKIKEIVKDMKLSIPNYQRPYKWTEKNIVQLLNDLYSNFEEDKKVYRVGAIVIHEDKTENKSNIVDGQQRLISLSLILYLLNKDSSSQLSGYSLPLLNEKLPHSISADNLIKNKNATEQFIQDRIKDKEAFSNYILDICELVYIELENIDEAFQFFDAQNARGKSLAPYDLLKAYHLRELDADKQTVYQCVENWEKAVDSEVADLEQVISKTLFRLRRWYKYQQAESFTNKELDTFKGANTSDNYPYINQQLANFNLYKLYQAFPMLIDRRFSQLSFQSTQPIVNGELFFKYIEHYRQNYIFLFDKKTGFLNNLEIFKEKLDSSQEGERLNSLKEYGLLHFINSYPGANRVGDGYIKNLFQCLVMLYYDKFGQEHLVQAIEKCFRWCYRIR…
28	VC1767	Lacinutrix	Lacinutrix sp. 5H-3-7-4	>AEH01968.1 protein of unknown function DUF262 [Lacinutrix sp. 5H-3-7-4]	MAEAIIENIEQIEVLKHTLKPKVKTVKEILYNQDLKIPEYQRPYKWQPKNVKQLLEDIVLHQKKSAYRIGTAVMHKDKKELNIVDGQQRIVTLTLIAHALNSNESTQYFAKKYGGDGKLKLLSESMDNDISKANVIINYKEIEREIKSFTEDEVRFFFTKCELVCITLTSISEAFQFFDSQNARGKDLDPHDLLKAFHLREMSSFSEKERQQCIEEWESKNDDELHEVFSQYLFRIRRWSKRKNGRYLNKTNANTFKGVTLDKTQDFPYIYPLKINNVFTDEFNQHLHRKIDNNTKLYPFQIDQVVLNGQRFFEMINFYQEKIKQIKGTHSAKYFNKEEKKWVYDEDFFLGKLQFLSISSKTSISFKVFKTLATYEGRNRSGDQYVRTLFDCTLLYYTD…
28	VC1766	Lacinutrix	Lacinutrix sp. 5H-3-7-4	>AEH01969.1 protein of unknown function DUF262 [Lacinutrix sp. 5H-3-7-4]	MANNLVELNIEEVFSNNTYAIPIYQRNYAWKEAQIKQLVQDVYDYAKYDKTTTQKYYIGSLVVFERKTEDGIVYETIDGQQRLTTLNILFSVLKNEFDIHINNYKTNLHFDSRPMSSYTLEHLYNKTKKEDVNKSEKKLNVRITDAYTIAKKELNKIKKANHLEQFVNYLKANVIILRVPVPKDTDLNHYFEIMNNRGEQLEKHEVLKAKMLKVFSKEKKESHVFNTIWEASANMEKYVQHGFNTEVRTALFGKDWNHFEAEVFEDVITSFSTKIKVDNTALTIEALLKDKQQIEINKEEEDDAPERFNSVINFSNFLLHILRILVNSNPNYELLSEDEKNIPLDDKRLMETFDFFLNVEDKNKKKTFVKDFAFLLLKGKHYYDKYIIKRNLKDDKWSL…
29	VC1767	Heyndrickxia	Heyndrickxia coagulans 2-6	>AEH52669.1 hypothetical protein BCO26_0610 [Heyndrickxia coagulans 2-6]	MALLQDELKIRKIHELLHMKLTLPPYQRPYSWSVKSANTLFQDTYNAYHEGLQEYRVGSVILHKENGKYNIVDGQQRLTTISILLYCLGEKDLGLLQEKYNQLSNDVIVTNYEILSKRISELPKDEQNKYKEYLFERCSVVQIVTDSEQEAFQFFDSQNSRGKELAPHDLLKSYHLREMNDEEEDQKIRIINQWENVNQDDLNDLFKIYLYPLTQWYKGKSGLGYSSSKIDVFKGIKTTNVFNYAIYHKASNLFVEQFNANGSNELLASRALNQFQLTQPLMAGKRFFYYTLHYRNLLEQVQRLVSKVHTEEQVPSRRTGDLYIKQLYECALLFFADRFGIENLSKAVMQQLYTWSYSLRLVMEAVELQTIDKYARGEHERVNYGLGMFSEISEMKNGE…
29	VC1766	Heyndrickxia	Heyndrickxia coagulans 2-6	>AEH52670.1 hypothetical protein BCO26_0611 [Heyndrickxia coagulans 2-6]	MDKNIRIIPVSKIFTNVHYIVPIYQRNYAWGVSEIEQLIEDIDSSIGDSNKNYFLGNLIVNQRDDNVYEVIDGQQRLTTLFLLESYLGMNFAKDGLRFEAREKSNRTLNMLSKGNKNELIEELASVEILKGYQIIDSYFKSNNIDKNDLTKKLERVFIVRVQVPQGIDLNHYFEIMNTRGEQLELHEIAKAKFLEVLDTEHDKKTAALIWEKCSNMDSYIQMNFDPKVRKSLFTKDWTSIKDNINDFDSISECIPKDDDDRNSVPLIEILRNKKLLNNRGNKDGVENERFESIISFPNFLLQVNAVINKLEEEDSTLDDKHFLNNLSWAWGDADKAKNFLFHMLKCRVLFDKYILKREYARDYKETGKWSLQRLERYNDGKGDKPKYVGTFGEDNSQNN…
30	VC1766	Streptococcus	Streptococcus suis ST1	>AER22170.1 hypothetical protein SSUST1_1823 [Streptococcus suis ST1]	MTKTATLTVTKLLTEDEYIVPLYQRNFSWTYDEIEQLLIDIADAYNEREKRPDYYIGTLVVHQKGNMYHIIDGQQRTTALTLLALVLRNEYHIQIPDLKLLNFEARKQSNASLQQLFENSSAEFENMDEIIRGYQNTKLALNKILSEQFKMEATVYAEYLFQHVIIFRNMLPTDLDLNLYFERFNSRGEQLEAHEIIKAQLMAKLDDDEAAKFAKIWDACADFEKPVVKSFQMRKKRKETFKERENIFGWHFSNYKLANIYRFIDNTNSSKKSILDTLEDSSSLVFDDIVDDKETGRYTTVINFETLLLYTVSIIKNISPQDVQLDDKKLLDVFMVSEKGRDWVIYFSETLLSIRHLFDNYVIRNASEDTSRGSKNDWFLSKGTYYEYQRDNRKNTDYF…
30	VC1767	Streptococcus	Streptococcus suis ST1	>AER22171.1 protein of unknown function DUF262 [Streptococcus suis ST1]	MTDITLRHMTLEELLKDNRLHIPNYQRPYKWQRKHIRHLFYDVKEVIDSKKDIYQVGSLILNDKKQTLDIVDGQQRTISVALFLQALGKLNDYIGAQQLLNQKFDVVSCQHAKENFEEWKILIDLGDEKAQKVCDFLLKNCEIAVITMPHNRLSEAFQLFDSQNNRGKALEPHDLLKAYHLRNASEISEDLIENWEKIVTDEKVNLKDLFNQYLFRVRRWSIGETGLTKRRQGSYLRFTEDFIDDFKGVGLHHNDYPYLNLFRLLKEQNIDYPISLTMLIIDGEYFFSYINQSHKMIQNRETWFESLSLDSKMLKILHSTKQRYNQNRNLFDNLVLLFVDRFGQGALDKDIVETIFIWAYYPRIKARAIYDSTLANYAAGGIFQRRTVQKLFQLLHHAS…
31	VC1766	Vibrio	Vibrio cholerae IEC224	>AFC58584.1 hypothetical protein O3Y_08550 [Vibrio cholerae IEC224]	MGDHLSVQTELLTLEKIYTDNYQFSIPSYQRPYVWSDDDVLLLFRDIKEACRLKEPNYFIGTILSSRIEQDGERIYELIDGQQRTTTLMLMTIAFKYAGIKSDLAGLAVYTSSDGEDKPRLQFSIREQVQQLLGGLAGLKNYQVPSKETIADNAYLKQMGVALDVLTKEVEKLKSDDGVSAEAMGDYLYRQVQWVNNIVPTQMDLNRLFATMNTAGIQLEQADILKAKLFKHIHTDKAQYDAMWVACEHLENYFERNVRKVFPNADWYHIEPEHLASFDAERFAAKDETSEALSGLSIAELASQVKASSIPDNTEQEKFETYDLDVETVYCRPIIKFPLLLIHAYRVYLALNDHNDIEPRLHSDRLLEIFDPLINGDEQSVKLFIETLWQVRYQFDRWV…
31	VC1767	Vibrio	Vibrio cholerae IEC224	>AFC58585.1 hypothetical protein O3Y_08555 [Vibrio cholerae IEC224]	MAVVVASCTLDKLFSNESILASDGKVQKNVHGMLAIPEYQRPYRWNEEQITRLLKDFKLHQQELNDKLETEHCPFYLGSVILHQQGDKLNIIDGQQRLTTMALMSYLANKHVDLKLVYESPESQQQIKHNLGWLYRNEASLADIDFAQINITLVVTDSEDEAYRFFETQNTGGVRLAGPDIIKAHHLRAVDEKDKSAVNTFATRWEALGDLNPVVDILLRGRYWQYLNFRDYPLHNQTQQVRNSIVTELAEHTGKGDDIAFGRIARTYMPNGGESLAQPQVGYELRQPLNSGANTIHYLQYFEQLRQTYLLKNSTQGELAGFYEFYQKLVCKLDGCGYLKQLYDACLLLYISQHGQQSLEVAAKKLFRVVYSRRVENQKAVKEKSVPAFVKETPVLDWI…
32	VC1767	Streptococcus	Streptococcus oralis Uo5	>CBY99899.1 conserved hypothetical protein [Streptococcus oralis Uo5]	MSIQFTSKKVGELLKEGKLRIPSYQRPYKWNRKHIRNLFYDLRDAMGKKEYQIGSVILHENDRYLDIVDGQQRLISISLFLHLLDDLGNYKGANQLLSAEFGEMSCYHASENYNEWKNLTQLVGENQAKDICNFLLENCSVSVITMPQARLSEAFQLFDSQNNRGKSLEPHDLLKAYHLRKQDSEDEKIVEKWEQFVEDKDLSLKELFDKHLFRMRRWSRGETGLTNKRYGSYLRFTEDFIDDFKGVDLNQNFPYLELYRHIEKLPLSITMPIIDGSKFFEYIESAHETIKNHKDFLNEELGFSDEPEGEEKNVAYPEGMLNIYNSSKGRYLKCHNIFLNICSLFADRFGKEELSKEIVEILFIWSYYPRVKSKAIYDATVGNYAAGGRFRQKEVQKLF…
32	VC1766	Streptococcus	Streptococcus oralis Uo5	>CBY99900.1 conserved hypothetical protein [Streptococcus oralis Uo5]	MVETHISLSVNHLLNEDTYAIPLYQRNFAWTYDEIEQLLNDVADAFQENRDNYYIGTLVVNKENDNFKIIDGQQRTTAFNLIALALKHEFGFDRLKAINLTFPARKKSNENIQKLFTKQKISEDDENELTRGYGHAKDALKKVLEERHLNPQSFVDYLFDKVIIFRSILPEDLDLNLYFERFNSRGEQLEAHEILKAQMMTKFGADQEMAQKFARIWDACAEFDKPVIKTFQIRSRPNNTDEEGEKIFGKEFTNFKLESVFEKIRVKKIEQRSLLDAITQTKYESSSLVNNGADISNYTTVIDFPTFLLQVFFIMEGNDETTFDDKKLLKIFEIERRDREWVQQFGNLLLTMKHIFDTFIVKNVQLENETEWQIKRGQYETYQRNENGGWKYVRINYQK…
33	VC1766	Streptococcus	Streptococcus salivarius JIM8777	>CCB95620.1 hypothetical protein SALIVA_1311 [Streptococcus salivarius JIM8777]	MRSEKYIQPDELNVDNVFENVNYVIPIYQRNYAWRKDEIEQLLMDIDDLDETNSSKYYLGSLVVNQVQPRVYEVIDGQQRLTTLFLLLRYLDHPSVERNPLKFEAREKSNITLGEIETVMDSKEPSLYSEELVEGYEIIKKYFQSKNANDDYKKRFRDKFSTVTIIRTQVPQNIDLNHYFEIMNTRGEQLELHEIVKAKILGAIKSENGFSEEDKKDKLIAATIWDACAQMDNYLQMVLPVKIREKLFSANWDMLRVADFSDLRDIFNAENNSDETQFTLKTILQAPDSTVSNQIDDREEENERFESIINFPNFLLQVNEAMEMTETDRDSGLDDKRFLDLLKDRWASKEKALEFIYALLKYRYLFDRYIIKREYIGEYKVEGKWSLQKLVMYEDKKGR…
33	VC1767	Streptococcus	Streptococcus salivarius JIM8777	>CCB95621.1 hypothetical protein SALIVA_1312 [Streptococcus salivarius JIM8777]	MSNLNENLRIVSVREMMVERLAIPNYQRPYRWGTQSALRLITDTYEAFKNRIPEYRMGSVVLHRENINDASSKLNIVDGQQRLTTLSILLFVVYEILQEASYANLSSLLNEEYNELSREAIVHNFQIIKRKLREFDGQEVKKYADYLLDNCSLVKIITNDEQEAFQFFDSQNSRGKALSPHDLLKSYHLREMNDESESDKIEIIQAWENKNQSELEDLFADNLFPLVRWYKNKNGLHYSTKDIQTFKGIKPSNPHHFATYAKASHLYVERFNADKVYELTTGIPLNQFQLTQPLIAGKRFFSYTLHYANLYREIVNLVDSRFNEEEVIKNGTGDLYVYNLFINILIFFVDKFSMKELTPARLSFLHRWAYSLRLIMKAVYRESVNKYAQGQSDRINKGL…
34	VC1767	Bifidobacterium	Bifidobacterium animalis subsp. animalis ATCC 25527	>AFI62368.1 hypothetical protein BANAN_00705 [Bifidobacterium animalis subsp. animalis ATCC 25527]	MPFSIRMVQGDMMGDDAINVEVCSIRELLHCTLQVPSYQRPYVWQASNVLQLIEDIADSAPVDPTSNASKYRIGTVIIYRNEDGNSLDIVDGQQRVITLHLILTALEACDGDMRLDMHDDEQTRRHLYENYRAIRQLLDSWEGERRSQFVDRLFDGCEVLKVTSDHLSEAFQMFDSQNARGKELDPTDLLKAFHLRCMDAVDNPTRKQQLVRRWELHQDEIQPLFGTYLYRIACWSRREKAKPGGLDSDSIGMFKGIDLPGCGNERRCVQWQRNFVTAWYANTVHTDDEPETSYTFQIDQPVINGEAFFCYAEHYRRWLQQQIMHDEDPWRDAYADIAPFANTWRYRYMIELFHTILLYYRDRFGDDDAADVARMAFLYAAYMRLGTKSLSFAAVNNYV…
34	VC1766	Bifidobacterium	Bifidobacterium animalis subsp. animalis ATCC 25527	>AFI62369.1 hypothetical protein BANAN_00710 [Bifidobacterium animalis subsp. animalis ATCC 25527]	MMTGNPTILSIAELFNEECVYRVPIYQRAYAWGTDEIKTLLDDLKRAAGTAYHLGSLVVAGRGDDQNRTVYEVVDGQQRLTTLYLLMAVLCHGDDDRAAGALTAWNMQLEYECRAESYGVLLERLRASGEPNQAEDVVVQDGPSDQENEEMETMCRPLLDGYQIIRQYIATSEKTSEKTSENRIDLEKLRTNVRVVRDELPPGTDLNRYFEIMNTRGVQLRPQDIIKARLMSAVSSAADRETIGRIWDVCSDMDHYMQCLATPDERTRWFGEDWSSVPPIDWNQLVGAAGSGDGDGSVKSFKSFKDVLREALNEEPLQAERQTQPGVRSDDEVEQYRSIISFPAFLMHVLRIYCGGESDASGDAKQISLDDAELLRVKVARIFSKAPENSEDSGDSDDS…
35	VC1767	Shimwellia	Shimwellia blattae DSM 4481 = NBRC 105725	>AFJ46164.1 hypothetical protein EBL_c10540 [Shimwellia blattae DSM 4481 = NBRC 105725]	MAINGEDGVSAVTVDELLKQGLRIPNYQRPYSWEVSTALQLVDDLSEALRDTERKDIPYVLGAIILHDDGEYLNVVDGQQRLLTLRMILAALDPINHQISVSGNSETPVSLVWMELQRRLSQLEDKKEFLDFICHKCQLVRIVTDDIDEAFRVFDSQNYRGKPLAPHDLLKAHHLREMHDESAAMKVAVIEAWEAVKDEDLDRLFSTFLYRISKWSRGESSLEFTIRDIGMFKGISSRSHRSFSPNLRYHLAAQAAMPLLSAWAVSSTHDARNAGRSRFQLDAPIIAGRSFFEMVTFMLDELKILEKEVIDRGFKNFGPSQSRYRYVYELFIAALLCYTNKFGDEDVDEVRNRLFAWAYALRVELLRVQFVSADNRARGKNDANKSPFVLLRNAMTGSV…
35	VC1766	Shimwellia	Shimwellia blattae DSM 4481 = NBRC 105725	>AFJ46165.1 hypothetical protein EBL_c10550 [Shimwellia blattae DSM 4481 = NBRC 105725]	MSKKELKPELLTVGKLFTDNYLIPVYQRNYAWRAEQIEQLISDIQDSVVGGQDDYFLGNLVVIKRGREDEFEVIDGQQRLTTLYLLLTFLEQDGEGEKPSVGHAGHLQYESRARATEALRRIAQEAAKEHVRPQASTSNADAGIHEGYSVINQFFKQNETLNRSREKFSDFLLTKVTVVRASLPPNTDLNRYFEIMNTRGQQLRQVDIVKARLMSKLPNQYERECFAWVWDACADMDSYVQMSLTRGDTSLRNKVFGDEWSWLEVTSFASLMESRPQSGINSSRQSSEGVSLSLDEALSKYAKEIESNSTEDEGNERFRSTIEFPAFLLHVLRIMKGDEVEDEGLLDDKRLIKSFDDAVNNVPDAKADWVRSFAFMLLKCRNLFDGFILKRQFTANIGD…
36	VC1766	Bifidobacterium	Bifidobacterium longum subsp. infantis ATCC 15697 = JCM 1222 = DSM 20088	>BAJ68421.1 conserved hypothetical protein [Bifidobacterium longum subsp. infantis ATCC 15697 = JCM 1222 = DSM 20088]	MSKLVTELHIIGENGNMFDTDMEYIIPLYQRAYAWEDKQLTQLIEDINDVAEDSNYYIGSLIVSKQFGRYEVVDGQQRLTSLYLLLNCLGIKTKPTLTFACREKSNYTLRNIEELLLENRSKIDMDRIEPGIQRGIRILSHELTKDHFDRESFMEKLAKIIVYRIEVPENTDLNRYYEIMNTRGEQLEQHDILKATLMSYLSDDSEKGLFAKIWDACSDMTGYVQMHFISKNNAVREAIFGSEWNSMPPNSWQKYKKAISGTTQETTGHKICDLIEKNFKVEDDEGYVDGDVRVRFESVIEFPYFLLHTLKVYVSLYGVTHEIATSKIVDELLDDKKLLDAFNRVVSCGITDTGRIADSKEDFARGFIICLLRTRYLFDKYIIKREYANDSADGEWSLK…
36	VC1767	Bifidobacterium	Bifidobacterium longum subsp. infantis ATCC 15697 = JCM 1222 = DSM 20088	>BAJ68422.1 conserved hypothetical protein [Bifidobacterium longum subsp. infantis ATCC 15697 = JCM 1222 = DSM 20088]	MAEIKSVNELLSMNLNIPDYQRPYKWDIQNIDDLFLDITNAISDADRYRTEFKYRIGTIILHRTKNDTYDVVDGQQRIISLVLLKQCLEPGFECSILQIDFTNKVSQFNIHRNYAFIREWFSLKSEDVKRDFIHAFEHILEVVVVCVDKVTEAFQLFDSQNTRGKALDPHDLLKAYHLREMKKYPYEMEHAVTKWEAKDTEKIKELFDLYLFPILNWSRGIKSKPFIAKEIDTYKGIAESSTYSYARRASRAMPYFQITEPFISGNDFFEMVEHYMYLLQDIKSEICNNPRFKEIKLVICGGKDVETPEEMDKVKFGSAGFGYTKNLFYCALLCYYDKFHNFDEMAVKKLFSWAFMLRVDMKTLGFDSVNKYAIGDENSRYTNTIGIFSKISFARMHHE…
37	VC1767	Aliarcobacter	Aliarcobacter butzleri ED-1	>BAK70524.1 conserved hypothetical protein [Aliarcobacter butzleri ED-1]	MTKDVKVFVNSFDEFISNLPFQLAIDSYQRPYVWGEGKVNELIDDLKEYLHNPKSLSYYMGTILLHKKTNDKNQTKYYIIDGQQRLTTLMILYFVHFNNLPKNTSLTYNSPVSVKYIQEVKSKFINNQTIFKNHMNDLFNKISFTFVITNSEDLAFTFFDTQNNRGVKLSTTDLLKAYHLRAIDGNSKEELQIKYAKEWETIQRQESILPTSYDFVSQLYEKFIYRVRNWTGQKNIIKENREQIIKEFQTDTLSTKDNLVNLYNNINNQKYLNIRFEDNKMVQNFTKELYNKNSIDLPFTLRQPIDKGMGFFLFTKKYAEILDYIFIQNEKDIQDKNILEFRKFYDKVYMHLSIYLKELFVISILIFYDKFKSNKLLEFVLWLDYNLGAIRFEKTYVFE…
37	VC1766	Aliarcobacter	Aliarcobacter butzleri ED-1	>BAK70525.1 conserved hypothetical protein [Aliarcobacter butzleri ED-1]	MVKSKLFTINDIVEKDFSFEIPIYQRLYVWKDEQVKILLDDLYEAFKSNKDIFYLGNVLVVENSNDKHFDLIDGQQRFTTLWMFSIVFQEAMKSFIYKNKNFRLNFSIRDEVKNFFNLFLIDKDTNLKIDENISNALEVINTFVNKEKNDLFPFTKFLMQKVQLLFTIVPKETNLNKLFELINNRGVQLQHHEILKAKILKNISDSSEKLKYSNLWDSCSYMDNYVEKNLRDIAKVKISQIFSNEKSKKDEEALAYAEEILKLIGNTESIKSKPLSLEEILKDNKNISETVEDNLDEYESNSNVRSIITFSMLLQHTLRIYLIKKESKDIQKILDKELLNIFDSYFFCDSNNEEDVKYFIELLWRVRYMFDKYIIKWVETEDGEIHLINQMYLNNKSKS…
38	VC1766	Gluconobacter	Gluconobacter oxydans H24	>AFW02170.1 hypothetical protein B932_2619 [Gluconobacter oxydans H24]	MPLYQRLYVWGDEQISTLLNDIANACERQDAQFFLGGILVVETTTEEERRAKRRTFDLIDGQQRFTTLFLLSQSPGWRKELSTFGRVERNGGFTSRLNFSVRPDVNRYFEAILQAPQNALATVPDTQCMQNVRQVMTGFREKRALDEAGIGKISRYIYENVRFVRTEVPRRMDLNKLFEVINARGVQLQHHEILKARLLHAIPAEERQRYAALWDACADMKGFVDQTLRQGRDKLSGSALATLYTQQKLACAPSVRDLLARQEALQETDDSLSGYRSLAQIADADHEKTMQKEQVEGDDRWADSIIGFPLFLLHVLRIWLYENSRKDLDRILDRDLTKIFEEFFFSSETPQQQEQDVKGFVDLVWTIRVLWDATIIKWTEAEIRSESRPDRIHMLCKTS…
38	VC1767	Gluconobacter	Gluconobacter oxydans H24	>AFW02171.1 hypothetical protein B932_2620 [Gluconobacter oxydans H24]	MSVLHGDLVAYAHVPTPDVPYYMGTLLLHECAEKRKRFIIDGQQRMTALCLLYQHAVGCFPAGQDLRYSRASAGAISAALRLLKTTPSSIKPSIFGKIHFTVIIVSDVDMAFSFFDTQNSRGLRLETTDLLKAFHLRAIAQCSGSRPQESQKSLIHGLQDHCAKRWEIMQKETEKRPDGQKDGVDFAPRLFELFLWRARRWQANKRPLPDQTRLLDEFQRQTWPAEQGPDTVALYQSRTNIRARSLALSEQGGMILHGNQITLGMDVEQLPFSLRQPIQQGVGFFLYADKYAKLYQNIFVDQSDRYTYFRRVLDELILKNQKYIIEIFQLASLMYVDQFGEESLGEFALRLEFLFGEIRLSHDRIAKETAQKFFSDLQGDELNLLDVITQASHSRQVNI…
39	VC1767	Pseudomonas	Pseudomonas putida HB3267	>AGA73015.1 hypothetical protein B479_10565 [Pseudomonas putida HB3267]	MALDSYQRGFVWGPDKLTQLVNDLATYAAQADTSLPYYMGGVLLHRDASQSKRFIIDGQQRITALSLLYHRSTGKLPVGQVLSYSGQSARHIAEGLQALKQMEAIAPQIIERLRLTVIEVDSTDLAFTFFDTQNNRGVRLEATDLLKAYHLRAIDYAQGKTELKAALQRDCAERWERLQRHPAVLSPGQDFAPNLFNRFLWRARRWRGSHTPAGKHEPLLAEFQRDTWPHAADSRSRIDSVPLYATRHNRLASCMTLAGDGDYVLQGSQLRVGQNPASLPIALRQPIHEGVGFFLYADKYAALLQRLMNGPAPCPQVSRFRTIYKQLLRSNQEYLREIFMLCSLMYVDQFDVEQLTAFALRLEFLLGAIRLEKKQVKQETAANFFRLAELNLLDVIAQS…
39	VC1766	Pseudomonas	Pseudomonas putida HB3267	>AGA73016.1 hypothetical protein B479_10570 [Pseudomonas putida HB3267]	MSIDSRLFTLEQLVNQDDAAWCFNVPIYQRLYVWGDDQIKTLLTDMANAFDRGEDQFFLGGALLVEKTSEQDRLKGLRRFDLIDGQQRFTTLWMLSTVAIWNQVMGDFSRVVLKDSVIPRLHFSIREQVNTFLASMMPGKSGASPEIPDTQSMREAQQLMASFKQTYKRADGKPVDDEYLKELASFVYRKVSLVLTQVPEGMDLNKLFEVINNRGIQLQHHEILKARLLRDIPAESRSRYAALWNACADMSGFVERNLCQDTQLEAHRLGDLYSKGQLLHAVAVHGLLSRRAEAAQAESAERLTLENIVNGADSEFDNGYATIAADEGEAPWARSIIGFPLFLLHVLRIWLKEQGQPDLPRVLDRHLLTLFESHLLQPAEPEQRTARAQGFIDLLWRMR…
40	VC1767	Salmonella	Salmonella enterica subsp. enterica serovar Javiana str. CFSAN001992	>AGF82602.1 hypothetical protein CFSAN001992_11500 [Salmonella enterica subsp. enterica serovar Javiana str. CFSAN001992]	MKHTLDKTVLSVKGLLSLTDVAIPAYQRPYKWTVKNISELLADINSHLDKSAYRLGSVVFHQPESNEEHRLDIVDGQQRTLTLMLAVWAIIETRFAELERQDLQETLTHLKPSVEGFMGRQRFVSQVSEYNLYQNYQELKRRVSHREFSEQHIDFLLNRCQLVVFVLTDLSEAFQFFDSQNARGRDLDPHDLLKAFHLREFASHEVELKAVSVAHWEGLPSDDLANLFASYLYRVRQWSQGNSARFFGKNEVGLFKGINLDQIGQFPYVESLRMAHHFVDDYNNQYQRKIDGQKMRFPFHLDQMIINGRRFFEMAEHYQQQVSAIITSEHASIHTQKPLMIQGTVLGEMATRILRTLKSYRNRHRTGDQYIRTMFDCALIFYIDKFGGQSLSAAIEKSF…
40	VC1766	Salmonella	Salmonella enterica subsp. enterica serovar Javiana str. CFSAN001992	>AGF82603.1 hypothetical protein CFSAN001992_11505 [Salmonella enterica subsp. enterica serovar Javiana str. CFSAN001992]	MSDAKVTSFTVRSLLGDASRYLIPMYQRNYAWGEGEITQLVQDILDYQQKSLHSLYPQTYYIGTLVVFTRPDGDAEIIDGQQRFTTLSLLANWLKKHAGSTLDDMSWYQGINLGFESRPKSGETFARLWQGVEPHKLRSKEFNEGLIKGYELIGKVLLDLKLVGESLTHFCTYLFDHVQIARIEVPADTDLNHFFEVMNNRGEQLEKHEVVKARLMAVFNEITDQQARQSSLNTLSRVWDACSNMERYVQYGFTPAERHQLFGQENWGQFVPTDFNSLADMLIPSASALGTRENETTRTLADIIKSSSTISGDRGDEDEGSSERFNSVINFSNFLLHVLRVCSQTGKDRVDVPLDDKQLIDQFELRLLKQNDPVKAVQNFTFALLKCKYLFDQFVIKRE…
41	VC1766	Bibersteinia	Bibersteinia trehalosi USDA-ARS-USMARC-192	>AGH38656.1 hypothetical protein WQG_13790 [Bibersteinia trehalosi USDA-ARS-USMARC-192]	MINTQVRTLCVKDLCNNDKYIVPIYQRNYAWGKDEIELLIQDILEALNKNESKNYYIGSLVVSKRKDGYEVIDGQQRLTTLKLLLSYYNKKENVHLDFEHRNESNDSFKNLHSKQSQKNAIEQGFQIIKNYNELAENDKKQKFFDFLLERVVILRTEVPEDTDLNHYFEIMNNRGEQLEKHEVLKARLMDKLQENERALFSLIWDACSDMNVYAIKRFPYSNDDSKSIRTNENFFGEFCHLIPSDFEKMLSNFNVDSDTSASGSILDLLSSYKIENKKEVSNQNYDEIRDGSFNSIIDFPNFLMIVLRIFTSITETKKDIPLNDKFLLGAFNSYLAEEKIKEFIVCLLKCRLIFDRYIIKSRDEEDSWSLNGLKKYRNGKYFYFKEVNTFGTAFENKER…
41	VC1767	Bibersteinia	Bibersteinia trehalosi USDA-ARS-USMARC-192	>AGH38657.1 hypothetical protein WQG_13800 [Bibersteinia trehalosi USDA-ARS-USMARC-192]	MSQNNTEKEIAEIRKIEDVVRTKLSIPDYQRPYKWSVKHIAQLLNDLYFHFENGKKVYRVGSVVIHTYTGKDENGESKTKFDIVDGQQRLISLSLILFLLSNDNTFPLLSEKLSHSISADNLIKNKVAVEQFIRDRVQDKQEFATYILETCEFVYIELGDIDEAFQFFDAQNARGKSLAPYDLLKAYHLRELKADKETIYQCVENWEQAVEAEIADLKEIISETLFRLRRWSKYQSAELFTNKELDTFKGANPDQNYPYISYQLASFNLYKMYQAFPMLIDRRFSEMSFQSTQPIVNGELFFRYIEHYRKCYLFLFDKRNGYLNENGVINGLSGGLLDFIDSYPGAYRVGDRYIKNLFKCLVILYYDKFGKDKLIQATEKIFKWCYRIRLMQGRVYYRT…
42	VC1766	Enterobacter	Enterobacter sp. R4-368	>AGN86958.1 hypothetical protein H650_18145 [Enterobacter sp. R4-368]	MSDAKVTSFTVRALLGDASRYLIPMYQRNYAWGEGEITQLVQDILDYQQKSLHSPLPQTYYIGTLVVFTRSDGQSEIIDGQQRFTTLSLLANWLKKHAGHTLDMNWYRGLNLGFESRPKSGETFERLWQGVEPHKLRSKEFNEGLINGYELIGKVLRDLKLVGESLNHFCTYLFDHVQIARIEVPADTDLNHFFEVMNNRGEQLEKHEVVKARLMAILNQITDPQERQGSLNTLSRVWDACANMERYVQYGFTPAERHQLFGQENWGQFVPPDFNSLAGMLIPSTSELGKRENQTNRTLADIIKSSSIVSGERSEEDEGSSERFNSVINFSNFLLHVLRIYSQTGKVRVDVPLDDKQLIEQFELRLLKQNDPVKAVQDFVFALLKCKYLFDQFVIKREF…
42	VC1767	Enterobacter	Enterobacter sp. R4-368	>AGN86959.1 hypothetical protein H650_18150 [Enterobacter sp. R4-368]	MKHTLDKTVLSVKGLLSLTDVAIPAYQRPYKWTVKNISELFADINSHLDKSAYRLGSVVFHQPESNEEPRLDIVDGQQRTLTLILAVWAIIETRLAELERQDLQEALTQLKPSVEGFMGRQRFASQVSEYNLYQNYQELKRRVSHREFSEQHIDFLLNRCQLVVFVLTDLSEAFQFFDSQNARGRDLDPHDLLKAFHLREFASHEVELKAASVAHWEGLHSDDLANLFASYLYRVRQWSQGNSARFFGKDEVGLFKGINLDQIGQFPYVESLRMAHHFVDDYNNQYQRKIDGQKMRFPFHLDQMIINGRRFFEMAEHYQQQVSAIITSEHVSTHTQKSLMIQGTALGEMATRILRTLNSYRNRYRTGDQYIRTMFDCALIFYIDKFGGQSLSAAIEKSF…
43	VC1766	Pseudomonas	Pseudomonas putida NBRC 14164	>BAN54855.1 hypothetical protein PP4_30020 [Pseudomonas putida NBRC 14164]	MRIQAEQMDETGGKDEARYQSIVNFGLLLMHAYRIYRHAQGAEDIGFRVNDGNLNACFSRFVETASAAQAKKFMECLWSVRFQFDRWVVKWVRLGEDDERTLRLSSLSPRRRAISEWRTHIETSDMSQLQSVRYFTGERSAQYWLTPFLGKLIKTPGIGEQQVLKLLENIDNQLSLTEMTQKEASYKLLSSDTAEPLPIKDKIVYLKEHHGTSFEHYWFQKLEYILWRERRSFDWLHSGRLHSYRITSKNSVEHVHPQNEEFGSTLDDHLLHGFGNLVLLSPGENSSYSNLAVIKKQAAFRVKPKYDSLKLAHMFHVLGNGDDWGHTQINDHIDAMLALIEAHYRG
43	VC1767	Pseudomonas	Pseudomonas putida NBRC 14164	>BAN54858.1 hypothetical protein PP4_30050 [Pseudomonas putida NBRC 14164]	MNQAVSERPLAPQLPLDVQGIAVASTSLDNVFNGKRIPCSDGGVIFGRLHLPEYQRPYRWSEEQLGRLLDDLRSFFSSDAPTHDFYLGSIILHQEGGDGRQRGLLNIIDGQQRITSLALLHYLQHGEKGSPELKFNAPESHRRIQLNLRWLEQQRLPRIDFTRINVTLVVTRREDDAYRFFETQNTSGVRLGGADIVKAYHLRSVAAAMQDDFARTWESLGDLKPLVASFMKSRHWQSLCWRNVASDRDPLQERKQIVTELAERTLPGIGDIAYRSLQVHRDAWGKETQVVQPGYAMRQPLGTGVNTMRVVTYFQGLRKTLLEVDKTAKKPTFSYYYKRLVHDACGSVFLSRAFDCALLMYASQFGTSRLLEASLWMFRMIFSYRLIKDVSVREDGVQA…
44	VC1767	Bifidobacterium	Bifidobacterium animalis subsp. lactis ATCC 27673	>AGW84365.1 hypothetical protein BLAC_00695 [Bifidobacterium animalis subsp. lactis ATCC 27673]	MGGDAINVEVCSIRELLYHSLQVPAYQRPYVWQASNVLQLIEDIEHSAQADPATDESRYRIGTVIVYRNEDGTSLDIVDGQQRVITLHLILAVLGERKDGMRLDMRDDEQTRRHLYENDHAIRQLMDSWEGDRRSQFAGRLLDGCEVLKVTSGCLSEAFQMFDSQNARGKELDPTDLLKAFHLRRMDADGVDESRKQQLVRRWELHQDAIQPLFGTYLYRIACWSRGEKTKPGGLDSDSIAMFKGVDLPGRGNERQCAPWQRNYVTAWYASKERADDGSETSYAFQIDQPVINGEAFFCFAEHYRTLLRQQLMHDEDPWKEACADVVPFVDEWRYRYMTELFHTILLYYRDRFGDGDAVEAARMAFLHAAYMRLAMRSLRFATVNNYALGADRWWRNAR…
44	VC1766	Bifidobacterium	Bifidobacterium animalis subsp. lactis ATCC 27673	>AGW84366.1 hypothetical protein BLAC_00700 [Bifidobacterium animalis subsp. lactis ATCC 27673]	MTGKPAVLNIAELFDEGCVYRVPIYQRAYAWGADEIKTLLDDVRRADGQYYLGSLVVARCGSERNRTVYEVIDGQQRLTTLYLLMAALCHDDDDQAAAALDAWHMRLEYECRAESYGALLQQLRKSGAPDQPEDVGAQDGPSDQETMCRPLLDGYQIIRQELEDRQELEDRQDFEDPERRIDLEKLRTNVSIVRDELPSGTDLNRYFEVMNTRGVQLRPQDVVKARLMSAVSSPTDRETIGRIWDVCSDMDHYMQCLATPDERTRWFGEGWTSAPPADWNRLVGEAAPDNDGGDDGSAKLSKSFEDVLQEALSEEPPQAEQQAQSGAHSDDETERYRSVISFPAFLMHVLRIYSDDENVSLDDASLLSEFDNRVVNIFDDKAVGIPSASAEDNAKRFAA…
45	VC1766	Streptococcus	Streptococcus suis T15	>AGZ24085.1 hypothetical protein T15_2007 [Streptococcus suis T15]	MTKTATLTVTKLLTEDEYIVPLYQRNFSWTYDEIEQLLIDIADAYNEREKRPDYYIGTLVVHQKGNMYHIIDGQQRTTALTLLALVLRNEYHIQFPDLKLLNFEARKQSNASLQQLFENSSAEFENMDEIIRGYQNTKLALNKILSEQFKMEVTVYAEYLFQHVIIFRNMLPTDLDLNLYFERFNSRGEQLEAHEIIKAQLMAKLDDDKAAKFAKIWDACADFEKPVVKSFQMRKKRKETFKERENIFGWHFSNYKLANIYRFIDSTNSSKKSILDTLEDSSSLVFDDIVDDKETGKYTTVINFETLLLYTVSIIENIPPQDVQLDDKKLLDVFMVSEKGRDWVIYFSETLLSIRHLFDNYVIRNASEDTSRRSKNDWFLSKGTYYEYQRDNRKNTDYF…
45	VC1767	Streptococcus	Streptococcus suis T15	>AGZ24086.1 hypothetical protein T15_2008 [Streptococcus suis T15]	MTDITLRHMTLEELLKDNRLHIPNYQRPYKWQRKHIRHLFYDVKEVIDSKKDIYQVGSLILHDKKQTLDIVDGQQRTISIALFLQALGKLNDYIGARQLLNQKFDVVSCQHAKENFEEWKILIDLDDEKAQKVCDFLLKNCEIAVIIMPHNRLSEAFQLFDSQNNRGKALEPHDLLKAYHLRNASEISEDLIENWEKIVTDEKVNLKDLFNQYLFRVRRWSIGETGLTKRRQGSYLRFTEDFIDDFKGVGLHHNEYPYLNLFRLLKEQNIDYPISLTMPIIDGEYFFSYINQSHKMIQNRETWFESLSLDSKMLKILHSTKQRYNRNRNLFDNLVLLFVDRFGQGALDKDIVETIFIWAYYPRIKARAIYDSTLANYAAGGIFQRRTVQKLFQLLHHAS…
46	VC1767	Bibersteinia	Bibersteinia trehalosi USDA-ARS-USMARC-188	>AHG81542.1 hypothetical protein F542_8240 [Bibersteinia trehalosi USDA-ARS-USMARC-188]	MSQNNTEKEIAEIRKIEDVVRTKLSIPDYQRPYKWSVKHIAQLLNDLYFHFENGKKVYRVGSVVIHTYTGKDENGESKTKFDIVDGQQRLISLSLILFLLSNDNTFPLLSEKLSHSISADNLIKNKVAVEQFIRDRVQDKQEFATYILETCEFVYIELGDIDEAFQFFDAQNARGKSLAPYDLLKAYHLRELKADKETIYQCVENWEQAVEAEIADLKEIISETLFRLRRWSKYQSAELFTNKELDTFKGANPDQNYPYISYQLASFNLYKMYQAFPMLIDRRFSEMSFQSTQPIVNGELFFRYIEHYRKCYLFLFDKRNGYLNENGVINGLSGGLLDFIDSYPGAYRVGDRYIKNLFKCLVILYYDKFGKDKLIQATEKIFKWCYRIRLMQGRVYYRT…
46	VC1766	Bibersteinia	Bibersteinia trehalosi USDA-ARS-USMARC-188	>AHG81543.1 hypothetical protein F542_8250 [Bibersteinia trehalosi USDA-ARS-USMARC-188]	MINTQVRTLCVKDLCNNDKYIVPIYQRNYAWGKDEIELLIQDILEALNKNESKNYYIGSLVVSKRKDGYEVIDGQQRLTTLKLLLSYYNKKENVHLDFEHRNESNDSFKNLHSKQSQKNAIEQGFQIIKNYNELAENDKKQKFFDFLLERVVILRTEVPEDTDLNHYFEIMNNRGEQLEKHEVLKARLMDKLQENERALFSLIWDACSDMNVYAIKRFPYSNDDSKSIRTNENFFGEFCHLIPSDFEKMLSNFNVDSDTSASGSILDLLSSYKIENKKEVSNQNYDEIRDGSFNSIIDFPNFLMIVLRIFTSITETKKDIPLNDKFLLGAFNSYLAEEKIKEFIVCLLKCRLIFDRYIIKSRDEEDSWSLNGLKKYRNGKYFYFKEVNTFGTAFENKER…
47	VC1767	Bibersteinia	Bibersteinia trehalosi USDA-ARS-USMARC-189	>AHG83817.1 hypothetical protein F543_9530 [Bibersteinia trehalosi USDA-ARS-USMARC-189]	MSQNNTEKEIAEIRKIEDVVRTKLSIPDYQRPYKWSVKHIAQLLNDLYFHFENGKKVYRVGSVVIHTYTGKDENGESKTKFDIVDGQQRLISLSLILFLLSNDNTFPLLSEKLSHSISADNLIKNKVAVEQFIRDRVQDKQEFATYILETCEFVYIELGDIDEAFQFFDAQNARGKSLAPYDLLKAYHLRELKADKETIYQCVENWEQAVEAEIADLKEIISETLFRLRRWSKYQSAELFTNKELDTFKGANPDQNYPYISYQLASFNLYKMYQAFPMLIDRRFSEMSFQSTQPIVNGELFFRYIEHYRKCYLFLFDKRNGYLNENGVINGLSGGLLDFIDSYPGAYRVGDRYIKNLFKCLVILYYDKFGKDKLIQATEKIFKWCYRIRLMQGRVYYRT…
47	VC1766	Bibersteinia	Bibersteinia trehalosi USDA-ARS-USMARC-189	>AHG83818.1 hypothetical protein F543_9540 [Bibersteinia trehalosi USDA-ARS-USMARC-189]	MINTQVRTLCVKDLCNNDKYIVPIYQRNYAWGKDEIELLIQDILEALNKNESKNYYIGSLVVSKRKDGYEVIDGQQRLTTLKLLLSYYNKKENVHLDFEHRNESNDSFKNLHSKQSQKNAIEQGFQIIKNYNELAENDKKQKFFDFLLERVVILRTEVPEDTDLNHYFEIMNNRGEQLEKHEVLKARLMDKLQENERALFSLIWDACSDMNVYAIKRFPYSNDDSKSIRTNENFFGEFCHLIPSDFEKMLSNFNVDSDTSASGSILDLLSSYKIENKKEVSNQNYDEIRDGSFNSIIDFPNFLMIVLRIFTSITETKKDIPLNDKFLLGAFNSYLAEEKIKEFIVCLLKCRLIFDRYIIKSRDEEDSWSLNGLKKYRNGKYFYFKEVNTFGTAFENKER…
48	VC1767	Flammeovirgaceae	Flammeovirgaceae bacterium 311	>AHM63227.1 hypothetical protein D770_24910 [Flammeovirgaceae bacterium 311]	MEATVTIAHHSQHTNGKEGKHFTFTPRLVKVKELLANSSIKIPHYQRPYKWTLKNVNQLLDDILHHHKHTAYRLGTLVMHREKEREVHHIVDGQQRSITITLIAYAIFRERQDELKKISKAEHLSTYQPKLASLRFSDKLSQKNIQQNYEEIKRRIREFDSEAIQFFYDKCELVEVVIQNISEAFQFFDSQNARGRDLEPHDLLKAFHLREMAHTATEQEKLESVADWEAMDTERLASLFGNYLFRIRNWSKGYPARYFTKSDVQIFKGISPEVKEKYPFADLYRIGHYYVKAYNEDYHRQIDRGQMPYPFQLDGVLMNGKRFFEMVGYYQQLLEKVKSLKTEIKQGNNSLAKIILEKLDAYPGHDRTGDKYVRTLFDGCLLYYLDKFGVQEIDRAIEK…
48	VC1766	Flammeovirgaceae	Flammeovirgaceae bacterium 311	>AHM63228.1 hypothetical protein D770_24915 [Flammeovirgaceae bacterium 311]	MSSESIKTLSLRELFGAEQYVIPIYQRNYAWEAKEINQLIQDIADYAVRNKPIAKGLFDEGADNYYIGTLVVYERSHNGNTTYETIDGQQRLTTLNVLINVLRREFGSEINSTLPRSILNISFDSRPHATETLYAIAADTDEVPYQSNKTYSPAIKRAYTIAHTSLPKILKDARLELDDFYAYLMSRVFILRVSVPHDTDLNHYFEIMNNRGEQLEKHEILKARLLEKIQQDKIAGNVFSKVWEACADMERYVQYGFPVEQRRALFQAGDDWNTLRVNSFEDLTQRLAPLQQNREQREQDGLEVDSLSIEEILVRGIQFTEEKKDTEEAPERFSSVISFPNFLLHVLRIQTREDIPLDDKRLLETFDLYLKGDEQSTIAFVHHFCFSLLKAKFLFDKYI…
49	VC1766	Klebsiella	Klebsiella pneumoniae 30660/NJST258_1	>AHM87929.1 hypothetical protein KPNJ1_05748 (plasmid) [Klebsiella pneumoniae 30660/NJST258_1]	MNDAGVRPFSIRALLEDRARYLVPMYQRNYAWGEGEITQLLQDVLDYQQKLVSGKGPQTYYIGTLVVFARDDGSFEVIDGQQRFTTLSLLANWLKHHAIDSVDMSWYQTINLAFESRPISSHTFERLWQGVAPYDLRGSTFNEGLVNGFELIGKAMADLGLVGAKLTTFCDYLFKHVQISRIEVPKDTDLNHFFEAMNNRGEQLEKHEVIKARLMETLNQIPEEEHRRQSIHILTRVWDACANMERYIQYGFTPQERHRLFGESDWGQFVPRDFAHLLDLLGSPNTADAADKSRAAAGSQGRTLLAILQDDKLDGEQTVEEESAGSERFNSVINFSNFLLHVLRLLSRDPGDTEGVPLDDKQLVDQFELRVIRQPDPVAAVQRFIYGLLKSKYLFDQFI…
49	VC1767	Klebsiella	Klebsiella pneumoniae 30660/NJST258_1	>AHM87930.1 Putative cytosolic protein (plasmid) [Klebsiella pneumoniae 30660/NJST258_1]	MESINNQVQSVRQLLAIPQLAIPSYQRPYRWGSKNISDLFTDLATHQDKSAYRLGSVVFHQHTDSEQGEMLDIVDGQQRTLTLMLTVKALIEVLDNENRSGKEKSIRFQRQDLREQLQVLRGPIDAFMQRQRFPSRDSEFNLRRNYLELRRLVARPEFDEQQIDFLLNRCQVVCFVLQDISEAFQFFDSQNARGRDLAPHDLLKAFHLREFAGHEANLKAEAVAHWERLPSDELANLFALYLYRVRQWAEGKSARYFGKGEVDLFKGVNLDRVGHYPYVESLRIAHHFVDEYNSQYQRKIDGQYMTFPFHLDQMIINGRRFFEMAEYYQTRVAAIVAEESDSGKAQSATLLGETLTPMASKVLSTLGSYERRHRTGDRYVRAMFDCALIFYIDKFGSQG…
50	VC1766	Klebsiella	Klebsiella pneumoniae subsp. pneumoniae KPNIH27	>AIA45202.1 hypothetical protein KPNIH27_28850 (plasmid) [Klebsiella pneumoniae subsp. pneumoniae KPNIH27]	MNDAGVRPFSIRALLEDRARYLVPMYQRNYAWGEGEITQLLQDVLDYQQKLVSGKGPQTYYIGTLVVFARDDGSFEVIDGQQRFTTLSLLANWLKHHAIDSVDMSWYQTINLDFESRPISSHTFERLWQGVAPYDLRGSTFNEGLVNGFELIDKAMADLGLVGAKLTAFCDYLFKHVQISRIEVPKDTDLNHFFEAMNNRGEQLEKHEVIKARLMETLNQIPEEEHRRQSIHILTRVWDACANMERYIQYGFTPQERHRLFGESDWGQFVPRDFAHLLDLLGSPNTADAADKSRAAAGSQGRTLLAILQDDKLDGEQTVEEESPGSERFNSVINFSNFLLHVLRLVSRDPGDTEGVPLDDKQLVDQFELRVIRQPDPVAAVQRFIYGLLKSKYLFDQFI…
50	VC1767	Klebsiella	Klebsiella pneumoniae subsp. pneumoniae KPNIH27	>AIA45203.1 hypothetical protein KPNIH27_28855 (plasmid) [Klebsiella pneumoniae subsp. pneumoniae KPNIH27]	MESINNQVQSVRQLLAIPQLAIPSYQRPYRWGSKNISDLFTDLATHQDKSAYRLGSVVFHQHTDSEQGEMLDIVDGQQRTLTLMLTVKALIEVLDNENRSGKEKSIRFQRQDLREQLQVLRGPIDAFMQRQRFPSRDSEFNLRRNYLELRRLVARPEFDEQQIDFLLNRCQVVCFVLQDISEAFQFFDSQNARGRDLAPHDLLKAFHLREFAGHEANLKAEAVAHWERLPSDELANLFALYLYRVRQWAEGKSARYFGKGEVDLFKGVNLDRVGHYPYVESLRIAHHFVDEYNSQYQRKIDGQYMTFPFHLDQMIINGRRFFEMAEYYQTRVAAIVAEESDSGKAQSATLLGETLTPMASKVLSTLGSYERRHRTGDRYVRAMFDCALIFYIDKFGSQG…
51	VC1767	Haemophilus	Haemophilus influenzae CGSHiCZ412602	>AIB45770.1 hypothetical protein H733_0951 [Haemophilus influenzae CGSHiCZ412602]	MSEEKAKILKIKDVFDLKLSIPDYQRPYKWTVKNVQQLIDDLLTHFRDSKVYRIGTIVLYKNGGKSEIVDGQQRLTTLSLLLYKLGKKDILFLNEEFNHSISKFNIFENYRFINSYNFPEGFQEYILKICEMVRIELDDLDEAFQFFDSQNSKGKPLESYDLLKAYHLREMKDKPKEIIHHCVERWEKSALSQEINNLDKIINYILFRLRRWHYQESGEVFTSDELETFKGVSESTNYPYLSPLFATKVVEKLAQQNPMFYHPRFVRTNFQTIQTLINGEQFFDYVQYYAELYEKLFKEGIGLVDKVTKINGKDLGKGVNTFLNNQDHCYRVGDKYLKNLFECIVLFYFDKFGEIYLDEFINKAFLWVYRIRFEYQRITFKTIEDEAHSKNGLFNHIEK…
51	VC1766	Haemophilus	Haemophilus influenzae CGSHiCZ412602	>AIB45771.1 hypothetical protein H733_0952 [Haemophilus influenzae CGSHiCZ412602]	MSNAKEYVKTLTVSDLFDNENKCNYIIPIYQRNYAWGDDEISSLLQDIKNACEKNKEQNKNYYIGSLVVYCRENGDFEVIDGQQRLTTLTLIMHHLGKLSFRNVFFEHRDESQQALSNLNSGKLPSNFLQALKTIRKVIDEWGNNKDEIVKFLLDKVEIIRTEVPEGTDLNHYFEIMNTRGEQLEKHEVLKARLMKKLSGDIEKSLFAKIWDACSDMSRYAVMGFDSKIRGVIFSNKWSEKPKCFMEIIQDIEEYNKEVEKKNKDENKKSPIINIQGDVDGIKILDLINGSKNSGVNKNDFVDKYDGGFTPVIDFPNLLMHVLRIYLEMTDKCGDFTKIVPLDEKYLLNSFEGQIKDGEAVRKFIYVLLICRYLFDCYVIKSNTIRTGEENWSLWAVMP…
52	VC1766	Klebsiella	Klebsiella pneumoniae subsp. pneumoniae PittNDM01	>AIG86650.1 hypothetical protein Q770_01740 (plasmid) [Klebsiella pneumoniae subsp. pneumoniae PittNDM01]	MNDAGVRPFSIRALLEDRARYLVPMYQRNYAWGEGEITQLLQDVLDYQQKLVSGKGPQTYYIGTLVVFARDDGSFEVIDGQQRFTTLSLLANWLKHHAIDSVDMSWYQTINLAFESRPISSHTFERLWQGVAPYDLRGSTFNEGLVNGFELIDKAMADLGLVGAKLTAFCDYLFKHVQISRIEVPKDTDLNHFFEAMNNRGEQLEKHEVIKARLMETLNQIPEEEHRRQSIHILTRVWDACANMERYIQYGFTPQERHRLFGESDWGQFVPRDFAHLLDLLGSPNTADAADKSRAAAGSQGRTLLAILQDDKLDGEQTVEEESAGSERFNSVINFSNFLLHVLRLLSRDPGDTEGVPLDDKQLVDQFELRVIRQPDPVAAVQRFIYGLLKSKYLFDQFI…
52	VC1767	Klebsiella	Klebsiella pneumoniae subsp. pneumoniae PittNDM01	>AIG86651.1 hypothetical protein Q770_01745 (plasmid) [Klebsiella pneumoniae subsp. pneumoniae PittNDM01]	MESINNQVQSVRQLLAIPQLAIPSYQRPYRWGSKNISDLFTDLATHQDKSAYRLGSVVFHQHTDSEQGEMLDIVDGQQRTLTLMLTVKALIEVLDNENRSGKEKSIRFQRQDLREQLQVLRGPIDAFMQRQRFPSRDSEFNLRRNYLELRRLVARPEFDEQQIDFLLNRCQVVCFVLQDISEAFQFFDSQNARGRDLAPHDLLKAFHLREFAGHEANLKAEAVAHWERLPSDELANLFALYLYRVRQWAEGKSARYFGKGEVDLFKGVNLDRVGHYPYVESLRIAHHFVDEYNSQYQRKIDGQYMTFPFHLDQMIINGRRFFEMAEYYQTRVAAIVAEESDSGKAQSATLLGETLTPMASKVLSTLGSYERRHRTGDRYVRAMFDCALIFYIDKFGSQG…
53	VC1766	Pseudomonas	Pseudomonas cremoricolorata	>AIR88233.1 hypothetical protein LK03_02800 [Pseudomonas cremoricolorata]	MSIDSRLFTLEQLVNQDDAAWCFNVPIYQRLYVWGDDQIKTLLTDMANAFDRGEDQFFLGGALLVEKPSEQDRLKGLRRFDLIDGQQRFTTLWMLSTVAIWNQVMGDFSRVVLKDSVIPRLHFSIREQVSTFLASMMPGKSGASPEIPDTQSMREAQQLMASFKQSYKRADGKPVDDEYLKELASFVYRKVSLVLTQVPEGMDLNKLFEVINNRGIQLQHHEILKARLLRDIPAESRSRYAALWNACADMSGFVERNLCQDTQLEAHRLGDLYSKGQLLHAVAVHGLLSRRVEAAQVESAERLTLESIVNGADPKFDNGSATIAMDEGEAPWARSIIGFPLFLLHVLRIWLKEQGQPDLPRVLDRHLLTLFEAHLLQPAEPAQRNARAQGFIDLLWRMR…
53	VC1767	Pseudomonas	Pseudomonas cremoricolorata	>AIR88234.1 hypothetical protein LK03_02805 [Pseudomonas cremoricolorata]	MDSTDLAFTFFDTQNNRGVRLEATDLLKAYHLRAIDYAQGKTELKAALQRDCAERWERLQRHPAVLSPGQNFAPNLFNRFLWRARRWRGSHTPAGKHEPLLAEFQRDTWPHAADSRSRIDSVPLYATRHNRLASCMTLAGDGDYVLQGSQLRVGQNPASLPMALRQPIHEGVGFFLYADKYAALLQRLMNDPAPCPQVSMFRSIYKQLLRSNQQYLREIFMLCSLMYVDRFDVEQLTAFALRLEFLLGAIRLEKKQVKQETAANFFRLAELNLLDVIAQSYHPKQVLDFLQHRQQAVASSYANETVATGQGVQGRYKRAVLDFYQGQLHSECSTLAGKSQWLETYLKACQEDRHEY
54	VC1766	Vibrio	Vibrio cholerae	>AIT29758.1 hypothetical protein EN18_11980 [Vibrio cholerae]	MGDHLSVQTELLTLEKIYTDNYQFSIPSYQRPYVWSDDDVLLLFRDIKEACRLKEPNYFIGTILSSRIEQDGERIYELIDGQQRTTTLMLMTIAFKYAGIKSDLAGLAVYTSSDGEDKPRLQFSIREQVQQLLGGLAGLKNYQVPSKETIADNAYLKQMGVALDVLTKEVEKLKSDDGVSAEAMGDYLYRQVQWVNNIVPTQMDLNRLFATMNTAGIQLEQADILKAKLFKHIHTDKAQYDAMWVACEHLENYFERNVRKVFPNADWYHIEPEHLASFDAERFAAKDETSEALSGLSIAELASQVKASSIPDNTEQEKFETYDLDVETVYCRPIIKFPLLLIHAYRVYLALNDHNDIEPRLHSDRLLEIFDPLINGDEQSVKLFIETLWQVRYQFDRWV…
54	VC1767	Vibrio	Vibrio cholerae	>AIT29759.1 hypothetical protein EN18_11985 [Vibrio cholerae]	MAVVVASCTLDKLFSNESILASDGKVQKNVHGMLAIPEYQRPYRWNEEQITRLLKDFKLHQQELNDKLETEHCPFYLGSVILHQQGDKLNIIDGQQRLTTMALMSYLANKHVDLKLVYESPESQQQIKHNLGWLYRNEASLADIDFAQINITLVVTDSEDEAYRFFETQNTGGVRLAGPDIIKAHHLRAVDEKDKSAVNTFATRWEALGDLNPVVDILLRGRYWQYLNFRDYPLHNQTQQVRNSIVTELAEHTGKGDDIAFGRIARTYMPNGGESLAQPQVGYELRQPLNSGANTIHYLQYFEQLRQTYLLKNSTQGELAGFYEFYQKLVCKLDGCGYLKQLYDACLLLYISQHGQQSLEVAAKKLFRVVYSRRVENQKAVKEKSVPAFVKETPVLDWI…
55	VC1766	Klebsiella	Klebsiella pneumoniae subsp. pneumoniae	>AIW74158.1 hypothetical protein KPNIH33_28525 (plasmid) [Klebsiella pneumoniae subsp. pneumoniae]	MNDAGVRPFSIRALLEDRARYLVPMYQRNYAWGEGEITQLLQDVLDYQQKLVSGKGPQTYYIGTLVVFARDDGSFEVIDGQQRFTTLSLLANWLKHHAIDSVDMSWYQTINLAFESRPISSHTFERLWQGVAPYDLRGSTFNEGLVNGFELIGKAMADLGLVGAKLTTFCDYLFKHVQISRIEVPKDTDLNHFFEAMNNRGEQLEKHEVIKARLMETLNQIPEEEHRRQSIHILTRVWDACANMERYIQYGFTPQERHRLFGESDWGQFVPRDFAHLLDLLGSPNTADAADKSRAAAGSQGRTLLAILQDDKLDGEQTVEEESAGSERFNSVINFSNFLLHVLRLLSRDPGDTEGVPLDDKQLVDQFELRVIRQPDPVAAVQRFIYGLLKSKYLFDQFI…
55	VC1767	Klebsiella	Klebsiella pneumoniae subsp. pneumoniae	>AIW74159.1 hypothetical protein KPNIH33_28530 (plasmid) [Klebsiella pneumoniae subsp. pneumoniae]	MMESINNQVQSVRQLLAIPQLAIPSYQRPYRWGSKNISDLFTDLATHQDKSAYRLGSVVFHQHTDSEQGEMLDIVDGQQRTLTLMLTVKALIEVLDNENRSGKEKSIRFQRQDLREQLQVLRGPIDAFMQRQRFPSRDSEFNLRRNYLELRRLVARPEFDEQQIDFLLNRCQVVCFVLQDISEAFQFFDSQNARGRDLAPHDLLKAFHLREFAGHEANLKAEAVAHWERLPSDELANLFALYLYRVRQWAEGKSARYFGKGEVDLFKGVNLDRVGHYPYVESLRIAHHFVDEYNSQYQRKIDGQYMTFPFHLDQMIINGRRFFEMAEYYQTRVAAIVAEESDSGKAQSATLLGETLTPMASKVLSTLGSYERRHRTGDRYVRAMFDCALIFYIDKFGSQ…
56	VC1766	Proteus	Proteus mirabilis	>AUU38406.1 DUF262 domain-containing protein [Proteus mirabilis]	MSNELLSFSIRDLITDQNHYCIPMYQRNYAWGEGEIHQLIQDIKDFGLGQSNRRKKPYYIGTLVVFNRTDGSFEVIDGQQRFTTLTLLAICLKRLAVAGKITVTMNWFQKPNLSFENRRSSTYTLNRLMQGVELNDLHNEDCNLDLLIGYQLLENHLISLNTQLNDFCQYLFEKVQITRVPVPHDTNLNHYFEVMNSRGEQLEKHEIVKARLMSVLHTIEDKKERDTSLKTLAKVWNAVANMERYVQYGFTPDERHQVFGWKDWGQFKPSDFTELCKLLKAGSDSNKDTESTSQSKNLSTILTTLPIQLEKQNSGELTPERFNSVINFSNFLLHVLRIWTGRDIPLDDKQLIKQFDDNVCLSAQAVQDFVFALIKTKYLFDQFIIKREFSDRGENWSLK…
56	VC1767	Proteus	Proteus mirabilis	>AUU38407.1 DUF262 domain-containing protein [Proteus mirabilis]	MHRLDKQLITVADLLVIPELRIPEYQRPYKWTQKNLNALLADLRRYKGKSAYRLGTVVFHHHYDVQKGIPTETLDIVDGQQRTLTLLLLVKAILVERELGTIKLLRTDVTQKLNLLTTQIDAFIERQTFNSDISHHNLYQNFLAARRAVSCSSFSEEDVYFLLNKCQLVSFVLNDVSEAFQFFDSQNARGRDLDPHDLLKAFHLREFSEAESGLKAKTVSHWESLDSATLKNTFANYLYPIRQWVEGHSAQYFNKNKVGVFKGVNLDHIGTYPYTELLRIAHYCVDDYNNQYQRRIDHQKMLFPFHLDQIVINGRRFFEMVSYYQKLIKQVIDNEHYRNDNQLFKIKGIVLDKQASRIIYTLNTYPSRHRIGDKYIRNLFDCALIFYIDKFGMQDISAA…
57	VC1766	Klebsiella	Klebsiella pneumoniae subsp. pneumoniae	>AIX87315.1 hypothetical protein KPNIH31_27125 (plasmid) [Klebsiella pneumoniae subsp. pneumoniae]	MSKKELKPELLTVGKLFTDNYLIPIYQRNYAWRAEQIEQLISDIQDSVVGGQDNYFLGNLVVIKRGREDEFEVIDGQQRLTTLYLLLTFLEQDGEGEKPSVGHAGHLQYESRARATEALLRVAQEAAKEHVRPQGSTSNADAGIHEGYSIINQFFKQNENLNRSREKFSDFLLTKVTVVRASLPPNTDLNRYFEIMNTRGQQLKQVDIVKARLMSKLPNQYERECFAWVWDSCADMDSYVQMSLTRGDTSLRNKVFGDEWSWLEVTSFSSLMESRPQSGINSSRQSSEGVSLSLDEALSKYAKELESNSTEDEGNERFRSTIEFPAFLLHVLRIMKGDEVEDEGLLDDKRLIKSFDDAVNNVPDAKADWVRSFAFMLLKCRNLFDGFILKRQFTANIGD…
57	VC1767	Klebsiella	Klebsiella pneumoniae subsp. pneumoniae	>AIX87316.1 hypothetical protein KPNIH31_27130 (plasmid) [Klebsiella pneumoniae subsp. pneumoniae]	MAINGENGVSAVTVDELLKQGLRIPNYQRPYSWDVSTALQLVDDISEALRDTERKDIPYVLGAIILHDDGEYLNVVDGQQRLLTLRMILAALDPINHQISMSGNSDTPVSLVWIELQRRLSQLEDKKEFLDFICHKCQLVRIVTDDIDEAFRVFDSQNYRGKPLAPHDLLKAHHLREMHDESAAMKVAVVEAWEAVNDEDLDRLFSTFLYRISKWSRGESSLEFTIRDIGMFKGISSRSHRSFSPNLRYHLAAQAAMPLLSAWSVSSTHDARNAGRSRFQLDAPIIAGRSFFEMVTFMLDELKILEQEVIDRGFKNFGPSQSRYRYVYELFIAALLCYTNKFGDEDVDEVRNRLFAWAYALRVELLRVQFVSADNRARGKNDANKSPFVLLRNAMTGSV…
58	VC1766	Salmonella	Salmonella enterica	>WGN02759.1 DUF262 domain-containing HNH endonuclease family protein [Salmonella enterica]	MSDAKVTSFTVRSLLGDASRYLIPMYQRNYAWGEGEITQLVQDILDYQQKSLHSLYPQTYYIGTLVVFTRPDGDAEIIDGQQRFTTLSLLANWLKKHAGSTLDMSWYQGINLGFESRPKSGETFARLWQGVEPHKLRSKEFNEGLIKGYELIGKVLLDLKLVGESLTHFCTYLFDHVQIARIEVPADTDLNHFFEVMNNRGEQLEKHEVVKARLMAVFNEITDQQARQSSLNTLSRVWDACSNMERYVQYGFTPAERHQLFGQENWGQFVPTDFNSLADMLIPSASALGTRENETTRTLADIIKSSSTISGDRGDEDEGSSERFNSVINFSNFLLHVLRVCSQTGKDRVDVPLDDKQLIDQFELRLLKQNDPVKAVQNFTFALLKCKYLFDQFVIKREF…
58	VC1767	Salmonella	Salmonella enterica	>WGN02760.1 DUF262 domain-containing protein [Salmonella enterica]	MKHTLDKTVLSVKGLLSLTDVAIPAYQRPYKWTVKNISELLADINSHLDKSAYRLGSVVFHQPESNEEHRLDIVDGQQRTLTLMLAVWAIIETRFAELERQDLQETLTHLKPSVEGFMGRQRFVSQVSEYNLYQNYQELKRRVSHREFSEQHIDFLLNRCQLVVFVLTDLSEAFQFFDSQNARGRDLDPHDLLKAFHLREFASHEVELKAVSVAHWEGLPSDDLANLFASYLYRVRQWSQGNSARFFGKNEVGLFKGINLDQIGQFPYVESLRMAHHFVDDYNNQYQRKIDGQKMRFPFHLDQMIINGRRFFEMAEHYQQQVSAIITSEHASIHTQKPLMIQGTVLGEMATRILRTLNSYRNRHRTGDQYIRTMFDCALIFYIDKFGGQSLSAAIEKSF…
59	VC1766	Enterobacter	Enterobacter hormaechei subsp. xiangfangensis	>ALA00662.1 hypothetical protein LI63_005055 [Enterobacter hormaechei subsp. xiangfangensis]	MSDAQVTSFTVRSLLGDASRYLIPMYQRNYAWGEGEITQLVQDILDYQQKSLHSPLPQTYYIGTLVVFTRPDGQLEIIDGQQRFTTLSLLANWLKKHAGSSLDMSWYQGINLGFESRPKSSETFARLWQGVEPHKLRSKEFNEGLINGYELIGKVLRDLKLVGEPLNHFCTYLFDYVQIARIEVPADTDLNHFFEVMNNRGEQLEKHEVVKARLMAALNKITDKQDRQSSLSTLSRVWDACSNMERYVQYGFTPTERHQLFGQENWGKFVPADFNSLAGMLISSASEHGTRKNQTSRTLADIIKSSSTISGDIGEEDEGSSERFNSIINFSNFLLHVLRVCSNTGKNRVDVPLDDKQLIEQFELRLLKQNDPVKAVQDFVFALLKCKYLFDQYLIKREF…
59	VC1767	Enterobacter	Enterobacter hormaechei subsp. xiangfangensis	>ALA00663.1 hypothetical protein LI63_005060 [Enterobacter hormaechei subsp. xiangfangensis]	MKHTLDKTVLSIKGLLSLTDVTIPAYQRPYKWTAKNISELFADIDSHLDKSAYRLGSVVFHQTENNEENRLDIVDGQQRTLTLMLAVWAIIETRLAGLERQDLRETLAQLRPIVEGFMGRQHFASQVSENNLYQNYQELKRRVSHRQFSEHHIDFLLNRCQVVVFVLADLSEAFQFFDSQNARGRDLDPHDLLKAFHLREFASHEVELKAASVAHWEGLPSDDLANLFASYLYRVRQWSQGNSARFFGKDEVGLFKGINLDQIGQFPYVESMRIAHHFVDDYNNQYQRKIDGQKMRFPFHLDQMIINGRRFFEMAEHYQQQVSAIIASEHASTRTQKPLMIQGVVLGEMATQILRTLNSYRNRYRTGDQYIRTMFDCALIFYIDKFGGQSLSAAVEKSF…
60	VC1766	Vibrio	Vibrio cholerae MS6	>BAP03194.1 hypothetical protein MS6_1539 [Vibrio cholerae MS6]	MGDHLSVQTELLTLEKIYTDNYQFSIPSYQRPYVWSDDDVLLLFRDIKEACRLKEPNYFIGTILSSRIEQDGERIYELIDGQQRTTTLMLMTIAFKYAGIKSDLAGLAVYTSSDGEDKPRLQFSIREQVQQLLGGLAGLKNYQVPSKETIADNAYLKQMGVALDVLTKEVEKLKSDDGVSAEAMGDYLYRQVQWVNNIVPTQMDLNRLFATMNTAGIQLEQADILKAKLFKHIHTDKAQYDAMWVACEHLENYFERNVRKVFPNADWYHIEPEHLASFDAERFAAKDETSEALSGLSIAELASQVKASSIPDNTEQEKFETYDLDVETVYCRPIIKFPLLLIHAYRVYLALNDHNDIEPRLHSDRLLEIFDPLINGDEQSVKLFIETLWQVRYQFDRWV…
60	VC1767	Vibrio	Vibrio cholerae MS6	>BAP03195.1 hypothetical protein MS6_1540 [Vibrio cholerae MS6]	MAVVVASCTLDKLFSNESILASDGKVQKNVHGMLAIPEYQRPYRWNEEQITRLLKDFKLHQQELNDKLETEHCPFYLGSVILHQQGDKLNIIDGQQRLTTMALMSYLANKHVDLKLVYESPESQQQIKHNLGWLYRNEASLADIDFAQINITLVVTDSEDEAYRFFETQNTGGVRLAGPDIIKAHHLRAVDEKDKSAVNTFATRWEALGDLNPVVDILLRGRYWQYLNFRDYPLHNQTQQVRNSIVTELAEHTGKGDDIAFGRIARTYMPNGGESLAQPQVGYELRQPLNSGANTIHYLQYFEQLRQTYLLKNSTQGELAGFYEFYQKLVCKLDGCGYLKQLYDACLLLYISQHGQQSLEVAAKKLFRVVYSRRVENQKAVKEKSVPAFVKETPVLDWI…
61	VC1767	Aliivibrio	Aliivibrio wodanis	>CED57031.1 putative uncharacterized protein [Aliivibrio wodanis]	MAIKNMAVLSVQKILALPLSIPDYQRPYKWSAKHVNQLLDDVIHHRHKAHYRLGTVVFHDDEETKKQYSIVDGQQRLLTLTLLCHFLNEEDQASLSLTLLEHSFESPISLKNIEHNAAIIESRLKQLDSSIRHALAKFVFTQCELIYVQLDDLNEAFQFFDSQNARGKSLAPYDLLKAFHLREMEHNTEQQRMASVASWEQAVSPDDATPNLSFIMSDMLFRLRRWSDGESGKYFTRHHIDVFKGVNLSDATYRYAEPLRAMSYLVDSYNSDSQRGWDQQQRRYPFMVDQVMINGQRFFEYIEHYTQIYKALFIEDKPQLAEVKKLLNHYDGRHRVGDHYVRNLFQCAVMYYYDKFGDAELEQVAWKCFFWSYRVRLSLSRVVIESIDNCATEKYSLIR…
61	VC1766	Aliivibrio	Aliivibrio wodanis	>CED57032.1 putative uncharacterized protein [Aliivibrio wodanis]	MTNKNKECITPLSVVNLFKQDHYIIPIYQRNYAWGEAEIEQFLQDIWDEAKKSTDKKSAYYIGSLVADQRVPHVFETIDGQQRHTTLSIILSVLKNEFSVTLDDIDHLNLGFDSRPKSSHTLDNLFNNKSDEAEESTIRSAYNIAKRFIASTIKPENVNTFSVYLLNEVQILRVVVPKETDLNHYFEIMNNRGEQLEKHEVLKARLMNELANDADGSKKFAFATIWDACADMTRYVQLGVSTAYRDHVFSSDWNQLPTKFEVLCENMQKTSEKKEEKHTLAAIIKGCKFHSDLNKTEKNEGKVSAFGSVINFSNFLLHVLKIATSSEEVSLDDKQLLKAFDGAINRKNITAEEFIVDLLKIRMLFDRYIIKRENEESWSLSTLKPYRNQKPLTFSYVNS…
62	VC1766	Vibrio	Vibrio cholerae O1 biovar El Tor	>AKA00227.1 hypothetical protein IR04_14015 [Vibrio cholerae O1 biovar El Tor]	MGDHLSVQTELLTLEKIYTDNYQFSIPSYQRPYVWSDDDVLLLFRDIKEACRLKEPNYFIGTILSSRIEQDGERIYELIDGQQRTTTLMLMTIAFKYAGIKSDLAGLAVYTSSDGEDKPRLQFSIREQVQQLLGGLAGLKNYQVPSKETIADNAYLKQMGVALDVLTKEVEKLKSDDGVSAEAMGDYLYRQVQWVNNIVPTQMDLNRLFATMNTAGIQLEQADILKAKLFKHIHTDKAQYDAMWVACEHLENYFERNVRKVFPNADWYHIEPEHLASFDAERFAAKDETSEALSGLSIAELASQVKASSIPDNTEQEKFETYDLDVETVYCRPIIKFPLLLIHAYRVYLALNDHNDIEPRLHSDRLLEIFDPLINGDEQSVKLFIETLWQVRYQFDRWV…
62	VC1767	Vibrio	Vibrio cholerae O1 biovar El Tor	>AKA00228.1 hypothetical protein IR04_14020 [Vibrio cholerae O1 biovar El Tor]	MAVVVASCTLDKLFSNESILASDGKVQKNVHGMLAIPEYQRPYRWNEEQITRLLKDFKLHQQELNDKLETEHCPFYLGSVILHQQGDKLNIIDGQQRLTTMALMSYLANKHVDLKLVYESPESQQQIKHNLGWLYRNEASLADIDFAQINITLVVTDSEDEAYRFFETQNTGGVRLAGPDIIKAHHLRAVDEKDKSAVNTFATRWEALGDLNPVVDILLRGRYWQYLNFRDYPLHNQTQQVRNSIVTELAEHTGKGDDIAFGRIARTYMPNGGESLAQPQVGYELRQPLNSGANTIHYLQYFEQLRQTYLLKNSTQGELAGFYEFYQKLVCKLDGCGYLKQLYDACLLLYISQHGQQSLEVAAKKLFRVVYSRRVENQKAVKEKSVPAFVKETPVLDWI…
63	VC1766	Haemophilus	Haemophilus influenzae 2019	>AKA47481.1 hypothetical protein C645_08745 [Haemophilus influenzae 2019]	MSNAKEYVKTLTVSDLFDNENKCNYIIPIYQRNYAWGDDEISSLLQDIKNACEKNKEQNKNYYIGSLVVYCRENGDFEVIDGQQRLTTLTLIMHHLGKLGFRNVYFEHRDESQQALSNLNSGKLPSNFLQALKTIKKVIDEWGNNKDEIVKFLLDKVEIIRTEVPEGTDLNHYFEIMNIRGEQLEKHEVLKARLMKKLSGDIEKSLFAKIWDACSDMSRYAVMGFDSKIRGVIFSDKWSEKPKCFMEIIQDIEEYNKEIEKKNKDENRKSPIINIQVGVDGIKILDLINGSKNSGVYKNDFVDKYDGSFTPVIDFPNFLMHVLRIYLEMTDKCGDFTKIAPLDEKYLLNSFEGQIKDDEAVRNFIYVLLICRYLFDCYVIKSNTIRTGEENWSLWAVMP…
63	VC1767	Haemophilus	Haemophilus influenzae 2019	>AKA47482.1 hypothetical protein C645_08750 [Haemophilus influenzae 2019]	MSEEKAKILKIKAVFDLKLSIPDYQRPYKWTVKNVQQLIDDLLTHFRDSKVYRIGTIVLYKNGGKSEIVDGQQRLTTLSLLLYKLGKKDILFLNEEFNHSISKFNIFENYRFINSYNFPEGFQEYILKICEMVRIELDDLDEAFQFFDSQNSKGKPLESYDLLKAYHLREMKDKPKEIIHHCVERWEKSALSQEINNLDKIINYILFRLRRWHYQESGEVFTSDELETFKGVSESTNYPYLSPLFATKVVEKLAQQNPMFYHPRFVRTNFQTIQTLINGEQFFDYVQYYAELYEKLFKEGIGLVDKVTKINGKDLGKGVNTFLNNQDHCYRVGDKYLKNLFECIVLFYFDKFGEIYLDEFINKAFLWVYRIRFEYQRITFKTIEDEAHSKNGLFNHIEK…
64	VC1767	Moraxella	Moraxella bovoculi	>AKG07566.1 hypothetical protein AAX06_04650 [Moraxella bovoculi]	MALDNLDEVFQYFDSQNSRGKSLEAYDLLKAYHLREMVGACKVYELVKTWEDNATIKTDVLNQPVWLQLIISDILSRYRRWEWNVSAEFFEKQDVDIFKGLSREDQGKYLKLSERYAYETQMNGVILDGERFFKYVEYYKVQYERLFQEGGLVNNSQIVIPKTSTPLFSHLKQKATINKGDGFVFVSFIIMVMWYYDKFGDYELNKAVVRIARWVYFLRFYHKSLYFSSVENHLWQPNGLYVALRRAITPEQFLSFDIGKTEKRTDSKNVSYLNELLAGFYDDKTQSDKGEKQ
64	VC1766	Moraxella	Moraxella bovoculi	>AKG07568.1 hypothetical protein AAX06_04660 [Moraxella bovoculi]	MYENFKNIKTKFQKAQKSESGTDSRLNDKKLSIILKSSSIQPINEKSTEQQERFTSIIDFPNFLAQVLYLFLKDKFLKDKKGDIAINNGIHRLDEKNLIKQFEQSGLYESVDDIKDFALHLLNVRVLFDRHVIKHDGLDNKNDWYVYQFKKSGKNNDYTNVFENTNEDRQIKLLQTMFHYSFPARNYKYWLFAYLKWLNDESREKLKKHEANGRAFKLLANEHIKFLEKLCDKFYFNRFCNHTSDKSNKGDDYFDIIYRSGDGLKPVKNCDFLHQGTAVENFIFNRLDYILWRKNQSSDFKFTARNSVEHYYPQNPIGGGLSDELAKVIDSFGNLCLITHSQNSSLGNKMPSEKKAGYDVKRYSLLSLKQQRMFEYNAETWGAKEIMEHGEQMIRLLNQ…
65	VC1766	Moraxella	Moraxella bovoculi	>AKG11749.1 hypothetical protein AAX07_06850 [Moraxella bovoculi]	MYENFKNIKTKFQKAQKSESGTDSRLNDKKLSIILKSSSIQPINEKSTEQQERFTSIIDFPNFLAQVLYLFLKDKFLKDKKGDIAINNGIHRLDEKNLIKQFEQSGLYESVDDIKDFALHLLNVRVLFDRHVIKHDGLDNKNDWYVYQFKKSGKNNDYTNVFENTNEDRQIKLLQTMFHYSFPARNYKYWLFAYLKWLNDESREKLKKHEANGRAFKLLANEHIKFLEKLCDKFYFNRFCNHTSDKSNKGDDYFDIIYRSGDGLKPVKNCDFLHQGTAVENFIFNRLDYILWRKNQSSDFKFTARNSVEHYYPQNPIGGGLSDELAKVIDSFGNLCLITHSQNSSLGNKMPSEKKAGYDVKRYSLLSLKQQRMFEYNAETWGAKEIMEHGEQMIRLLNQ…
65	VC1767	Moraxella	Moraxella bovoculi	>AKG11750.1 hypothetical protein AAX07_06860 [Moraxella bovoculi]	MDNLDEVFQYFDSQNSRGKSLEAYDLLKAYHLREMVGACKVYELVKTWEDNATIKTDVLNQPVWLQLIISDILSRYRRWEWNVSAEFFEKQDVDIFKGLSREDQGKYLKLSERYAYETQMNGVILDGERFFKYVEYYKVQYERLFQEGGLVNNSQIVIPKTSTPLFSHLKQKATINKGDGFVFVSFIIMVMWYYDKFGDYELNKAVVRIARWVYFLRFYHKSLYFSSVENHLWQPNGLYVALRRAITPEQFLSFDIGKTEKRTDSKNVSYLNELLAGFYDDKTQSDKGEKQ
66	VC1766	Klebsiella	Klebsiella oxytoca	>AKL37951.1 hypothetical protein AB185_30335 [Klebsiella oxytoca]	MQYESKLMSLAQLIDEKRLFNIPIYQRLYVWGSDQIKVLLDDLVSACNADKDVFYLGSTLVIEQGRTESGHPLLDLIDGQQRFTTLWLLSVVIERLLSSSKNSERNQNPLSCFLYAQLGNSREPRIRFAIRPEVSRFFAALLDGRAASDEQKAAALSYAMQVMEGYFTHRTDDTHRIDLVKLGTFIRDRVQLVLTLVPANTDLNKLFEVINNRGVQLQHHEILKARLLALLPDSAEREAYGQMWDACSFMGAYVEKNLRTVKGIKLIPLYNVEDAKRDREMLSDPLVIRDVLLELGTQQDLRHHSLDDILNDETLLTEPSNNASENNEAYEADDVRSIIGFSMLLQHVLRLFLLHQQRDDISKILDKELLQIFQTHWLAGLAQCEKSEQANQIRRFIEL…
66	VC1767	Klebsiella	Klebsiella oxytoca	>AKL37952.1 hypothetical protein AB185_30340 [Klebsiella oxytoca]	MTIKQPVEVCMMDFATLCDNGATLQLDHYQRPYVWDRHKVNQLLEDLDEFRHSGNGQKVYYLGTLLLHRNDEKKARYVIDGQQRLSTLAVLCHTLHNELPKGLEFHYRSPISARNLRVARKLMSEHRESALEPSIVEQLCFTVITVEREDLAFTFFDTQNFRGVPLKATDLLKAYHLRAVNGPNVRHVESLQQICARRWEHVQMAGPRRQDCEQQDFAPELFQFYLWRARNWRGNKKMEREDHDSLLEAFQQQSVGGGEIDEIPLYPGYHNQFANSLKLQSSDDYRLALNPLQISGSAANLPFTLRQPIHKGICFFLYAQKYASLLDALLYQENTCHELEAFREFYRRVVRANAYYLQELFNLALLMYVDRFGYQHLLTFAVGLELVLGGLRLEKSYIF…
67	VC1766	Vibrio	Vibrio cholerae	>AKO75288.1 hypothetical protein EN12_08570 [Vibrio cholerae]	MGDHLSVQTELLTLEKIYTDNYQFSIPSYQRPYVWSDDDVLLLFRDIKEACRLKEPNYFIGTILSSRIEQDGERIYELIDGQQRTTTLMLMTIAFKYAGIKSDLAGLAVYTSSDGEDKPRLQFSIREQVQQLLGGLAGLKNYQVPSKETIADNAYLKQMGVALDVLTKEVEKLKSDDGVSAEAMGDYLYRQVQWVNNIVPTQMDLNRLFATMNTAGIQLEQADILKAKLFKHIHTDKAQYDAMWVACEHLENYFERNVRKVFPNADWYHIEPEHLASFDAERFAAKDETSEALSGLSIAELASQVKASSIPDNTEQEKFETYDLDVETVYCRPIIKFPLLLIHAYRVYLALNDHNDIEPRLHSDRLLEIFDPLINGDEQSVKLFIETLWQVRYQFDRWV…
67	VC1767	Vibrio	Vibrio cholerae	>AKO75289.1 hypothetical protein EN12_08575 [Vibrio cholerae]	MAVVVASCTLDKLFSNESILASDGKVQKNVHGMLAIPEYQRPYRWNEEQITRLLKDFKLHQQELNDKLETEHCPFYLGSVILHQQGDKLNIIDGQQRLTTMALMSYLANKHVDLKLVYESPESQQQIKHNLGWLYRNEASLADIDFAQINITLVVTDSEDEAYRFFETQNTGGVRLAGPDIIKAHHLRAVDEKDKSAVNTFATRWEALGDLNPVVDILLRGRYWQYLNFRDYPLHNQTQQVRNSIVTELAEHTGKGDDIAFGRIARTYMPNGGESLAQPQVGYELRQPLNSGANTIHYLQYFEQLRQTYLLKNSTQGELAGFYEFYQKLVCKLDGCGYLKQLYDACLLLYISQHGQQSLEVAAKKLFRVVYSRRVENQKAVKEKSVPAFVKETPVLDWI…
68	VC1767	Acinetobacter	Acinetobacter sp. TTH0-4	>ALD02787.1 hypothetical protein AMQ28_10755 [Acinetobacter sp. TTH0-4]	MQEETSDNISVELLSFNNLSFEGYPLVLDNYQRAYVWGVDKVIQLLNDLLSFIQESEDEDAYYMGTLLLHKKIGEKQKVLCVIDGQQRLTSLAVLYWLLNKQLPTHIQFSFRSSRSMVNVQQAKQTIQHWLAENNLEIDKLVGVFDRLRFTVIIVTREDLAFTFFDTQNNRGVPLGSTDLLKSFHLRAIHSDDAQIDELLQSHCASRWEKVQVQGELGKNSSNHDFAPELFHYYLWRARNWTGNEVVELESKDEMLSHFGERTKITKLGEVILYPTGANQWGQSLRLTHNNDFYLTPASQQFGVQSAYLPFGVRQPISRGVGFFLYAEKYAVMLSLLLYKPSRDLEIQAVQQFYNDVVKTLSNYLQSLVRLCLLVYCDRLGSNGLLRFTLWLDHRIGGI…
68	VC1766	Acinetobacter	Acinetobacter sp. TTH0-4	>ALD02788.1 hypothetical protein AMQ28_10760 [Acinetobacter sp. TTH0-4]	MSEFQSKLITLNDVIDQQFFFNIPIYQRLYVWGKEQIHTLLDDIVAAWLEKKNEFYLGGTLVIERAVNGSEDMRYFDLIDGQQRFTTLWLISVVLKEHLAAYIQADTKQGKRLRISFSIRPQVTKFFEKVCEGLPASLPEAMQLEDALQEIRFYFNNYFNEKEALDKRALSEFILTKVQLILTTVPDHTDLNKLFEVINNRGVQLQHHEILKAKLLEKIENHDEREAYALLWDACANMNGYVERHLKATTKLDTVSLYEKKVNFKNGEREQLADAKAVLDELRKTTKASDDQSIKLEDILNQTEIVATSENDPGEDIDSGLPVRITSIITFPMLLQHVLRIYLQQKKTVKEHDIEKISDKDLLFIFKKFWLDEKPNEIDAKQFLELLWDVRYQFDKHVI…
69	VC1766	Bacteroides	Bacteroides ovatus	>ALJ45274.1 hypothetical protein Bovatus_00608 [Bacteroides ovatus]	MNMENKYTPELIATSQFKFSIPLYQRLFAWKKKEVTKLLFDLKEHFAKMPADEPYYLGMLTCIDMKNHYDLIDGQQRFTVMTLFAIIFKEYDDKWSGFLMDGNRLNFIARSDDKAYIKSKINGYPTKTYVNKNMEEGLAAITGFLESNFNTQEERIEFVQQVFTRLTFFFSYLPSSYLADTTSLNKYFEAMNAQGKGLEQHEILKVQLMRGEKEQDYLTHIWNLTSMMDHPIIAKEEDQDEACYRQFYEEAISLCRQKRFHEALEKCRYTSLDDEEEYSIDVIQPEKIEFKQNSYEDGENSIISFPEFLLLVLDVCTGGEQPASHYQPDKLIEKFDALKTYFTAGEFYEKMLYYRLLLDYYTIRRDIKDGQGNYSLILKGPKDDSDKLKQYQSMLYVST…
69	VC1767	Bacteroides	Bacteroides ovatus	>ALJ45275.1 hypothetical protein Bovatus_00609 [Bacteroides ovatus]	MANYCNIDQYLYNYLKGFWVDKKFHGVFPSRTWQYNRYIQISTPVNDSSIHYEYRIDNEWNGLVELHIEGRYTQTDYMRFLRYLQKQTETNPDLSWHQWGKCKGRCSIEITINNWEDIKNAFQKLIMFFDPLLTDCIDKFNLHRKNEISSPYTRELEFKELTNSQEKVVLETKNLQDLFSSNLVIPDYQRTYCWEDKNVTDLWDNLLEMPHNSDYHLGSIILQRRTVNDCTLYNIIDGQQRLVTLTLIMRELGYTGQMPLLKQKFISKDARLHVANNKALIRTLNQRNTDIAMLERLSHHLIFSVLILNDSNLDLAYTFFSNQNSKGVSLSDYDLLKAHHLRYLNIEDQAEHLAMRWNDLSLECDNNGDSYLTHTLGVHLFRLRKWMRKHNVEEFQPRK…
70	VC1766	Klebsiella	Klebsiella pneumoniae subsp. pneumoniae	>ATO08306.1 DUF262 domain-containing protein (plasmid) [Klebsiella pneumoniae subsp. pneumoniae]	MNDAGVRPFSIRALLEDRARYLVPMYQRNYAWGEGEITQLLQDVLDYQQKLVSGKGPQTYYIGTLVVFARDDGSFEVIDGQQRFTTLSLLANWLKHHAIDSVDMSWYQTINLAFESRPISSHTFERLWQGVAPYDLRGSTFNEGLVNGFELIDKAMADLGLVGAKLTAFCDYLFKHVQISRIEVPKDTDLNHFFEAMNNRGEQLEKHEVIKARLMETLNQIPEEEHRRQSIHILTRVWDACANMERYIQYGFTPQERHRLFGESDWGQFVPRDFAHLLDLLGSPNTADAADKSRAAAGSQGRTLLAILQDDKLDGEQTVEEESAGSERFNSVINFSNFLLHVLRLLSRDPGDTEGVPLDDKQLVDQFELRVIRQPDPVAAVQRFIYGLLKSKYLFDQFI…
70	VC1767	Klebsiella	Klebsiella pneumoniae subsp. pneumoniae	>ATO08307.1 DUF262 domain-containing protein (plasmid) [Klebsiella pneumoniae subsp. pneumoniae]	MESINNQVQSVRQLLAIPQLAIPSYQRPYRWGSKNISDLFTDLATHQDKSAYRLGSVVFHQHTDSEQGEMLDIVDGQQRTLTLMLTVKALIEVLDNENRSGKEKSIRFQRQDLREQLQVLRGPIDAFMQRQRFPSRDSEFNLRRNYLELRRLVARPEFDEQQIDFLLNRCQVVCFVLQDISEAFQFFDSQNARGRDLAPHDLLKAFHLREFAGHEANLKAEAVAHWERLPSDELANLFALYLYRVRQWAEGKSARYFGKGEVDLFKGVNLDRVGHYPYVESLRIAHHFVDEYNSQYQRKIDGQYMTFPFHLDQMIINGRRFFEMAEYYQTRVAAIVAEESDSGKAQSATLLGETLTPMASKVLSTLGSYERRHRTGDRYVRAMFDCALIFYIDKFGSQG…
71	VC1767	Vibrio	Vibrio cholerae O1 str. KW3	>ALJ63813.1 hypothetical protein N900_05500 [Vibrio cholerae O1 str. KW3]	MAVVVASCTLDKLFSNESILASDGKVQKNVHGMLAIPEYQRPYRWNEEQITRLLKDFKLHQQELNDKLETEHCPFYLGSVILHQQGDKLNIIDGQQRLTTMALMSYLANKHVDLKLVYESPESQQQIKHNLGWLYRNEASLADIDFAQINITLVVTDSEDEAYRFFETQNTGGVRLAGPDIIKAHHLRAVDEKDKSAVNTFATRWEALGDLNPVVDILLRGRYWQYLNFRDYPLHNQTQQVRNSIVTELAEHTGKGDDIAFGRIARTYMPNGGESLAQPQVGYELRQPLNSGANTIHYLQYFEQLRQTYLLKNSTQGELAGFYEFYQKLVCKLDGCGYLKQLYDACLLLYISQHGQQSLEVAAKKLFRVVYSRRVENQKAVKEKSVPAFVKETPVLDWI…
71	VC1766	Vibrio	Vibrio cholerae O1 str. KW3	>ALJ63814.1 hypothetical protein N900_05505 [Vibrio cholerae O1 str. KW3]	MGDHLSVQTELLTLEKIYTDNYQFSIPSYQRPYVWSDDDVLLLFRDIKEACRLKEPNYFIGTILSSRIEQDGERIYELIDGQQRTTTLMLMTIAFKYAGIKSDLAGLAVYTSSDGEDKPRLQFSIREQVQQLLGGLAGLKNYQVPSKETIADNAYLKQMGVALDVLTKEVEKLKSDDGVSAEAMGDYLYRQVQWVNNIVPTQMDLNRLFATMNTAGIQLEQADILKAKLFKHIHTDKAQYDAMWVACEHLENYFERNVRKVFPNADWYHIEPEHLASFDAERFAAKDETSEALSGLSIAELASQVKASSIPDNTEQEKFETYDLDVETVYCRPIIKFPLLLIHAYRVYLALNDHNDIEPRLHSDRLLEIFDPLINGDEQSVKLFIETLWQVRYQFDRWV…
72	VC1767	Vibrio	Vibrio vulnificus	>ALM70446.1 hypothetical protein FORC9_0929 [Vibrio vulnificus]	MAVVVASCTLDKLFSGEPILASDGKVEKDVHGMLAIPEYQRPYRWNEEQITRLLNDFKLRQQELAGKPEAEHCPFYLGSVILHQQGSKLNIIDGQQRLTTMALISHLANKHSDLELVYESPESQQQIKHNLGWLYKHDASLADIDFAQINITLVVTDSEDEAYRFFETQNTGGVRLAGPDIIKAHHLRAVDEKDKSAVNAFATRWEALGDLNPVVDILLRGRYWQYLNFRDYPLHNQTQQVRNSIVTELAEQTGKGDDIAFGRIARTYMSNGGESLAQPQVGYELRQPLNSGANTIHYLQYFEQLRQTYLLNQATLGELAGFYEFYQKLVCKLDGCGYLKQLYDACLLLYISQHGQQSLEVVAKKLFRVVYSRRVENQKAVKEKSVPAFVKETPVLDWI…
72	VC1766	Vibrio	Vibrio vulnificus	>ALM70447.1 hypothetical protein FORC9_0930 [Vibrio vulnificus]	MGDHLSVQTELLTLEKIYTDNYQFSIPSYQRPYVWSDDDVLLLFRDIKEACRLKEPNYFIGTILSSRIEQDGERIYELIDGQQRTTTLMLMTIAFKYAGIKSDLAGLAVYTSNDGEDKPRLQFSIREQVQQLLGGLAGLKNYQVPSKETIADNAYLKQMGVALDVLTKEVEKLKSDDGVSAEAMGDYLYRQVQWVNNIVPTQMDLNRLFATMNTAGIQLEQADILKAKLFKHIHTDKAQYDAMWVACEHLENYFERNVRKVFPNADWYHIEPEHLASFDAERFAAKDETIEALPGLSIAELASQVNASSIPDNTKQEKFETYDLDVETVYCRPIIKFPLLLIHAYRVYLALNDHNDIAPRLHSDRLLEIFEPLINGDEQSAKQFIETLWEVRYQFDRWV…
73	VC1767	Bifidobacterium	Bifidobacterium longum subsp. longum	>ALO72855.1 hypothetical protein B8809_1184 [Bifidobacterium longum subsp. longum]	MAEIKSVNELLSMNLNIPDYQRPYKWDIQNIDDLFLDITNAISDADRYRTEFKYRIGTIILHRTKNDTYDVVDGQQRIISLVLLKQCLEPGFECSILQIDFTNKVSQFNIHRNYAFIREWFSLKSEDVKRDFIHAFEHILEVVVVCVDKVTEAFQLFDSQNTRGKALDPHDLLKAYHLREMKKYPYEMEHAVTKWEAKDTEKIKELFDLYLFPILNWSRGIKSKPFIAKEIDTYKGIAESSTYSYARRASRAMPYFQITEPFISGNDFFEMVEHYMYLLQDIKSEICNNPRFKEIKLVICGGKDVETPEEMDKVKFGSAGFGYTKNLFYCALLCYYDKFHNFDEMAVKKLFSWAFMLRVDMKTLGFDSVNKYAIGDENSRYTNTIGIFSKISFARMHHE…
73	VC1766	Bifidobacterium	Bifidobacterium longum subsp. longum	>ALO72856.1 hypothetical protein B8809_1185 [Bifidobacterium longum subsp. longum]	MSKLVTELHIIGENGNMFDTDMEYIIPLYQRAYAWEDKQLTQLIEDINDVAEDSNYYIGSLIVSKQFGRYEVVDGQQRLTSLYLLLNCLGIKTKPTLTFACREKSNYTLRNIEELLLENRSKIDMDRIEPGIQRGIRILSHELTKDHFDRESFMEKLAKIIVYRIEVPENTDLNRYYEIMNTRGEQLEQHDILKATLMSYLSDDSEKGLFAKIWDACSDMTGYVQMHFISKNNAVREAIFGSEWNSMPPNSWQKYKKAISGTTQETTGHKICDLIEKNFKVEDDEGYVDGDVRVRFESVIEFPYFLLHTLKVYVSLYGVTHEIATSKIVDELLDDKKLLDAFNRVVSCGITDTGRIADSKEDFARGFIICLLRTRYLFDKYIIKREYANDSADGEWSLK…
74	VC1766	Bifidobacterium	Bifidobacterium longum subsp. longum	>ALO75449.1 hypothetical protein BBL306_1920 [Bifidobacterium longum subsp. longum]	MSKLVTELHIIGENGNMFDTDMEYIIPLYQRAYAWEDKQLTQLIEDINDVAEDSNYYIGSLIVSKQFGRYEVVDGQQRLTSLYLLLNCLGIKTKPTLTFACREKSNYTLRNIEELLLENRSKIDMDRIEPGIQRGIRILSHELTKDHFDRESFMEKLAKIIVYRIEVPENTDLNRYYEIMNTRGEQLEQHDILKATLMSYLSDDSEKGLFAKIWDACSDMTGYVQMHFISKNNAVREAIFGSEWNSMPPNSWQKYKKAISGTTQETTGHKICDLIEKNFKVEDDEGYVDGDVRVRFESVIEFPYFLLHTLKVYVSLYGVTHEIATSKIVDELLDDKKLLDAFNRVVSCGITDTGRIADSKEDFARGFIICLLRTRYLFDKYIIKREYANDSADGEWSLK…
74	VC1767	Bifidobacterium	Bifidobacterium longum subsp. longum	>ALO75450.1 hypothetical protein BBL306_1921 [Bifidobacterium longum subsp. longum]	MKPGFECSILQIDFTNKVSQFNIHRNYAFIREWFSLKSEDVKRDFIHAFEHILEVVVVCVDKVTEAFQLFDSQNTRGKALDPHDLLKAYHLREMKKYPYEMEHAVTKWEAKDTEKIKELFDLYLFPILNWSRGIKSKPFIAKEIDTYKGIAESSTYSYARRASRAMPYFQITEPFISGNDFFEMVEHYMYLLQDIKSEICNNPRFKEIKLVICGGKDVETPEEMDKVKFGSAGFGYTKNLFYCALLCYYDKFHNFDEMAVKKLFSWAFMLRVDMKTLGFDSVNKYAIGDENSRYTNTIGIFSKISFARMHHEISGLQIKVRRGPDSPSNRWIDLLYDTIKEINGYGGAE
75	VC1767	Kingella	Kingella kingae	>CRZ19750.1 conserved protein of unknown function [Kingella kingae]	MHNCQIHAIQSIFQLPLHIPHYQRPYKWQAKHILQLLQDLQHHHENNIIYRIGTVVLHNDSSRHEIVDGQQRLITLSLIVYALTGKQNGLLAEKLNHSTSQHNVVQNYQFIQHYCRENFIENKQNFANYILQTCEMVCVTLDNLDEAFQFFDSQNARGKPLEPYDLLKAYHLREMQQCRLPESQIFPCVERWEHTALLSPQEINLHKIISKTLFPLRRWHERESGEHFTIQQLDTFKGVSSQQHYPYLMATKFAYPHIQAAFQINQVLLNGKYFFDFIEYYRDHYRHIFDKHTGKLSQISSLADIHDYLQHHHGTGKGMSFLRQLFECTVLLYVDKFGEIQLDRVIRKIFVWVYQMRLTYQRIEFASVDNYANHIKGLLVCIQRAKQPSDVWQYINPIL…
75	VC1766	Kingella	Kingella kingae	>CRZ19751.1 conserved protein of unknown function [Kingella kingae]	MSQELTLSIFQLLHQDRYIIPIYQRNYAWTDKEISPLLSDMYQAFQRQSEHYYIGSLVVYRRENALLEVIDGQQRLTTFTLLAHQLRNQFSGSLNLADKPNISFEHRQDFAAHLHQPNQLPEHFQAALKAIKQNWLPEYSVKFAQFILDNVYIIRTEMPPKTDLNHYFEIMNTRGEQLEKHEILKARLLSRLNDCHATSRTQEAFSQIWDACSDMNRYMVLGFKPAARKAIFGNNYQEFQLNSDSIKQAFSAKESDVSTTILQLIENKFEASQSDGKDEQQETSERFHSVIDFPNFLMHVLRIFVEKETGDVENAKNIVLDERKLLETIKVEEWDKKKICQFAKTLCQCRYLFDRYVIKTDSNKDDHWSLLTIKSYNKSSYQFDNTFSIQNEQNSIVML…
76	VC1767	Pseudoalteromonas	Pseudoalteromonas translucida KMM 520	>ALS34705.1 hypothetical protein PTRA_b0185 [Pseudoalteromonas translucida KMM 520]	MAIIFEQPQTIAQLLAQQLTIPEYQRPYKWQAKHVNQLIDDIFNHRTKPCYRLGTVVLHQDKESVNENKKQTLNIVDGQQRLLTLTLLCTILDGAEKAISSSLLEHKFESSVSIDNLKNNAQIISERAASLTAPEKQELLNFVLNKCELIQVTLDDLSEAFQFFDSQNARGKALAPHDLLKAYHLREMMDATTQTERLHHVSLWEQGVNPDDDSANLHTIMGEFLFRMRRWIDGDYGIAFSRHNIDVFKGINLDNAQYAYVDAMLALDYAIETFNGDPMRKWDKQTKSYPFQVEQVMINGKRFFEYIQHYMTIHTSLFVGNEAKLSLFVDKYARYSGSHRKGDSYVRNLFLCTVMYYYDKFGDVELEKAAQICYRWAYYLRLELQRIGMESVDNHAKSR…
76	VC1766	Pseudoalteromonas	Pseudoalteromonas translucida KMM 520	>ALS34706.1 hypothetical protein PTRA_b0186 [Pseudoalteromonas translucida KMM 520]	MSDVNQVEQLSVRALFNKKTEYIIPIYQRNYAWGAPEIEQLIQDISDAAGLITQPGETVSVKQVKYYLGSLVVYQRTTHSQQSNVVYETIDGQQRHTTLSILLAYLKHRKVLDESDLAGLDINLTFDSRPKSSRALDDIYKGKSSGEAEEPNIHAALNIIQRYFKTKGLDTEAKIKQFCEYLLDNVTILKVVVPPQTDLNHYFEIMNNRGEQLEKHEVLKAKFMATLSNDEGRNCFSTIWDACSNMTRYTQMGFQSDLRKEVFGDNWQTMPKSFDVIQAKHTSKQQKQDAMTLREIIDNKTPSENTDDEEREKEERFGTVIDFSNFLLHVLKLMPEIKGVSLDDKKLLNAFISKDNGLKVEAKTFVYELLKYRILFDSYIIKPDQHNEKRKWSLQTLIA…
77	VC1767	Acinetobacter	Acinetobacter pittii	>AMM28405.1 hypothetical protein AYJ52_08155 [Acinetobacter pittii]	MAQHQVDQFKTGIWSVNNLLLSLDQLSIPDYQRPYKWTEKNLNALVNDIQEHKDKSAYRLGTIVLHHDKNNTSLKNINIVDGQQRTLTLMLLVWAIIQKPELDLEREDLKTALNEISNQINVFMGVQEFNSDISHYNIYQNFNAAKRIVSVNFSEQDIDFLLNNCQVAVFILDDVSEAFQFFDSQNARGRDLEPHDLLKAYHLREFSTQEQHLKAQTVAHWENLPSNALAALFSNYLFRIRFWSRGKSARYFNKDHVHLFKGIHLGQSDHHPYLEPLRIAHYFIDDYNAQYQRQIDRQEMSFPFQLDQMIINGRRFFEMVEHYEKQISKVVDHQEQSEKVSIFGAALQDRANRIIKILNSYDARNRDGDRYVRTLFDSALIFYIDKFATDRLSEAIEKI…
77	VC1766	Acinetobacter	Acinetobacter pittii	>AMM28406.1 hypothetical protein AYJ52_08160 [Acinetobacter pittii]	MTNESIQALKVQALFENKQTYIIPMYQRNYAWGEKEIDQLILDIQDYQKQSDQLNQGQTQGSKKYYIGTLVVFERSDGTYEIIDGQQRFTTLTLLAICLKRLSKEEKIVLDMSWFNQFNLDFESRPKSSLTFQALLRGDHLQHLKSSEYNADLVQGFELLQRAIEKIINQGGLSVFCKYLFENVVITQVLVPKDTDLNHYFEVMNNRGEQLEKHEILKARLMSVLNQIKDEADKTSSMTLFTSIWNATANMERYVQYGFSTIYRDVIFGKDWGDFVPENASSLLEIFSRNVESKEQTSSKSNFKSISEMLKRVPERIKNKDTKEEKPERFNSIINFPNFLLQVLQIWLSQTNRNEKVALDDKQLIDQFEKYILLKGQGNQEHERVIENVKGFMFTLLKC…
78	VC1766	Serratia	Serratia marcescens	>QDI31549.1 DUF262 domain-containing protein [Serratia marcescens]	MSDAKVTSFTVRSLLGDASRYLIPMYQRNYAWGEGEITQLVQDILDYQQKNLHSLYPQTYYIGTLVVFTRPDGDAEIIDGQQRFTTLSLLANWLKKHAGSTLDMSWYQGINLGFESRPKSGETFARLWQGVEPHKLRSKEFNEGLIKGYELISKVLRDLKLVGESLTHFCTYLFDHVQIARIEVPADTDLNHFFEVMNNRGEQLEKHEVVKARLMAVLNEITDQQARQSSLNTLSRVWDACSNMERYVQYGFTPAERHQLFGQENWGEFVPADFNSLAGMLIPSTSELGTRENQTNRTLADIIKSSSTISGDRGEEDAGSSERFNSVINFSNFLLHVLRVCSQTGKVRVDVPLDDKQLIEQFELRLLKQNDPVKTVQDFVFALLKCKYLFDQFVIKREF…
78	VC1767	Serratia	Serratia marcescens	>QDI31550.1 DUF262 domain-containing protein [Serratia marcescens]	MKHALDKTVLSVKGLMSLIDVTIPAYQRPYKWTVKNISELFADINSHLDKSAYRLGSVVFHQPESNEEHRLDIVDGQQRTLTLMLAVWAIIETRLAELERQDLQEALTQLKPSVEGFMGRQRFASQVSEYNLYQNYQELKRRVSHREFSEQHIDFLLNRCQLVVFVLTDLSEAFQFFDSQNARGRDLDPHDLLKAFHLREFASHEVELKAASVAHWEGLPSDDLTNLFASYLYRVRQWSQGNSARFFGKDEVGLFKGINIDQIGQFPYVESLRMAHHFVDDYNNQYQRKIDGQKMRFPFHLDQMVINGRRFFEMAEHYQQQVSAIISSEHASTHTQKPLMIQGIVLGEMATQILRTLNSYRNRYRTGDQYIRTMFDCALIFYIDKFGGQSLSAAIEKSF…
79	VC1766	Desulfuromonas	Desulfuromonas sp. DDH964	>AMV72379.1 hypothetical protein DBW_2035 [Desulfuromonas sp. DDH964]	MNNHIDQLSVQQLLAGDVLYRIPMYQRNYAWDEGEITQLIQDVIDYSNREQHYYIGTLVVFERPAANGATVYETIDGQQRLTTLSLLVSFLKNEGKHDASWYRHLALDFECREHSQRTFSAIFSNHTDTLPSDDINSAILNGYRIIQKVLPQKLAEHKVSETAFSGYLFEKVQIMRVTVPHDTDLNHYFEIMNNRGEQLEKHEVLKSRLLEVLNRIPDAVERTKSKDCFHRVWEACANMEKYVQAGFTPEQRHELFGHQDWGKFLPKGFDEVLKAVSKCSRGEGGDAVALTLTDILSHVEPGGGESPGGDDEVSERFNSVINFPNFLLHVLRVSTGRDIPLDDKRLITIFEDELIRRDDPKSVKEFGFALLKCKYLYDHYILKREFIRGTDGWSLKRYK…
79	VC1767	Desulfuromonas	Desulfuromonas sp. DDH964	>AMV72380.1 hypothetical protein DBW_2036 [Desulfuromonas sp. DDH964]	MTAVASTVQKGIISVRQLLAAPNLAIPQYQRPYKWTSRHVGQLFSDITAFRNKTSYRLGTVVFHLDDRQKNIVDGQQRTITLMLAVHALIRLRRDRLERNDLKEQLDELKRKMVIPRFESDISKVNIHANYLEIARIIDRADFDEEQINFLLNRCEVVTFTLTDISEAFQFFDSQNARGKDLEPHDLLKAFHLREFSAQEDHLKRGTVAKWENSETAELSTLFAQYLYRIRNWAKGESARYFGKEDTDLFKGVNIETISNYPYIEHFRLAHHFVDHYNGGYERKIDGHKMAFPFYLDQIIINGRRFFEMTDHYLGEVGWAVDFDTLKKRIGRASLNGFAKKVFEAITSYEGRNRTGDRYVRVMFDCLLIYYIDKFGFAEISRAIEKIFIWAYSLRLQMQ…
80	VC1766	Pseudomonas	Pseudomonas putida	>QJQ12830.1 DUF262 domain-containing protein [Pseudomonas putida]	MSIDSRLFTLEQLVHQDDAAWCFNVPIYQRLYVWGDDQIKTLLTDMANAFDRGEDQFFLGGALLVEKTSEQDRLKGLRRFDLIDGQQRFTTLWMLSTVAIWNQVMGDFSRVVLKDSVIPRLHFSIREQVNTFLASMMPGKSGASPEIPNTQCMREAQQLMASFKQTYKRADGKLVDDEYLKELACFVYRKVSLVLTQVPEGMDLNKLFEVINNRGIQLQHHEILKARLLRDIPAESRSRYAALWNACADMSGFVERNLCQETQLEAHRLGDLYSKGQLLHAVAVHGLLSRRAEAAQVESAERLTLENIVNGADPKFDIGSATIAMDEGEAPWARSIIGFPLFLLHVLRIWLKEQGQPDLPRVLDRHLLTLFEAHLLQPAEPAQRTARAQGFIDLLWRMR…
80	VC1767	Pseudomonas	Pseudomonas putida	>QJQ12831.1 DUF262 domain-containing protein [Pseudomonas putida]	MALDSYQRGFVWGPDKLTQLVNDLATYAAQADTTLPYYMGGVLLHRDASQSKRFIIDGQQRITALSLLYHRSTGKLPVGQALSYSGQSARHIAEGLQALRQMEAIAPQIIERLRLTVIEVDSTDLAFTFFDTQNNRGVRLEATDLLKAYHLRAIDYAQGKTELKAALQRDCAERWERLQRHPAVLSPGQDFAPNLFNRFLWRARRWRGSHTPAGKHEPLLAEFQRDTWPHAADTRSGIDSVPLYATWHNRLASCMTLAGDGDYVLQGSQLRVGQNPASLPMALRQPIHEGVGFFLYADKYAALLQRLMNDPAPCPQVSIFRTIYKQLLRSNQEYLREIFMLCSLMYVDQFDVEQLTAFALRLEFLLGAIRLEKKQVKQETAANFFRLAELNLLDVIAQS…
81	VC1767	Aeromonas	Aeromonas veronii	>ANB51385.1 hypothetical protein WM43_01180 [Aeromonas veronii]	MMESINNQVQSVRQLLAIPQLAIPSYQRPYRWGAKNISDLFSDLVTHQDKSAYRLGSVVFHQHTDSEQGEMLDIVDGQQRTLTLMLTVKALIEVLDNETRSGKEKSIRFQRQDLRELLQALRGPIDAFMQRQHFPSRDSEFNLRRNYLELRRLVARPEFDEQQIDFLLNRCQVVCFVLQDISEAFQFFDSQNARGRDLAPHDLLKAFHLREFADHEANLKAEAVAHWEYLPSDELANLFALYLYRVRQWAEGKSARYFGKGEVDLFKGVNLDRVGHFPYVESLRIAHHFVDEYNSQYQRKIDGQRMTFPFHLDQMIINGRRFFEMAEYYQTRVAAIVAEESDSGKTQSATLLGETLTPMASKVLSTLGSYERRHRTGDRYVRAMFDCVLIFYIDKFGSQ…
81	VC1766	Aeromonas	Aeromonas veronii	>ANB51386.1 hypothetical protein WM43_01185 [Aeromonas veronii]	MSDAGVCPFSIRALLEDSARYLVPMYQRNYAWGEGEITQLLQDVLDYQQKSVGAKEQQTYYIGTLVVFARDDGSFEVIDGQQRFTTLSLLANWLKHHAKDSVDMSWYQTINLAFESRPISSHTFERLWQGVAPHDLRGSAFNEGLVNGFELIGKAMADLGLVGAKLTAFCDYLFTHVQVSRIEVPKDTDLNHFFEAMNNRGEQLEKHEVIKARLMETLNQIPEEEHRRQSIHILTRVWDACANMERYIQYGFTPQERHRLFGESDWGQFVPRDFAHLLDLLGSPNTADAADKNGATAASQGRTLLAILQDDKLDGEQTVEEESAGSERFNSVINFSNFLLHVLRLVSRDPGDTEGVPLDDKQLVDQFEIRVIRQPDPVAAVKRFIYGLLKSKYLFDQFI…
82	VC1766	Moraxella	Moraxella ovis	>ANB91548.1 hypothetical protein MOVS_05625 [Moraxella ovis]	MTNQINNDSNAPKSSPVKNFFDGDNRYIIPIYQRNYAWDIEEVVQLINDIKNHDGNNYYLGALTVKKRADNAFEVIDGQQRLTTLFLILSVLGENFNLNLAFEHRQNSSDELNIIKQQGELTGDSQIAKVYNYLIKNKDSLFIIKDGNADDYWQAIWGNVQIMQVELPNNADLNQYFERMNNRGEQLEQHEVIKAKLMSKLDVDDRAIFSAVWNACSDMSRYAVSSFSANERHELFQDKGEYFWLYENFDNLKENFQKTKNSDDENKISKHNEESKKLSDILDEQFSLPKNLKSNKDNQYERFTSIIDFPNFLVQVLYLFLKDKNCINADIHRLDAGNLNKQFDEAGLYGNEDGIKKFAVHLLNIRLLFDRYVIKHDGLDNKDDWYIYQFKKSDKNNSN…
82	VC1767	Moraxella	Moraxella ovis	>ANB91549.1 hypothetical protein MOVS_05630 [Moraxella ovis]	MYSLYRYSDDFKNFILGKCTFATVILTDIDEAFQYFDSQKSRGKSLEAYDLLKAYHLRHMQGESSQKINKTNTPKINTTVAEWERAVTHPISLKLIMNDILYRHRRWKKFQHAEKLIKDNSNTFQGLNKDEQKNYPNRALGQARYNDMAMTFIDGDGFFEYIFYYRCLYDELFGDNGKVNNDKICLAIQDKNDERKEAKPLFKTLQANTGPVGDFYLFTLFRIMVMVYYDKFGDYRLEQAVKKIAQWVYCLRLSQTRISFATIENYAMKDFGYKDIEQTELNSLYHTICLTQRADEILNFKIAKVKHDFKSADGYLMPFLKEFISN
83	VC1767	Streptococcus	Streptococcus pantholopis	>AND79231.1 hypothetical protein A0O21_03890 [Streptococcus pantholopis]	MSLIQEELEIINIKKLMELNLKIPEYQRPYRWSSRSVDTLFTDTYEAFKSKIDEYRLGSVILHKEESETKKYNPRYNLVDGQQRTTTLSILLFALGEDSQALLNEGYSISSRDSIQNNFALLQKRIKELSEDERDKYKRFLKENCKVVKIVTDSEQEAFQFFDSQNSRGKALKPHDLLKSYHLREMTRESEQEKIALISQWEDTNQNDLENLFRTYLYPVIRWIRNRDGLNYSSDKIQLFKGIEPSNIFNYAIYHKASNIFIEQMNSNELLNFDEVNQFQLTQPIIAGRRFFVWTLHYADLLDQVKDKIGSYHHHNEGELPSRRTGDIYIKQLYEASLLFFADRFGFEAIDDGVMHQLYTWCYSLRVEMKAVYPQTINKYAQGKHERINTGKFVFSLLS…
83	VC1766	Streptococcus	Streptococcus pantholopis	>AND79232.1 hypothetical protein A0O21_03895 [Streptococcus pantholopis]	MENRPEKIPVSKIFSNVRYEVPIYQRNYAWDTVQIEQLIEDIDNSQEDYFLGNLIVNQRDFDHFEVIDGQQRLTTLYLLERYLGISFSEKALQFEAREKANGTLKALSNLDQLEEKFHSDEIKLGFKIIEDYFEKTGLKNRKEEFIQRLDRVNLIRIQVPDKIDLNHYFEIMNTRGEQLEIHEIAKANFLSKLISEKDKLIANDIWEYCSNMDSYIQMNYPQEKRDKIFNSSWSALSDHTVNFDSLKSYYHDTKEFDGRLSLSEIILKGKVGKASQDNQYKDTENERFESIISFPDFLLQVNAALNSANSEDDSSLDDKNFLKTLENNWENEASAKKFLFTLLKARVIFDKYVLKREYLRDYKETGKWSLQSLEKYSDRGGDKPRYVRTFSGGEDKRNQ…
84	VC1766	Listeria	Listeria monocytogenes	>ANE39589.1 hypothetical protein AAV53_10355 [Listeria monocytogenes]	MAYFNIRDIFQNTYSIPIYQRAYAWTEKEINTLIDDVYDYYQRENNQNYYIGSLVIHSDTDDVTSVIDGQQRLTTLSLLICYLKNESQYSDLASNLDVSLNFESRKRSTDIFRTLKNKDSFEKILDLDNELVDGYRVIRKKFLEKDSSTHSDKFDEGYFKYLLENVILIKNELPKDTDLNHYFEIMNNRGEQLEKHEIVKAYLLGLLPDEDSRGRSVISEVWNACQRLDKYVQIGFKPEVREQLFSSNWNQFIPTNFIQIISAFPNSDSSSVYKAISLNEMLQMTPNPEKADETDDTGRYHSIINFPNFILQVLKLLKDKDTFDWNYESRGISLDDKRLVDQFEEQITSVQDVYEFMYLLLKTRFVFDNYVIKTDSINDNSSDDSNWSLHKPYMLIGKN…
84	VC1767	Listeria	Listeria monocytogenes	>ANE39590.1 hypothetical protein AAV53_10360 [Listeria monocytogenes]	MIKWLYIHLLKGDTAMDNKVNTYVTSLKELLNRNNTKLPLTIPDYQRPYTWKAKNVIQLLDDVVRFSKLPEYRIGTIILHKNGTTLDIVDGQQRIITSLLITRYLNDKQRKELTSIDIPEHQRTIENVVNNNKVIGEYFERNPHSKEIIEDYFLSNCTVQVLELANLDEAFQLFDSSNNRGKALYPTDLLKAFHLRELKGTEERKLEMVELWENIQPSHIHTLFSEYLFRIKQWSKNKNVSDLGFSNNDIDLFKGVSEGDDNSELNWAKPILMAKNYVDTFNRQNQTMIEFHALPEMNYAFQIDQPMINGEYFFKFVDFYNNILEKQGFYSDEASPGTNSILSLFAETKDKKYFRFVQSLYKTSMLYAIDKFSDSQYSMIENICFHYAYYPRFYFEQVQ…
85	VC1766	Vibrio	Vibrio vulnificus	>ANH63745.1 hypothetical protein FORC16_1862 [Vibrio vulnificus]	MGDHLSVQTELLTLEKIYTDNYQFSIPSYQRPYVWSDDDVLLLFRDIKEACRLKEPNYFIGTILSSRIEQDGERIYELIDGQQRTTTLMLMTIAFKYAGIKSDLAGLAVYTSNDGEDKPRLQFSIREQVQQLLGGLAGLKNYQVPSKETIADNAYLKQMGVALDVLTKEVEKLKSDDGVSAEAMGDYLYRQVQWVNNIVPTQMDLNRLFATMNTAGIQLEQADILKAKLFKHIHTDKAQYDAMWVACEHLENYFERNVRKVFPNADWYHIEPEHLASFDAERFAAKDETIEALPGLSIAELASQVNASSIPDNTKQEKFETYDLDVETVYCRPIIKFPLLLIHAYRVYLALNDHNDIAPRLHSDRLLEIFEPLINGDEQSAKQFIETLWEVRYQFDRWV…
85	VC1767	Vibrio	Vibrio vulnificus	>ANH63746.1 hypothetical protein FORC16_1863 [Vibrio vulnificus]	MAVVVASCTLDKLFSGEPILASDGKVEKDVHGMLAIPEYQRPYRWNEEQITRLLNDFKLRQQELAGKPEAEHCPFYLGSVILHQQGSKLNIIDGQQRLTTMALISHLANKHSDLELVYESPESQQQIKHNLGWLYKHDASLADIDFAQINITLVVTDSEDEAYRFFETQNTGGVRLAGPDIIKAHHLRAVDEKDKSAVNAFATRWEALGDLNPVVDILLRGRYWQYLNFRDYPLHNQTQQVRNSIVTELAEQTGKGDDIAFGRIARTYMSNGGESLAQPQVGYELRQPLNSGANTIHYLQYFEQLRQTYLLNQATLGELAGFYEFYQKLVCKLDGCGYLKQLYDACLLLYISQHGQQSLEVVAKKLFRVVYSRRVENQKAVKEKSVPAFVKETPVLDWI…
86	VC1767	Pseudomonas	Pseudomonas sp. GR 6-02	>ANI58281.1 hypothetical protein PGR6_07080 [Pseudomonas sp. GR 6-02]	MTNLSTEAIHLPQPTELSSKIVSVYELLMDSALDIPQYQRPYKWTGKNINQLFSDIAIHKDKSAYRLGTIVFHQEGGARNIVDGQQRTVSLLLAARALIQRNKEKKLERIDLQERLLKLEQAMVNPSFSSEISQKNIHNNYLEVARIVSRADFTEVHIDFFLNKCQVVAVALNDVSEAFQFFDSQNARGRDLEPHDLLKAYHLREFGPHDEPLKAATVARWENSDSKELATLFSQYLYRIRNWSKGVSARYFSKDDSDLFKGVNIDTVASYPYVEQLRIAHHFVDNYNGQYERKIDSRELGFPFHLDQLIINGRRFFELISHYQSKVARISAKSWNGHELVGAEGLDGYAKTIMDTLNTYPARTRTGDCYVRAMFDCLLIYYIDKFGHADISRAIEKVF…
86	VC1766	Pseudomonas	Pseudomonas sp. GR 6-02	>ANI58282.1 hypothetical protein PGR6_07090 [Pseudomonas sp. GR 6-02]	MSNEICQLSIKALLSGSVEYVIPMYQRNYAWEEGEITQLIQDVIDYLPMTSDKARNYYIGTLVVYERPDSKNPVFETIDGQQRLTTLSLLTSYLKNTRLVDLAWYSTLSIHFDSREHSRATFAAIFEGKFNDDPAEVLLERQINTGILNGYRLIQKVLPQKLKEKGISPQQFADYLFDFVQIMRVKVPADTDLNHYFEIMNNRGEQLEKHEVLKARMMEKLQGCERSQNCLHAVWEACANMERYVQMGFTPGQRGSIFGEKNWGRFELADFDSLRAALHSTQEVAAQQDTRLTLDQIIAKAPVAAKQDEPSEDSPERFNTIINFPNFLLHVLRVDIQADIPLDDKRLLDTFEEYVLKQPDPVAAVKRFTFSLLRCKYLFDQYVIKREFIKGADGWSLKR…
87	VC1766	Klebsiella	Klebsiella pneumoniae	>ANK50160.1 hypothetical protein WM92_27795 (plasmid) [Klebsiella pneumoniae]	MSKKELKPELLTVGKLFTDNYLIPIYQRNYAWRAEQIEQLISDIQDSVVGGQDNYFLGNLVVIKRGREDEFEVIDGQQRLTTLYLLLTFLEQDGEGEKPSVGHAGHLQYESRARATEALLRVAQEAAKEHVRPQGSTSNADAGIHEGYSIINQFFKQNENLNRSREKFSDFLLTKVTVVRASLPPNTDLNRYFEIMNTRGQQLKQVDIVKARLMSKLPNQYERECFAWVWDSCADMDSYVQMSLTRGDTSLRNKVFGDEWSWLEVTSFSSLMESRPQSGINSSRQSSEGVSLSLDEALSKYAKELESNSTEDEGNERFRSTIEFPAFLLHVLRIMKGDEVEDEGLLDDKRLIKSFDDAVNNVPDAKADWVRSFAFMLLKCRNLFDGFILKRQFTANIGD…
87	VC1767	Klebsiella	Klebsiella pneumoniae	>ANK50161.1 hypothetical protein WM92_27800 (plasmid) [Klebsiella pneumoniae]	MAINGENGVSAVTVDELLKQGLRIPNYQRPYSWDVSTALQLVDDISEALRDTERKDIPYVLGAIILHDDGEYLNVVDGQQRLLTLRMILAALDPINHQISMSGNSETPVSLVWIELQRRLSQLEDKKEFLDFICHKCQLVRIVTDDIDEAFRVFDSQNYRGKPLAPHDLLKAHHLREMHDESAAMKVAVVEAWEAVNDEDLDRLFSTFLYRISKWSRGESSLEFTIRDIGMFKGISSRSHRSFSPNLRYHLAAQAAMPLLSAWSVSSTHDARNAGRSRFQLDAPIIAGRSFFEMVTFMLDELKILEQEVIDRGFKNFGPSQSRYRYVYELFIAALLCYTNKFGDEDVDEVRNRLFAWAYALRVELLRVQFVSADNRARGKNDANKSPFVLLRNAMTGSV…
88	VC1767	Gluconobacter	Gluconobacter oxydans	>ANQ42289.1 hypothetical protein BAR24_12970 [Gluconobacter oxydans]	MSVLHGDLVAYAHVPTPDVPYYMGTLLLHECAEKRKRFIIDGQQRMTALCLLYQHAVGCFPAGQDLRYSRASAGAISAALRLLKTTPSSIKPSIFGKIHFTVIIVSDVDMAFSFFDTQNSRGLRLETTDLLKAFHLRAIAQCSGSRPQESQKSLIHGLQDHCAKRWEIMQKETEKRPDGQKDGVDFAPRLFELFLWRARRWQANKRPLPDQTRLLDEFQRQTWPAEQGPDTVALYQSRTNIRARSLALSEQGGMILHGNQITLGMDVEQLPFSLRQPIQQGVGFFLYADKYAKLYQNIFVDQSDRYTYFRRVLDELILKNQKYIIEIFQLASLMYVDQFGEESLGEFALRLEFLFGEIRLSHDRIAKETAQKFFSDLQGDELNLLDVITQASHSRQVNI…
88	VC1766	Gluconobacter	Gluconobacter oxydans	>ANQ42290.1 hypothetical protein BAR24_12975 [Gluconobacter oxydans]	MQNVKSEWCTLKNIVDHDSTEAWFFNVPLYQRLYVWGDEQISTLLNDIANACERQDAQFFLGGILVVETTTEEERRAKRRTFDLIDGQQRFTTLFLLSQSPGWRKELSTFGRVERNGGFTSRLNFSVRPDVNRYFEAILQAPQNALATVPDTQCMQNVRQVMTGFREKRALDEAGIGKISRYIYENVRFVRTEVPRRMDLNKLFEVINARGVQLQHHEILKARLLHAIPAEERQRYAALWDACADMKGFVDQTLRQGRDKLSGSALATLYTQQKLACAPSVRDLLARQEALQETDDSLSGYRSLAQIADADHEKTMQKEQVEGDDRWADSIIGFPLFLLHVLRIWLYENSRKDLDRILDRDLTKIFEEFFFSSETPQQQEQDVKGFVDLVWTIRVLWDA…
89	VC1767	Vibrio	Vibrio cholerae 2740-80	>ANR87225.1 hypothetical protein BBB50_05840 [Vibrio cholerae 2740-80]	MAVVVASCTLDKLFSNESILASDGKVQKNVHGMLAIPEYQRPYRWNEEQITRLLKDFKLHQQELNDKLETEHCPFYLGSVILHQQGDKLNIIDGQQRLTTMALMSYLANKHVDLKLVYESPESQQQIKHNLGWLYRNEASLADIDFAQINITLVVTDSEDEAYRFFETQNTGGVRLAGPDIIKAHHLRAVDEKDKSAVNTFATRWEALGDLNPVVDILLRGRYWQYLNFRDYPLHNQTQQVRNSIVTELAEHTGKGDDIAFGRIARTYMPNGGESLAQPQVGYELRQPLNSGANTIHYLQYFEQLRQTYLLKNSTQGELAGFYEFYQKLVCKLDGCGYLKQLYDACLLLYISQHGQQSLEVAAKKLFRVVYSRRVENQKAVKEKSVPAFVKETPVLDWI…
89	VC1766	Vibrio	Vibrio cholerae 2740-80	>ANR87226.1 hypothetical protein BBB50_05845 [Vibrio cholerae 2740-80]	MGDHLSVQTELLTLEKIYTDNYQFSIPSYQRPYVWSDDDVLLLFRDIKEACRLKEPNYFIGTILSSRIEQDGERIYELIDGQQRTTTLMLMTIAFKYAGIKSDLAGLAVYTSSDGEDKPRLQFSIREQVQQLLGGLAGLKNYQVPSKETIADNAYLKQMGVALDVLTKEVEKLKSDDGVSAEAMGDYLYRQVQWVNNIVPTQMDLNRLFATMNTAGIQLEQADILKAKLFKHIHTDKAQYDAMWVACEHLENYFERNVRKVFPNADWYHIEPEHLASFDAERFAAKDETSEALSGLSIAELASQVKASSIPDNTEQEKFETYDLDVETVYCRPIIKFPLLLIHAYRVYLALNDHNDIEPRLHSDRLLEIFDPLINGDEQSVKLFIETLWQVRYQFDRWV…
90	VC1766	Picosynechococcus	Picosynechococcus sp. PCC 7117	>ANV89048.1 hypothetical protein AWQ22_15760 (plasmid) [Picosynechococcus sp. PCC 7117]	MVVFDRGSDNFEVIDGQQRLTTLSLLAAYLKEKTSTQETNWQEVEIDWFKRLNLRFDSRPNSQATIEAIFRNRVQSLDLESPKKSNIEVLHGYKQIQKILPQKLTEYKVAPQDFSMFLFEKVQIMQVKVPKDTDLNHYFEIMNNRGEQLEKHEVLKSRMMEHLKDDKLSQNCLDLVWEACANMEGYVQMGFSKSERNAIFGAENWDRLTISSFQELQEKIDKPTNKSSTQNIEETLDEILGKARKNINLKDEEISERFNSVVSFPNFLIHVLRVQTESDISLDDKKLLLVFEEYIFKSENTVEKIKNFVFHLLRCKFLYDQYIVKREFINGKDSWSLKRMAKDQKDKPYYKNTFEEENIDLGDINKCLLMLLSAFHVSNPSQNYGGTKRVMTVLLR
90	VC1767	Picosynechococcus	Picosynechococcus sp. PCC 7117	>ANV89049.1 hypothetical protein AWQ22_15765 (plasmid) [Picosynechococcus sp. PCC 7117]	MQRSPDRQILTLRELLSDDSLSIPLYQRPYKWTAKNVNQLFIDIVAHRDKSSYRLGTIVFHQEGEKKNIVDGQQRIITLLLAIRALSELRQDNLEREDLKEYLNHLKRDMIVPSFKSIVSKTNIQNNYLEICRIIGRSDFTEENIDFFLNKCEVVTFILSDISEAFQFFDSQNARGRDLEPHDLLKAYHLREFHPEDEVLKISTVEKWENSKTKDLAILFSQYLYRIRNWSKGSSSRYFGKEETVLFKGVNIDITASYPYVKQLQITHHFVDCYNQSYERKIDGHNLRFPFHLDQIIINGRRFFEMVAHYQELINEYFKVIEFYQENQGEKNKKFVLNLKLISINELDGDARAILKTIDEYEGHKRTGDQYVRMIFDCLLIYYIDKFGHAQISRAIEKI…
91	VC1766	Klebsiella	Klebsiella pneumoniae	>QWW15175.1 DUF262 domain-containing protein (plasmid) [Klebsiella pneumoniae]	MSKKELKPELLTVGKLFTDNYLIPIYQRNYAWRAEQIEQLISDIQDSVVGGQDNYFLGNLVVIKRGREDEFEVIDGQQRLTTLYLLLTFLEQDGEGEKPSVGHAGHLQYESRARATEALLRVAQEAAKEHVRPQGSTSNADAGIHEGYSIINQFFKQNENLNRSREKFSDFLLTKVTVVRASLPPNTDLNRYFEIMNTRGQQLKQVDIVKARLMSKLPNQYERECFAWVWDSCADMDSYVQMSLTRGDTSLRNKVFGDEWSWLEVTSFSSLMESRPQSGINSSRQSSEGVSLSLDEALSKYAKELESNSTEDEGNERFRSTIEFPAFLLHVLRIMKGDEVEDEGLLDDKRLIKSFDDAVNNVPDAKADWVRSFAFMLLKCRNLFDGFILKRQFTANIGD…
91	VC1767	Klebsiella	Klebsiella pneumoniae	>QWW15176.1 DUF262 domain-containing protein (plasmid) [Klebsiella pneumoniae]	MAINGENGVSAVTVDELLKQGLRIPNYQRPYSWDVSTALQLVDDISEALRDTERKDIPYVLGAIILHDDGEYLNVVDGQQRLLTLRMILAALDPINHQISMSGNSDTPVSLVWIELQRRLSQLEDKKEFLDFICHKCQLVRIVTDDIDEAFRVFDSQNYRGKPLAPHDLLKAHHLREMHDESAAMKVAVVEAWEAVNDEDLDRLFSTFLYRISKWSRGESSLEFTIRDIGMFKGISSRSHRSFSPNLRYHLAAQAAMPLLSAWSVSSTHDARNAGRSRFQLDAPIIAGRSFFEMVTFMLDELKILEQEVIDRGFKNFGPSQSRYRYVYELFIAALLCYTNKFGDEDVDEVRNRLFAWAYALRVELLRVQFVSADNRARGKNDANKSPFVLLRNAMTGSV…
92	VC1767	Vibrio	Vibrio parahaemolyticus	>ANZ13291.1 hypothetical protein VpaChn25_PB35 (plasmid) [Vibrio parahaemolyticus]	MAIVFNQPQTIAQLLEQKLTIPEYQRPYKWQPKHVNQLIDDIFNHRTKLCYRLGTVVLHQDKDSESGGEGGLNIVDGQQRLLTLTLLCTILDGKEKTISSTLLEHQFESSVSIESLKNNAQIISERVANLPATEKQELLNFVLNKCELIQVTLDDLSEAFQFFDSQNARGKALAPHDLLKAYHLREMMDSTEQNERLHHVSLWEQGVNPDDESANLHTIMGEFLFRMRRWIDGDYGIQFSRHNIDVFKGINLDSTQYAYVDAMLALDYAIETFNADPARKWDKQTKGYPFRVDQVMINGKRFFEYIQHYMAIHSKLFVGKDARLASFVKEHTKYSGSNRKGDSYVRNLFLCAVMYYYDKFGDVELDKAAQICYRWAYFLRLDLQRIGMESVDNHAKARS…
92	VC1766	Vibrio	Vibrio parahaemolyticus	>ANZ13292.1 hypothetical protein VpaChn25_PB36 (plasmid) [Vibrio parahaemolyticus]	MSDSNQVEQLSVKDLFDSKTQYVIPIYQRNYAWGATEIEQLIQDISDAAGLITQSDETATAKQAKYYLGSLVVYQRTNHTHQTDVVYETIDGQQRHTTLSILLAYLKHRKVLGADKLEGLNINLTFDSRPKSSRALNDIYTGNNNGESEEPNIHAAFNIIQRYFKTKGLDADDKTKRFFDYLLESVTILRVVVPPQTDLNHYFEIMNNRGEQLEKHEVLKAKFMATLGDEERSCFSTIWDACSNMKRYTQMGFQSDLRKEVFGDDWQTMPHSFEAIQDKHTSKLQKQDAMTLREIIANKTSSSNSDDEDREKEERFGTVIDFSNFLLHVLKLMKTEENVSLDDKKLIDSFISKDDGLRVGAKDFVYQLLKYRILFDSYIIKPDQHDEKRKWSLLRLNAY…
93	VC1767	Citrobacter	Citrobacter freundii	>ANZ86862.1 hypothetical protein CfB38_1941 [Citrobacter freundii]	MESINNQVQSVRQLLAIPQLAIPSYQRPYRWGSKNISDLFTDLATHQDKSAYRLGSVVFHQHTDSEQGEMLDIVDGQQRTLTLMLTVKALIEVLDNENRSGKEKSIRFQRQDLREQLQVLRGPIDAFMQRQRFPSRDSEFNLRRNYLELRRLVARPEFDEQQIDFLLNRCQVVCFVLQDISEAFQFFDSQNARGRDLAPHDLLKAFHLREFAGHEANLKAEAVAHWERLPSDELANLFALYLYRVRQWAEGKSARYFGKGEVDLFKGVNLDRVGHYPYVESLRIAHHFVDEYNRQYQRKIDGQYMTFPFHLDQMIINGRRFFEMAEYYQTRVAAIVAEESDSGKAQSATLLGETLTPMASKVLSTLGSYERRHRTGDRYVRAMFDCALIFYIDKFGSQG…
93	VC1766	Citrobacter	Citrobacter freundii	>ANZ86863.1 hypothetical protein CfB38_1942 [Citrobacter freundii]	MNDAGVRPFSIRALLEDRARYLVPMYQRNYAWGEGEITQLLQDVLDYQQKLVSGKGPQTYYIGTLVVFARDDGSFEVIDGQQRFTTLSLLANWLKHHAIDSVDMSWYQTINLAFESRPISSHTFERLWQGVAPYDLRGSTFNEGLVNGFELIGKAMADLGLVGAKLTTFCDYLFKHVQISRIEVPKDTDLNHFFEAMNNRGEQLEKHEVIKARLMETLNQIPEEEHRRQSIHILTRVWDACANMERYIQYGFTPQERHRLFGESDWGQFVPRDFAHLLDLLGSPNTADAADKSRAAAGSQGRTLLAILQDDKLDGEQTVEEESAGSERFNSVINFSNFLLHVLRLVSRDPGDTEGVPLDDKQLVDQFELRVIRQPDPVAAVQRFIYGLLKSKYLFDQFI…
94	VC1766	Klebsiella	Klebsiella pneumoniae	>AOA94094.1 hypothetical protein A8C02_01310 (plasmid) [Klebsiella pneumoniae]	MSKKELKPELLTVGKLFTDNYLIPIYQRNYAWRAEQIEQLISDIQDSVVGGQDNYFLGNLVVIKRGREDEFEVIDGQQRLTTLYLLLTFLEQDGEGEKPSVGHAGHLQYESRARATEALLRVAQEAAKEHVRPQGSTSNADAGIHEGYSIINQFFKQNENLNRSREKFSDFLLTKVTVVRASLPPNTDLNRYFEIMNTRGQQLKQVDIVKARLMSKLPNQYERECFAWVWDSCADMDSYVQMSLTRGDTSLRNKVFGDEWSWLEVTSFSSLMESRPQSGINSSRQSSEGVSLSLDEALSKYAKELESNSTEDEGNERFRSTIEFPAFLLHVLRIMKGDEVEDEGLLDDKRLIKSFDDAVNNVPDAKADWVRSFAFMLLKCRNLFDGFILKRQFTANIGD…
94	VC1767	Klebsiella	Klebsiella pneumoniae	>AOA94095.1 hypothetical protein A8C02_01315 (plasmid) [Klebsiella pneumoniae]	MAINGENGVSAVTVDELLKQGLRIPNYQRPYSWDVSTALQLVDDISEALRDTERKDIPYVLGAIILHDDGEYLNVVDGQQRLLTLRMILAALDPINHQISMSGNSDTPVSLVWIELQRRLSQLEDKKEFLDFICHKCQLVRIVTDDIDEAFRVFDSQNYRGKPLAPHDLLKAHHLREMHDESAAMKVAVVEAWEAVNDEDLDRLFSTFLYRISKWSRGESSLEFTIRDIGMFKGISSRSHRSFSPNLRYHLAAQAAMPLLSAWSVSSTHDARNAGRSRFQLDAPIIAGRSFFEMVTFMLDELKILEQEVIDRGFKNFGPSQSRYRYVYELFIAALLCYTNKFGDEDVDEVRNRLFAWAYALRVELLRVQFVSADNRARGKNDANKSPFVLLRNAMTGSV…
95	VC1766	Klebsiella	Klebsiella pneumoniae	>AOF02811.1 hypothetical protein A8C11_02300 (plasmid) [Klebsiella pneumoniae]	MNDAGVRPFSIRALLEDRARYLVPMYQRNYAWGEGEITQLLQDVLDYQQKLVSGKGPQTYYIGTLVVFARDDGSFEVIDGQQRFTTLSLLANWLKHHAIDSVDMSWYQTINLAFESRPISSHTFERLWQGVAPYDLRGSTFNEGLVNGFELIDKAMADLGLVGAKLTAFCDYLFKHVQISRIEVPKDTDLNHFFEAMNNRGEQLEKHEVIKARLMETLNQIPEEEHRRQSIHILTRVWDACANMERYIQYGFTPQERHRLFGESDWGQFVPRDFAHLLDLLGSPNTADAADKSRAAAGSQGRTLLAILQDDKLDGEQTVEEESAGSERFNSVINFSNFLLHVLRLLSRDPGDTEGVPLDDKQLVDQFELRVIRQPDPVAAVQRFIYGLLKSKYLFDQFI…
95	VC1767	Klebsiella	Klebsiella pneumoniae	>AOF02812.1 hypothetical protein A8C11_02305 (plasmid) [Klebsiella pneumoniae]	MMESINNQVQSVRQLLAIPQLAIPSYQRPYRWGSKNISDLFTDLATHQDKSAYRLGSVVFHQHTDSEQGEMLDIVDGQQRTLTLMLTVKALIEVLDNENRSGKEKSIRFQRQDLREQLQVLRGPIDAFMQRQRFPSRDSEFNLRRNYLELRRLVARPEFDEQQIDFLLNRCQVVCFVLQDISEAFQFFDSQNARGRDLAPHDLLKAFHLREFAGHEANLKAEAVAHWERLPSDELANLFALYLYRVRQWAEGKSARYFGKGEVDLFKGVNLDRVGHYPYVESLRIAHHFVDEYNSQYQRKIDGQYMTFPFHLDQMIINGRRFFEMAEYYQTRVAAIVAEESDSGKAQSATLLGETLTPMASKVLSTLGSYERRHRTGDRYVRAMFDCALIFYIDKFGSQ…
96	VC1766	Enterobacter	Enterobacter kobei	>AOP87409.1 hypothetical protein BFV64_14020 [Enterobacter kobei]	MNDAGVRPFSIRALLEHRARYLVPMYQRNYAWGEGEITQLLQDVLDYHQKLVSGKGPQTYYIGTLVVFARDDGSFEVIDGQQRFTTLSLLANWLKHHAIDSVDMSWYQTINLAFESRPISSHTFERLWQGVAPYDLRGSTFNEGLVNGFELIGKAMADLGLVGAKLTAFCDYLFKHVQISRIEVPKDTDLNHFFEAMNNRGEQLEKHEVIKARLMETLNQIPEEEHRRQSIHILTRVWDACANMERYIQYGFTPQERHRLFGESDWGQFVPRDFAHLLDLLGSPNTADAADKSRAAAGSQGRTLLAILQDDKLDGEQTVEEESAGSERFNSVINFSNFLLHVLRLVSRDPGDTEGVPLDDKQLVDQFELRVIRQPDPVAAVQRFIYGLLKSKYLFDQFI…
96	VC1767	Enterobacter	Enterobacter kobei	>AOP87410.1 hypothetical protein BFV64_14025 [Enterobacter kobei]	MMESINNQVQSVRQLLAIPQLAIPSYQRPYRWGSKNISNLFTDLATHQDKSAYRLGSVVFHQHTDSEQGEMLDIVDGQQRTLTLMLTVKALIEVLDNENRSGKEKSIRFQRQDLREQLQVLRGPIDAFMQRQRFPSRDSEFNLRRNYLELRRLVARPEFDEQQIDFLLNRCQVVCFVLQDISEAFQFFDSQNARGRDLAPHDLLKAFHLREFAGHEANLKAEAVAHWERLPSDELANMFALYLYRVRQWAEGKSARYFGKGEVDLFKGVNLDRVGHYPYVESLRIAHHFVDEYNSQYQRKIDGQYMTFPFHLDQMIINGRRFFEMAEYYQTRVAAIVAEESDSGKAQSATLLGETLTPMASKVLSTLGSYERRHRTGDRYVRAMFDCALIFYIDKFGSQ…
97	VC1767	Agarivorans	Agarivorans sp. B2Z047	>UQN40638.1 DUF262 domain-containing protein [Agarivorans sp. B2Z047]	MAVVVASCTLEKLFSGVPILASDGKVKKDVHGMLAIPEYQRPYRWNEEQITRLLNDFKLHQKELVGKPEVEHCPFYLGSVILHQQGYKLNIIDGQQRLTTMALISYLANKHADLKLVYESPESQQQIKHNLGWLYKHEASLAVIDFAQINITLVVTDSEDEAYRFFETQNTGGVRLAGPDIIKAHHLRAVDEKDKSAVNTFATRWEALGDLNSVVDILLRGRYWQYLNFRDYPLHNQTQQVRTSIVTELAEHTGKGDDIAFGRIARTYMPNGGKSLAQPQVGYELRQPLNSGANTIHYLQYFEQLRQTYLLNNTAQGELAGFYEFYQHLVCKLDGCGYLKQLYDVCLLLYISQHGQQSLEIAAKKLFRVVYSRRVENQKAVKEKSVPAFVKETPVLDWI…
97	VC1766	Agarivorans	Agarivorans sp. B2Z047	>UQN40639.1 DUF262 domain-containing protein [Agarivorans sp. B2Z047]	MGDHLSVQTELLTLEKIYTDNYQFSIPSYQRPYVWSDDDVLLLFRDIKEACRLKEPNYFIGTILSSRIEQDGERIYELIDGQQRTTTLMLMTIAFKYAGIKSDLAGLAVYTSSDDEDKPRLQFSIREQVQQLLGGLAGLKDYQVPSKETIADNAYLKQMGVALDVLTKEVEKLKSDDVVSAEAMGDYLYRQVQWVNNIVPTQMDLNRLFATMNTAGIQLEQADILKAKLFKHIHTNKAQYDAMWVACEHLENYFERNVRKVFPNADWYHIEPEHLASFDAERFAAKDETSEALPGLSIAQLASQVKASSIPDSTEQEKFETYDLDVETVYCRPIIKFPLLLIHAYRVYLALNDHNDIEPRLHSDRLLEIFEPLINGDEQSVKQFIETLWQVRYQFDRWV…
98	VC1767	Klebsiella	Klebsiella pneumoniae	>AON04276.1 hypothetical protein AM278_28795 (plasmid) [Klebsiella pneumoniae]	MMESINNQVQSVRQLLAIPQLAIPSYQRPYRWGSKNISDLFTDLATHQDKSAYRLGSVVFHQHTDSEQGEMLDIVDGQQRTLTLMLTVKALIEVLDNENRSGKEKSIRFQRQDLREQLQVLRGPIDAFMQRQRFPSRDSEFNLRRNYLELRRLVARPEFDEQQIDFLLNRCQVVCFVLQDISEAFQFFDSQNARGRDLAPHDLLKAFHLREFAGHEANLKAEAVAHWERLPSDELANLFALYLYRVRQWAEGKSARYFGKGEVDLFKGVNLDRVGHYPYVESLRIAHHFVDEYNSQYQRKIDGQYMTFPFHLDQMIINGRRFFEMAEYYQTRVAAIVAEESDSGKAQSATLLGETLTPMASKVLSTLGSYERRHRTGDRYVRAMFDCALIFYIDKFGSQ…
98	VC1766	Klebsiella	Klebsiella pneumoniae	>AON04277.1 hypothetical protein AM278_28800 (plasmid) [Klebsiella pneumoniae]	MNDAGVRPFSIRALLEDRARYLVPMYQRNYAWGEGEITQLLQDVLDYQQKLVSGKGPQTYYIGTLVVFARDDGSFEVIDGQQRFTTLSLLANWLKHHAIDSVDMSWYQTINLAFESRPISSHTFERLWQGVAPYDLRGSTFNEGLVNGFELIDKAMADLGLVGAKLTAFCDYLFKHVQISRIEVPKDTDLNHFFEAMNNRGEQLEKHEVIKARLMETLNQIPEEEHRRQSIHILTRVWDACANMERYIQYGFTPQERHRLFGESDWGQFVPRDFAHLLDLLGSPNTADAADKSRAAAGSQGRTLLAILQDDKLDGEQTVEEESPGSERFNSVINFSNFLLHVLRLVSRDPGDTEGVPLDDKQLVDQFELRVIRQPDPVAAVQRFIYGLLKSKYLFDQFI…
99	VC1767	Klebsiella	Klebsiella pneumoniae	>AOM98665.1 hypothetical protein AM277_29105 (plasmid) [Klebsiella pneumoniae]	MMESINNQVQSVRQLLAIPQLAIPSYQRPYRWGSKNISDLFTDLATHQDKSAYRLGSVVFHQHTDSEQGEMLDIVDGQQRTLTLMLTVKALIEVLDNENRSGKEKSIRFQRQDLREQLQVLRGPIDAFMQRQRFPSRDSEFNLRRNYLELRRLVARPEFDEQQIDFLLNRCQVVCFVLQDISEAFQFFDSQNARGRDLAPHDLLKAFHLREFAGHEANLKAEAVAHWERLPSDELANLFALYLYRVRQWAEGKSARYFGKGEVDLFKGVNLDRVGHYPYVESLRIAHHFVDEYNSQYQRKIDGQYMTFPFHLDQMIINGRRFFEMAEYYQTRVAAIVAEESDSGKAQSATLLGETLTPMASKVLSTLGSYERRHRTGDRYVRAMFDCALIFYIDKFGSQ…
99	VC1766	Klebsiella	Klebsiella pneumoniae	>AOM98666.1 hypothetical protein AM277_29110 (plasmid) [Klebsiella pneumoniae]	MNDAGVRPFSIRALLEDRARYLVPMYQRNYAWGEGEITQLLQDVLDYQQKLVSGKGPQTYYIGTLVVFARDDGSFEVIDGQQRFTTLSLLANWLKHHAIDSVDMSWYQTINLAFESRPISSHTFERLWQGVAPYDLRGSTFNEGLVNGFELIDKAMADLGLVGAKLTAFCDYLFKHVQISRIEVPKDTDLNHFFEAMNNRGEQLEKHEVIKARLMETLNQIPEEEHRRQSIHILTRVWDACANMERYIQYGFTPQERHRLFGESDWGQFVPRDFAHLLDLLGSPNTADAADKSRAAAGSQGRTLLAILQDDKLDGEQTVEEESPGSERFNSVINFSNFLLHVLRLVSRDPGDTEGVPLDDKQLVDQFELRVIRQPDPVAAVQRFIYGLLKSKYLFDQFI…
100	VC1766	Exiguobacterium	Exiguobacterium sp. U13-1	>AOS99488.1 hypothetical protein ESP131_04075 [Exiguobacterium sp. U13-1]	MSDNLKVISVANVFANTNYLVPIYQRNYAWNELQILQLIEDIESAILDNDDQTYFLGNLIVNQTDNNVYEVIDGQQRLTTLYLLERYLKFSFSKDALRFEARDTSNRTLAHLSDHQSDTLPEELASAEILNGYHIVQNYFETNPINKKEFAKKLESVFLIRVQVPKNIDLNHYFEIMNTRGEQLELHEIAKAKLLEVLKTDQDKHAGAMIWDKCSNMNSYVQMNFDPNHRKTLFTDNWSSLQSKFENFDTIVNQIDNEKSTSQSKKSLLDILNSSKTPDTKNKELEDENERFESTISFPNFLLQVNAVLKNPNSNASLDDKHFLQTLEWSWNSPDNAKQFLFTLLKCRVLYDKYIVKREFAKDYKETGKWSLQRLEKYRDTKKNSDKPAYVRTLKLERQ…
100	VC1767	Exiguobacterium	Exiguobacterium sp. U13-1	>AOS99489.1 hypothetical protein ESP131_04080 [Exiguobacterium sp. U13-1]	MALIADELEIIPLSNLFSIPLRIPSYQRPYKWSARLTNLLFIDTYEAFQNDLDEYRLGSVILQKDKNDTYNIVDGQQRLTTLSILLYCLGDTNQPLLQEEYSDLSTNAILTNHSILSRKTNELSPNEQSRFKNYLLEKCTTVQIVTDKEQEAFQFFDSQNSRGKALAPHDLLKSYHLREMTTEDESQKVNVISRWEAVNQEDLSNLFKNYLYPLTQWYKGKHGLGYSTSKIDSFKGIDGTHIYNYALYHKASNLFIEQFNKNGHHELLASNSLNQFQLTQPLIAGKRFFDYILHYGQLLEQIQKLIKQSYSDNPSRIPRTGTGDTYIVQLYECSLLFFADRFGIESLNKSVLDYFYTWSYSLRLVMNAVYQETTNKYAIGKHERLNEGLDIFTIISEMN…
101	VC1767	Escherichia	Escherichia coli	>AOT32537.1 hypothetical protein FORC31_2075 [Escherichia coli]	MESINNQVQSVRQLLAIPQLAIPSYQRPYRWGSKNISDLFTDLATHQDKSAYRLGSVVFHQHTDSEQGEMLDIVDGQQRTLTLMLTVKALIEVLDNENRSGKEKSIRFQRQDLREQLQVLRGPIDAFMQRQRFPSRDSEFNLRRNYLELRRLVARPEFDEQQIDFLLNRCQVVCFVLQDISEAFQFFDSQNARGRDLAPHDLLKAFHLREFAGHEANLKAEAVAHWERQPSDELANLFALYLYRVRQWAEGKSARYFGKGEVDLFKGVNLDRVGHYPYVESLRIAHHFVDEYNSQYQRKIDGQYMTFPFHLDQMIINGRRFFEMAEYYQTRVAAIVAEESDSGKAQSATLLGETLTPMASKVLSTLGSYERRHRTGDRYVRAMFDCALIFYIDKFGSQG…
101	VC1766	Escherichia	Escherichia coli	>AOT32538.1 hypothetical protein FORC31_2076 [Escherichia coli]	MNDAGVRPFSIRALLEDRARYLVPMYQRNYAWGEGEITQLLQDVLDYQQKLVSGKGPQTYYIGTLVVFARDDGSFEVIDGQQRFTTLSLLANWLKHHAIDSVDMSWYQTINLAFESRPISSHTFERLWQGVAPDDLRGSTFNEGLVNGFELIGKAMADLGLVGAKLTAFCDYLFKHVQISRIEVPKDTDLNHFFEAMNNRGEQLEKHEVIKARLMETLNQIPEEEHRRQSIHILTRVWDACANMERYIQYGFTPQERHRLFGESDWGQFVPRDFAHLLELLGSPNTADAADKSRAAAGSQGRTLLAILQDDKLDGEQTVEEESAGSERFNSVINFSNFLLHVLRLVSRDPGDTEGVPLDDKQLVDQFELRVIRQPDPVAAVQRFIYGLLKSKYLFDQFI…
102	VC1766	Providencia	Providencia rettgeri	>APC12102.1 hypothetical protein RB151_024310 [Providencia rettgeri]	MSKKELKPELLTVGKLFTDNYLIPIYQRNYAWRAEQIEQLISDIQDSVVGGQDNYFLGNLVVIKRGREDEFEVIDGQQRLTTLYLLLTFLEQDGEGEKPSVGHAGHLQYESRARATEALLRVAQEAAKEHVRPQGSTSNADAGIHEGYSIINQFFKQNENLNRSREKFSDFLLTKVTVVRASLPPNTDLNRYFEIMNTRGQQLKQVDIVKARLMSKLPNQYERECFAWVWDSCADMDSYVQMSLTRGDTSLRNKVFGDEWSWLEVTSFASLMESRPQSGINSSRQSSEGVSLSLDEALSKYAKELESNSTEDEGNERFRSTIEFPAFLLHVLRIMKGDEVEDEGLLDDKRLIKSFDDAVNNVPDAKADWVRSFAFMLLKCRNLFDGFILKRQFTANIGD…
102	VC1767	Providencia	Providencia rettgeri	>APC12103.1 hypothetical protein RB151_024320 [Providencia rettgeri]	MAINGENGVSAVTVDELLKQGLRIPNYQRPYSWDVSTALQLVDDISEALRDTERKDIPYVLGAIILHDDGEYLNVVDGQQRLLTLRMILAALDPINHQISMSGNSETPVSLVWIELQRRLSQLEDKKEFLDFICHKCQLVRIVTDDIDEAFRVFDSQNYRGKPLAPHDLLKAHHLREMHDESAAMKVAVVEAWEAVNDEDLDRLFSTFLYRISKWSRGESSLEFTIRDIGMFKGISSRSHRSFSPNLRYHLAAQAAMPLLSAWSVSSTHDARNAGRSRFQLDAPIIAGRSFFEMVTFMLDELKILEQEVIDRGFKNFGPSQSRYRYVYELFIAALLCYTNKFGDEDVDEVRNRLFAWAYALRVELLRVQFVSADNRARGKNDANKSPFVLLRNAMTGSV…
103	VC1766	Escherichia	Escherichia coli	>APE53707.1 hypothetical protein BSG22_10285 [Escherichia coli]	MNDAGVRPFSIRALLEDRARYLVPMYQRNYAWGEGEITQLLQDVLDYQQKLVSGKGPQTYYIGTLVVFARDDGSFEVIDGQQRFTTLSLLANWLKHHAIDSVDMSWYQTINLAFESRPISSHTFERLWQGVAPYDLRGSTFNEGLVNGFELIGKAMADLGLVGAKLTAFCDYLFKHVQISRIEVPKDTDLNHFFEAMNNRGEQLEKHEVIKARLMETLNQIPEEEHRRQSIHILTRVWDACANMERYIQYGFTPQERHRLFGESDWGQFVPRDFAHLLDLLGSPNTADAADKSRAAAGSQGRTLLAILQDDKLDGEQTVEEESAGSERFNSVINFSNFLLHVLRLVSRDPGDTEGVPLDDKQLVDQFELRVIRQPDPVAAVQRFIYGLLKSKYLFDQFI…
103	VC1767	Escherichia	Escherichia coli	>APE53708.1 hypothetical protein BSG22_10290 [Escherichia coli]	MMESINNQVQSVRQLLAIPQLAIPSYQRPYRWGSKNISDLFTDLATHQDKSAYRLGSVVFHQHTDSEQGEMLDIVDGQQRTLTLMLTVKALIEVLDNENRSGKEKSIRFQRQDLREQLQVLRGPIDAFMQRQRFPSRDSEFNLRRNYLELRRLVARPEFDEQQIDFLLNRCQVVCFVLQDISEAFQFFDSQNARGRDLAPHDLLKAFHLREFAGHEANLKAEAVAHWERLPSDELANLFALYLYRVRQWAEGKSARYFGKGEVDLFKGVNLDRAGHYPYVESLRIAHHFVDEYNSQYQRKIDGQYMTFPFHLDQMIINGRRFFEMAEYYQTRVAAIVAEESDSGKAQSATLLGETLTPMASKVLSTLGSYERRHRTGDRYVRAMFDCALIFYIDKFGSQ…
104	VC1766	Escherichia	Escherichia coli	>APE63531.1 hypothetical protein BSG23_10290 [Escherichia coli]	MNDAGVRPFSIRALLEDRARYLVPMYQRNYAWGEGEITQLLQDVLDYQQKLVSGKGPQTYYIGTLVVFARDDGSFEVIDGQQRFTTLSLLANWLKHHAIDSVDMSWYQTINLAFESRPISSHTFERLWQGVAPYDLRGSTFNEGLVNGFELIGKAMADLGLVGAKLTAFCDYLFKHVQISRIEVPKDTDLNHFFEAMNNRGEQLEKHEVIKARLMETLNQIPEEEHRRQSIHILTRVWDACANMERYIQYGFTPQERHRLFGESDWGQFVPRDFAHLLDLLGSPNTADAADKSRAAAGSQGRTLLAILQDDKLDGEQTVEEESAGSERFNSVINFSNFLLHVLRLVSRDPGDTEGVPLDDKQLVDQFELRVIRQPDPVAAVQRFIYGLLKSKYLFDQFI…
104	VC1767	Escherichia	Escherichia coli	>APE63532.1 hypothetical protein BSG23_10295 [Escherichia coli]	MMESINNQVQSVRQLLAIPQLAIPSYQRPYRWGSKNISDLFTDLATHQDKSAYRLGSVVFHQHTDSEQGEMLDIVDGQQRTLTLMLTVKALIEVLDNENRSGKEKSIRFQRQDLREQLQVLRGPIDAFMQRQRFPSRDSEFNLRRNYLELRRLVARPEFDEQQIDFLLNRCQVVCFVLQDISEAFQFFDSQNARGRDLAPHDLLKAFHLREFAGHEANLKAEAVAHWERLPSDELANLFALYLYRVRQWAEGKSARYFGKGEVDLFKGVNLDRAGHYPYVESLRIAHHFVDEYNSQYQRKIDGQYMTFPFHLDQMIINGRRFFEMAEYYQTRVAAIVAEESDSGKAQSATLLGETLTPMASKVLSTLGSYERRHRTGDRYVRAMFDCALIFYIDKFGSQ…
105	VC1766	Escherichia	Escherichia coli	>APE68373.1 hypothetical protein BSG24_10285 [Escherichia coli]	MNDAGVRPFSIRALLEDRARYLVPMYQRNYAWGEGEITQLLQDVLDYQQKLVSGKGPQTYYIGTLVVFARDDGSFEVIDGQQRFTTLSLLANWLKHHAIDSVDMSWYQTINLAFESRPISSHTFERLWQGVAPYDLRGSTFNEGLVNGFELIGKAMADLGLVGAKLTAFCDYLFKHVQISRIEVPKDTDLNHFFEAMNNRGEQLEKHEVIKARLMETLNQIPEEEHRRQSIHILTRVWDACANMERYIQYGFTPQERHRLFGESDWGQFVPRDFAHLLDLLGSPNTADAADKSRAAAGSQGRTLLAILQDDKLDGEQTVEEESAGSERFNSVINFSNFLLHVLRLVSRDPGDTEGVPLDDKQLVDQFELRVIRQPDPVAAVQRFIYGLLKSKYLFDQFI…
105	VC1767	Escherichia	Escherichia coli	>APE68374.1 hypothetical protein BSG24_10290 [Escherichia coli]	MMESINNQVQSVRQLLAIPQLAIPSYQRPYRWGSKNISDLFTDLATHQDKSAYRLGSVVFHQHTDSEQGEMLDIVDGQQRTLTLMLTVKALIEVLDNENRSGKEKSIRFQRQDLREQLQVLRGPIDAFMQRQRFPSRDSEFNLRRNYLELRRLVARPEFDEQQIDFLLNRCQVVCFVLQDISEAFQFFDSQNARGRDLAPHDLLKAFHLREFAGHEANLKAEAVAHWERLPSDELANLFALYLYRVRQWAEGKSARYFGKGEVDLFKGVNLDRAGHYPYVESLRIAHHFVDEYNSQYQRKIDGQYMTFPFHLDQMIINGRRFFEMAEYYQTRVAAIVAEESDSGKAQSATLLGETLTPMASKVLSTLGSYERRHRTGDRYVRAMFDCALIFYIDKFGSQ…
106	VC1766	Escherichia	Escherichia coli	>APE58655.1 hypothetical protein BSG21_10290 [Escherichia coli]	MNDAGVRPFSIRALLEDRARYLVPMYQRNYAWGEGEITQLLQDVLDYQQKLVSGKGPQTYYIGTLVVFARDDGSFEVIDGQQRFTTLSLLANWLKHHAIDSVDMSWYQTINLAFESRPISSHTFERLWQGVAPYDLRGSTFNEGLVNGFELIGKAMADLGLVGAKLTAFCDYLFKHVQISRIEVPKDTDLNHFFEAMNNRGEQLEKHEVIKARLMETLNQIPEEEHRRQSIHILTRVWDACANMERYIQYGFTPQERHRLFGESDWGQFVPRDFAHLLDLLGSPNTADAADKSRAAAGSQGRTLLAILQDDKLDGEQTVEEESAGSERFNSVINFSNFLLHVLRLVSRDPGDTEGVPLDDKQLVDQFELRVIRQPDPVAAVQRFIYGLLKSKYLFDQFI…
106	VC1767	Escherichia	Escherichia coli	>APE58656.1 hypothetical protein BSG21_10295 [Escherichia coli]	MMESINNQVQSVRQLLAIPQLAIPSYQRPYRWGSKNISDLFTDLATHQDKSAYRLGSVVFHQHTDSEQGEMLDIVDGQQRTLTLMLTVKALIEVLDNENRSGKEKSIRFQRQDLREQLQVLRGPIDAFMQRQRFPSRDSEFNLRRNYLELRRLVARPEFDEQQIDFLLNRCQVVCFVLQDISEAFQFFDSQNARGRDLAPHDLLKAFHLREFAGHEANLKAEAVAHWERLPSDELANLFALYLYRVRQWAEGKSARYFGKGEVDLFKGVNLDRAGHYPYVESLRIAHHFVDEYNSQYQRKIDGQYMTFPFHLDQMIINGRRFFEMAEYYQTRVAAIVAEESDSGKAQSATLLGETLTPMASKVLSTLGSYERRHRTGDRYVRAMFDCALIFYIDKFGSQ…
107	VC1766	Vibrio	Vibrio cholerae	>APF49302.1 hypothetical protein ASZ80_01760 [Vibrio cholerae]	MGDHLSVQTELLTLEKIYTDNYQFSIPSYQRPYVWSDDDVLLLFRDIKEACRLKEPNYFIGTILSSRIEQDGERIYELIDGQQRTTTLMLMTIAFKYAGIKSDLAGLAVYTSSDGEDKPRLQFSIREQVQQLLGGLAGLKNYQVPSKETIADNAYLKQMGVALDVLTKEVEKLKSDDGVSAEAMGDYLYRQVQWVNNIVPTQMDLNRLFATMNTAGIQLEQADILKAKLFKHIHTDKAQYDAMWVACEHLENYFERNVRKVFPNADWYHIEPEHLASFDAERFAAKDETSEALSGLSIAELASQVKASSIPDNTEQEKFETYDLDVETVYCRPIIKFPLLLIHAYRVYLALNDHNDIEPRLHSDRLLEIFDPLINGDEQSVKLFIETLWQVRYQFDRWV…
107	VC1767	Vibrio	Vibrio cholerae	>APF49303.1 hypothetical protein ASZ80_01761 [Vibrio cholerae]	MAVVVASCTLDKLFSNESILASDGKVQKNVHGMLAIPEYQRPYRWNEEQITRLLKDFKLHQQELNDKLETEHCPFYLGSVILHQQGDKLNIIDGQQRLTTMALMSYLANKHVDLKLVYESPESQQQIKHNLGWLYRNEASLADIDFAQINITLVVTDSEDEAYRFFETQNTGGVRLAGPDIIKAHHLRAVDEKDKSAVNTFATRWEALGDLNPVVDILLRGRYWQYLNFRDYPLHNQTQQVRNSIVTELAEHTGKGDDIAFGRIARTYMPNGGESLAQPQVGYELRQPLNSGANTIHYLQYFEQLRQTYLLKNSTQGELAGFYEFYQKLVCKLDGCGYLKQLYDACLLLYISQHGQQSLEVAAKKLFRVVYSRRVENQKAVKEKSVPAFVKETPVLDWI…
108	VC1766	Vibrio	Vibrio cholerae	>APF68088.1 hypothetical protein ASZ88_01706 [Vibrio cholerae]	MGDHLSVQTELLTLEKIYTDNYQFSIPSYQRPYVWSDDDVLLLFRDIKEACRLKEPNYFIGTILSSRIEQDGERIYELIDGQQRTTTLMLMTIAFKYAGIKSDLAGLAVYTSSDGEDKPRLQFSIREQVQQLLGGLAGLKNYQVPSKETIADNAYLKQMGVALDVLTKEVEKLKSDDGVSAEAMGDYLYRQVQWVNNIVPTQMDLNRLFATMNTAGIQLEQADILKAKLFKHIHTDKAQYDAMWVACEHLENYFERNVRKVFPNADWYHIEPEHLASFDAERFAAKDETSEALSGLSIAELASQVKASSIPDNTEQEKFETYDLDVETVYCRPIIKFPLLLIHAYRVYLALNDHNDIEPRLHSDRLLEIFDPLINGDEQSVKLFIETLWQVRYQFDRWV…
108	VC1767	Vibrio	Vibrio cholerae	>APF68089.1 hypothetical protein ASZ88_01707 [Vibrio cholerae]	MAVVVASCTLDKLFSNESILASDGKVQKNVHGMLAIPEYQRPYRWNEEQITRLLKDFKLHQQELNDKLETEHCPFYLGSVILHQQGDKLNIIDGQQRLTTMALMSYLANKHVDLKLVYESPESQQQIKHNLGWLYRNEASLADIDFAQINITLVVTDSEDEAYRFFETQNTGGVRLAGPDIIKAHHLRAVDEKDKSAVNTFATRWEALGDLNPVVDILLRGRYWQYLNFRDYPLHNQTQQVRNSIVTELAEHTGKGDDIAFGRIARTYMPNGGESLAQPQVGYELRQPLNSGANTIHYLQYFEQLRQTYLLKNSTQGELAGFYEFYQKLVCKLDGCGYLKQLYDACLLLYISQHGQQSLEVAAKKLFRVVYSRRVENQKAVKEKSVPAFVKETPVLDWI…
109	VC1766	Vibrio	Vibrio cholerae	>APF53160.1 hypothetical protein ASZ82_01757 [Vibrio cholerae]	MGDHLSVQTELLTLEKIYTDNYQFSIPSYQRPYVWSDDDVLLLFRDIKEACRLKEPNYFIGTILSSRIEQDGERIYELIDGQQRTTTLMLMTIAFKYAGIKSDLAGLAVYTSSDGEDKPRLQFSIREQVQQLLGGLAGLKNYQVPSKETIADNAYLKQMGVALDVLTKEVEKLKSDDGVSAEAMGDYLYRQVQWVNNIVPTQMDLNRLFATMNTAGIQLEQADILKAKLFKHIHTDKAQYDAMWVACEHLENYFERNVRKVFPNADWYHIEPEHLASFDAERFAAKDETSEALSGLSIAELASQVKASSIPDNTEQEKFETYDLDVETVYCRPIIKFPLLLIHAYRVYLALNDHNDIEPRLHSDRLLEIFDPLINGDEQSVKLFIETLWQVRYQFDRWV…
109	VC1767	Vibrio	Vibrio cholerae	>APF53161.1 hypothetical protein ASZ82_01758 [Vibrio cholerae]	MAVVVASCTLDKLFSNESILASDGKVQKNVHGMLAIPEYQRPYRWNEEQITRLLKDFKLHQQELNDKLETEHCPFYLGSVILHQQGDKLNIIDGQQRLTTMALMSYLANKHVDLKLVYESPESQQQIKHNLGWLYRNEASLADIDFAQINITLVVTDSEDEAYRFFETQNTGGVRLAGPDIIKAHHLRAVDEKDKSAVNTFATRWEALGDLNPVVDILLRGRYWQYLNFRDYPLHNQTQQVRNSIVTELAEHTGKGDDIAFGRIARTYMPNGGESLAQPQVGYELRQPLNSGANTIHYLQYFEQLRQTYLLKNSTQGELAGFYEFYQKLVCKLDGCGYLKQLYDACLLLYISQHGQQSLEVAAKKLFRVVYSRRVENQKAVKEKSVPAFVKETPVLDWI…
110	VC1766	Vibrio	Vibrio cholerae	>APF56899.1 hypothetical protein ASZ81_01758 [Vibrio cholerae]	MGDHLSVQTELLTLEKIYTDNYQFSIPSYQRPYVWSDDDVLLLFRDIKEACRLKEPNYFIGTILSSRIEQDGERIYELIDGQQRTTTLMLMTIAFKYAGIKSDLAGLAVYTSSDGEDKPRLQFSIREQVQQLLGGLAGLKNYQVPSKETIADNAYLKQMGVALDVLTKEVEKLKSDDGVSAEAMGDYLYRQVQWVNNIVPTQMDLNRLFATMNTAGIQLEQADILKAKLFKHIHTDKAQYDAMWVACEHLENYFERNVRKVFPNADWYHIEPEHLASFDAERFAAKDETSEALSGLSIAELASQVKASSIPDNTEQEKFETYDLDVETVYCRPIIKFPLLLIHAYRVYLALNDHNDIEPRLHSDRLLEIFDPLINGDEQSVKLFIETLWQVRYQFDRWV…
110	VC1767	Vibrio	Vibrio cholerae	>APF56900.1 hypothetical protein ASZ81_01759 [Vibrio cholerae]	MAVVVASCTLDKLFSNESILASDGKVQKNVHGMLAIPEYQRPYRWNEEQITRLLKDFKLHQQELNDKLETEHCPFYLGSVILHQQGDKLNIIDGQQRLTTMALMSYLANKHVDLKLVYESPESQQQIKHNLGWLYRNEASLADIDFAQINITLVVTDSEDEAYRFFETQNTGGVRLAGPDIIKAHHLRAVDEKDKSAVNTFATRWEALGDLNPVVDILLRGRYWQYLNFRDYPLHNQTQQVRNSIVTELAEHTGKGDDIAFGRIARTYMPNGGESLAQPQVGYELRQPLNSGANTIHYLQYFEQLRQTYLLKNSTQGELAGFYEFYQKLVCKLDGCGYLKQLYDACLLLYISQHGQQSLEVAAKKLFRVVYSRRVENQKAVKEKSVPAFVKETPVLDWI…
111	VC1766	Vibrio	Vibrio cholerae	>APF60344.1 hypothetical protein ASZ84_01332 [Vibrio cholerae]	MGDHLSVQTELLTLEKIYTDNYQFSIPSYQRPYVWSDDDVLLLFRDIKEACRLKEPNYFIGTILSSRIEQDGERIYELIDGQQRTTTLMLMTIAFKYAGIKSDLAGLAVYTSSDGEDKPRLQFSIREQVQQLLGGLAGLKNYQVPSKETIADNAYLKQMGVALDVLTKEVEKLKSDDGVSAEAMGDYLYRQVQWVNNIVPTQMDLNRLFATMNTAGIQLEQADILKAKLFKHIHTDKAQYDAMWVACEHLENYFERNVRKVFPNADWYHIEPEHLASFDAERFAAKDETSEALSGLSIAELASQVKASSIPDNTEQEKFETYDLDVETVYCRPIIKFPLLLIHAYRVYLALNDHNDIEPRLHSDRLLEIFDPLINGDEQSVKLFIETLWQVRYQFDRWV…
111	VC1767	Vibrio	Vibrio cholerae	>APF60345.1 hypothetical protein ASZ84_01333 [Vibrio cholerae]	MAVVVASCTLDKLFSNESILASDGKVQKNVHGMLAIPEYQRPYRWNEEQITRLLKDFKLHQQELNDKLETEHCPFYLGSVILHQQGDKLNIIDGQQRLTTMALMSYLANKHVDLKLVYESPESQQQIKHNLGWLYRNEASLADIDFAQINITLVVTDSEDEAYRFFETQNTGGVRLAGPDIIKAHHLRAVDEKDKSAVNTFATRWEALGDLNPVVDILLRGRYWQYLNFRDYPLHNQTQQVRNSIVTELAEHTGKGDDIAFGRIARTYMPNGGESLAQPQVGYELRQPLNSGANTIHYLQYFEQLRQTYLLKNSTQGELAGFYEFYQKLVCKLDGCGYLKQLYDACLLLYISQHGQQSLEVAAKKLFRVVYSRRVENQKAVKEKSVPAFVKETPVLDWI…
112	VC1766	Vibrio	Vibrio cholerae	>APF79257.1 hypothetical protein ASZ85_01730 [Vibrio cholerae]	MGDHLSVQTELLTLEKIYTDNYQFSIPSYQRPYVWSDDDVLLLFRDIKEACRLKEPNYFIGTILSSRIEQDGERIYELIDGQQRTTTLMLMTIAFKYAGIKSDLAGLAVYTSSDGEDKPRLQFSIREQVQQLLGGLAGLKNYQVPSKETIADNAYLKQMGVALDVLTKEVEKLKSDDGVSAEAMGDYLYRQVQWVNNIVPTQMDLNRLFATMNTAGIQLEQADILKAKLFKHIHTDKAQYDAMWVACEHLENYFERNVRKVFPNADWYHIEPEHLASFDAERFAAKDETSEALSGLSIAELASQVKASSIPDNTEQEKFETYDLDVETVYCRPIIKFPLLLIHAYRVYLALNDHNDIEPRLHSDRLLEIFDPLINGDEQSVKLFIETLWQVRYQFDRWV…
112	VC1767	Vibrio	Vibrio cholerae	>APF79258.1 hypothetical protein ASZ85_01731 [Vibrio cholerae]	MAVVVASCTLDKLFSNESILASDGKVQKNVHGMLAIPEYQRPYRWNEEQITRLLKDFKLHQQELNDKLETEHCPFYLGSVILHQQGDKLNIIDGQQRLTTMALMSYLANKHVDLKLVYESPESQQQIKHNLGWLYRNEASLADIDFAQINITLVVTDSEDEAYRFFETQNTGGVRLAGPDIIKAHHLRAVDEKDKSAVNTFATRWEALGDLNPVVDILLRGRYWQYLNFRDYPLHNQTQQVRNSIVTELAEHTGKGDDIAFGRIARTYMPNGGESLAQPQVGYELRQPLNSGANTIHYLQYFEQLRQTYLLKNSTQGELAGFYEFYQKLVCKLDGCGYLKQLYDACLLLYISQHGQQSLEVAAKKLFRVVYSRRVENQKAVKEKSVPAFVKETPVLDWI…
113	VC1766	Vibrio	Vibrio cholerae	>APF83209.1 hypothetical protein ASZ86_01788 [Vibrio cholerae]	MGDHLSVQTELLTLEKIYTDNYQFSIPSYQRPYVWSDDDVLLLFRDIKEACRLKEPNYFIGTILSSRIEQDGERIYELIDGQQRTTTLMLMTIAFKYAGIKSDLAGLAVYTSSDGEDKPRLQFSIREQVQQLLGGLAGLKNYQVPSKETIADNAYLKQMGVALDVLTKEVEKLKSDDGVSAEAMGDYLYRQVQWVNNIVPTQMDLNRLFATMNTAGIQLEQADILKAKLFKHIHTDKAQYDAMWVACEHLENYFERNVRKVFPNADWYHIEPEHLASFDAERFAAKDETSEALSGLSIAELASQVKASSIPDNTEQEKFETYDLDVETVYCRPIIKFPLLLIHAYRVYLALNDHNDIEPRLHSDRLLEIFDPLINGDEQSVKLFIETLWQVRYQFDRWV…
113	VC1767	Vibrio	Vibrio cholerae	>APF83210.1 hypothetical protein ASZ86_01789 [Vibrio cholerae]	MAVVVASCTLDKLFSNESILASDGKVQKNVHGMLAIPEYQRPYRWNEEQITRLLKDFKLHQQELNDKLETEHCPFYLGSVILHQQGDKLNIIDGQQRLTTMALMSYLANKHVDLKLVYESPESQQQIKHNLGWLYRNEASLADIDFAQINITLVVTDSEDEAYRFFETQNTGGVRLAGPDIIKAHHLRAVDEKDKSAVNTFATRWEALGDLNPVVDILLRGRYWQYLNFRDYPLHNQTQQVRNSIVTELAEHTGKGDDIAFGRIARTYMPNGGESLAQPQVGYELRQPLNSGANTIHYLQYFEQLRQTYLLKNSTQGELAGFYEFYQKLVCKLDGCGYLKQLYDACLLLYISQHGQQSLEVAAKKLFRVVYSRRVENQKAVKEKSVPAFVKETPVLDWI…
114	VC1767	Vibrio	Vibrio cholerae	>APF75019.1 hypothetical protein ASZ83_01134 [Vibrio cholerae]	MAVVVASCTLDKLFSNESILASDGKVQKNVHGMLAIPEYQRPYRWNEEQITRLLKDFKLHQQELNDKLETEHCPFYLGSVILHQQGDKLNIIDGQQRLTTMALMSYLANKHVDLKLVYESPESQQQIKHNLGWLYRNEASLADIDFAQINITLVVTDSEDEAYRFFETQNTGGVRLAGPDIIKAHHLRAVDEKDKSAVNTFATRWEALGDLNPVVDILLRGRYWQYLNFRDYPLHNQTQQVRNSIVTELAEHTGKGDDIAFGRIARTYMPNGGESLAQPQVGYELRQPLNSGANTIHYLQYFEQLRQTYLLKNSTQGELAGFYEFYQKLVCKLDGCGYLKQLYDACLLLYISQHGQQSLEVAAKKLFRVVYSRRVENQKAVKEKSVPAFVKETPVLDWI…
114	VC1766	Vibrio	Vibrio cholerae	>APF75020.1 hypothetical protein ASZ83_01135 [Vibrio cholerae]	MGDHLSVQTELLTLEKIYTDNYQFSIPSYQRPYVWSDDDVLLLFRDIKEACRLKEPNYFIGTILSSRIEQDGERIYELIDGQQRTTTLMLMTIAFKYAGIKSDLAGLAVYTSSDGEDKPRLQFSIREQVQQLLGGLAGLKNYQVPSKETIADNAYLKQMGVALDVLTKEVEKLKSDDGVSAEAMGDYLYRQVQWVNNIVPTQMDLNRLFATMNTAGIQLEQADILKAKLFKHIHTDKAQYDAMWVACEHLENYFERNVRKVFPNADWYHIEPEHLASFDAERFAAKDETSEALSGLSIAELASQVKASSIPDNTEQEKFETYDLDVETVYCRPIIKFPLLLIHAYRVYLALNDHNDIEPRLHSDRLLEIFDPLINGDEQSVKLFIETLWQVRYQFDRWV…
115	VC1766	Vibrio	Vibrio cholerae	>APF71798.1 hypothetical protein ASZ79_01782 [Vibrio cholerae]	MGDHLSVQTELLTLEKIYTDNYQFSIPSYQRPYVWSDDDVLLLFRDIKEACRLKEPNYFIGTILSSRIEQDGERIYELIDGQQRTTTLMLMTIAFKYAGIKSDLAGLAVYTSSDGEDKPRLQFSIREQVQQLLGGLAGLKNYQVPSKETIADNAYLKQMGVALDVLTKEVEKLKSDDGVSAEAMGDYLYRQVQWVNNIVPTQMDLNRLFATMNTAGIQLEQADILKAKLFKHIHTDKAQYDAMWVACEHLENYFERNVRKVFPNADWYHIEPEHLASFDAERFAAKDETSEALSGLSIAELASQVKASSIPDNTEQEKFETYDLDVETVYCRPIIKFPLLLIHAYRVYLALNDHNDIEPRLHSDRLLEIFDPLINGDEQSVKLFIETLWQVRYQFDRWV…
115	VC1767	Vibrio	Vibrio cholerae	>APF71799.1 hypothetical protein ASZ79_01783 [Vibrio cholerae]	MAVVVASCTLDKLFSNESILASDGKVQKNVHGMLAIPEYQRPYRWNEEQITRLLKDFKLHQQELNDKLETEHCPFYLGSVILHQQGDKLNIIDGQQRLTTMALMSYLANKHVDLKLVYESPESQQQIKHNLGWLYRNEASLADIDFAQINITLVVTDSEDEAYRFFETQNTGGVRLAGPDIIKAHHLRAVDEKDKSAVNTFATRWEALGDLNPVVDILLRGRYWQYLNFRDYPLHNQTQQVRNSIVTELAEHTGKGDDIAFGRIARTYMPNGGESLAQPQVGYELRQPLNSGANTIHYLQYFEQLRQTYLLKNSTQGELAGFYEFYQKLVCKLDGCGYLKQLYDACLLLYISQHGQQSLEVAAKKLFRVVYSRRVENQKAVKEKSVPAFVKETPVLDWI…
116	VC1767	Escherichia	Escherichia coli	>APK52582.1 hypothetical protein RG45_07460 [Escherichia coli]	MAINGENGVSAVTVDELLKQGLRIPNYQRPYSWDVSTALQLVDDISEALRDTERKDIPYVLGAIILHDDGEYLNVVDGQQRLLTLRMILAALDPINHQISMSGNSETPVSLVWIELQRRLSQLEDKKEFLDFICHKCQLVRIVTDDIDEAFRVFDSQNYRGKPLAPHDLLKAHHLREMHDESAAMKVAVVEAWEAVNDEDLDRLFSTFLYRISKWSRGESSLEFTIRDIGMFKGISSRSHRSFSPNLRYHLAAQAAMPLLSAWSVSSTHDARNAGRSRFQLDAPIIAGRSFFEMVTFMLDELKILEQEVIDRGFKNFGPSQSRYRYVYELFIAALLCYTNKFGDEDVDEVRNRLFAWAYALRVELLRVQFVSADNRARGKNDANKSPFVLLRNAMTGSV…
116	VC1766	Escherichia	Escherichia coli	>APK52583.1 hypothetical protein RG45_07465 [Escherichia coli]	MSKKELKPELLTVGKLFTDNYLIPIYQRNYAWRAEQIEQLISDIQDSVVGGQDNYFLGNLVVIKRGREDEFEVIDGQQRLTTLYLLLTFLEQDGEGEKPSVGHAGHLQYESRARATEALLRVAQEAAKEHVRPQGSTSNADAGIHEGYSIINQFFKQNENLNRSREKFSDFLLTKVTVVRASLPPNTDLNRYFEIMNTRGQQLKQVDIVKARLMSKLPNQYERECFAWVWDSCADMDSYVQMSLTRGDTSLRNKVFGDEWSWLEVTSFSSLMESRPQSGINSSRQSSEGVSLSLDEALSKYAKELESNSTEDEGNERFRSTIEFPAFLLHVLRIMKGDEVEDEGLLDDKRLIKSFDDAVNNVPDAKADWVRSFAFMLLKCRNLFDGFILKRQFTANIGD…
117	VC1767	Escherichia	Escherichia coli	>APL76943.1 hypothetical protein RG71_18685 [Escherichia coli]	MMESINNQVQSVRQLLAIPQLAIPSYQRPYRWGSKNISDLFTDLATHQDKSAYRLGSVVFHQHTDSEQGEMLDIVDGQQRTLTLMLTVKALIEVLDNENRSGKEKSIRFQRQDLREQLQVLRGPIDAFMQRQRFPSRDSEFNLRRNYLELRRLVARPEFDEQQIDFLLNRCQVVCFVLQDISEAFQFFDSQNARGRDLAPHDLLKAFHLREFAGHEANLKAEAVAHWERLPSDELANLFALYLYRVRQWAEGKSARYFGKGEVDLFKGVNLDRVGHYPYVESLRIAHHFVDEYNRQYQRKIDGQYMTFPFHLDQMIINGRRFFEMAEYYQTRVAAIVAEESDSGKAQSATLLGETLTPMASKVLSTLGSYERRHRTGDRYVRAMFDCALIFYIDKFGSQ…
117	VC1766	Escherichia	Escherichia coli	>APL76944.1 hypothetical protein RG71_18690 [Escherichia coli]	MNDAGVRPFSIRALLEDRARYLVPMYQRNYAWGEGEITQLLQDVLDYQQKLVSGKGPQTYYIGTLVVFARDDGSFEVIDGQQRFTTLSLLANWLKHHAIDSVDMSWYQTINLAFESRPISSHTFERLWQGVAPYDLRGSTFNEGLVNGFELIGKAMADLGLVGAKLTAFCDYLFKHVQISRIEVPKDTDLNHFFEAMNNRGEQLEKHEVIKARLMETLNQIPEEEHRRQSIHILTRVWDACANMERYIQYGFTPQERHRLFGESDWGQFVPRDFAHLLELLGSPNTADAADKSRAAAGSQGRTLLAILQDDKLDGEQTVEEESAGSERFNSVINFSNFLLHVLRLVSRDPGDTEGVPLDDKQLVDQFELRVIRQPDPVAAVQRFIYGLLKSKYLFDQFI…
118	VC1766	Escherichia	Escherichia coli	>APL44520.1 hypothetical protein RG64_18780 [Escherichia coli]	MQYESKLMSLAQLIDEKRLFNIPIYQRLYVWGSDQIKVLLDDLVSACNADKDVFYLGSTLVIEQGRTESGHPLLDLIDGQQRFTTLWLLSVVIERLLSSSKNSERNQNPLSCFLYAQLGNSREPRIRFAIRPEVSRFFAALLDGRAASDEQKAAALSYAMQVMEGYFTHRTDDTHRIDLVKLGTFIRDRVQLVLTLVPANTDLNKLFEVINNRGVQLQHHEILKARLLALLPDSAEREAYGQMWDACSFMGAYVEKNLRTVKGIKLIPLYNVEDAKRDREMLSDPLVIRDVLLELGTQQDLRHHSLDDILNDETLLTEPSNNASENNEAYEADDVRSIIGFSMLLQHVLRLFLLHQQRDDISKILDKELLQIFQTHWLAGLAQCEKSEQANQIRRFIEL…
118	VC1767	Escherichia	Escherichia coli	>APL44521.1 hypothetical protein RG64_18785 [Escherichia coli]	MTIKQPVEVCMMDFATLCDNGATLQLDHYQRPYVWDRHKVNQLLEDLDEFRHSGNGQKVYYLGTLLLHRNDEKKARYVIDGQQRLSTLAVLYHTLHNELPKGLEFHYRSPISARNLRVARKLMSEHRESALEPSIVEQLCFTVITVEREDLAFTFFDTQNFRGVPLKATDLLKAYHLRAVNGPNVRHVESLQQICARRWEHVQMAGPRRQDCEQQDFAPELFQFYLWRARNWRGNKKMEREDHDSLLEAFQQQSVGGGEIDEIPLYPGYHNQFANSLKLQSSDDYRLALNPLQISGSAANLPFTLRQPIHKGICFFLYAQKYASLLDALLYQENTCHELEAFREFYRRVVRANAYYLQELFNLALLMYVDRFGYQHLLTFAVGLELVLGGLRLEKSYIF…
119	VC1766	Escherichia	Escherichia coli	>APL60244.1 hypothetical protein RG68_06310 [Escherichia coli]	MNDAGVRPFSIRALLEDRARYLVPMYQRNYAWGEGEITQLLQDVLDYQQKLVSGKGPQTYYIGTLVVFARDDGSFEVIDGQQRFTTLSLLANWLKHHAIDSVDMSWYQTINLAFESRPISSHTFERLWQGVAPYDLRGSTFNEGLVNGFELIGKAMADLGLVGAKLTAFCDYLFKHVQISRIEVPKDTDLNHFFEAMNNRGEQLEKHEVIKARLMETLNQIPEEEHRRQSIHILTRVWDACANMERYIQYGFTPQERHRLFGESDWGQFVPRDFAHLLELLGSPNTADAADKSRAAAGSQGRTLLAILQDDKLDGEQTVEEESAGSERFNSVINFSNFLLHVLRLVSRDPGDTEGVPLDDKQLVDQFELRVIRQPDPVAAVQRFIYGLLKSKYLFDQFI…
119	VC1767	Escherichia	Escherichia coli	>APL60245.1 hypothetical protein RG68_06315 [Escherichia coli]	MMESINNQVQSVRQLLAIPQLAIPSYQRPYRWGSKNISDLFTDLATHQDKSAYRLGSVVFHQHTDSEQGEMLDIVDGQQRTLTLMLTVKALIEVLDNENRSGKEKSIRFQRQDLREQLQVLRGPIDAFMQRQRFPSRDSEFNLRRNYLELRRLVARPEFDEQQIDFLLNRCQVVCFVLQDISEAFQFFDSQNARGRDLAPHDLLKAFHLREFAGHEANLKAEAVAHWERLPSDELANLFALYLYRVRQWAEGKSARYFGKGEVDLFKGVNLDRVGHYPYVESLRIAHHFVDEYNRQYQRKIDGQYMTFPFHLDQMIINGRRFFEMAEYYQTRVAAIVAEESDSGKAQSATLLGETLTPMASKVLSTLGSYERRHRTGDRYVRAMFDCALIFYIDKFGSQ…
120	VC1767	Paenibacillus	Paenibacillus xylanexedens	>APO43884.1 hypothetical protein BS614_07590 [Paenibacillus xylanexedens]	MFEHPEIVPVDKVLQLKNLHLPNYQRPYKWSIKNVSALMEDLEFAIDQIKKYPDFKYRVGTIIFHNDETNGTLNIVDGQQRIITLALICKALEASYNVPMLETKLSSKISEENIRRNYLAIRTYFAEQSLIEKKRFIEAISSVLEFVVVATKNLPEAFQLFDSQNTRGRALEPHDLLKAFHLREMRDHPHEMKHTVDKWERTDPKEIHILFQDYLFPIKHWIEKNKGHSFTSADIDEFKGVSFDLQYYYAMRTVKGMPIFQIDQTFVSGKNFFEYVDHYLNLLSDVKGAVSKAELELFLSGTGVGFSYAKQLFYCVVLYYCDRFRNFDDRVIKRLYAWAFMVRLQMQKLGFDTVGNYAIGEKVGDKETIPLFYLLQKCMKESDVLRIMIPVLSSEEISY…
120	VC1766	Paenibacillus	Paenibacillus xylanexedens	>APO43885.1 hypothetical protein BS614_07595 [Paenibacillus xylanexedens]	MTNNVHNIKTVFAGGNIFSENKYIIPLYQRAFAWEDKEIEQLIDDILNFETDNYYLGNLIVFERKDGKFEVIDGQQRLTALYLLLTALSFPFERNAVSFEYRPRSDNTLVRLTNIDEVGWRENADGGILSGFNVICKKILGKVEDSSGTLKTEELKRKLEKVNLLRVIVPQNTDLNKYFEIMNNRGEQLEQQDIVKSRLIEMISDEKKRDAFARIWDACSDMTGYVQMHFDVAERKHYFGDDWDCYPDDSDGYYLESCKTDSTAMRSISEIAESADVTSINTSRLDHSDEDNIRFESFLTFRHFLLHVLKIFEVEENEAEVGTKKTWSGELIDDKKLIQRFETVFPRKQHVGETVERFGLCLLRCRFLFDNFMLKREFSSDDTEGRWSLKSLKVSWSNS…
121	VC1767	Enterobacter	Enterobacter cloacae complex sp. AR_0002	>APR43130.1 hypothetical protein AM329_14160 [Enterobacter cloacae complex sp. AR_0002]	MKHTLDKTVLSIKGLLSLTDVTIPAYQRPYKWTAKNISELFADIDSHLDKSAYRLGSVVFHQTENNEENRLDIVDGQQRTLTLMLAVWAIIETRLAGLERQDLRETLAQLRPIVEGFMGRQHFASQVSENNLYQNYQELKRRVSHRQFSEHHIDFLLNRCQVVVFVLADLSEAFQFFDSQNARGRDLDPHDLLKAFHLREFASHEVELKAASVAHWEGLPSDDLANLFASYLYRVRQWSQGNSARFFGKDEVGLFKGINLDQIGQFPYVESMRIAHHFVDDYNNQYQRKIDGQKMRFPFHLDQMIINGRRFFEMAEHYQQQVSAIIASEHASTRTQKPLMIQGVVLGEMATQILRTLNSYRNRYRTGDQYIRTMFDCALIFYIDKFGGQSLSAAVEKSF…
121	VC1766	Enterobacter	Enterobacter cloacae complex sp. AR_0002	>APR43131.1 hypothetical protein AM329_14165 [Enterobacter cloacae complex sp. AR_0002]	MSDAQVTSFTVRSLLGDASRYLIPMYQRNYAWGEGEITQLVQDILDYQQKSLHSPLPQTYYIGTLVVFTRPDGQLEIIDGQQRFTTLSLLANWLKKHAGSSLDMSWYQGINLGFESRPKSSETFARLWQGVEPHKLRSKEFNEGLINGYELIGKVLRDLKLVGEPLNHFCTYLFDYVQIARIEVPADTDLNHFFEVMNNRGEQLEKHEVVKARLMAALNKITDKQDRQSSLSTLSRVWDACSNMERYVQYGFTPTERHQLFGQENWGKFVPADFNSLAGMLISSASEHGTRKNQTSRTLADIIKSSSTISGDIGEEDEGSSERFNSIINFSNFLLHVLRVCSNTGKNRVDVPLDDKQLIEQFELRLLKQNDPVKAVQDFVFALLKCKYLFDQYLIKREF…
122	VC1767	Klebsiella	Klebsiella pneumoniae	>APV22582.1 hypothetical protein A6U99_26525 (plasmid) [Klebsiella pneumoniae]	MAINGENGVSAVTVDELLKQGLRIPNYQRPYSWDVSTALQLVDDISEALRDTERKDIPYVLGAIILHDDGEYLNVVDGQQRLLTLRMILAALDPINHQISMSGNSDTPVSLVWIELQRRLSQLEDKKEFLDFICHKCQLVRIVTDDIDEAFRVFDSQNYRGKPLAPHDLLKAHHLREMHDESAAMKVAVVEAWEAVNDEDLDRLFSTFLYRISKWSRGESSLEFTIRDIGMFKGISSRSHRSFSPNLRYHLAAQAAMPLLSAWSVSSTHDARNAGRSRFQLDAPIIAGRSFFEMVTFMLDELKILEQEVIDRGFKNFGPSQSRYRYVYELFIAALLCYTNKFGDEDVDEVRNRLFAWAYALRVELLRVQFVSADNRARGKNDANKSPFVLLRNAMTGSV…
122	VC1766	Klebsiella	Klebsiella pneumoniae	>APV22583.1 hypothetical protein A6U99_26530 (plasmid) [Klebsiella pneumoniae]	MSKKELKPELLTVGKLFTDNYLIPIYQRNYAWRAEQIEQLISDIQDSVVGGQDNYFLGNLVVIKRGREDEFEVIDGQQRLTTLYLLLTFLEQDGEGEKPSVGHAGHLQYESRARATEALLRVAQEAAKEHVRPQGSTSNADAGIHEGYSIINQFFKQNENLNRSREKFSDFLLTKVTVVRASLPPNTDLNRYFEIMNTRGQQLKQVDIVKARLMSKLPNQYERECFAWVWDSCADMDSYVQMSLTRGDTSLRNKVFGDEWSWLEVTSFSSLMESRPQSGINSSRQSSEGVSLSLDEALSKYAKELESNSTEDEGNERFRSTIEFPAFLLHVLRIMKGDEVEDEGLLDDKRLIKSFDDAVNNVPDAKADWVRSFAFMLLKCRNLFDGFILKRQFTANIGD…
123	VC1767	Klebsiella	Klebsiella pneumoniae	>APV34244.1 hypothetical protein A6P37_29870 (plasmid) [Klebsiella pneumoniae]	MMESINNQVQSVRQLLAIPQLAIPSYQRPYRWGSKNISDLFTDLATHQDKSAYRLGSVVFHQHTDSEQGEMLDIVDGQQRTLTLMLTVKALIEVLDNENRSGKEKSIRFQRQDLREQLQVLRGPIDAFMQRQRFPSRDSEFNLRRNYLELRRLVARPEFDEQQIDFLLNRCQVVCFVLQDISEAFQFFDSQNARGRDLAPHDLLKAFHLREFAGHEANLKAEAVAHWERLPSDELANLFALYLYRVRQWAEGKSARYFGKGEVDLFKGVNLDRVGHYPYVESLRIAHHFVDEYNSQYQRKIDGQYMTFPFHLDQMIINGRRFFEMAEYYQTRVAAIVAEESDSGKAQSATLLGETLTPMASKVLSTLGSYERRHRTGDRYVRAMFDCALIFYIDKFGSQ…
123	VC1766	Klebsiella	Klebsiella pneumoniae	>APV34245.1 hypothetical protein A6P37_29875 (plasmid) [Klebsiella pneumoniae]	MNDAGVRPFSIRALLEDRARYLVPMYQRNYAWGEGEITQLLQDVLDYQQKLVSGKGPQTYYIGTLVVFARDDGSFEVIDGQQRFTTLSLLANWLKHHAIDSVDMSWYQTINLAFESRPISSHTFERLWQGVAPYDLRGSTFNEGLVNGFELIGKAMADLGLVGAKLTTFCDYLFKHVQISRIEVPKDTDLNHFFEAMNNRGEQLEKHEVIKARLMETLNQIPEEEHRRQSIHILTRVWDACANMERYIQYGFTPQERHRLFGESDWGQFVPRDFAHLLDLLGSPNTADAADKSRAAAGSQGRTLLAILQDDKLDGEQTVEEESAGSERFNSVINFSNFLLHVLRLLSRDPGDTEGVPLDDKQLVDQFELRVIRQPDPVAAVQRFIYGLLKSKYLFDQFI…
124	VC1767	Pasteurella	Pasteurella multocida subsp. multocida str. HN07	>APW55197.1 hypothetical protein PMCN07_0612 [Pasteurella multocida subsp. multocida str. HN07]	MSDGFSYGINNINEIFSLSLKIPNYQRPYKWSQKHTSQLLEDLFAHFKESRPYRIGTIVLHQDNNLLYIVDGQQRITTLAILLHFLKENNIASEFLSDDKYFHSESIKHLKENAETIEHFVQYHYRCKDNFYDFILKNCSMVYVKLVSLEEAFQFFDSQNARGKPLAPYDLLKAYHLRSLSTEKSAEVLDCVEKWENAISPTDGKGSLDLIISKLLFRLRQWHLGNDGEVFNNKDIDIFKGVNEECVYPYLAASKASLALFNMSKQNPFIYKSHLPFNIQQTIINGRSFFWFVEHYRNLENKLFNSNNGELLKYSVQNKNYIEFTTHYEGSDRTGDRYVQNLFKCAVLAYYDKFAEDSLDIALDRALRWAFSLRLKNQSVRYRTIENEGQNRNGLLALI…
124	VC1766	Pasteurella	Pasteurella multocida subsp. multocida str. HN07	>APW55198.1 RloF [Pasteurella multocida subsp. multocida str. HN07]	MNSQMSEQIKALNISTLLTVGHYIIPIYQRNYAWGKEEIELLIQDIKIASENKENNNYYIGSLIVYQRDDGQFEVIDGQQRLTTLHILALACGIKRNNNLSFEHRRNSDESFKNIENKELRYASNIEIGFQYAQSELDKLFGKKPEELTKFKKFLQNNVIILRTQVPPETDLNHYFEIMNNRGEQLEKHEVLKANLMSVLNPDDQNVFATIWDACSDMNRYAVASFKKEDRDKLFFKDKELNIKYFDVFKSFDDIKKVMSIKSSSENISSDHQENTEKSTQGMSRILSIIKDKNIKFTEYYDNNAERFNSVINFSNFLMHILRLYLEQENKTASSIEKISLDDKFLLTYFDSLVKENNIDEVKKFAFILLKTRFLFDLYVVKTDSTEKEHWSLKMPQYD…
125	VC1766	Escherichia	Escherichia coli	>APW95435.1 DUF262 domain-containing protein [Escherichia coli]	MNDAGVRPFSIRALLEDRARYLVPMYQRNYAWGEGEITQLLQDVLDYQQKLVSGKGPQTYYIGTLVVFARDDGSFEVIDGQQRFTTLSLLANWLKHHAIDSVDMSWYQTINLAFESRPISSHTFERLWQGVAPYDLRGSTFNEGLVNGFELIGKAMADLGLVGAKLTAFCDYLFKHVQISRIEVPKDTDLNHFFEAMNNRGEQLEKHEVIKARLMETLNQIPEEEHRRQSIHILTRVWDACANMERYIQYGFTPQERHRLFGESDWGQFVPRDFAHLLELLGSPNTADAADKSRAAAGSQGRTLLAILQDDKLDGEQTVEEESAGSERFNSVINFSNFLLHVLRLVSRDPGDTEGVPLDDKQLVDQFELRVIRQPDPVAAVQRFIYGLLKSKYLFDQFI…
125	VC1767	Escherichia	Escherichia coli	>APW95436.2 DUF262 domain-containing protein [Escherichia coli]	MESINNQVQSVRQLLAIPQLAIPSYQRPYRWGSKNISDLFTDLATHQDKSAYRLGSVVFHQHTDSEQGEMLDIVDGQQRTLTLMLTVKALIEVLDNENRSGKEKSIRFQRQDLREQLQVLRGPIDAFMQRQRFPSRDSEFNLRRNYLELRRLVARPEFDEQQIDFLLNRCQVVCFVLQDISEAFQFFDSQNARGRDLAPHDLLKAFHLREFAGHEANLKAEAVAHWERLPSDELANLFALYLYRVRQWAEGKSARYFGKGEVDLFKGVNLDRVGHYPYVESLRIAHHFVDEYNRQYQRKIDGQYMTFPFHLDQMIINGRRFFEMAEYYQTRVAAIVAEESDSGKAQSATLLGETLTPMASKVLSTLGSYERRHRTGDRYVRAMFDCALIFYIDKFGSQG…
126	VC1766	Brachybacterium	Brachybacterium sp. P6-10-X1	>APX34011.1 hypothetical protein BH708_16285 [Brachybacterium sp. P6-10-X1]	MTQTFTSHDVQAIPVGRLFNDPADHYSVPLYQRNYTWGEEQIHRLIQDVLDEARQAEPKEYFLGNLVVAPPKNLDDPFDVIDGQQRLTTLYILLSVLRRTPGFPAPTTALQPLTYEARDKATAALRSVARGGSTDRDAESDLEDSGIRRAEVIITELLSDPVLRQQLIDNRFVDYLLTEVLIIRMPIDRSTDLNQYFEIMNTRGAQLSPVDIAKARLLRCLQDPGDRALLNHVWSACSDMEHYVTMTATAGDTSWRAAVFGETWEQLPTDDFAELRDLLVLQRPSTSASVPDTTSAAPSSAMELGEAITLYARTETVQEFTETSDSERFTSQITFPTFLLHVLAVRPPAGDTTSLDRQLDDKQLVERFTQRLEDLDSAQREEWVRSFTTDLLRLRVLFD…
126	VC1767	Brachybacterium	Brachybacterium sp. P6-10-X1	>APX34012.1 hypothetical protein BH708_16290 [Brachybacterium sp. P6-10-X1]	MAIKRELLQFQTVEDLLGPGRTPLRIPDFQRPYSWTPQHARQLVTDIAAAQKRRPDQPYIMGTMILLKRPQEDPFEVVDGQQRLLTLHMLRTLLRDGRLSDLAIGSTPIHLVYQELARLVEEMQDKVAYQDFLDTRAQVLRIVTDDEDEAFQFFDSQNFRGKALRPHDLLKAFHLREMVATTPAEQRAVVEQWESAEENDLDRLFGTYLARIHWWSRNLPAHAFTAEDIDLFKGVSRSTPHLPATEYHRAAKAVLPGVQEWAHPEADQQTSRDLRRARHQLDAPISAGRSFFDFAAFMLEEMKRFESLLFRRDTRTGEPDDDLAIFSNGARFHFNRELYIAAALYFTNKYSEEDLHSIRPRLFRWAYGPRLAYERLGWRSTDNYARGLAATRDGLAEFN…
127	VC1766	Salmonella	Salmonella enterica subsp. enterica serovar Johannesburg str. ST203	>APY66250.1 hypothetical protein LFZ19_23050 [Salmonella enterica subsp. enterica serovar Johannesburg str. ST203]	MSDAKVTSFTVRSLLGDASRYLIPMYQRNYAWGEGEITQLVQDILDYQQKSLHSLYPQTYYIGTLVVFTRPDGDAEIIDGQQRFTTLSLLANWLKKHAGSTLDMSWYQGINLGFESRPKSGETFARLWQGVEPHKLRSKEFNEGLIKGYELIGKVLLDLKLVGESLTHFCTYLFDHVQIARIEVPADTDLNHFFEVMNNRGEQLEKHEVVKARLMAVFNEITDQQARQSSLNTLSRVWDACSNMERYVQYGFTPAERHQLFGQENWGQFVPTDFNSLADMLIPSASALGTRENETTRTLADIIKSSSTISGDRGDEDEGSSERFNSVINFSNFLLHVLRVCSQTGKDRVDVPLDDKQLIDQFELRLLKQNDPVKAVQNFTFALLKCKYLFDQFVIKREF…
127	VC1767	Salmonella	Salmonella enterica subsp. enterica serovar Johannesburg str. ST203	>APY66251.1 hypothetical protein LFZ19_23055 [Salmonella enterica subsp. enterica serovar Johannesburg str. ST203]	MKHTLDKTVLSVKGLLSLTDVAIPAYQRPYKWTVKNISELLADINSHLDKSAYRLGSVVFHQPESNEEHRLDIVDGQQRTLTLMLAVWAIIETRFAELERQDLQETLTHLKPSVEGFMGRQRFVSQVSEYNLYQNYQELKRRVSHREFSEQHIDFLLNRCQLVVFVLTDLSEAFQFFDSQNARGRDLDPHDLLKAFHLREFASHEVELKAVSVAHWEGLPSDDLANLFASYLYRVRQWSQGNSARFFGKNEVGLFKGINLDQIGQFPYVESLRMAHHFVDDYNNQYQRKIDGQKMRFPFHLDQMIINGRRFFEMAEHYQQQVSAIITSEHASIHTQKPLMIQGTVLGEMATRILRTLNSYRNRHRTGDQYIRTMFDCALIFYIDKFGGQSLSAAIEKSF…
128	VC1766	Listeria	Listeria monocytogenes	>AQP80000.1 hypothetical protein B0X21_09480 [Listeria monocytogenes]	MAYFNIRDIFQNTYSIPIYQRAYAWTEKEINTLIDDVYDYYQRENNQNYYIGSLVIHSDTDDVTSVIDGQQRLTTLSLLICYLKNESQYSDLASNLDVSLNFESRKRSTDIFRTLKNKDSFEKILDLDNELVDGYRVIRKKFLEKDSSTHSDKFDEGYFKYLLENVILIKNELPKDTDLNHYFEIMNNRGEQLEKHEIVKAYLLGLLPDEDSRGRSVISEVWNACQRLDKYVQIGFKPEVREQLFSSNWNQFIPTNFIQIISAFPNSDSSSVYKAISLNEMLQMTPNPEKADETDDTGRYHSIINFPNFILQVLKLLKDKDTFDWNYESRGISLDDKRLVDQFEEQITSVQDVYEFMYLLLKTRFVFDNYVIKTDSINDNSSDDSNWSLHKPYMLIGKN…
128	VC1767	Listeria	Listeria monocytogenes	>AQP80001.1 hypothetical protein B0X21_09485 [Listeria monocytogenes]	MIKWLYIHLLKGDTAMDNKVNTYVTSLKELLNRNNTKLPLTIPDYQRPYTWKAKNVIQLLDDVVRFSKLPEYRIGTIILHKNGTTLDIVDGQQRIITSLLITRYLNDKQRKELTSIDIPEHQRTIENVVNNNKVIGEYFERNPHSKEIIEDYFLSNCTVQVLELANLDEAFQLFDSSNNRGKALYPTDLLKAFHLRELKGTEERKLEMVELWENIQPSHIHTLFSEYLFRIKQWSKNKNVSDLGFSNNDIDLFKGVSEGDDNSELNWAKPILMAKNYVDTFNRQNQTMIEFHALPEMNYAFQIDQPMINGEYFFKFVDFYNNILEKQGFYSDEASPGTNSILSLFAETKDKKYFRFVQSLYKTSMLYAIDKFSDSQYSMIENICFHYAYYPRFYFEQVQ…
129	VC1767	Escherichia	Escherichia coli	>AQW18724.1 hypothetical protein BE937_19960 [Escherichia coli]	MMESINNQVQSVRQLLAIPQLAIPSYQRPYRWGSKNISDLFTDLATHQDKSAYRLGSVVFHQHTDSEQGEMLDIVDGQQRTLTLMLTVKALIEVLDNENRSGKEKSIRFQRQDLREQLQVLRGPIDAFMQRQRFPSRDSEFNLRRNYLELRRLVARPEFDEQQIDFLLNRCQVVCFVLQDISEAFQFFDSQNARGRDLAPHDLLKAFHLREFAGHEANLKAEAVAHWERLPSDELANLFALYLYRVRQWAEGKSARYFGKGEVDLFKGVNLDRVGHYPYVESLRIAHHFVDEYNRQYQRKIDGQYMTFPFHLDQMIINGRRFFEMAEYYQTRVAAIVAEESDSGKAQSATLLGETLTPMASKVLSTLGSYERRHRTGDRYVRAMFDCALIFYIDKFGSQ…
129	VC1766	Escherichia	Escherichia coli	>AQW18725.1 hypothetical protein BE937_19965 [Escherichia coli]	MNDAGVRPFSIRALLEDRARYLVPMYQRNYAWGEGEITQLLQDVLDYQQKLVSGKGPQTYYIGTLVVFARDDGSFEVIDGQQRFTTLSLLANWLKHHAIDSVDMSWYQTINLAFESRPISSHTFERLWQGVAPYDLRGSTFNEGLVNGFELIGKAMADLGLVGAKLTAFCDYLFKHVQISRIEVPKDTDLNHFFEAMNNRGEQLEKHEVIKARLMETLNQIPEEEHRRQSIHILTRVWDACANMERYIQYGFTPQERHRLFGESDWGQFVPRDFAHLLELLGSPNTADAADKSRAAAGSQGRTLLAILQDDKLDGEQTVEEESAGSERFNSVINFSNFLLHVLRLVSRDPGDTEGVPLDDKQLVDQFELRVIRQPDPVAAVQRFIYGLLKSKYLFDQFI…
130	VC1767	Klebsiella	Klebsiella pneumoniae	>ARA44546.1 hypothetical protein AM364_29775 (plasmid) [Klebsiella pneumoniae]	MMESINNQVQSVRQLLAIPQLAIPSYQRPYRWGSKNISDLFTDLATHQDKSAYRLGSVVFHQHTDSEQGEMLDIVDGQQRTLTLMLTVKALIEVLDNENRSGKEKSIRFQRQDLREQLQVLRGPIDAFMQRQRFPSRDSEFNLRRNYLELRRLVARPEFDEQQIDFLLNRCQVVCFVLQDISEAFQFFDSQNARGRDLAPHDLLKAFHLREFAGHEANLKAEAVAHWERLPSDELANLFALYLYRVRQWAEGKSARYFGKGEVDLFKGVNLDRVGHYPYVESLRIAHHFVDEYNSQYQRKIDGQYMTFPFHLDQMIINGRRFFEMAEYYQTRVAAIVAEESDSGKAQSATLLGETLTPMASKVLSTLGSYERRHRTGDRYVRAMFDCALIFYIDKFGSQ…
130	VC1766	Klebsiella	Klebsiella pneumoniae	>ARA44547.1 hypothetical protein AM364_29780 (plasmid) [Klebsiella pneumoniae]	MNDAGVRPFSIRALLEDRARYLVPMYQRNYAWGEGEITQLLQDVLDYQQKLVSGKGPQTYYIGTLVVFARDDGSFEVIDGQQRFTTLSLLANWLKHHAIDSVDMSWYQTINLAFESRPISSHTFERLWQGVAPYDLRGSTFNEGLVNGFELIGKAMADLGLVGAKLTTFCDYLFKHVQISRIEVPKDTDLNHFFEAMNNRGEQLEKHEVIKARLMETLNQIPEEEHRRQSIHILTRVWDACANMERYIQYGFTPQERHRLFGESDWGQFVPRDFAHLLDLLGSPNTADAADKSRAAAGSQGRTLLAILQDDKLDGEQTVEEESAGSERFNSVINFSNFLLHVLRLLSRDPGDTEGVPLDDKQLVDQFELRVIRQPDPVAAVQRFIYGLLKSKYLFDQFI…
131	VC1767	Klebsiella	Klebsiella pneumoniae	>ARA50313.1 hypothetical protein AM447_29950 (plasmid) [Klebsiella pneumoniae]	MMESINNQVQSVRQLLAIPQLAIPSYQRPYRWGSKNISDLFTDLATHQDKSAYRLGSVVFHQHTDSEQGEMLDIVDGQQRTLTLMLTVKALIEVLDNENRSGKEKSIRFQRQDLREQLQVLRGPIDAFMQRQRFPSRDSEFNLRRNYLELRRLVARPEFDEQQIDFLLNRCQVVCFVLQDISEAFQFFDSQNARGRDLAPHDLLKAFHLREFAGHEANLKAEAVAHWERLPSDELANLFALYLYRVRQWAEGKSARYFGKGEVDLFKGVNLDRVGHYPYVESLRIAHHFVDEYNSQYQRKIDGQYMTFPFHLDQMIINGRRFFEMAEYYQTRVAAIVAEESDSGKAQSATLLGETLTPMASKVLSTLGSYERRHRTGDRYVRAMFDCALIFYIDKFGSQ…
131	VC1766	Klebsiella	Klebsiella pneumoniae	>ARA50314.1 hypothetical protein AM447_29955 (plasmid) [Klebsiella pneumoniae]	MNDAGVRPFSIRALLEDRARYLVPMYQRNYAWGEGEITQLLQDVLDYQQKLVSGKGPQTYYIGTLVVFARDDGSFEVIDGQQRFTTLSLLANWLKHHAIDSVDMSWYQTINLAFESRPISSHTFERLWQGVAPYDLRGSTFNEGLVNGFELIDKAMADLGLVGAKLTAFCDYLFKHVQISRIEVPKDTDLNHFFEAMNNRGEQLEKHEVIKARLMETLNQIPEEEHRRQSIHILTRVWDACANMERYIQYGFTPQERHRLFGESDWGQFVPRDFAHLLDLLGSPNTADAADKSRAAAGSQGRTLLAILQDDKLDGEQTVEEESAGSERFNSVINFSNFLLHVLRLLSRDPGDTEGVPLDDKQLVDQFELRVIRQPDPVAAVQRFIYGLLKSKYLFDQFI…
132	VC1766	Pasteurella	Pasteurella multocida subsp. multocida	>ARA69243.1 hypothetical protein BTV67_01290 [Pasteurella multocida subsp. multocida]	MNSQMSEQIKALNISTLLTVGHYIIPIYQRNYAWGKEEIELLIQDIKIASENKENNNYYIGSLIVYQRDDGQFEVIDGQQRLTTLHILALACGIKRNNNLSFEHRRNSDESFKNIENKELRYASNIEIGFQYAQSELDKLFGKKPEELTKFKKFLQNNVIILRTQVPPETDLNHYFEIMNNRGEQLEKHEVLKANLMSVLNPDDQNVFATIWDACSDMNRYAVASFKKEDRDKLFFKDKELNIKYFDVFKSFDDIKKVMSIKSSSENISSDHQENTEKSTQGMSRILSIIKDKNIKFTEYYDNNAERFNSVINFSNFLMHILRLYLEQENKTASSIEKISLDDKFLLTYFDSLVKENNIDEVKKFAFILLKTRFLFDLYVVKTDSTEKEHWSLKMPQYD…
132	VC1767	Pasteurella	Pasteurella multocida subsp. multocida	>ARA69244.1 hypothetical protein BTV67_01295 [Pasteurella multocida subsp. multocida]	MSDGFSYGINNINEIFSLSLKIPNYQRPYKWSQKHTSQLLEDLFAHFKESRPYRIGTIVLHQDNNLLYIVDGQQRITTLAILLHFLKENNIASEFLSDDKYFHSESIKHLKENAETIEHFVQYHYRCKDNFYDFILKNCSMVYVKLVSLEEAFQFFDSQNARGKPLAPYDLLKAYHLRSLSTEKSAEVLDCVEKWENAISPTDGKGSLDLIISKLLFRLRQWHLGNDGEVFNNKDIDIFKGVNEECVYPYLAASKASLALFNMSKQNPFIYKSHLPFNIQQTIINGRSFFWFVEHYRNLENKLFNSNNGELLKYSVQNKNYIEFTTHYEGSDRTGDRYVQNLFKCAVLAYYDKFAEDSLDIALDRALRWAFSLRLKNQSVRYRTIENEGQNRNGLLALI…
133	VC1767	Pectobacterium	Pectobacterium brasiliense	>ARA75559.1 hypothetical protein B5S52_06615 [Pectobacterium brasiliense]	MAINGEDGVSAVTVDELLKQGLRIPNYQRPYSWEVSTALQLVDDLSEALRDTERKDIPYVLGAIILHDDGEYLNVVDGQQRLLTLRMILAALDPINHQLSVSGNSETPVSLVWMELQRRLSQLEDKKEFLDFICHKCQLVRIVTDDIDEAFRVFDSQNYRGKPLAPHDLLKAHHLREMHDESAAMKVAVVEAWEAVKDEDLDRLFSTFLYRISKWSRGESSLEFAIRDIGMFKGISSRSHRSFSPNLRYHLAAQAAMPLLSAWAVSSTHDARNAGRSRFQLDAPIIAGRSFFEMVTFMLDELKILEKEVIDRGFKNFGPSQSRYRYVYELFIAALLCYTNKFGDEDVDEVRNRLFAWAYALRVELLRVQFVSADNRARGKNDTNKSPFVLLRNAMTGSV…
133	VC1766	Pectobacterium	Pectobacterium brasiliense	>ARA75560.1 hypothetical protein B5S52_06620 [Pectobacterium brasiliense]	MSKKELNPELLTVGELFTDNYLIPVYQRNYAWRAEQIEQLISDIQDSVVGGQDDYFLGNLVVVKRGREDEFEVIDGQQRLTTLYLLLTFLEQDGEGEKPSVGHAGHLQYESRARATEALRRVAQEAAKEHVRPQGSTSNADAGIHEGYSIINQFFKQNETLNRSREKFSDFLLTKVTVVRASLPPNTDLNRYFEIMNTRGQQLKQVDIVKARLMSKLPNQYERECFAWVWDACADMDSYVQMSLTRGDTSLRNKVFGDEWSWLEVTSFASLMESRPQSCINSSRQSSEGVSLSLDEALSKYAKEIESNSTEDEGNERFRSTIEFPAFLLHVLRIMKSDEVEDEGQLDDKRLIKSFDDAVNNVPDAKADWVRSFAFMLLKCRNLFDGFILKRQFTANIGD…
134	VC1767	Pasteurella	Pasteurella multocida subsp. septica	>ARA88943.1 hypothetical protein BTV66_04715 [Pasteurella multocida subsp. septica]	MSDGFSYGINNINEIFSLSLKIPNYQRPYKWSQKHTSQLLEDLFAHFKESRPYRIGTIVLHQDNNLLYIVDGQQRITTLAILLHFLKENNIASEFLSDDKYFHSESIKHLKENAETIEHFVQYHYRCKDNFYDFILKNCSMVYVKLVSLEEAFQFFDSQNARGKPLAPYDLLKAYHLRSLSTEKSAEVLDCVEKWENAISPTDGKGSLDLIISKLLFRLRQWHLGNDGEVFNNKDIDIFKGVNEECVYPYLAASKASLALFNMSKQNPFIYKSHLPFNIQQTIINGRSFFWFVEHYRNLENKLFNSNNGELLKYSVQNKNYIEFTTHYEGSDRTGDRYVQNLFKCAVLAYYDKFAEDSLDIALDRALRWAFSLRLKNQSVRYRTIENEGQNRNGLLALI…
134	VC1766	Pasteurella	Pasteurella multocida subsp. septica	>ARA88944.1 hypothetical protein BTV66_04720 [Pasteurella multocida subsp. septica]	MNSQMSEQIKALNISTLLTVGHYIIPIYQRNYAWGKEEIELLIQDIKIASENKENNNYYIGSLIVYQRDDGQFEVIDGQQRLTTLHILALACGIKRNNNLSFEHRRNSDESFKNIENKELRYASNIEIGFQYAQSELDKLFGKKPEELTKFKKFLQNNVIILRTQVPPETDLNHYFEIMNNRGEQLEKHEVLKANLMSVLNPDDQNVFATIWDACSDMNRYAVASFKKEDRDKLFFKDKELNIKYFDVFKSFDDIKKVMSIKSSSENISSDHQENTEKSTQGMSRILSIIKDKNIKFTEYYDNNAERFNSVINFSNFLMHILRLYLEQENKTASSIEKISLDDKFLLTYFDSLVKENNIDEVKKFAFILLKTRFLFDLYVVKTDSTEKEHWSLKMPQYD…
135	VC1767	Vibrio	Vibrio cholerae	>ARB80612.1 DUF262 domain-containing protein [Vibrio cholerae]	MAVVVASCTLDKLFSNESILASDGKVQKNVHGMLAIPEYQRPYRWNEEQITRLLKDFKLHQQELNDKLETEHCPFYLGSVILHQQGDKLNIIDGQQRLTTMALMSYLANKHVDLKLVYESPESQQQIKHNLGWLYRNEASLADIDFAQINITLVVTDSEDEAYRFFETQNTGGVRLAGPDIIKAHHLRAVDEKDKSAVNTFATRWEALGDLNPVVDILLRGRYWQYLNFRDYPLHNQTQQVRNSIVTELAEHTGKGDDIAFGRIARTYMPNGGESLAQPQVGYELRQPLNSGANTIHYLQYFEQLRQTYLLKNSTQGELAGFYEFYQKLVCKLDGCGYLKQLYDACLLLYISQHGQQSLEVAAKKLFRVVYSRRVENQKAVKEKSVPAFVKETPVLDWI…
135	VC1766	Vibrio	Vibrio cholerae	>ARB80613.1 DUF262 domain-containing protein [Vibrio cholerae]	MGDHLSVQTELLTLEKIYTDNYQFSIPSYQRPYVWSDDDVLLLFRDIKEACRLKEPNYFIGTILSSRIEQDGERIYELIDGQQRTTTLMLMTIAFKYAGIKSDLAGLAVYTSSDGEDKPRLQFSIREQVQQLLGGLAGLKNYQVPSKETIADNAYLKQMGVALDVLTKEVEKLKSDDGVSAEAMGDYLYRQVQWVNNIVPTQMDLNRLFATMNTAGIQLEQADILKAKLFKHIHTDKAQYDAMWVACEHLENYFERNVRKVFPNADWYHIEPEHLASFDAERFAAKDETSEALSGLSIAELASQVKASSIPDNTEQEKFETYDLDVETVYCRPIIKFPLLLIHAYRVYLALNDHNDIEPRLHSDRLLEIFDPLINGDEQSVKLFIETLWQVRYQFDRWV…
136	VC1767	Streptococcus	Streptococcus gordonii	>ARC46840.1 DUF262 domain-containing protein [Streptococcus gordonii]	MMNANEKEIGFESKKISEILKWDGLTIPSYQRPYKWNRKHIRNLFYDLRDAMGKKEYQVGSVILHENDGCLDIVDGQQRLLSISLFLYALGRDKEFKGARNLLEADFGELSCYNAYENFNEWKNLIQLVGEKEAEQVCSFLLENCSVSVITMPQERLSEAFQLFDSQNNRGKSLEPHDLLKAYHLRKEDSKDERIVEKWEQFVEDKELSLKELFDKHLFRMRRWSRGETGLTNKRYGSYLRFTEDFIDDFKGVDLNQNFPYLELYRHIEKFPMSINMPIIDGSKFFEYIESAHETIRDHKDFLNEKLGLSDEAEREEKNLTYPEGMLKIYNSSKGRYLKCHNMFLNICSLFAERFGKEELSKEIVETLFIWSYYPRVKSRAIYDATVGKYAAGGSFRQK…
136	VC1766	Streptococcus	Streptococcus gordonii	>ARC46841.1 DUF262 domain-containing protein [Streptococcus gordonii]	MVETHISLSVNRLLNEDSYAIPLYQRNFAWTYDEIEQLLNDVADAFQEQRENYYIGTLVVNEENGLFKIIDGQQRTTALNLIALALKHEFGFDRLKAVNLTFPARKKSNENIQKLFTKQEISEGDENELTRGYRHAKDALKKVLEERQFESQSFFNYLFDKVIIFRSILPNDLDLNLYFERFNSRGEQLEAHEILKAQMMAKFGEDQEMAQKFARIWAACAEFDKPVLKAFQIRSRPNNPDEEGEKIFGREYANFKLQEVFDKIGVDKLEIKSLLEAISEDKSERGRAVSKESDISNYTTVIDFPTFLFQVFFIMEGSNETTFDDKKLLKIFEIERRDREWVQQFGQLLLTMKHIFDTLIVKNAQLENETEWQIKCGQYETYQRNENGGWKYVRINFQK…
137	VC1766	Edwardsiella	Edwardsiella ictaluri	>ARD38615.1 hypothetical protein B6E78_03715 [Edwardsiella ictaluri]	MQHESKLTTLADIIADKRLFNIPIYQRLYVWGSDQIKVLLDDLVAACEADKDVFYLGGTLVIEQGKTACGHPLLDLIDGQQRFTTLWLLCVVMERLLPPSRDEQAAHNPLTDFRCAWFGDSREPRIRFAIRPGVSRFFTALLDGRAVPDEPQASALSYAMQVMEGYFSDRTDERSRVDFVKLGRFIRERVQLVLTRVPANTDLNKLFEVINNRGVQLQHHEILKARLLALLPERSEREVYGQMWDACSFMGAYVEKNLRTVKGLKLIPLYDADEAKRDQERLADPLAVRDALLALDDQQDIKPHSLEEILNGAALLTESSSGDTKNEEVYEADDVRSIIGFPMLLQHVLRLFLLRSQRDDIGKILDKELLQIFQIHWLEGLSQCDKQKQANEVRYFIEL…
137	VC1767	Edwardsiella	Edwardsiella ictaluri	>ARD38616.1 hypothetical protein B6E78_03720 [Edwardsiella ictaluri]	MTHGQPVDVTVQGFNELCSKGAALQLDHYQRPYVWDSIKVNQLLSDLHEFRRSSKEQAYYLGTVLLHRNDEKQVRFVIDGQQRLSTLAVLYYTLCGSLPEGLAFHYRSPISARNLHEARQLMLERSNIELDPSIFEQLRFTVITVEREDLAFTFFDTQNHRGVPLNATDLLKAYHLRAVTGPHAESLQQLCAQRWESVQVAGPYRQAGKRQDYAPELFEQFLWRARNWRGNKYIEREDHDRLLETFQQQSIGGVESDEVPLYPGYHNQFASALKLQGSNDYRLALTPVQVGGSAASLPFTLRQPIHKGVGFFLYAQKYAALLDALLYQESASLELKAFREFYRRVVCVNAYYLQELFKLALLMYVDRFGYQRLLAFAVGLELVLGGLRLEKQYIFKESP…
138	VC1766	Edwardsiella	Edwardsiella ictaluri	>ARD39200.1 hypothetical protein B6E78_07240 [Edwardsiella ictaluri]	MRPSNDLASLTIEQLFSTNSHYVIPIYQRNYAWGAAQIEQLIRDIADAAHAADNRGQSEESKYFLGSLVVYVRDNTNTSHKSATVYETIDGQQRHTTLSILLAYLKNVAGCAKQDLAPLHLNLDFDSRPKSARTLHNLFHHEQSDDPEEPSIRAAFTIIERYFKIQPINIEKFCQYLLKHVTILRVAVPQDTDLNHYFEIMNNRGEQLEKHEVLKADLMSVYKDEPAARNCFSVIWDACADMSRYVQLGFSAKARERLFGQSWLGFPAGFDAVKSAIETDSGSGKKPTLLSIINNRRLHNRDEDDEKEKEQRFDSIIDFSNFLLHVLKVTVSDDVSLDDKKLLQAFDVIKNDQTKITEFAFNLLKFRTLFDRYIIKRDQDEKWSLLTLEYYARDSNSSF…
138	VC1767	Edwardsiella	Edwardsiella ictaluri	>ARD39201.1 hypothetical protein B6E78_07245 [Edwardsiella ictaluri]	MGDVTYRVQTVEALLEQRLAIPSYQRPYKWQPKHVNQLIDDVLTHRSKQCYRLGTVVLHKDDEATDEELNIVDGQQRLLTLTLLCKLLDQDGEFLAPLLKQEFASDISITNLEHNAKLIENRLAGFNAEERKSLLHFVLNKCELIEVTLNDLSEAFQFFDSQNARGKALAPHDLLKAYHLREMMDATAQAERLHHVSLWEQGVSPDDESANLHIIMGEFLFRLRRWLDGDYGIQFSRHNLEVFKGVNLATADYRYVQSLLALDFAVEHYNADLARQWDKQSKPYPFLVNQVIVNGKRFFEYIQHYKTLHHTLFEDDGALLGEFLQDHAGYKGSSRKGDMYVKNLFMCAVMAYYDKFGDIGLAQAARVCFCWSYYLRLQYQKIGMDSVDGYARKPRGLLR…
139	VC1767	Streptococcus	Streptococcus salivarius	>ARI59897.1 hypothetical protein V471_06535 [Streptococcus salivarius]	MSNLNENLRIVSVREMMVERLAIPNYQRPYRWGTQSALRLITDTYEAFKNRIPEYRMGSVVLHRENINDASSKLNIVDGQQRLTTLSILLFVVYEILQEASYANLSSLLNEEYNELSREAIVHNFQIIKRKLREFDGQEVKKYADYLLDNCSLVKIITNDEQEAFQFFDSQNSRGKALSPHDLLKSYHLREMNDESESDKIEIIQAWENKNQSELEDLFADNLFPLVRWYKNKNGLHYSTKDIQTFKGIKPSNPHHFATYAKASHLYVERFNADKVYELTTGIPLNQFQLTQPLIAGKRFFSYTLHYANLYREIVNLVDSRFNEEEVIKNGTGDLYVYNLFINILIFFVDKFSMKELTPARLSFLHRWAYSLRLIMKAVYRESVNKYAQGQSDRINKGL…
139	VC1766	Streptococcus	Streptococcus salivarius	>ARI59898.1 hypothetical protein V471_06540 [Streptococcus salivarius]	MRSEKYIQPDELNVDNVFENVNYVIPIYQRNYAWRKDEIEQLLMDIDDLDETNSSKYYLGSLVVNQVQPRVYEVIDGQQRLTTLFLLLRYLDHPSVERNPLKFEAREKSNITLGEIETVMDSKEPSLYSEELVEGYEIIKKYFQSKNANDDYKKRFRDKFSTVTIIRTQVPQNIDLNHYFEIMNTRGEQLELHEIVKAKILGAIKSENGFSEEDKKDKLIAATIWDACAQMDNYLQMVLPVKIREKLFSANWDMLRVADFSDLRDIFNAENNSDETQFTLKTILQAPDSTVSNQIDDREEENERFESIINFPNFLLQVNEAMEMTETDRDSGLDDKRFLDLLKDRWASKEKALEFIYALLKYRYLFDRYIIKREYIGEYKVEGKWSLQKLVMYEDKKGR…
140	VC1767	Escherichia	Escherichia coli	>ARJ95359.1 hypothetical protein BCD20_07295 [Escherichia coli]	MAINGENGVSAVTVDELLKQGLRIPNYQRPYSWDVSTALQLVDDISEALRDTERKDIPYVLGAIILHDDGEYLNVVDGQQRLLTLRMILAALDPINHQISMSGNSETPVSLVWIELQRRLSQLEDKKEFLDFICHKCQLVRIVTDDIDEAFRVFDSQNYRGKPLAPHDLLKAHHLREMHDESAAMKVAVVEAWEAVNDEDLDRLFSTFLYRISKWSRGESSLEFTIRDIGMFKGISSRSHRSFSPNLRYHLAAQAAMPLLSAWSVSSTHDARNAGRSRFQLDAPIIAGRSFFEMVTFMLDELKILEQEVIDRGFKNFGPSQSRYRYVYELFIAALLCYTNKFGDEDVDEVRNRLFAWAYALRVELLRVQFVSADNRARGKNDANKSPFVLLRNAMTGSV…
140	VC1766	Escherichia	Escherichia coli	>ARJ95360.1 hypothetical protein BCD20_07300 [Escherichia coli]	MSKKELKPELLTVGKLFTDNYLIPIYQRNYAWRAEQIEQLISDIQDSVVGGQDNYFLGNLVVIKRGREDEFEVIDGQQRLTTLYLLLTFLEQDGEGEKPSVGHAGHLQYESRARATEALLRVAQEAAKEHVRPQGSTSNADAGIHEGYSIINQFFKQNENLNRSREKFSDFLLTKVTVVRASLPPNTDLNRYFEIMNTRGQQLKQVDIVKARLMSKLPNQYERECFAWVWDSCADMDSYVQMSLTRGDTSLRNKVFGDEWSWLEVTSFSSLMESRPQSGINSSRQSSEGVSLSLDEALSKYAKELESNSTEDEGNERFRSTIEFPAFLLHVLRIMKGDEVEDEGLLDDKRLIKSFDDAVNNVPDAKADWVRSFAFMLLKCRNLFDGFILKRQFTANIGD…
141	VC1766	Macrococcus	Macrococcus caseolyticus	>ARQ05313.1 hypothetical protein CA207_21190 [Macrococcus caseolyticus]	MTNNKQSISGNTNKNVFTKSASEIFKNMRFLIPIYQRNYAWGETQIVQLIEDIDSAVTLDTDTDEYFLGNLILNKRDTLSDEGYLYTNEVIDGQQRLTTLYLLCSYLGITFDKEALRFEARVQSNQTLDLINDANVNNDGSILSDEILKGYEIIKNYFLVHTIDKEEFKKKLTKVKLVVIYVPQDIDLNHYFEIMNTRGEQLELHEIAKARILEQIKSSDDQTLAATIWDACSNMNRYVQMNFSSDFRKAVFDHNWDNLKGNLKCFEDLSKNNDSGNNNKKRTLIDRIKSKEDMQENKNNTTFENDGERFESIISFPNFLLQVNAALSKENDETPSLDDKHLLQSLAWIWQKNDDESDVDRETRAKDFLFQLLKTRIIFDRMIIKREYEGKTLNEGRWS…
141	VC1767	Macrococcus	Macrococcus caseolyticus	>ARQ05314.1 hypothetical protein CA207_21200 [Macrococcus caseolyticus]	MTLITNDLKILSLKDLMLSSNGEGSLTLKIPSYQRPYRWSSKSANQLFMDIYEAFNNNISEYRLGSVILHKDNDFYNIVDGQQRLTTLSILLFVIKSDYQGRLSLLNEDYDDLSHESLVSNYDILYKRVGELSRDERNRLEQYVLERCSIVQIVTDNVQEAFQFFDSQNSRGKSLAPHDLLKSYHLREMKHNDEQATMDLIQQWENINQMRLSMIFEWYLYPIHQWQRNKDGIGYSSKNIDVFKGINADSTFNYAMYHKASHLYVEQFNRSGNHELFASTPIMQFQLTEPIIAGRRFFEYILYYEKLLKKVAYRINDANGKDPELLGNESVRGDWLTKRLYEAIVLMFIDRFGEEAFTPRIENILYTWSYSIRLHMKRVSKLTINKYAQGNHDLNAGLN…
142	VC1766	Macrococcus	Macrococcus caseolyticus	>ARQ05370.1 hypothetical protein CA207_21770 [Macrococcus caseolyticus]	MTNNKQSISGNTNKNVFTKSASEIFKNMRFLIPIYQRNYAWGETQIVQLIEDIDSAVTLDTDTDEYFLGNLILNKRDTLSDEGYLYTNEVIDGQQRLTTLYLLCSYLGITFDKEALRFEARVQSNQTLDLINDANVNNDGSILSDEILKGYEIIKNYFLVHTIDKEEFKKKLTKVKLVVIYVPQDIDLNHYFEIMNTRGEQLELHEIAKARILEQIKSSDDQTLAATIWDACSNMNRYVQMNFSSDFRKAVFDHNWDNLKGNLKCFEDLSKNNDSGNNNKKRTLIDRIKSKEDMQENKNNTTFENDGERFESIISFPNFLLQVNAALSKENDETPSLDDKHLLQSLAWIWQKNDDESDVDRETRAKDFLFQLLKTRIIFDRMIIKREYEGKTLNEGRWS…
142	VC1767	Macrococcus	Macrococcus caseolyticus	>ARQ05371.1 hypothetical protein CA207_21780 [Macrococcus caseolyticus]	MTLITNDLKILSLKDLMLSSNGEGSLTLKIPSYQRPYRWSSKSANQLFMDIYEAFNNNISEYRLGSVILHKDNDFYNIVDGQQRLTTLSILLFVIKSDYQGRLSLLNEDYDDLSHESLVSNYDILYKRVGELSRDERNRLEQYVLERCSIVQIVTDNVQEAFQFFDSQNSRGKSLAPHDLLKSYHLREMKHNDEQATMDLIQQWENINQMRLSMIFEWYLYPIHQWQRNKDGIGYSSKNIDVFKGINADSTFNYAMYHKASHLYVEQFNRSGNHELFASTPIMQFQLTEPIIAGRRFFEYILYYEKLLKKVAYRINDANGKDPELLGNESVRGDWLTKRLYEAIVLMFIDRFGEEAFTPRIENILYTWSYSIRLHMKRVSKLTINKYAQGNHDLNAGLN…
143	VC1766	Photobacterium	Photobacterium damselae subsp. damselae	>ARR49354.1 hypothetical protein CAY62_07035 [Photobacterium damselae subsp. damselae]	MSQTNYVEQLSVKALFDSKTQYVIPIYQRNYAWGATEIEQLIQDISDAAGLITQAEETVTAKQDKYYLGSLVVYQRTTHSQQSNVVYETIDGQQRHTTLSILLAYLKHRNVLGCDELEALAINLTFDSRPKSSRALDDIYSGNTNGESEEPNIHAAFNIIQRYFKAKGLDDKAKTKQFVDYLLKSVTILRVVVPPQTDLNHYFEIMNNRGEQLEKHEVLKAKFMATLANDEERGCFSTIWDACSNMTRYTQMGFQSDLRKDVFGDSWQMMPASFDAILEKHTSKQQKQDAMTLRDIIKHKASSSNGDDEEREKEERFGTVIDFSNFLLHVLKLMQTEESVSLDDKKLIDAFISKDDGLKVSAKAFVYELLKYRILFDSYVIKPDQHDEKRKWSLLRLNA…
143	VC1767	Photobacterium	Photobacterium damselae subsp. damselae	>ARR49355.1 hypothetical protein CAY62_07040 [Photobacterium damselae subsp. damselae]	MAIVFNQPQTIAQLLAKSLAIPEYQRPYKWQPKHVNQLIDDIVNHRTKPCYRLGTVVLHQDKDSESAVLNIVDGQQRLLTLTLLCTILDGEENSISSSLLEHRFESLVSIENLKNNAQLISERVASLPATEKQELLNFVLNKCELIQVTLDDLSEAFQFFDSQNARGKALAPHDLLKAYHLREMMDSTEQNERLHHVSLWEQGVNPDDESANLHTIMGEFLFRMRRWVDGDYGIQFSRHNIDAFKGINLDSTQYAYVDSMLALDYAIETFNADPARKWDKQTKGYPFQVDQVMINGKRFFEYIQHYMAIHSTLFVGKDSKLFSFVETHADYSGSNRKGDSYVRNLFLCAVMYYYDKFGEVELEKAAQICYRWSYFLRLDLQRIGMESVDNHAKARNGLF…
144	VC1767	Pseudomonas	Pseudomonas mendocina	>ARS49329.1 hypothetical protein PSMEN_13410 [Pseudomonas mendocina]	MSKNMTVAVTISNFDALLSSQRMPLALDTYQRPYVWGKDKVSQLLKDLREFQRDLANGLDYYMGALLIHQDACQNRQFIIDGQQRLTTLCVLYHALHGKLPSGADFAYRSPESVNNIQHAQQIIAAEGLPESCRALFGSIVFTVITVPNEDLAFTFFDNQNSRGVPLGAADLLKAFHLRAIKTEHRDKLQTLFAKRWEHWQENGQCQGIAGDFDTLLFGKLLWRGRCWRGQKALGEESRDRIIDEFESRTQRNESGNRIDIAPTPSAYASAQLLVSQAGNIRLSRGALPEPDDSLTLPFSLRQPIQRGLGFFLYVEKYVAVVNQLFGPSTQTQQVRAFRQFYTAVIMRLSPYLRELFCLAVLMFVDRFGTCDLLRFALSLDYVLGAIRIQKTYIFAAAI…
144	VC1766	Pseudomonas	Pseudomonas mendocina	>ARS49330.1 hypothetical protein PSMEN_13415 [Pseudomonas mendocina]	MTIQSHAITLQQIVRRGMFFQIPVYQRLYVWSDEQVRILLDDLWNAFVERRPIAYLGGILVVSRRQEGGTVEYDLIDGQQRFTTLWLLALSLGRKLRPFLAVEYPGDMRPRLGFPIRPDIEKAFKVSCLSGQTPSVQHDKIDNALGIIQRFKQGRKDAELTAFTHYVLTGVTVVMTQFPTSMDLNKIFEVINNRGVQLQHHEILKARLLQHIRISAERDRYAALWESCAYMDDYVERNLRRITKLNVQQLFSSAAARNDDEELAWSRCVLEALADQYEGARESRSFTLNAILSGKMVKPTELAEAPPKILLSSHKVRSIISFSMLLQHALRIWLHEQDEPDIPRINDKDLLSLFDAHFLKPSCAGAKVKAFIALLWEIRYCFDKHVIKWVEAEGEEHHL…
145	VC1766	Klebsiella	Klebsiella pneumoniae	>ART01138.1 hypothetical protein B8O09_19095 [Klebsiella pneumoniae]	MSDAKVASFTVRSLLGDASRYLIPMYQRNYAWGEGEITQLVQDILDYQQKCLHSLYPQTYYIGTLVVFTRPDGDAEIIDGQQRFTTLSLLANWLKKHAGPTLDMSWFQGINLGFESRPKSGETFARLWQGVEPHKLRSKEFNEGLIKGYELIGKVLRDLKLVGDSLTHFCTYLFDHVQIARIEVPADTDLNHFFEVMNNRGEQLEKHEVVKARLMAVLNQITDPQERQSSLNTLSRVWDACANMERYIQYGFTPDERHSLFGKKNWGLFVPSDFNSLTDMLIPTASGSETARSLADIIKSSSIVSGDRSEEDEGSSERFNSVINFSNFLLHVLRVCSQTGKDRVDVPLDDKQLIDQFELRLLKQNDPVKTVQDFVFALLKCKYLFDQFVIKREFAKGSD…
145	VC1767	Klebsiella	Klebsiella pneumoniae	>ART01139.1 hypothetical protein B8O09_19100 [Klebsiella pneumoniae]	MKHPLDKTVLSVKGLLSLTDVAIPAYQRPYKWTVKNISELFADINSHLDKLAYRFGSVVFHHTENDEKNKLDIVDGQQRTLTLMLAVWAIIETRLAELERQDLQEALTQLKPSVEGFMGRQRFASQVSEYNLHQNYQELKRRVSHREFSEQHIDFLLNRCQLVVFVLTDLSEAFQFFDSQNARGRDLDPHDLLKAFHLREFASHEVELKAVTVAHWEGLPSDDLANLFASYLYRVRQWSQGNSARFFGKNEVGLFKGINLDQIGQFPYVESLRMAHHFVDDYNNQYQRKIDGQKMRFPFHLDQMIINGRRFFEMAEHYQQQVSAIIKSEHVSTHTQKSLMIQGTVLGEMATRILRTLNSYKNRHRTGDQYIRTMFDCALIFYIDKFGGQSLSAAIEKSF…
146	VC1766	Shewanella	Shewanella putrefaciens	>QXN23329.1 DUF262 domain-containing HNH endonuclease family protein [Shewanella putrefaciens]	MSSKVETELLSLQTIATKDLGFVIPCYQRPYVWREEEVIKLFYDVRDAYLAKEPHYFIGSVLSALNGDKSQYELIDGQQRTTTLMLLSLAFKAVGIETPLAHVSIKGENPRLTFEIRESVRNLLGSYAGLDKITKPGEEDIRKDEYLVHLEANLTILKQQVDKLAEQSDFDIQGFADYIFNQVQWVNNIVPASMDLNRLFSSLNTGGIQLEPVDLLKAKLFKHITTDKAVYSSIWQACEHTDNYFERNLRQIFKNADWQTLEYTDLANYQAELFPLVSSSNSVQRVGKSIAEIASGSLDFDVELEQSESQSDDFDDETVYCRSIISFELLLIHTLRIFCTQKSWDDLTPRIRASNLMSCFEGLLQHDERTIKSFIELLWQVRYQFDTWVVKWVEHDDRE…
146	VC1767	Shewanella	Shewanella putrefaciens	>QXN23330.1 DUF262 domain-containing protein [Shewanella putrefaciens]	MTVSVATCSAQQLFEGHKILGSNGKQITGTLVIPEYQRPYCWQSQQIDSLLEDLEAHFHKHSELSYYLGSLILHHDEQQLKIIDGQQRITTLALFGFLLQQHQKLDLRFESPLSQQQIKTNLDWIANHKSKWAKLINFERIQFSLVVTESEDDAYRFFETQNTGGVRLSGPDIIKAHHLRAVPKVHQSRFALQWEGLGKLDNSVKFLLKGRYWQQLNLRELAPHLQTKVVRDQIVAELGEQTTEGDDIAYGQILRLTGIGGDVVQQAAQQGYEVRQPLNAGINTIRYLAYFQNLYQQYWNHPTLPHLEGYNRFVCWLKGLEGCGYLQGLYEACLMMYISQFGEYQLELAANKLFRVVYSRRVSNQKAVRENSISSFVRDYPVLDWIALSYTPKQCFTFF…
147	VC1766	Klebsiella	Klebsiella variicola	>AVZ98379.1 DUF262 domain-containing protein (plasmid) [Klebsiella variicola]	MNDAGVRPFSIRALLEDRARYLVPMYQRNYAWGEGEITQLLQDVLDYQQKLVSGKGPQTYYIGTLVVFARDDGSFEVIDGQQRFTTLSLLANWLKHHAIDSVDMSWYQTINLAFESRPISSHTFERLWQGVAPYDLRGSTFNEGLVNGFELIGKAMADLGLVGAKLTTFCDYLFKHVQISRIEVPKDTDLNHFFEAMNNRGEQLEKHEVIKARLMETLNQIPEEEHRRQSIHILTRVWDACANMERYIQYGFTPQERHRLFGESDWGQFVPRDFAHLFDLLGSPNTADAADKSRAAAGSQGRTLLAILQDDKLDGEQTVEEESAGSERFNSVINFSNFLLHVLRLLSRDPGDTEGVPLDDKQLVDQFELRVIRQPDPVAAVQRFIYGLLKSKYLFDQFI…
147	VC1767	Klebsiella	Klebsiella variicola	>AVZ98380.1 DUF262 domain-containing protein (plasmid) [Klebsiella variicola]	MESINNQVQSVRQLLAIPQLAIPSYQRPYRWGSKNISDLFTDLATHQDKSAYRLGSVVFHQHTDSEQGEMLDIVDGQQRTLTLMLTVKALIEVLDNENRSGKEKSIRFQRQDLREQLQVLRGPIDAFMQRQRFPSRDSEFNLRRNYLELRRLVARPEFDEQQIDFLLNRCQVVCFVLQDISEAFQFFDSQNARGRDLAPHDLLKAFHLREFAGHEANLKAEAVAHWERLPSDELANLFALYLYRVRQWAEGKSARYFGKGEVDLFKGVNLDRVGHYPYVESLRIAHHFVDEYNSQYQRKIDGQYMTFPFHLDQMIINGRRFFEMAEYYQTRVAAIVAEESDSGKAQSATLLGETLTPMASKVLSTLGSYERRHRTGDRYVRAMFDCALIFYIDKFGSQG…
148	VC1767	Escherichia	Escherichia coli	>AYL91066.1 DUF262 domain-containing protein [Escherichia coli]	MESINNQVQSVRQLLAIPQLAIPSYQRPYRWGSKNISDLFTDLATHQDKSAYRLGSVVFHQHTDSEQGEMLDIVDGQQRTLTLMLTVKALIEVLDNENRSGKEKSIRFQRQDLREQLQVLRGPIDAFMQRQRFPSRDSEFNLRRNYLELRRLVARPEFDEKQIDFLLNRCQVVCFVLQDISEAFQFFDSQNARGRDLAPHDLLKAFHLREFAGHEANLKAEAVAHWERLPSDELANLFALYLYRVRQWAEGKSARYFGKGEVDLFKGVNLDRVGHYPYVESLRIAHHFVDEYNSQYQRKIDGQYMTFPFHLDQMIINGRRFFEMAEYYQTRVAAIVAEESDSGKAQSATLLGETLTPMASKVLSTLGSYERRHRTGDRYVRAMFDCALIFYIDKFGSQG…
148	VC1766	Escherichia	Escherichia coli	>AYL91067.1 DUF262 domain-containing protein [Escherichia coli]	MNDAGVRPFSIRALLEDRARYLVPMYQRNYAWGEGEITQLLQDVLDYQQKLVSGKGPQTYYIGTLVVFARDDGSFEVIDGQQRFTTLSLLANWLKHHAIDSVDMSWYQTINLAFESRPISSHTFERLWQGVAPYDLRGSTFNEGLVNGFELIDKAMADLGLVGAKLTAFCDYLFKHVQISRIEVPKDTDLNHFFEAMNNRGEQLEKHEVIKARLMETLNQIPEEEHRRQSIHILTRVWDACANMERYIQYGFTPQERHRLFGESDWGQFVPRDFAHLLDLLGSPNTADAADKSRAAAGSQGRTLLAILQDDKLDGEQTVEEESAGSERFNSVINFSNFLLHVLRLVSRDPGDTEGVPLDDKQLVDQFELRVIRQPDPVAAVQRFIYGLLKSKYLFDQFI…
149	VC1766	Komagataeibacter	Komagataeibacter europaeus	>ARW15829.1 hypothetical protein S101446_00689 [Komagataeibacter europaeus]	MEMVKTEVQTAQRLWIRRARLDIPSYQRPYVWQSEDVEKFLQDIDNAMKAGRPHYFIGTLITTNTAATDAAPPCYELIDGQQRLTTLMLIFLAFVRVREPKEPDKRLPLLHGVLRKFLCDPTKCDEPRLHFAIREQVRDLFRAWLSGLSEAGSGDAYVKGLSGGLKTAKDFLAGKSGPELYDFGRYLFRKVKWVNNIVPQGTDFNRLFTALNTSGVQLEASDIIKARLLELIPDRRMDYNAIWQACENMNGFFERNLRDVFPHAKWENCSYDDLKTFNPEKFCLEGCRPDQTAAMTLSDIVAQENVSDTQEQTPEKDDGEDEDVLTHATSILTFPQLLLHTLRIYRHQHGQDDIGSVDPAHLNERFAAFLEECTKTPAEAGATKARQFIECLWTVRHQF…
149	VC1767	Komagataeibacter	Komagataeibacter europaeus	>ARW15830.1 hypothetical protein S101446_00690 [Komagataeibacter europaeus]	MLNNTESAPDNGVKDVRLVSGIDPISTTLESLFRGQVKDLKGKLNLPVYQRPYCWGEKQVRQLVGDLEAYFRSEPQPTIAFYLGSIVLHQHENDQGEVVLDIIDGQQRLTTMAILCWAWDQRPVLDLTYRAPASHERIRRNFSIVKKMNPIPEKGCKPDCKLSCRLGKINVTLIVTRSEDDAWRFFQTMNTGGRRLSGTDIIKAYHLRAIASGQRDDYARLWESTGTSLDNVVKLLIAGRFWTHLNFRNFYRSELRNEIIAEFGDDTQPSELDQAYLLSVCQYLPTGIWQQTMPDHGYAMRQPLNSGVNTIRYLLYFCTLYHDLFPSKQPDGSVVAENARPQLEITIMDAAESRYLNALYETAILLYVSRFGQRNLMEARLWLLRLVFSLRLTKQRVSE…
150	VC1767	Klebsiella	Klebsiella pneumoniae	>ARX01589.1 hypothetical protein AM359_01380 (plasmid) [Klebsiella pneumoniae]	MMESINNQVQSVRQLLAIPQLAIPSYQRPYRWGSKNISDLFTDLATHQDKSAYRLGSVVFHQHTDSEQGEMLDIVDGQQRTLTLMLTVKALIEVLDNENRSGKEKSIRFQRQDLREQLQVLRGPIDAFMQRQRFPSRDSEFNLRRNYLELRRLVARPEFDEQQIDFLLNRCQVVCFVLQDISEAFQFFDSQNARGRDLAPHDLLKAFHLREFAGHEANLKAEAVAHWERLPSDELANLFALYLYRVRQWAEGKSARYFGKGEVDLFKGVNLDRVGHYPYVESLRIAHHFVDEYNSQYQRKIDGQYMTFPFHLDQMIINGRRFFEMAEYYQTRVAAIVAEESDSGKAQSATLLGETLTPMASKVLSTLGSYERRHRTGDRYVRAMFDCALIFYIDKFGSQ…
150	VC1766	Klebsiella	Klebsiella pneumoniae	>ARX01590.1 hypothetical protein AM359_01385 (plasmid) [Klebsiella pneumoniae]	MNDAGVRPFSIRALLEDRARYLVPMYQRNYAWGEGEITQLLQDVLDYQQKLVSGKGPQTYYIGTLVVFARDDGSFEVIDGQQRFTTLSLLANWLKHHAIDSVDMSWYQTINLAFESRPISSHTFERLWQGVAPYDLRGSTFNEGLVNGFELIGKAMADLGLVGAKLTTFCDYLFKHVQISRIEVPKDTDLNHFFEAMNNRGEQLEKHEVIKARLMETLNQIPEEEHRRQSIHILTRVWDACANMERYIQYGFTPQERHRLFGESDWGQFVPRDFAHLLDLLGSPNTADAADKSRAAAGSQGRTLLAILQDDKLDGEQTVEEESAGSERFNSVINFSNFLLHVLRLLSRDPGDTEGVPLDDKQLVDQFELRVIRQPDPVAAVQRFIYGLLKSKYLFDQFI…
151	VC1766	Klebsiella	Klebsiella pneumoniae	>ARX22637.1 hypothetical protein AM393_27770 (plasmid) [Klebsiella pneumoniae]	MNDAGVRPFSIRALLEDRARYLVPMYQRNYAWGEGEITQLLQDVLDYQQKLVSGKGPQTYYIGTLVVFARDDGSFEVIDGQQRFTTLSLLANWLKHHAIDSVDMSWYQTINLAFESRPISSHTFERLWQGVAPYDLRGSTFNEGLVNGFELIDKAMADLGLVGAKLTAFCDYLFKHVQISRIEVPKDTDLNHFFEAMNNRGEQLEKHEVIKARLMETLNQIPEEEHRRQSIHILTRVWDACANMERYIQYGFTPQERHRLFGESDWGQFVPRDFAHLLDLLGSPNTADAADKSRAAAGSQGRTLLAILQDDKLDGEQTVEEESAGSERFNSVINFSNFLLHVLRLLSRDPGDTEGVPLDDKQLVDQFELRVIRQPDPVAAVQRFIYGLLKSKYLFDQFI…
151	VC1767	Klebsiella	Klebsiella pneumoniae	>ARX22638.1 hypothetical protein AM393_27775 (plasmid) [Klebsiella pneumoniae]	MESINNQVQSVRQLLAIPQLAIPSYQRPYRWGSKNISDLFTDLATHQDKSAYRLGSVVFHQHTDSEQGEMLDIVDGQQRTLTLMLTVKALIEVLDNENRSGKEKSIRFQRQDLREQLQVLRGPIDAFMQRQRFPSRDSEFNLRRNYLELRRLVARPEFDEQQIDFLLNRCQVVCFVLQDISEAFQFFDSQNARGRDLAPHDLLKAFHLREFAGHEANLKAEAVAHWERLPSDELANLFALYLYRVRQWAEGKSARYFGKGEVDLFKGVNLDRVGHYPYVESLRIAHHFVDEYNSQYQRKIDGQYMTFPFHLDQMIINGRRFFEMAEYYQTRVAAIVAEESDSGKAQSATLLGETLTPMASKVLSTLGSYERRHRTGDRYVRAMFDCALIFYIDKFGSQG…
152	VC1766	Klebsiella	Klebsiella pneumoniae	>ARX47748.1 hypothetical protein AM390_28600 (plasmid) [Klebsiella pneumoniae]	MNDAGVRPFSIRALLEDRARYLVPMYQRNYAWGEGEITQLLQDVLDYQQKLVSGKGPQTYYIGTLVVFARDDGSFEVIDGQQRFTTLSLLANWLKHHAIDSVDMSWYQTINLAFESRPISSHTFERLWQGVAPYDLRGSTFNEGLVNGFELIDKAMADLGLVGAKLTAFCDYLFKHVQISRIEVPKDTDLNHFFEAMNNRGEQLEKHEVIKARLMETLNQIPEEEHRRQSIHILTRVWDACANMERYIQYGFTPQERHRLFGESDWGQFVPRDFAHLLDLLGSPNTADAADKSRAAAGSQGRTLLAILQDDKLDGEQTVEEESAGSERFNSVINFSNFLLHVLRLLSRDPGDTEGVPLDDKQLVDQFELRVIRQPDPVAAVQRFIYGLLKSKYLFDQFI…
152	VC1767	Klebsiella	Klebsiella pneumoniae	>ARX47749.1 hypothetical protein AM390_28605 (plasmid) [Klebsiella pneumoniae]	MESINNQVQSVRQLLAIPQLAIPSYQRPYRWGSKNISDLFTDLATHQDKSAYRLGSVVFHQHTDSEQGEMLDIVDGQQRTLTLMLTVKALIEVLDNENRSGKEKSIRFQRQDLREQLQVLRGPIDAFMQRQRFPSRDSEFNLRRNYLELRRLVARPEFDEQQIDFLLNRCQVVCFVLQDISEAFQFFDSQNARGRDLAPHDLLKAFHLREFAGHEANLKAEAVAHWERLPSDELANLFALYLYRVRQWAEGKSARYFGKGEVDLFKGVNLDRVGHYPYVESLRIAHHFVDEYNSQYQRKIDGQYMTFPFHLDQMIINGRRFFEMAEYYQTRVAAIVAEESDSGKAQSATLLGETLTPMASKVLSTLGSYERRHRTGDRYVRAMFDCALIFYIDKFGSQG…
153	VC1766	Leclercia	Leclercia adecarboxylata	>QDK19091.1 DUF262 domain-containing protein [Leclercia adecarboxylata]	MLDNSSAQKYVAALTVGQLFRNGHYTIPIYQRNYAWGQEEIEQLIQDIWDVAQINRGDNQYFIGSLVVAEKGAGRFETIDGQQRYTTLSILLAVMKNAFYLRLPDIVKLNLHFDCRDESDATLKSLFEMGDIPADEKNVEPMIAQAWRIMVSFIAKKDIDRQAFLRFLLENVVVLRVTVPADTDLNHYFEIMNNRGEQLEKHEILKARLMDKLGESASNSERAVFSILWDACANMQRYVQLGVHHSLRDQWFGHNWDRIPQDFDTLQSPRLERDKNDENRTLHDIIFHPRGNLPEPASKHESDEEHPGTFGSVITFPNFLLQVLRLTWPDTPLDDKRLLDTFIANNPDPRQFIMQLLRCRMLFDNYIIKRKHDNAWSLQALTRYQKSFSYKSAFPSPEK…
153	VC1767	Leclercia	Leclercia adecarboxylata	>QDK19092.1 DUF262 domain-containing protein [Leclercia adecarboxylata]	MAILSKNIVTVKEALEKSLSIPDYQRPYKWREFHVNQLLEDIIQHRHQSRYRLGTIVSYKNRHNSPAEEIVDGQQRLLTLSLLCALLDEKQEYCSPSLLRHAFNNSITQHNVEKNVELIRRRLSQVSTEDQKSIYHYLLHSCELICVTLDNLSEAFQFFDSQNARGKPLEAYDLLKAFHLREMDENTPEERQRCVKTWENDVKPKKDRFARPNLDQLMSKTLYPLRCWANGEPGHALTKSQIHIFKGVSANKNSWRYATNLVTLDKLMDDFNRDPQRQINGEKMLFPFQIDQYLINGKRFFEYIDHYGSLYESLFHPQSSPVNALLNILTRYEGATRIGDRYVRNLFNCALFYYHDRFGDEELEKVAEVCFAWSYRLRLQHHRITVETIENAALSSQGL…
154	VC1767	Klebsiella	Klebsiella pneumoniae	>ASA02113.1 hypothetical protein AM360_28750 (plasmid) [Klebsiella pneumoniae]	MESINNQVQSVRQLLAIPQLAIPSYQRPYRWGSKNISDLFTDLATHQDKSAYRLGSVVFHQHTDSEQGEMLDIVDGQQRTLTLMLTVKALIEVLDNENRSGKEKSIRFQRQDLREQLQVLRGPIDAFMQRQRFPSRDSEFNLRRNYLELRRLVARPEFDEQQIDFLLNRCQVVCFVLQDISEAFQFFDSQNARGRDLAPHDLLKAFHLREFAGHEANLKAEAVAHWERLPSDELANLFALYLYRVRQWAEGKSARYFGKGEVDLFKGVNLDRVGHYPYVESLRIAHHFVDEYNSQYQRKIDGQYMTFPFHLDQMIINGRRFFEMAEYYQTRVAAIVAEESDSGKAQSATLLGETLTPMASKVLSTLGSYERRHRTGDRYVRAMFDCALIFYIDKFGSQG…
154	VC1766	Klebsiella	Klebsiella pneumoniae	>ASA02114.1 hypothetical protein AM360_28755 (plasmid) [Klebsiella pneumoniae]	MNDAGVRPFSIRALLEDRARYLVPMYQRNYAWGEGEITQLLQDVLDYQQKLVSGKGPQTYYIGTLVVFARDDGSFEVIDGQQRFTTLSLLANWLKHHAIDSVDMSWYQTINLAFESRPISSHTFERLWQGVAPYDLRGSTFNEGLVNGFELIGKAMADLGLVGAKLTTFCDYLFKHVQISRIEVPKDTDLNHFFEAMNNRGEQLEKHEVIKARLMETLNQIPEEEHRRQSIHILTRVWDACANMERYIQYGFTPQERHRLFGESDWGQFVPRDFAHLLDLLGSPNTADAADKSRAAAGSQGRTLLAILQDDKLDGEQTVEEESAGSERFNSVINFSNFLLHVLRLLSRDPGDTEGVPLDDKQLVDQFELRVIRQPDPVAAVQRFIYGLLKSKYLFDQFI…
155	VC1766	Enterobacter	Enterobacter cloacae complex sp.	>ASA06007.1 hypothetical protein AM432_20355 [Enterobacter cloacae complex sp.]	MSDAQVTSFTVRSLLGDASRYLIPMYQRNYAWGEGEITQLVQDILDYQQKSLHSPLPQTYYIGTLVVFTRPDGQLEIIDGQQRFTTLSLLANWLKKHAGSSLDMSWYQGINLGFESRPKSSETFARLWQGVEPHKLRSKEFNEGLINGYELIGKVLRDLKLVGEPLNHFCTYLFDYVQIARIEVPADTDLNHFFEVMNNRGEQLEKHEVVKARLMAALNKITDKQDRQSSLSTLSRVWDACSNMERYVQYGFTPTERHQLFGQENWGKFVPADFNSLAGMLISSASEHGTRKNQTSRTLADIIKSSSTISGDIGEEDEGSSERFNSIINFSNFLLHVLRVCSNTGKNRVDVPLDDKQLIEQFELRLLKQNDPVKAVQDFVFALLKCKYLFDQYLIKREF…
155	VC1767	Enterobacter	Enterobacter cloacae complex sp.	>ASA06008.1 hypothetical protein AM432_20360 [Enterobacter cloacae complex sp.]	MKHTLDKTVLSIKGLLSLTDVTIPAYQRPYKWTAKNISELFADIDSHLDKSAYRLGSVVFHQTENNEENRLDIVDGQQRTLTLMLAVWAIIETRLAGLERQDLRETLAQLRPIVEGFMGRQHFASQVSENNLYQNYQELKRRVSHRQFSEHHIDFLLNRCQVVVFVLADLSEAFQFFDSQNARGRDLDPHDLLKAFHLREFASHEVELKAASVAHWEGLPSDDLANLFASYLYRVRQWSQGNSARFFGKDEVGLFKGINLDQIGQFPYVESMRIAHHFVDDYNNQYQRKIDGQKMRFPFHLDQMIINGRRFFEMAEHYQQQVSAIIASEHASTRTQKPLMIQGVVLGEMATQILRTLNSYRNRYRTGDQYIRTMFDCALIFYIDKFGGQSLSAAVEKSF…
156	VC1767	Escherichia	Escherichia coli	>ASB79966.1 hypothetical protein AM384_16565 [Escherichia coli]	MESINNQVQSVRQLLAIPQLAIPSYQRPYRWGSKNISDLFTDLATHQDKSAYRLGSVVFHQHTDSEQGEMLDIVDGQQRTLTLMLTVKALIEVLDNENRSGKEKSIRFQRQDLREQLQVLRGPIDAFMQRQRFPSRDSEFNLRRNYLELRRLVARPEFDEQQIDFLLNRCQVVCFVLQDISEAFQFFDSQNARGRDLAPHDLLKAFHLREFAGHEANLKAEAVAHWERLPSDELANLFALYLYRVRQWAEGKSARYFGKGEVDLFKGVNLDRVGHYPYVESLRIAHHFVDEYNRQYQRKIDGQYMTFPFHLDQMIINGRRFFEMAEYYQTRVAAIVAEESDSGKAQSATLLGETLTPMASKVLSTLGSYERRHRTGDRYVRAMFDCALIFYIDKFGSQG…
156	VC1766	Escherichia	Escherichia coli	>ASB79967.1 hypothetical protein AM384_16570 [Escherichia coli]	MNDAGVRPFSIRALLEDRARYLVPMYQRNYAWGEGEITQLLQDVLDYQQKLVSGKGPQTYYIGTLVVFARDDGSFEVIDGQQRFTTLSLLANWLKHHAIDSVDMSWYQTINLAFESRPISSHTFERLWQGVAPYDLRGSTFNEGLVNGFELIGKAMADLGLVGAKLTAFCDYLFKHVQISRIEVPKDTDLNHFFEAMNNRGEQLEKHEVIKARLMETLNQIPEEEHRRQSIHILTRVWDACANMERYIQYGFTPQERHRLFGESDWGQFVPRDFAHLLELLGSPNTADAADKSRAAAGSQGRTLLAILQDDKLDGEQTVEEESAGSERFNSVINFSNFLLHVLRLVSRDPGDTEGVPLDDKQLVDQFELRVIRQPDPVAAVQRFIYGLLKSKYLFDQFI…
157	VC1766	Klebsiella	Klebsiella pneumoniae	>ASC22592.1 hypothetical protein AM386_12535 [Klebsiella pneumoniae]	MSDAKVASFTVRSLLGDASRYLIPMYQRNYAWGEGEITQLVQDILDYQQKCLHSLYPQTYYIGTLVVFTRPDGDAEIIDGQQRFTTLSLLANWLKKHAGPTLDMSWFQGINLGFESRPKSGETFARLWQGVEPHKLRSKEFNEGLIKGYELIGKVLRDLKLVGDSLTHFCTYLFDHVQIARIEVPADTDLNHFFEVMNNRGEQLEKHEVVKARLMAVLNQITDPQERQSSLNTLSRVWDACANMERYIQYGFTPDERHSLFGKKNWGLFVPSDFNSLTDMLIPTASGSETARSLADIIKSSSIVSGDRSEEDEGSSERFNSVINFSNFLLHVLRVCSQTGKDRVDVPLDDKQLIDQFELRLLKQNDPVKTVQDFVFALLKCKYLFDQFVIKREFAKGSD…
157	VC1767	Klebsiella	Klebsiella pneumoniae	>ASC22593.1 hypothetical protein AM386_12540 [Klebsiella pneumoniae]	MKHPLDKTVLSVKGLLSLTDVAIPAYQRPYKWTVKNISELFADINSHLDKLAYRFGSVVFHHTENDEKNKLDIVDGQQRTLTLMLAVWAIIETRLAELERQDLQEALTQLKPSVEGFMGRQRFASQVSEYNLHQNYQELKRRVSHREFSEQHIDFLLNRCQLVVFVLTDLSEAFQFFDSQNARGRDLDPHDLLKAFHLREFASHEVELKAVTVAHWEGLPSDDLANLFASYLYRVRQWSQGNSARFFGKNEVGLFKGINLDQIGQFPYVESLRMAHHFVDDYNNQYQRKIDGQKMRFPFHLDQMIINGRRFFEMAEHYQQQVSAIIKSEHVSTHTQKSLMIQGTVLGEMATRILRTLNSYKNRHRTGDQYIRTMFDCALIFYIDKFGGQSLSAAIEKSF…
158	VC1767	Klebsiella	Klebsiella pneumoniae	>ASC37083.1 hypothetical protein AM395_26910 (plasmid) [Klebsiella pneumoniae]	MESINNQVQSVRQLLAIPQLAIPSYQRPYRWGSKNISDLFTDLATHQDKSAYRLGSVVFHQHTDSEQGEMLDIVDGQQRTLTLMLTVKALIEVLDNENRSGKEKSIRFQRQDLREQLQVLRGPIDAFMQRQRFPSRDSEFNLRRNYLELRRLVARPEFDEQQIDFLLNRCQVVCFVLQDISEAFQFFDSQNARGRDLAPHDLLKAFHLREFAGHEANLKAEAVAHWERLPSDELANLFALYLYRVRQWAEGKSARYFGKGEVDLFKGVNLDRVGHYPYVESLRIAHHFVDEYNSQYQRKIDGQYMTFPFHLDQMIINGRRFFEMAEYYQTRVAAIVAEESDSGKAQSATLLGETLTPMASKVLSTLGSYERRHRTGDRYVRAMFDCALIFYIDKFGSQG…
158	VC1766	Klebsiella	Klebsiella pneumoniae	>ASC37084.1 DUF262 domain-containing protein (plasmid) [Klebsiella pneumoniae]	MNDAGVRPFSIRALLEDRARYLVPMYQRNYAWGEGEITQLLQDVLDYQQKLVSGKGPQTYYIGTLVVFARDDGSFEVIDGQQRFTTLSLLANWLKHHAIDSVDMSWYQTINLAFESRPISSHTFERLWQGVAPYDLRGSTFNEGLVNGFELIDKAMADLGLVGAKLTAFCDYLFKHVQISRIEVPKDTDLNHFFEAMNNRGEQLEKHEVIKARLMETLNQIPEEEHRRQSIHILTRVWDACANMERYIQYGFTPQERHRLFGESDWGQFVPRDFAHLLDLLGSPNTADAADKSRAAAGSQGRTLLAILQDDKLDGEQTVEEESAGSERFNSVINFSNFLLHVLRLLSRDPGDTEGVPLDDKQLVDQFELRVIRQPDPVAAVQRFIYGLLKSKYLFDQFI…
159	VC1766	Enterobacter	Enterobacter cloacae complex sp.	>ASB85483.1 hypothetical protein AM383_19705 [Enterobacter cloacae complex sp.]	MSDAQVTSFTVRSLLGDASRYLIPMYQRNYAWGEGEITQLVQDILDYQQKSLHSPLPQTYYIGTLVVFTRPDGQLEIIDGQQRFTTLSLLANWLKKHAGSSLDMSWYQGINLGFESRPKSSETFARLWQGVEPHKLRSKEFNEGLINGYELIGKVLRDLKLVGEPLNHFCTYLFDYVQIARIEVPADTDLNHFFEVMNNRGEQLEKHEVVKARLMAALNKITDKQDRQSSLSTLSRVWDACSNMERYVQYGFTPTERHQLFGQENWGKFVPADFNSLAGMLISSASEHGTRKNQTSRTLADIIKSSSTISGDIGEEDEGSSERFNSIINFSNFLLHVLRVCSNTGKNRVDVPLDDKQLIEQFELRLLKQNDPVKAVQDFVFALLKCKYLFDQYLIKREF…
159	VC1767	Enterobacter	Enterobacter cloacae complex sp.	>ASB85484.1 hypothetical protein AM383_19710 [Enterobacter cloacae complex sp.]	MKHTLDKTVLSIKGLLSLTDVTIPAYQRPYKWTAKNISELFADIDSHLDKSAYRLGSVVFHQTENNEENRLDIVDGQQRTLTLMLAVWAIIETRLAGLERQDLRETLAQLRPIVEGFMGRQHFASQVSENNLYQNYQELKRRVSHRQFSEHHIDFLLNRCQVVVFVLADLSEAFQFFDSQNARGRDLDPHDLLKAFHLREFASHEVELKAASVAHWEGLPSDDLANLFASYLYRVRQWSQGNSARFFGKDEVGLFKGINLDQIGQFPYVESMRIAHHFVDDYNNQYQRKIDGQKMRFPFHLDQMIINGRRFFEMAEHYQQQVSAIIASEHASTRTQKPLMIQGVVLGEMATQILRTLNSYRNRYRTGDQYIRTMFDCALIFYIDKFGGQSLSAAVEKSF…
160	VC1766	Psychrobacter	Psychrobacter cryohalolentis	>ASE27342.1 DUF262 domain-containing protein [Psychrobacter cryohalolentis]	MTMNNSSVKVSSLPIKKLLTNGDQYVIPMYQRNYAWGTVEIETLIKDIIDAYNRDPNLTYYLGTLVVFEKSNTSQALFEVIDGQQRLTTLTLLAIYLHHNHHQYCHSYLEQFNQTNLYFESRPHSDYTLSLLYNRESARFAQDASMNQSIIDGYDILTKTMTYLFNGNNEVTSINEFCTFLFNKVEIARVPVPQETDLNHYFEVMNNRGEQLEKHEIIKARLLSAISSDTSADTKQIQHCKSLLDLIWNTCSRMNKYVQYGFTTDLRKKIFSSDWAHFEPKYFSDLLDFYIQDCNEQAAKKSKDNSKTASEKVEAQNIISLNDILFNDTVDIPTNPAKKNKGDEDDETYYSLIDFPNFLLQVLRVHVTQNLTDNPQNDIVSLDDKQLLIEFDNHLIGSK…
160	VC1767	Psychrobacter	Psychrobacter cryohalolentis	>ASE27343.1 DUF262 domain-containing protein [Psychrobacter cryohalolentis]	MSNSQELHQKIISVKDFLSVPSLTIPEYQRPYKWTAENVVSLFDDIRMHSDKPAYRLGTVVLHNNTEKGVLDIVDGQQRTLTLMLALLAINTYCNNNKASDDAKSIDRVLGNLPQKVQAFINKPQFKDDFSLYNLYENYKVISNIINRGDFTLKHIEFLLTRCDVVIFVLDKESEAFQFFDSQNSRGKDLFPHDLLKAFHLREFKTDDNALRKKTVDYWENLDDDRLAKLFSNHLYRIRRWSRGQSAQTFTKDDVAEFKGITLEAKTLPPYTRRLAITHHYIDDYNNSVHCKIAGKPTAYPFSIDQTIINGRRFFEMVAHYDALITKYKAINNDQTSDSKQIVTLFDHALNNRASKIINTLDSYNDYQRRRKGDKLTRNVFDNALIYYIDKFGTEELSQ…
161	VC1766	Klebsiella	Klebsiella pneumoniae	>ASG56977.1 DUF262 domain-containing protein (plasmid) [Klebsiella pneumoniae]	MNDAGVRPFSIRALLEDRARYLVPMYQRNYAWGEGEITQLLQDVLDYQQKLVSGKGPQTYYIGTLVVFARDDGSFEVIDGQQRFTTLSLLANWLKHHAIDSVDMSWYQTINLAFESRPISSHTFERLWQGVAPYDLRGSTFNEGLVNGFELIDKAMADLGLVGAKLTAFCDYLFKHVQISRIEVPKDTDLNHFFEAMNNRGEQLEKHEVIKARLMETLNQIPEEEHRRQSIHILTRVWDACANMERYIQYGFTPQERHRLFGESDWGQFVPRDFAHLLDLLGSPNTADAADKSRAAAGSQGRTLLAILQDDKLDGEQTVEEESAGSERFNSVINFSNFLLHVLRLLSRDPGDTEGVPLDDKQLVDQFELRVIRQPDPVAAVQRFIYGLLKSKYLFDQFI…
161	VC1767	Klebsiella	Klebsiella pneumoniae	>ASG56978.1 hypothetical protein CEV20_00745 (plasmid) [Klebsiella pneumoniae]	MESINNQVQSVRQLLAIPQLAIPSYQRPYRWGSKNISDLFTDLATHQDKSAYRLGSVVFHQHTDSEQGEMLDIVDGQQRTLTLMLTVKALIEVLDNENRSGKEKSIRFQRQDLREQLQVLRGPIDAFMQRQRFPSRDSEFNLRRNYLELRRLVARPEFDEQQIDFLLNRCQVVCFVLQDISEAFQFFDSQNARGRDLAPHDLLKAFHLREFAGHEANLKAEAVAHWERLPSDELANLFALYLYRVRQWAEGKSARYFGKGEVDLFKGVNLDRVGHYPYVESLRIAHHFVDEYNSQYQRKIDGQYMTFPFHLDQMIINGRRFFEMAEYYQTRVAAIVAEESDSGKAQSATLLGETLTPMASKVLSTLGSYERRHRTGDRYVRAMFDCALIFYIDKFGSQG…
162	VC1767	Citrobacter	Citrobacter freundii	>ASJ98849.1 hypothetical protein CFA70_00600 [Citrobacter freundii]	MESINNQVQSVRQLLAIPQLAIPSYQRPYRWGSKNISDLFTDLATHQDKSAYRLGSVVFHQHTDSEQGEMLDIVDGQQRTLTLMLTVKALIEVLDNENRSGKEKSIRFQRQDLREQLQVLRGPIDAFMQRQRFPSRDSEFNLRRNYLELRRLVARPEFDEQQIDFLLNRCQVVCFVLQDISEAFQFFDSQNARGRDLAPHDLLKAFHLREFAGHEANLKAEAVAHWERQPSDELANLFALYLYRVRQWAEGKSARYFGKGEVDLFKGVNLDRAGHYPYVESLRIAHHFVDEYNSQYQRKIDGQYMTFPFHLDQMIINGRRFFEMAEYYQTRVAAIVAEESDSGKAQSATLLGETLTPMASKVLSTLGSYERRHRTGDRYVRAMFDCALIFYIDKFGSQG…
162	VC1766	Citrobacter	Citrobacter freundii	>ASJ98850.1 DUF262 domain-containing protein [Citrobacter freundii]	MNDAGVRPFSIRALLEDRARYLVPMYQRNYAWGEGEITQLLQDVLDYQQKLVSGKGPQTYYIGTLVVFARDDGSFEVIDGQQRFTTLSLLANWLKHHAIDSVDMSWYQTINLAFESRPISSHTFERLWQGVAPYDLRGSTFNEGLVNGFELIGKAMADLGLVGAKLTAFCDYLFKHVQISRIEVPKDTDLNHFFEAMNNRGEQLEKHEVIKARLMETLNQIPEEEHRRQSIHILTRVWDACANMERYIQYGFTPQERHRLFGESDWGQFVPRDFAHLLDLLGSPNTADAADKSRAAAGSQGRTLLAILQDDKLDGEQTVEEESAGSERFNSVINFSNFLLHVLRLVSRDPGDTEGVPLDDKQLVDQFELRVIRQPDPVAAVQRFIYGLLKSKYLFDQFI…
163	VC1766	Shewanella	Shewanella bicestrii	>ASK69458.1 hypothetical protein CF168_11575 [Shewanella bicestrii]	MSSKVETELLSLQIIATKDLGFVIPCYQRPYVWREEEVIKLFDDVRDAYLAKEPHYFIGSVLSALNGDKSEYELIDGQQRTTTLMLLSLAFKAVGIETQLAHVSIKGENPRLTFEIRESVRNLLGSYAGLDKITKPGEEDIRKDEYLVHLEANLTILRQQVDKLAEQSDFDIQGFADYIFNQVQWVNNIVPASMDLNRLFSSLNTGGIQLEPVDLLKAKLFKHITTDKAVYSSIWQACEHTDNYFERNLRQIFKNADWQTLEYTDLANYQAELFPLVSSSNSVQRVGKSIAEIASGSLDFDVEPEQSESQSDDFDDETVYCRSIISFELLLIHTLRIFCTQKSWDDLTPRIRASNLMLCFEGLLQHDERTIKSFIELLWQVRYQFDTWVVKWVEHDDRE…
163	VC1767	Shewanella	Shewanella bicestrii	>ASK69459.1 hypothetical protein CF168_11580 [Shewanella bicestrii]	MTVSVATCSAQQLFEGHKILGSNGKQITGTLVIPEYQRPYCWQSQQIDSLLEDLEAHFHKHSELSYYLGSLILHHDEQQLKIIDGQQRITTLALFGFLLQQHQKLDLRFESPLSQQQIKANLDWIANHKSKWAKLINFERIQFSLVVTESEDDAYRFFETQNTGGVRLGGPDIIKAHHLRAVPKVHQSRFALQWEGLGKLDNSVKFLLKGRYWQQLNLRELAPHLQTKVVRDQIVAELGEQTTEGDDIAYGQILRLTGIGGDVVQQAAQQGYEVRQPLNAGINTIRYLSYFQNLYQKYWIHPTLPHLEGYNRFVCWLKGLEGCGYLQGLYEACLMMYISQFGEYQLELAANKLFRVVYSRRVSNQKAVRENSISSFVRDYPVLDWIALSYTTKQCFTFF…
164	VC1766	Serratia	Serratia marcescens	>ASM33900.1 hypothetical protein BVG84_24140 [Serratia marcescens]	MSDAKVTSFTVRSLLGDASRYLIPMYQRNYAWGEGEITQLVQDILDYQQKNLHSLYPQTYYIGTLVVFTRPDGDAEIIDGQQRFTTLSLLANWLKKHAGSTLDMSWYQGINLGFESRPKSGETFARLWQGVEPHKLRSKEFNEGLIKGYELISKVLRDLKLVGESLTHFCTYLFDHVQIARIEVPADTDLNHFFEVMNNRGEQLEKHEVVKARLMAVLNEITDQQARQSSLNTLSRVWDACSNMERYVQYGFTPAERHQLFGQENWGEFVPADFNSLAGMLIPSTSELGTRENQTNRTLADIIKSSSTISGDRGEEDAGSSERFNSVINFSNFLLHVLRVCSQTGKVRVDVPLDDKQLIEQFELRLLKQNDPVKTVQDFVFALLKCKYLFDQFVIKREF…
164	VC1767	Serratia	Serratia marcescens	>ASM33901.1 hypothetical protein BVG84_24145 [Serratia marcescens]	MKHALDKTVLSVKGLMSLIDVTIPAYQRPYKWTVKNISELFADINSHLDKSAYRLGSVVFHQPESNEEHRLDIVDGQQRTLTLMLAVWAIIETRLAELERQDLQEALTQLKPSVEGFMGRQRFASQVSEYNLYQNYQELKRRVSHREFSEQHIDFLLNRCQLVVFVLTDLSEAFQFFDSQNARGRDLDPHDLLKAFHLREFASHEVELKAASVAHWEGLPSDDLTNLFASYLYRVRQWSQGNSARFFGKDEVGLFKGINIDQIGQFPYVESLRMAHHFVDDYNNQYQRKIDGQKMRFPFHLDQMVINGRRFFEMAEHYQQQVSAIISSEHASTHTQKPLMIQGIVLGEMATQILRTLNSYRNRYRTGDQYIRTMFDCALIFYIDKFGGQSLSAAIEKSF…
165	VC1767	Serratia	Serratia marcescens	>ASL86541.1 hypothetical protein BVG97_02655 [Serratia marcescens]	MGNVAYQVKKVGDLLRQQLIIPSYQRPYKWKPRHVNQLIDDVLSHRDKECYRLGTVVLHKDEVKPANAIALNVVDGQQRLLTLTLLCTLLDQRGKFSSPLLEQEFASRVSINNLEHNAKVIESRLMGLNDDERQSLLHFVCNRCELIEVTLDDLSEAFQFFDSQNARGRALAPYDLLKAYHLREMMEITGQAERLHHVSLWEQGVSPDDGSASLHLIMGEFLFRQRRWLDGDYGIQFSRHNLEVFKGINLSTCDYHYLQSLLALDFAVEHYNNDPARKWDKQHQSYPFQINQVIINGKRFFEYIQHYKSLHHTLFDGDKALLGDFLKKHTRYAGSSRKGDMYIKNLFMCAVMAYYDKFGDHELAQATTICFCWSYYLRLQYQKIGMDSIDSYAREARGL…
165	VC1766	Serratia	Serratia marcescens	>ASL86542.1 hypothetical protein BVG97_02660 [Serratia marcescens]	MTKSNDLALLTIEKLFSENSHYVIPIYQRNYAWGAAEIEQLIQDIADGAQNLIKTGEQKEAKYYLGSLVVYIRDGADSPHKDAIVYETIDGQQRHTTLSILLAYLKTVVYGSEQVLSHLHLNLDFDSRPKSARTLQNLFQQAQKSDPEEPSIRAAFTLIERYFKTHNIDTSDFCQYLLKHVTILRVPVPKDTDLNHYFEIMNNRGEQLEKHEVLKAHLMSVYSGDTASRNSFSAIWDACADMGRYVQLGFSPEARKILFGEKWSGFPTDFNAIKCVTEAHHGTDEKPTLRNIIGTRRFHDTDNDDEKVKEQRFDSIIDFSNFLLHVLKVTVDDTVSLDDKKLLQAFENIKNDREKITQFAFNLLKFRVLFDRYIIKRDQDEKWSLLTLEYYSRDRNSSF…
166	VC1767	Klebsiella	Klebsiella pneumoniae	>AWA66160.1 DUF262 domain-containing protein (plasmid) [Klebsiella pneumoniae]	MESINNQVQSVRQLLAIPQLAIPSYQRPYRWGSKNISDLFTDLATHQDKSAYRLGSVVFHQHTDSEQGEMLDIVDGQQRTLTLMLTVKALIEVLDNENRSGKEKSIRFQRQDLREQLQVLRGPIDAFMQRQRFPSRDSEFNLRRNYLELRRLVARPEFDEQQIDFLLNRCQVVCFVLQDISEAFQFFDSQNARGRDLAPHDLLKAFHLREFAGHEANLKAEAVAHWERLPSDELANLFALYLYRVRQWAEGKSARYFGKGEVDLFKGVNLDRVGHYPYVESLRIAHHFVDEYNSQYQRKIDGQYMTFPFHLDQMIINGRRFFEMAEYYQTRVAAIVAEESDSGKAQSATLLGETLTPMASKVLSTLGSYERRHRTGDRYVRAMFDCALIFYIDKFGSQG…
166	VC1766	Klebsiella	Klebsiella pneumoniae	>AWA66161.1 DUF262 domain-containing protein (plasmid) [Klebsiella pneumoniae]	MNDAGVRPFSIRALLEDRARYLVPMYQRNYAWGEGEITQLLQDVLDYQQKLVSGKGPQTYYIGTLVVFARDDGSFEVIDGQQRFTTLSLLANWLKHHAIDSVDMSWYQTINLAFESRPISSHTFERLWQGVAPYDLRGSTFNEGLVNGFELIDKAMADLGLVGAKLTAFCDYLFKHVQISRIEVPKDTDLNHFFEAMNNRGEQLEKHEVIKARLMETLNQIPEEEHRRQSIHILTRVWDACANMERYIQYGFTPQERHRLFGESDWGQFVPRDFAHLLDLLGSPNTADAADKSRAAAGSQGRTLLAILQDDKLDGEQTVEEESAGSERFNSVINFSNFLLHVLRLLSRDPGDTEGVPLDDKQLVDQFELRVIRQPDPVAAVQRFIYGLLKSKYLFDQFI…
167	VC1766	Gallibacterium	Gallibacterium anatis	>WAX72327.1 DUF262 domain-containing HNH endonuclease family protein [Gallibacterium anatis]	MENNQVRTLTISELCNGDNYIIPIYQRNYAWGRDEIELLIQDISEALKNKEDKENNYYIGSLVVAKRKDGYEVIDGQQRLTTLKLLLSYFNKKLNVKNSNINLNFEYRDESNQSLNNLGNNKYENSIEIGYKFILDIFSEKIVEESKENNINEEDFSSFLLDKVVILRTEVPEDTDLNHYFEIMNSRGEQLEKHEVLKARLMEKLSDDDKKLFALIWDACSDMSVYAIKRFPYSNDENKSIRTSDAFFGELVNKIPKNFDDMMGKIKNSGIKANNKSILELLKPDTSNSNLNQDKRNYEDGNFQSIIDFPNFLMIVYKISRGGDVPLNDKYLLNAFKEIEDKPATIKEFILLLLKVRLIFDRYIIKSKEEEDSWILNGIKKYKDGSFREVNTFGTALER…
167	VC1767	Gallibacterium	Gallibacterium anatis	>WAX72328.1 DUF262 domain-containing protein [Gallibacterium anatis]	MTKEIAKIKKIKEIVKDMKLSIPNYQRPYKWTEKNIVQLLNDLYSNFEEDKKVYRVGAIVIHEDKTENKSNIVDGQQRLISLSLILYLLNKDSSSPLSGDSLPLLNENLPHSISADNLIKNKNATEQFIQDRIKDKEAFSNYILDICELVYIELENIDEAFQFFDAQNARGKSLAPYDLLKAYHLRELDADKQTVYQCVENWEKAVDSEVADLEQVISKTLFRLRRWYKYQQAESFTNKELDTFKGANTSDNYPYINQQLANFNLYKLYQAFPMLIDRRFSQLSFQSTQPIINGELFFKYIEHYRQNYIFLFDKKTGFLNNLEIFKEKLDSSQEGERLNSLKEYGLLHFINSYPGANRAGDRYIKNLFQCLVMLYYDKFGQEHLVQAIEKCFRWCYRIR…
168	VC1766	Klebsiella	Klebsiella quasivariicola	>ASV23255.1 DUF262 domain-containing protein (plasmid) [Klebsiella quasivariicola]	MSKKELKPELLTVGKLFTDNYLIPIYQRNYAWRAEQIEQLISDIQDSVVGGQDNYFLGNLVVIKRGREDEFEVIDGQQRLTTLYLLLTFLEQDGEGEKPSVGHAGHLQYESRARATEALLRVAQEAAKEHVRPQGSTSNADAGIHEGYSIINQFFKQNENLNRSREKFSDFLLTKVTVVRASLPPNTDLNRYFEIMNTRGQQLKQVDIVKARLMSKLPNQYERECFAWVWDSCADMDSYVQMSLTRGDTSLRNKVFGDEWSWLEVTSFSSLMESRPQSGINSSRQSSEGVSLSLDEALSKYAKELESNSTEDEGNERFRSTIEFPAFLLHVLRIMKGDEVEDEGLLDDKRLIKSFDDAVNNVPDAKADWVRSFAFMLLKCRNLFDGFILKRQFTANIGD…
168	VC1767	Klebsiella	Klebsiella quasivariicola	>ASV23256.1 DUF262 domain-containing protein (plasmid) [Klebsiella quasivariicola]	MAINGENGVSAVTVDELLKQGLRIPNYQRPYSWDVSTALQLVDDISEALRDTERKDIPYVLGAIILHDDGEYLNVVDGQQRLLTLRMILAALDPINHQISMSGNSETPVSLVWIELQRRLSQLEDKKEFLDFICHKCQLVRIVTDDIDEAFRVFDSQNYRGKPLAPHDLLKAHHLREMHDESAAMKVAVVEAWEAVNDEDLDRLFSTFLYRISKWSRGESSLEFTIRDIGMFKGISSRSHRSFSPNLRYHLAAQAAMPLLSAWSVSSTHDARNAGRSRFQLDAPIIAGRSFFEMVTFMLDELKILEQEVIDRGFKNFGPSQSRYRYVYELFIAALLCYTNKFGDEDVDEVRNRLFAWAYALRVELLRVQFVSADNRARGKNDANKSPFVLLRNAMTGSV…
169	VC1767	Lelliottia	Lelliottia jeotgali	>ASV56952.1 hypothetical protein LJPFL01_3589 [Lelliottia jeotgali]	MGTVSYQVKKIGMLLVQRLAIPSYQRPYKWQQKHVNQLIDDVLTHQNKQSYRLGTVVLHRDMLKPAYEGELDIVDGQQRLLTLTLLCSVLDQSGEFSTPLLEQSFASRVSINNLEHNAKVIENRLVGLNDNERKSLLHFVCNKCELIEVTLDDLSEAFQFFDSQNARGKALAPHDLLKAYHLREMMNATEQAERLHHVSLWEQGVSPDDESANLHLIMGEYLFRMRRWLDGDYGVQFSRHNLEVFKGVNLSTSDYHYLQSLLALDFAVEHYNNDPIRKWDKQNKPYPFQVNQLIINGKRFFEYIQHYKSLHHTLFEGDNALLGNFLKKHTRYAGSSRKGDMYIKNLFMCAVMAYYDKFGDKELIQAATICFCWSYYLRLQYQKIGMDSVDGYAREPRGL…
169	VC1766	Lelliottia	Lelliottia jeotgali	>ASV56953.1 RloF [Lelliottia jeotgali]	MPTSNDLALLTIEQLFSANSHYVIPIYQRNYAWGAQEIEQLIRDIADAAEALKNAGQQEDTKYYLGSLVVYVRDGADSAHQGVIVYETIDGQQRYTTLSILLAYLKKVACCSEQDFSPLHLNLDFDSRPKSARTLHKLFQQDQSNDSEEPSIRAAFTIIERYFEKEDIDTNNFCRYLLKHVTILRVPVPTETDLNHYFEIMNNRGEQLEKHEVLKANLMSVYNGETAARNGFSAIWDACADMNRYVQLGFSSEARKALFGEQWLGFPASFEVIKCAIETNRDTDEKLTIRDIIERRRFHHTDDNDEKAKEQRFDSIIDFSNFLLHVLKVTVDNDVSLDDKKLLQAFEIIKNDRKKITQFAFNLLKFRVLFDRYIIKRDQAEKWSLLTLEYYARDRNSSF…
170	VC1766	Capnocytophaga	Capnocytophaga sputigena	>ATA71426.1 hypothetical protein CGC57_11150 [Capnocytophaga sputigena]	MTNNKEIKKAITIKEVLSNDSYIIPIYQRNYEWEQPQIERLIRDINSIGKNEQYYLGTLVTFRRDDSSYELVDGQQRHTTLNLIKAVLDKKTSFNLNFQARSECELFFRELSKGIDSLPEIPETKNIKLRQGIEIIKSVLNDIEDKEAFRNKFLQQTHIFRTELPKETELNHYFEIMNNRGEQLEKHEILKALFMDKLETDMQKEVFAKVWEACSFMGDYIWNNGLPKELLEKEEFSFDDIVSSLGKDKSSKNNQHQTIVALLERGIETLPEGFKQGEESKTYDYRSVLEFPTFLLYVYRLINPKKETSFDDKKLLETFKDYKDAETFIVALLKYRIYFDKYIIKNSLLSNDKESNWGIRGYEFEKEGVETKETAFENTDEEKKIEMLQAMFHYATVSN…
170	VC1767	Capnocytophaga	Capnocytophaga sputigena	>ATA71427.1 hypothetical protein CGC57_11155 [Capnocytophaga sputigena]	MEDSKYPKLEEKVLKELYNTYVIPPYQRPYKWHKSHVIQLLDDLYENIYIGRRTYRVGTLIVHDEGNTHNIVDGQQRLTTLSLILYYLGEKDKLLQNQEYTNEISKNNLVYNYDQIKQWFGAKRLEINEEMFLNELKDKCEFVVITVYHQDEAFQLFDTQNSRGKELYPHDLLKAFHLREMDKDGYTDKEIEQYVIKWEDYLLDKDNPLLDILNNHLYRIRKWIKGDPKYSFYKSDLNEFKGISLYKGVKYNYELPLRILDGTIQNTKKDFLLRNFGIAQHYPFQIAMNIINGRSFFDYVFYYIELKKQLLEGNKEFKAFYQERCHEYWGSWRVGDVKVRNLFENICLLFVDRFNLEAFNESVYYKEFYKNVYQLRLENKAISENSILNHYKAFRFFKS…
171	VC1767	Escherichia	Escherichia coli	>ATC01839.1 DUF262 domain-containing protein [Escherichia coli]	MAINGENGVSAVTVDELLKQGLRIPNYQRPYSWDVSTALQLVDDISEALRDTERKDIPYVLGAIILHDDGEYLNVVDGQQRLLTLRMILAALDPINHQISMSGNSETPVSLVWIELQRRLSQLEDKKEFLDFICHKCQLVRIVTDDIDEAFRVFDSQNYRGKPLAPHDLLKAHHLREMHDESAAMKVAVVEAWEAVNDEDLDRLFSTFLYRISKWSRGESSLEFTIRDIGMFKGISSRSHRSFSPNLRYHLAAQAAMPLLSAWSVSSTHDARNAGRSRFQLDAPIIAGRSFFEMVTFMLDELKILEQEVIDRGFKNFGPSQSRYRYVYELFIAALLCYTNKFGDEDVDEVRNRLFAWAYALRVELLRVQFVSADNRARGKNDANKSPFVLLRNAMTGSV…
171	VC1766	Escherichia	Escherichia coli	>ATC01840.1 DUF262 domain-containing protein [Escherichia coli]	MSKKELKPELLTVGKLFTDNYLIPIYQRNYAWRAEQIEQLISDIQDSVVGGQDNYFLGNLVVIKRGREDEFEVIDGQQRLTTLYLLLTFLEQDGEGEKPSVGHAGHLQYESRARATEALLRVAQEAAKEHVRPQGSTSNADAGIHEGYSIINQFFKQNENLNRSREKFSDFLLTKVTVVRASLPPNTDLNRYFEIMNTRGQQLKQVDIVKARLMSKLPNQYERECFAWVWDSCADMDSYVQMSLTRGDTSLRNKVFGDEWSWLEVTSFSSLMESRPQSGINSSRQSSEGVSLSLDEALSKYAKELESNSTEDEGNERFRSTIEFPAFLLHVLRIMKGDEVEDEGLLDDKRLIKSFDDAVNNVPDAKADWVRSFAFMLLKCRNLFDGFILKRQFTANIGD…
172	VC1767	Moraxella	Moraxella osloensis	>BAV11129.1 hypothetical protein MOSL_0556 [Moraxella osloensis]	MSTYQTMLRRKTGSANIRSKSQTSYKYNNKRIKPKFVDVLTIEGLLRNYKLEIPEYQRPYKWQEEHIASLLDDLQKNLELPSYRLGTMVLFKEKQKFFIVDGQQRFISIILILLAYLNNDNCLNRFKLIQLSKKVSSISNTLKFISDISKANIQQNYRLIEQELKKPEFQNNIIEFLLKKCEVVVVTLDDISEAFQFFDAQNARGKDLDPHDLLKAFHLREFSERDKDEISGIVTYWESLSAKSLKSFFAYYLYPTRGWIQSKSSRNFTKSEIGMFKGINLDNDEIYPFAEQYIILNLKSGVKFPFQLDQRIINGKRFFEMVEHYRKRFNELDLEKFDKNFDIDENSKQILITINNYTYNNSYIRIGDIYILRVFKSLLVFYIDKFKDKDLSNAIRKIF…
172	VC1766	Moraxella	Moraxella osloensis	>BAV11130.1 hypothetical protein MOSL_0557 [Moraxella osloensis]	MRSINELPKLMTIKEILSNENYVIPIYQRNYAWADEEINQLIEDIINYTTRASNNENYYIGSLIVFKRTGKNQKTDFEVIDGQQRFSTLTLLTTYLKNHAPKLDDTIDLGWFIKQNIIFDNRQKSTETLNKLFEKEFEKRIKRKQYNDESELNPDIISGYKIIESALTEKLTEHETTLSVFCKYLFNNVKILRIEVPEHTDLNHYFEVMNNRGEQLEKHEVLKAKFLSYLAHDSKSTKIFNDIWESVANMEKYVQTGFDTKLRTEIFDNSWADLVPNSFKEIADCYTVIDAFKEQSKDNIEKKTLHEIIHSKETFSSKNPVKEDEQQRFGTVINFPSFLLHVLRVFTQKNVSLDDKALLTEFDEYLFNNHDEMVIRRQVKKFAYQLLKTKYLFDTYIIK…
173	VC1766	Pseudomonas	Pseudomonas putida	>BAW24084.1 Uncharacterized protein KF715C_ch35110 [Pseudomonas putida]	MNAQVQSQVQSAAVLCEQNIALTIPCYQRPYVWPSEDVKDLLEQIIQASAVDESGTPEQSHYFIGTVLTSQVPSGVDSAADITYELIDGQQRMTTLMVLALAFCEQMPDSSLRSLVVLGSAPRLTFNIREEVQARLSAWAGLTDEVAVDEEVASNPYLKHLCAARKTASDRLDKLLADEGREALERVGHYLFNRVTWVNNVMPAGMDLNKLFATLNTSGVQLEQTDILKARLMERIKHHRASYEGIWQACENMGDYFEKNLRDVFKHTDWGVLKFNDLAQYSREHFHIERAAAATQEGRTISDISLMKHAAEVSSETEEDDDARYQSIISFGLLLMHAYRIYQHGIKAADIETRLNDSNLNASFVEFVNRASAAEAKAFMECLWQVRFQFDRWVVKWVR…
173	VC1767	Pseudomonas	Pseudomonas putida	>BAW24085.1 Uncharacterized protein KF715C_ch35120 [Pseudomonas putida]	MDGIAVASTTLANVFKAAKIPSSDGNFIFGHLRLPEYQRPYRWGEEQLSRLLDDLRAFFSADVPAHDFYLGSIILHQDGGNARQRGLLNIIDGQQRITSLALIHYLQHGDKGAPALTYSSPESHSRIHRNLRWLARQPLPEVDFSRINVTLVVTRREDDAYRFFETQNTSGVRLGGADIIKAYHLRSVPNTAQDDYARAWERMGDLKPLVATFMKARHWQTLRWRNVASDRDPVLERKQIVAELAERTLAGGGDIAYRPLQVHRDAWGKEAHVAQFGYAMRQPLGAGLNTMRFVEYFHGLRQTLLDTARAPIGSSAFYYKLLALDARGSVFLTRAYDCALLMYASQFGSARLLEASLWIFRMVFAPRLINDVSVREDGVQTHLRNTPLLDWISTSHTHE…
174	VC1767	Labilibaculum	Labilibaculum antarcticum	>BAX80835.1 hypothetical protein ALGA_2513 [Labilibaculum antarcticum]	MEEEINTKTMCEDQDTISVGTASFKSILSLCSENTMEIPEYQRPYVWSQEKVDELLGDIKDFYYDDQMVKRGANSNYYMGALLLHQKEDKRLQIIDGQQRITTLLLLDHALNADESVLSQANGNLKLNFDSPLSKKNILSNYAFVQSDKSFLKTEDYKNLLDHLVFTIIISTSEDDAFTFFETQNNRGVKLSPVDYLKSYHLRELKSDEDKQKVFAKQWDKDNQNQFLNLLFTKFVWRARKWRGKNLFYENQDFILNEFQKQTHSANGSVQLFPNRINSLANSLSYSVESGMAVHTSPISIQTSAENYPFSIRQPIEKGLAFFLFTQKYAAVYKYIFEQEHLHDKELNEALCFYREVYYRHSVYLKELFKLCLVMYYDKFGSQQINDFALWLDYLLGSY…
174	VC1766	Labilibaculum	Labilibaculum antarcticum	>BAX80836.1 hypothetical protein ALGA_2514 [Labilibaculum antarcticum]	MDIKSELVTLQSYTERNSFFNIPIYQRLYVWNEVQINTLLWDLHNAINEKSYYLGGIMLSKNTDNYDLIDGQQRFTTLWLIGYVLKNALSDFLYFIENKEKRGRITFSIRDFANEYFQNPSQQVFSDKDAEQELQPVTEALKTITRFFEENNISEEEKEKLSEFIFKKVQLIATTIPPSTDENRLFEVMNNRGVQLQHHEILKGELLNEIKFDEDYFVYAKLWEACSLMDEYIEKNIKEVAGLSWKELTFSSDEEEREVGLPTDIKSIIRTKLSSKNRNDADRSSLLKILTENKWEEPDENEEDYGYDSGQIRSIISFPMFLLHCLRVFLFKKQKEGFKVNNIEIKEKKMLQIFHESFFQFIKSSGIPRAELVKEFLDLLWLARVQFDKQVIKWVQNED…
175	VC1767	Halorhodospira	Halorhodospira halochloris	>BAU58691.1 protein of unknown function DUF262 family [Halorhodospira halochloris]	MDTRGDENSALQVKVQSFEELTAAGRELKLDDYQRGFVWDEQRVRQLIDDLAEFANQQLSNSKATQPAYAYYMGTVLLSRESEQPGERGNSAYVIDGQQRLAALSLLWSAAQEGSEVPPAMAFSYRDSRSQAQLQAAYKTIMTGLDRTGLKATHRTRELFKDVELFRHITLTVVTTGSIDEAFTFFDSQNSRGVPLHTTDLLKAHHLRAIRNHAPHQSSQAEPIQRDSARRWEGMQQASNEKNSPAGEDPVHRLFNYYLWRARNWFGPLSQRPLYPSRKALQKTFKQNAYPPRELENRLRGRPPEAVNGAEGNKLAEGGIDRVACFPCTARVHHSVVKWEPHQKEWDMEVSLPSLGTAPHNLPFTLRQPIAEGAGFFLYAQRYERLLAHMETPPQVEHV…
175	VC1766	Halorhodospira	Halorhodospira halochloris	>BAU58692.2 protein of unknown function DUF262 family [Halorhodospira halochloris]	MGNKHEARSGWQDSRLMTLSQLVTATDNEETGRSIGDPTVRFRVPIYQRLYVWKKEQIERLLNDILDAWKAGNADYYIGGTLVVERQSSDRQSQDLELIDGQQRLTTLLLTALYRLDAQKQPVESSSSYHDLLFHPGTASAGRDPRLHFEIRDKANIWLHTALRKGLKEARKLNLAEEQAHDNFGISPHNETISDDTPRDGGIVKLEYGIEIIEEWFTNNSTLISDQPQGQCDFDTYLLNHVRMLVTSVPGTMDLNHLFETINDRSVQLEHHEVLKARMLKWLKGDDNGEGKEGTYTACARIWEACSAMDDYWEDALAEAAGKNKVNVYEAIIEHKIWRSGALGGSVLSSVALSGKAAIDLCRPKDVAQNSDPAKDEVSLEKLVKDWGNASDLPSNTDK…
176	VC1767	Halorhodospira	Halorhodospira halochloris	>BAU58745.1 protein of unknown function DUF262 family [Halorhodospira halochloris]	MTVVVASCTVAKLFSGETFEASDGTLIEGNLHLPEYQRPYRWGEAQIRRLLEDLRRYFCPPHPGSSPAHLFYLGSIILHQDGEGRLNIIDGQQRLTTMALLMWQQAPGSEPKLRYESPLSHAQIRKNQEWLKQQENWNRAWLKLERINITVVVTRSEDDAYCFFETQNTGGVRLSGPDIIKAHHLRATPRSRQDRYARLWESLGDLNPVVDAVLKARSWNALNFRHVPSRREPLSVRETVVTELAENTGEGHADVAYGLTATSRTPDGAVVQVAHADGYAMRQPLNAGINSIHYLEYFESLRRILLTNHREPDLDSFHNFYQGLIVGRQGCSYLKKLYDSCLLLYASHFGRSQLFEASLRLFRVVYAPRVTNEKTVKEATASKFVRENPVFDWILMSYT…
176	VC1766	Halorhodospira	Halorhodospira halochloris	>BAU58746.1 hypothetical protein HH1059_20370 [Halorhodospira halochloris]	MDNCVLTQVQAPAAILDEDIAFVIPSYQRPYVWPDDAVVKLFDDIFRAWQWDACSNYYIGTVLTAPISHIEGAAYELIDGQQRITTLMLIALAFRVTGQETALNPLAERGNAPRLTFAIREQVQALLGYWSGLDGYQYPGEDAVKTNPYLTRLDDALNVLKQLVGAIEKDRRIELAGYIHTNVQWVNNTMPGSMDLNRLFATMNTRGVQLEQSDILKSMLLRRISTDKSRYEAIWQACEQMDNYFERNVRQIFGGTDWSDMLPEHLRHFDPARFLLSEEQNLEAERPGSGLTISQLADSSYPDENEGSSALDLDDTVYCQSIIGFPLLLMHALRIYTARSGYADIGGRLHSERLIDSFSVLVDASETEVKEFVECLWEVRYQFDRWVVKWVERSDEDER…
177	VC1767	Citrobacter	Citrobacter werkmanii	>ATF51045.1 hypothetical protein CO701_18935 [Citrobacter werkmanii]	MKHPLDKTVLSVKGLLSLTGVTIPTYQRPYKWSVKNISELFDDINSHLDKSAYRLGSVVFHQAESNEKHRLNIVDGQQRTLTLILAMWAIIETRLAELERQDLQETLAQLRPTLEGFMGRQRFASQVSEYNLYQNYQELKRRISHREFSEQHIDFLLNHCQVVVFVLTDLSEAFQFFDSQNARGRDLDPHDLLKAFHLREFASHEVELKAASVAHWEGLPSDDLANLFASYLYRVRQWSQGNSARFFGKDEVGLFKGINIDQIGQFPYVESLRMAHHFVDDYNNQYQRKIDGQKMRFPFHLDQMIINGRRFFEMAEHYQQQVSAIIASENASTYTQKPLMIQGVHLGEMATNILVTLNSYRNRHRTGDQYIRAMFDCALIFYIDKFGGQSLSTAIEKCF…
177	VC1766	Citrobacter	Citrobacter werkmanii	>ATF51046.1 hypothetical protein CO701_18940 [Citrobacter werkmanii]	MSDAKVTSFTVRSLLGDASRYLIPMYQRNYAWGEGEITQLVQDILDYQQKSLHSPLPQTYYIGTLVVFTRSDGQSEIIDGQQRFTTLSLLANWLKKHAGHTLDMNWYRGLNLGFESRPKSGETFERLWQGVEPHKLRSKEFNEGLINGYELIGKVLRDLKLVGESLNHFCTYLFDHVQIARIEVPADTDLNHFFEVMNNRGEQLEKHEVVKARLMAVLNEITDLQDRQSSLNTLSRVWDACSNMERYVQYGFTPAERHQLFGLENWGQFVPADFNSLAGMLIPSALALGTRENQTNRTLADIIKSSSTISGDRGDEDEGSSERFNSVINFSNFLLHVLRVCSNIGKNRVDVPLDDKQLIEQFELRLLKQNDPVKAVQDFVFALLKCKYLFDQFVIKREF…
178	VC1767	Zobellella	Zobellella denitrificans	>ATG73990.1 hypothetical protein AN401_09100 [Zobellella denitrificans]	MIPKIDKEVLSVRQLLSLEQLAIPAYQRPYKWSLKNISDLFLDIGSHIDKSAYRLGSVVFHHRQEQDEKSWLDIVDGQQRTLTLLLAVKAIIDTRLAGLERQDLKDALSDLQPLVEEFMARQRFASRVSERNIQQNYRELSRLVSRPEFSDIHIDCLLNRCQVVTFVLTDVSEAFQFFDSQNARGRDLEPHDLLKAYHLREFNEHEVELKAESVALWEKLPSDELATLFASYLYRVRQWAEGKSARYFGKAQVDLFKGVNLDRIGHFPYVESLRIAHHFVDEYNRQYQRKIDGQKMGFPFHLDQMIINGRRFFEMAEHYQQQVSAIIKSEHKADNDSSPPVIMGEPLGQLAGRIIKTLNTYGKRNRTGDQYVRSMFDCALIFYIDKFGTQRLSAAIEKC…
178	VC1766	Zobellella	Zobellella denitrificans	>ATG73991.1 hypothetical protein AN401_09105 [Zobellella denitrificans]	MSKSFVKPFFIKELLSDGARYLVPMYQRNYAWGEGEITQLIQDVLDYQQRPAAGKEPQTYYIGTLVVFDRGHQCFEVIDGQQRFTTLSLLANWLKNHHESGMPDLGWYNAINLEFESRPISTDTFARLRQGIKPHKLRGSEFNKGLVKGYELIGKTLKDLKLEGDKLTAFLDYLFNHVQISRIEVPDDTDLNHFFEVMNNRGEQLEKHEVVKARLMSVLNDIEDEPARQCSLNTLGRVWEACSNMERYVQYGFTPDERHRLFGQNHWGSFVPADFHQLNDLLLPSPDDKALSTVQETNTTGRTLADILKKKTITLQSDGEEEVAASERFNSVINFANFLLHVLRVVSREPGETEGVPLDDKQLIEQFELRILKQENRIEAVQNFTYALLKCKYLFDQFI…
179	VC1766	Alteromonas	Alteromonas pelagimontana	>QJR79558.1 DUF262 domain-containing protein [Alteromonas pelagimontana]	MVNIVTSEANGKGKRLIQHQVETQVLTLSYIQMNEYQFSIPSYQRPYIWPDEAVLKLFKDINDARVAKEPNYFIGTVLTSLEQDEDGNGIYELIDGQQRTTTLMLIALAFKMAKVDSAIADIAAFNKQPRLQFKIRDQVQHLLGSLAGLDDYVFPGLEAIDENPYLNRIYAALQVLEQQVNALENQDRVLLGDYIFKNVQWVNNIVPPQMDLNRLFATMNTAGIQLEQSDILKSKLLKQISTDKPLFDAMWLACEHMENYFERNVRKVFPNAPWNDIEPEHLASFNETLFVKSYGGNTHKQGLTIMQLAEQLEAAAESDNKNSEDNKLDNEQDAGSYDLETETVYCRPIISFPLLLIHAYRIYLANRAVEFDDTDDVVPRVHADKLLETFEPLTKASEE…
179	VC1767	Alteromonas	Alteromonas pelagimontana	>QJR79559.1 DUF262 domain-containing protein [Alteromonas pelagimontana]	MSVEVASCTLAQLFSSQRIVCANNTEIVGELAIPEYQRPYRWGEVQIKKLLSDYQLFLDDLLQNQTLYGYYLGSVILHQSAENGQLNIIDGQQRLTTLALIIYVQHLSRITKATNTFDDNKFNCSAFELSLSYDSPESQQQIVKNLAWLNEQIKGDYASQIATFDAHKINLTLVVTRSEDDAYRFFETQNTGGVRLSGPDIIKAHHLRAVERQSQNEFAAKWEALGDLNPVVSSIIKGRYWQKLYNRIVPSHRQPHLVRSAVVNELGESTGKGEDIAFGRFERAYLPDGSQIDKQAQQGYELRQPLNSGVNTIHYLSYFEQLRDKYLKSGLKQKKINVNTSDISGSTLSRFFHFYRNLICQLDGCSYLKGLYDTALIIYISQFGEQQLDIAAKKLFRVI…
180	VC1767	Klebsiella	Klebsiella pneumoniae	>ATM68412.1 DUF262 domain-containing protein (plasmid) [Klebsiella pneumoniae]	MAINGENGVSAVTVDELLKQGLRIPNYQRPYSWDVSTALQLVDDISEALRDTERKDIPYVLGAIILHDDGEYLNVVDGQQRLLTLRMILAALDPINHQISMSGNSDTPVSLVWIELQRRLSQLEDKKEFLDFICHKCQLVRIVTDDIDEAFRVFDSQNYRGKPLAPHDLLKAHHLREMHDESAAMKVAVVEAWEAVNDEDLDRLFSTFLYRISKWSRGESSLEFTIRDIGMFKGISSRSHRSFSPNLRYHLAAQAAMPLLSAWSVSSTHDARNAGRSRFQLDAPIIAGRSFFEMVTFMLDELKILEQEVIDRGFKNFGPSQSRYRYVYELFIAALLCYTNKFGDEDVDEVRNRLFAWAYALRVELLRVQFVSADNRARGKNDANKSPFVLLRNAMTGSV…
180	VC1766	Klebsiella	Klebsiella pneumoniae	>ATM68413.1 DUF262 domain-containing protein (plasmid) [Klebsiella pneumoniae]	MSKKELKPELLTVGKLFTDNYLIPIYQRNYAWRAEQIEQLISDIQDSVVGGQDNYFLGNLVVIKRGREDEFEVIDGQQRLTTLYLLLTFLEQDGEGEKPSVGHAGHLQYESRARATEALLRVAQEAAKEHVRPQGSTSNADAGIHEGYSIINQFFKQNENLNRSREKFSDFLLTKVTVVRASLPPNTDLNRYFEIMNTRGQQLKQVDIVKARLMSKLPNQYERECFAWVWDSCADMDSYVQMSLTRGDTSLRNKVFGDEWSWLEVTSFSSLMESRPQSGINSSRQSSEGVSLSLDEALSKYAKELESNSTEDEGNERFRSTIEFPAFLLHVLRIMKGDEVEDEGLLDDKRLIKSFDDAVNNVPDAKADWVRSFAFMLLKCRNLFDGFILKRQFTANIGD…
181	VC1767	Klebsiella	Klebsiella pneumoniae	>ATM40475.1 DUF262 domain-containing protein (plasmid) [Klebsiella pneumoniae]	MESINNQVQSVRQLLAIPQLAIPSYQRPYRWGSKNISDLFTDLATHQDKSAYRLGSVVFHQHTDSEQGEMLDIVDGQQRTLTLMLTVKALIEVLDNENRSGKEKSIRFQRQDLREQLQVLRGPIDAFMQRQRFPSRDSEFNLRRNYLELRRLVARPEFDEQQIDFLLNRCQVVCFVLQDISEAFQFFDSQNARGRDLAPHDLLKAFHLREFAGHEANLKAEAVAHWERLPSDELANLFALYLYRVRQWAEGKSARYFGKGEVDLFKGVNLDRVGHYPYVESLRIAHHFVDEYNSQYQRKIDGQYMTFPFHLDQMIINGRRFFEMAEYYQTRVAAIVAEESDSGKAQSATLLGETLTPMASKVLSTLGSYERRHRTGDRYVRAMFDCALIFYIDKFGSQG…
181	VC1766	Klebsiella	Klebsiella pneumoniae	>ATM40476.1 DUF262 domain-containing protein (plasmid) [Klebsiella pneumoniae]	MNDAGVRPFSIRALLEDRARYLVPMYQRNYAWGEGEITQLLQDVLDYQQKLVSGKGPQTYYIGTLVVFARDDGSFEVIDGQQRFTTLSLLANWLKHHAIDSVDMSWYQTINLAFESRPISSHTFERLWQGVAPYDLRGSTFNEGLVNGFELIDKAMADLGLVGAKLTAFCDYLFKHVQISRIEVPKDTDLNHFFEAMNNRGEQLEKHEVIKARLMETLNQIPEEEHRRQSIHILTRVWDACANMERYIQYGFTPQERHRLFGESDWGQFVPRDFAHLLDLLGSPNTADAADKSRAAAGSQGRTLLAILQDDKLDGEQTVEEESAGSERFNSVINFSNFLLHVLRLLSRDPGDTEGVPLDDKQLVDQFELRVIRQPDPVAAVQRFIYGLLKSKYLFDQFI…
182	VC1766	Vibrio	Vibrio cholerae	>ATQ46799.1 DUF262 domain-containing protein [Vibrio cholerae]	MGDHLSVQTELLTLEKIYTDNYQFSIPSYQRPYVWSDDDVLLLFRDIKEACRLKEPNYFIGTILSSRIEQDGERIYELIDGQQRTTTLMLMTIAFKYAGIKSDLAGLAVYTSSDGEDKPRLQFSIREQVQQLLGGLAGLKNYQVPSKETIADNAYLKQMGVALDVLTKEVEKLKSDDGVSAEAMGDYLYRQVQWVNNIVPTQMDLNRLFATMNTAGIQLEQADILKAKLFKHIHTDKAQYDAMWVACEHLENYFERNVRKVFPNADWYHIEPEHLASFDAERFAAKDETSEALSGLSIAELASQVKASSIPDNTEQEKFETYDLDVETVYCRPIIKFPLLLIHAYRVYLALNDHNDIEPRLHSDRLLEIFDPLINGDEQSVKLFIETLWQVRYQFDRWV…
182	VC1767	Vibrio	Vibrio cholerae	>ATQ46800.1 DUF262 domain-containing protein [Vibrio cholerae]	MAVVVASCTLDKLFSNESILASDGKVQKNVHGMLAIPEYQRPYRWNEEQITRLLKDFKLHQQELNDKLETEHCPFYLGSVILHQQGDKLNIIDGQQRLTTMALMSYLANKHVDLKLVYESPESQQQIKHNLGWLYRNEASLADIDFAQINITLVVTDSEDEAYRFFETQNTGGVRLAGPDIIKAHHLRAVDEKDKSAVNTFATRWEALGDLNPVVDILLRGRYWQYLNFRDYPLHNQTQQVRNSIVTELAEHTGKGDDIAFGRIARTYMPNGGESLAQPQVGYELRQPLNSGANTIHYLQYFEQLRQTYLLKNSTQGELAGFYEFYQKLVCKLDGCGYLKQLYDACLLLYISQHGQQSLEVAAKKLFRVVYSRRVENQKAVKEKSVPAFVKETPVLDWI…
183	VC1766	Klebsiella	Klebsiella pneumoniae	>ATQ96401.1 DUF262 domain-containing protein [Klebsiella pneumoniae]	MSKKELKPELLTVGKLFTDNYLIPIYQRNYAWRAEQIEQLISDIQDSVVGGQDNYFLGNLVVIKRGREDEFEVIDGQQRLTTLYLLLTFLEQDGEGEKPSVGHAGHLQYESRARATEALLRVAQEAAKEHVRPQGSTSNADAGIHEGYSIINQFFKQNENLNRSREKFSDFLLTKVTVVRASLPPNTDLNRYFEIMNTRGQQLKQVDIVKARLMSKLPNQYERECFAWVWDSCADMDSYVQMSLTRGDTSLRNKVFGDEWSWLEVTSFSSLMESRPQSGINSSRQSSEGVSLSLDEALSKYAKELESNSTEDEGNERFRSTIEFPAFLLHVLRIMKGDEVEDEGLLDDKRLIKSFDDAVNNVPDAKADWVRSFAFMLLKCRNLFDGFILKRQFTANIGD…
183	VC1767	Klebsiella	Klebsiella pneumoniae	>ATQ96402.1 DUF262 domain-containing protein [Klebsiella pneumoniae]	MAINGENGVSAVTVDELLKQGLRIPNYQRPYSWDVSTALQLVDDISEALRDTERKDIPYVLGAIILHDDGEYLNVVDGQQRLLTLRMILAALDPINHQISMSGNSDTPVSLVWIELQRRLSQLEDKKEFLDFICHKCQLVRIVTDDIDEAFRVFDSQNYRGKPLAPHDLLKAHHLREMHDESAAMKVAVVEAWEAVNDEDLDRLFSTFLYRISKWSRGESSLEFTIRDIGMFKGISSRSHRSFSPNLRYHLAAQAAMPLLSAWSVSSTHDARNAGRSRFQLDAPIIAGRSFFEMVTFMLDELKILEQEVIDRGFKNFGPSQSRYRYVYELFIAALLCYTNKFGDEDVDEVRNRLFAWAYALRVELLRVQFVSADNRARGKNDANKSPFVLLRNAMTGSV…
184	VC1766	Moraxella	Moraxella osloensis	>ATW71998.1 hypothetical protein KSH_11700 [Moraxella osloensis]	MKNNDLSLLNLQDLFESNYVIPIYQRDYTWTEKEINQMLDDIFSVMNSNANYYIGTLIVYPRKNGHQVIYETIDGQQRVTTLMILMTYLFKNEKFVEYSKDKSIFWNPSELISHLDFDSRERSTKSLNSLVNGEKGDAVDNITQAYDIIHKFLSKKSEADKQQFINYLMNSVKILRVEVPEDTDLNHYFEIMNSRGEQLEKHEILKSRLLNIIKDDKPAYQLFANIWEACANMERYVQYGFDNTVRQQIFGNDWNRLSAQNFDDLTQCLKEKFENIKDENLNSETNNISLASILENPNIFIQKDEENKNKEKPDRFNPVINFPNFLLIVLRIMTQDSNIRLDDKFLLDKDIFTAHINTSEKTKAFGYLLLKTKFLFDKFVIKREYFENRNQWSLKKLNW…
184	VC1767	Moraxella	Moraxella osloensis	>ATW71999.1 hypothetical protein KSH_11705 [Moraxella osloensis]	MLDKQKPNYEIKTIVEIFKQGNLTIPEYQRPYKWTVKNTNQLIDDILLHQEKSKYRLGTMVVHDNNSELEIVDGQQRFITILLIAKVLSDGNFLDKDISYFLTHLKFSNTISHKNIAKNYQAVISRASDIVNEKFAKFFSEQCEMVQIVLKSESEAFQFFDSQNARGKDLEPHDLLKAFHLREMNDSESSEKIAVVSQWEDIKSEDLAELFALYLYPIRQWSKRQSARYFSKSDIDIFKGINLKKSPAYPYAQILRMLESFTQHYKNSPDRLFDNQEVNFPFQLSQTMIDGRHFFDMVSYYQNSKNKLFNRLKENEQTNRIISTLDNQEYKYRTGDKYVRRLFDSAVFCYWDKFGLIEIEKAVKVIFLWAYQIRLTQQSVFIESIDNHARKDLMLFNKI…
185	VC1766	Klebsiella	Klebsiella pneumoniae	>ATQ91597.1 DUF262 domain-containing protein (plasmid) [Klebsiella pneumoniae]	MSKKELKPELLTVGKLFTDNYLIPIYQRNYAWRAEQIEQLISDIQDSVVGGQDNYFLGNLVVIKRGREDEFEVIDGQQRLTTLYLLLTFLEQDGEGEKPSVGHAGHLQYESRARATEALLRVAQEAAKEHVRPQGSTSNADAGIHEGYSIINQFFKQNENLNRSREKFSDFLLTKVTVVRASLPPNTDLNRYFEIMNTRGQQLKQVDIVKARLMSKLPNQYERECFAWVWDSCADMDSYVQMSLTRGDTSLRNKVFGDEWSWLEVTSFSSLMESRPQSGINSSRQSSEGVSLSLDEALSKYAKELESNSTEDEGNERFRSTIEFPAFLLHVLRIMKGDEVEDEGLLDDKRLIKSFDDAVNNVPDAKADWVRSFAFMLLKCRNLFDGFILKRQFTANIGD…
185	VC1767	Klebsiella	Klebsiella pneumoniae	>ATQ91598.1 DUF262 domain-containing protein (plasmid) [Klebsiella pneumoniae]	MAINGENGVSAVTVDELLKQGLRIPNYQRPYSWDVSTALQLVDDISEALRDTERKDIPYVLGAIILHDDGEYLNVVDGQQRLLTLRMILAALDPINHQISMSGNSDTPVSLVWIELQRRLSQLEDKKEFLDFICHKCQLVRIVTDDIDEAFRVFDSQNYRGKPLAPHDLLKAHHLREMHDESAAMKVAVVEAWEAVNDEDLDRLFSTFLYRISKWSRGESSLEFTIRDIGMFKGISSRSHRSFSPNLRYHLAAQAAMPLLSAWSVSSTHDARNAGRSRFQLDAPIIAGRSFFEMVTFMLDELKILEQEVIDRGFKNFGPSQSRYRYVYELFIAALLCYTNKFGDEDVDEVRNRLFAWAYALRVELLRVQFVSADNRARGKNDANKSPFVLLRNAMTGSV…
186	VC1766	Klebsiella	Klebsiella pneumoniae	>ATS16707.1 DUF262 domain-containing protein (plasmid) [Klebsiella pneumoniae]	MNDAGVRPFSIRALLEDRARYLVPMYQRNYAWGEGEITQLLQDVLDYQQKLVSGKGPQTYYIGTLVVFARDDGSFEVIDGQQRFTTLSLLANWLKHHAIDSVDMSWYQTINLAFESRPISSHTFERLWQGVAPYDLRGSTFNEGLVNGFELIDKAMADLGLVGAKLTAFCDYLFKHVQISRIEVPKDTDLNHFFEAMNNRGEQLEKHEVIKARLMETLNQIPEEEHRRQSIHILTRVWDACANMERYIQYGFTPQERHRLFGESDWGQFVPRDFAHLLDLLGSPNTADAADKSRAAAGSQGRTLLAILQDDKLDGEQTVEEESAGSERFNSVINFSNFLLHVLRLLSRDPGDTEGVPLDDKQLVDQFELRVIRQPDPVAAVQRFIYGLLKSKYLFDQFI…
186	VC1767	Klebsiella	Klebsiella pneumoniae	>ATS16708.1 DUF262 domain-containing protein (plasmid) [Klebsiella pneumoniae]	MESINNQVQSVRQLLAIPQLAIPSYQRPYRWGSKNISDLFTDLATHQDKSAYRLGSVVFHQHTDSEQGEMLDIVDGQQRTLTLMLTVKALIEVLDNENRSGKEKSIRFQRQDLREQLQVLRGPIDAFMQRQRFPSRDSEFNLRRNYLELRRLVARPEFDEQQIDFLLNRCQVVCFVLQDISEAFQFFDSQNARGRDLAPHDLLKAFHLREFAGHEANLKAEAVAHWERLPSDELANLFALYLYRVRQWAEGKSARYFGKGEVDLFKGVNLDRVGHYPYVESLRIAHHFVDEYNSQYQRKIDGQYMTFPFHLDQMIINGRRFFEMAEYYQTRVAAIVAEESDSGKAQSATLLGETLTPMASKVLSTLGSYERRHRTGDRYVRAMFDCALIFYIDKFGSQG…
187	VC1766	Klebsiella	Klebsiella pneumoniae	>ATR13129.1 DUF262 domain-containing protein (plasmid) [Klebsiella pneumoniae]	MSKKELKPELLTVGKLFTDNYLIPIYQRNYAWRAEQIEQLISDIQDSVVGGQDNYFLGNLVVIKRGREDEFEVIDGQQRLTTLYLLLTFLEQDGEGEKPSVGHAGHLQYESRARATEALLRVAQEAAKEHVRPQGSTSNADAGIHEGYSIINQFFKQNENLNRSREKFSDFLLTKVTVVRASLPPNTDLNRYFEIMNTRGQQLKQVDIVKARLMSKLPNQYERECFAWVWDSCADMDSYVQMSLTRGDTSLRNKVFGDEWSWLEVTSFSSLMESRPQSGINSSRQSSEGVSLSLDEALSKYAKELESNSTEDEGNERFRSTIEFPAFLLHVLRIMKGDEVEDEGLLDDKRLIKSFDDAVNNVPDAKADWVRSFAFMLLKCRNLFDGFILKRQFTANIGD…
187	VC1767	Klebsiella	Klebsiella pneumoniae	>ATR13130.1 DUF262 domain-containing protein (plasmid) [Klebsiella pneumoniae]	MAINGENGVSAVTVDELLKQGLRIPNYQRPYSWDVSTALQLVDDISEALRDTERKDIPYVLGAIILHDDGEYLNVVDGQQRLLTLRMILAALDPINHQISMSGNSDTPVSLVWIELQRRLSQLEDKKEFLDFICHKCQLVRIVTDDIDEAFRVFDSQNYRGKPLAPHDLLKAHHLREMHDESAAMKVAVVEAWEAVNDEDLDRLFSTFLYRISKWSRGESSLEFTIRDIGMFKGISSRSHRSFSPNLRYHLAAQAAMPLLSAWSVSSTHDARNAGRSRFQLDAPIIAGRSFFEMVTFMLDELKILEQEVIDRGFKNFGPSQSRYRYVYELFIAALLCYTNKFGDEDVDEVRNRLFAWAYALRVELLRVQFVSADNRARGKNDANKSPFVLLRNAMTGSV…
188	VC1767	Klebsiella	Klebsiella pneumoniae	>ATR13310.1 DUF262 domain-containing protein (plasmid) [Klebsiella pneumoniae]	MESINNQVQSVRQLLAIPQLAIPSYQRPYRWGSKNISDLFTDLATHQDKSAYRLGSVVFHQHTDSEQGEMLDIVDGQQRTLTLMLTVKALIEVLDNENRSGKEKSIRFQRQDLREQLQVLRGPIDAFMQRQRFPSRDSEFNLRRNYLELRRLVARPEFDEQQIDFLLNRCQVVCFVLQDISEAFQFFDSQNARGRDLAPHDLLKAFHLREFAGHEANLKAEAVAHWERLPSDELANLFALYLYRVRQWAEGKSARYFGKGEVDLFKGVNLDRVGHYPYVESLRIAHHFVDEYNSQYQRKIDGQYMTFPFHLDQMIINGRRFFEMAEYYQTRVAAIVAEESDSGKAQSATLLGETLTPMASKVLSTLGSYERRHRTGDRYVRAMFDCALIFYIDKFGSQG…
188	VC1766	Klebsiella	Klebsiella pneumoniae	>ATR13311.1 DUF262 domain-containing protein (plasmid) [Klebsiella pneumoniae]	MNDAGVRPFSIRALLEDRARYLVPMYQRNYAWGEGEITQLLQDVLDYQQKLVSGKGPQTYYIGTLVVFARDDGSFEVIDGQQRFTTLSLLANWLKHHAIDSVDMSWYQTINLAFESRPISSHTFERLWQGVAPYDLRGSTFNEGLVNGFELIGKAMADLGLVGAKLTTFCDYLFKHVQISRIEVPKDTDLNHFFEAMNNRGEQLEKHEVIKARLMETLNQIPEEEHRRQSIHILTRVWDACANMERYIQYGFTPQERHRLFGESDWGQFVPRDFAHLLDLLGSPNTADAADKSRAAAGSQGRTLLAILQDDKLDGEQTVEEESAGSERFNSVINFSNFLLHVLRLLSRDPGDTEGVPLDDKQLVDQFELRVIRQPDPVAAVQRFIYGLLKSKYLFDQFI…
189	VC1766	Klebsiella	Klebsiella pneumoniae	>ATR18560.1 DUF262 domain-containing protein (plasmid) [Klebsiella pneumoniae]	MSKKELKPELLTVGKLFTDNYLIPIYQRNYAWRAEQIEQLISDIQDSVVGGQDNYFLGNLVVIKRGREDEFEVIDGQQRLTTLYLLLTFLEQDGEGEKPSVGHAGHLQYESRARATEALLRVAQEAAKEHVRPQGSTSNADAGIHEGYSIINQFFKQNENLNRSREKFSDFLLTKVTVVRASLPPNTDLNRYFEIMNTRGQQLKQVDIVKARLMSKLPNQYERECFAWVWDSCADMDSYVQMSLTRGDTSLRNKVFGDEWSWLEVTSFSSLMESRPQSGINSSRQSSEGVSLSLDEALSKYAKELESNSTEDEGNERFRSTIEFPAFLLHVLRIMKGDEVEDEGLLDDKRLIKSFDDAVNNVPDAKADWVRSFAFMLLKCRNLFDGFILKRQFTANIGD…
189	VC1767	Klebsiella	Klebsiella pneumoniae	>ATR18561.1 DUF262 domain-containing protein (plasmid) [Klebsiella pneumoniae]	MAINGENGVSAVTVDELLKQGLRIPNYQRPYSWDVSTALQLVDDISEALRDTERKDIPYVLGAIILHDDGEYLNVVDGQQRLLTLRMILAALDPINHQISMSGNSDTPVSLVWIELQRRLSQLEDKKEFLDFICHKCQLVRIVTDDIDEAFRVFDSQNYRGKPLAPHDLLKAHHLREMHDESAAMKVAVVEAWEAVNDEDLDRLFSTFLYRISKWSRGESSLEFTIRDIGMFKGISSRSHRSFSPNLRYHLAAQAAMPLLSAWSVSSTHDARNAGRSRFQLDAPIIAGRSFFEMVTFMLDELKILEQEVIDRGFKNFGPSQSRYRYVYELFIAALLCYTNKFGDEDVDEVRNRLFAWAYALRVELLRVQFVSADNRARGKNDANKSPFVLLRNAMTGSV…
190	VC1766	Klebsiella	Klebsiella pneumoniae	>ATR07449.1 DUF262 domain-containing protein (plasmid) [Klebsiella pneumoniae]	MSKKELKPELLTVGKLFTDNYLIPIYQRNYAWRAEQIEQLISDIQDSVVGGQDNYFLGNLVVIKRGREDEFEVIDGQQRLTTLYLLLTFLEQDGEGEKPSVGHAGHLQYESRARATEALLRVAQEAAKEHVRPQGSTSNADAGIHEGYSIINQFFKQNENLNRSREKFSDFLLTKVTVVRASLPPNTDLNRYFEIMNTRGQQLKQVDIVKARLMSKLPNQYERECFAWVWDSCADMDSYVQMSLTRGDTSLRNKVFGDEWSWLEVTSFSSLMESRPQSGINSSRQSSEGVSLSLDEALSKYAKELESNSTEDEGNERFRSTIEFPAFLLHVLRIMKGDEVEDEGLLDDKRLIKSFDDAVNNVPDAKADWVRSFAFMLLKCRNLFDGFILKRQFTANIGD…
190	VC1767	Klebsiella	Klebsiella pneumoniae	>ATR07450.1 DUF262 domain-containing protein (plasmid) [Klebsiella pneumoniae]	MAINGENGVSAVTVDELLKQGLRIPNYQRPYSWDVSTALQLVDDISEALRDTERKDIPYVLGAIILHDDGEYLNVVDGQQRLLTLRMILAALDPINHQISMSGNSDTPVSLVWIELQRRLSQLEDKKEFLDFICHKCQLVRIVTDDIDEAFRVFDSQNYRGKPLAPHDLLKAHHLREMHDESAAMKVAVVEAWEAVNDEDLDRLFSTFLYRISKWSRGESSLEFTIRDIGMFKGISSRSHRSFSPNLRYHLAAQAAMPLLSAWSVSSTHDARNAGRSRFQLDAPIIAGRSFFEMVTFMLDELKILEQEVIDRGFKNFGPSQSRYRYVYELFIAALLCYTNKFGDEDVDEVRNRLFAWAYALRVELLRVQFVSADNRARGKNDANKSPFVLLRNAMTGSV…
191	VC1767	Bifidobacterium	Bifidobacterium choerinum	>ATU20082.1 hypothetical protein BcFMB_03070 [Bifidobacterium choerinum]	MMGGDAINVEVCSIRELLRCPLQVPPYQRPYVWQASNVLQLIEDVEHSAQADPASDESRYRIGTVIVYQSEDGTSLDIVDGQQRVITLHLILAVLGERKDGMRLDMRDDEQTRRHLYENDHAIRQLMDSWEGDRRSQFAGRLLDGCEVLKVTSGCLSEAFQMFDSQNARGKELDPTDLLKAFHLRRMDADGVDESRKQQLVRRWELHQDAIQPLFGTYLYRIACWSRGEKTKPGGLDSDSIAMFKGVDLPGRGNERQCAPWQRNYVTAWYASKERADDGSETSYAFQIDQPVINGEAFFCFAEHYRTLLRQQLMHDEDPWKEACADVVPFVDEWRYRYMTELFHTILLYYRDRFGDGDAVEAVEAARMAFLHAAYMRLAMRSLRFATVNNYALGADRWW…
191	VC1766	Bifidobacterium	Bifidobacterium choerinum	>ATU20083.1 hypothetical protein BcFMB_03075 [Bifidobacterium choerinum]	MTGKPAVLNIAELFDEGCVYRVPIYQRAYAWGADEIKTLLDDVRRADGQYYLGSLVVARCGSERNRTVYEVIDGQQRLTTLYLLMAALCHDDDDQAAAALDAWHMRLEYECRAESYGALLQQLRKSGAPDQPEDVGAQDGPSDQETMCRPLLDGYQIIRQDFEDPERRIDLEKLRTNVSIVRDELPSGTDLNRYFEVMNTRGVQLRPQDVVKARLMSAVSSPTDRETIGRIWDVCSDMDHYMQCLATPDERMRWFGEGWTSAPPADWNRLVGEAAPDNDGGDDGSAKLSKSFEDVLQEALSEEPPQAEQQAQSGAHSDDETERYRSVISFPAFLMHVLRIYSDDENDASGDVKQTSLDDAELLRVFDDKVAKIFPKTSENSEDSGDSDDSASAEDNAKR…
192	VC1767	Salmonella	Salmonella enterica subsp. enterica serovar Montevideo str. CDC 08-1942	>ATT84794.1 hypothetical protein AW72_19260 [Salmonella enterica subsp. enterica serovar Montevideo str. CDC 08-1942]	MKHTLDKTVLSVKGLLSLTDVAIPAYQRPYKWTVKNISELLADINSHLDKSAYRLGSVVFHQPESNEEHRLDIVDGQQRTLTLMLAVWAIIETRFAELERQDLQETLTHLKPSVEGFMGRQRFVSQVSEYNLYQNYQELKRRVSHREFSEQHIDFLLNRCQLVVFVLTDLSEAFQFFDSQNARGRDLDPHDLLKAFHLREFASHEVELKAVSVAHWEGLPSDDLANLFASYLYRVRQWSQGNSARFFGKNEVGLFKGINLDQIGQFPYVESLRMAHHFVDDYNNQYQRKIDGQKMRFPFHLDQMIINGRRFFEMAEHYQQQVSAIITSEHASIHTQKPLMIQGTVLGEMATRILRTLNSYRNRHRTGDQYIRTMFDCALIFYIDKFGGQSLSAAIEKSF…
192	VC1766	Salmonella	Salmonella enterica subsp. enterica serovar Montevideo str. CDC 08-1942	>ATT84795.1 hypothetical protein AW72_19265 [Salmonella enterica subsp. enterica serovar Montevideo str. CDC 08-1942]	MSDAKVTSFTVRSLLGDASRYLIPMYQRNYAWGEGEITQLVQDILDYQQKSLHSLYPQTYYIGTLVVFTRPDGDAEIIDGQQRFTTLSLLANWLKKHAGSTLDMSWYQGINLGFESRPKSGETFARLWQGVEPHKLRSKEFNEGLIKGYELIGKVLLDLKLVGESLTHFCTYLFDHVQIARIEVPADTDLNHFFEVMNNRGEQLEKHEVVKARLMAVFNEITDQQARQSSLNTLSRVWDACSNMERYVQYGFTPAERHQLFGQENWGQFVPTDFNSLADMLIPSASALGTRENETTRTLADIIKSSSTISGDRGDEDEGSSERFNSVINFSNFLLHVLRVCSQTGKDRVDVPLDDKQLIDQFELRLLKQNDPVKAVQNFTFALLKCKYLFDQFVIKREF…
193	VC1767	Salmonella	Salmonella enterica subsp. enterica serovar Montevideo str. CDC 2013K-0218	>ATT98216.1 hypothetical protein AW76_20615 [Salmonella enterica subsp. enterica serovar Montevideo str. CDC 2013K-0218]	MKHTLDKTVLSVKGLLSLTDVAIPAYQRPYKWTVKNISELLADINSHLDKSAYRLGSVVFHQPESNEEHRLDIVDGQQRTLTLMLAVWAIIETRFAELERQDLQETLTHLKPSVEGFMGRQRFVSQVSEYNLYQNYQELKRRVSHREFSEQHIDFLLNRCQLVVFVLTDLSEAFQFFDSQNARGRDLDPHDLLKAFHLREFASHEVELKAVSVAHWEGLPSDDLANLFASYLYRVRQWSQGNSARFFGKNEVGLFKGINLDQIGQFPYVESLRMAHHFVDDYNNQYQRKIDGQKMRFPFHLDQMIINGRRFFEMAEHYQQQVSAIITSEHASIHTQKPLMIQGTVLGEMATRILRTLNSYRNRHRTGDQYIRTMFDCALIFYIDKFGGQSLSAAIEKSF…
193	VC1766	Salmonella	Salmonella enterica subsp. enterica serovar Montevideo str. CDC 2013K-0218	>ATT98217.1 hypothetical protein AW76_20620 [Salmonella enterica subsp. enterica serovar Montevideo str. CDC 2013K-0218]	MSDAKVTSFTVRSLLGDASRYLIPMYQRNYAWGEGEITQLVQDILDYQQKSLHSLYPQTYYIGTLVVFTRPDGDAEIIDGQQRFTTLSLLANWLKKHAGSTLDMSWYQGINLGFESRPKSGETFARLWQGVEPHKLRSKEFNEGLIKGYELIGKVLLDLKLVGESLTHFCTYLFDHVQIARIEVPADTDLNHFFEVMNNRGEQLEKHEVVKARLMAVFNEITDQQARQSSLNTLSRVWDACSNMERYVQYGFTPAERHQLFGQENWGQFVPTDFNSLADMLIPSASALGTRENETTRTLADIIKSSSTISGDRGDEDEGSSERFNSVINFSNFLLHVLRVCSQTGKDRVDVPLDDKQLIDQFELRLLKQNDPVKAVQNFTFALLKCKYLFDQFVIKREF…
194	VC1766	Escherichia	Escherichia coli	>ATX19259.1 DUF262 domain-containing protein [Escherichia coli]	MNDAGVRPFSIRALLEDRTRYLVPMYQRNYAWGEGEITQLLQDVLDYQQKLVSGKGPQTYYIGTLVVFARDDGSFEVIDGQQRFTTLSLLANWLKHHAIDSVDMSWYQTINLAFESRPISSHTFERLWQGVAPDDLRGSTFNEGLVNGFELIGKAMADLGLVGAKLTAFCDYLFKHVQISRIEVPKDTDLNHFFEAMNNRGEQLEKHEVIKARLMETLNQIPEEEHRRQSIHILTRVWDACANMERYIQYGFTPQERHRLFGESDWGQFVPRDFAHLLDLLGSPNTADAADKSRAAAGSQGRTLLAILQDDKLDGEQTVEEESAGSERFNSVINFSNFLLHVLRLVSRDPGDTEGVPLDDKQLVDQFELRVIRQPDPVAAVQRFIYGLLKSKYLFDQFI…
194	VC1767	Escherichia	Escherichia coli	>ATX19260.1 DUF262 domain-containing protein [Escherichia coli]	MESINNQVQSVRQLLAIPQLAIPSYQRPYRWGSKNISDLFTDLATHQDKSAYRLGSVVFHQHTDSEQGEMLDIVDGQQRTLTLMLTVKALIEVLDNENRSGKEKSIRFQRQDLREQLQVLRGPIDAFMQRQRFPSRDSEFNLRRNYLELRRLVARPEFDEQQIDFLLNRCQVVCFVLQDISEAFQFFDSQNARGRDLAPHDLLKAFHLREFAGHEANLKAEAVAHWERLPSDELANLFALYLYRVRQWAEGKSARYFGKGEVDLFKGVNLDRVGHYPYVESLRIAHHFVDEYNSQYQRKIDGQYMTFPFHLDQMIINGRRFFEMAEYYQTRVAAIVAEESDSGKAQSATLLGETLTPMASKVLSTLGSYERRHRTGDRYVRAMFDCALIFYIDKFGSQG…
195	VC1767	Escherichia	Escherichia coli	>ATW99149.1 DUF262 domain-containing protein [Escherichia coli]	MESINNQVQSVRQLLAIPQLAIPSYQRPYRWGSKNISDLFTDLATHQDKSAYRLGSVVFHQHTDSEQGEMLDIVDGQQRTLTLMLTVKALIEVLDNENRSGKEKSIRFQRQDLREQLQVLRGPIDAFMQRQRFPSRDSEFNLRRNYLELRRLVARPEFDEQQIDFLLNRCQVVCFVLQDISEAFQFFDSQNARGRDLAPHDLLKAFHLREFAGHEANLKAEAVAHWERLPSDELANLFALYLYRVRQWAEGKSARYFGKGEVDLFKGVNLDRVGHYPYVESLRIAHHFVDEYNSQYQRKIDGQYMTFPFHLDQMIINGRRFFEMAEYYQTRVAAIVAEESDSGKAQSATLLGETLTPMASKVLSTLGSYERRHRTGDRYVRAMFDCALIFYIDKFGSQG…
195	VC1766	Escherichia	Escherichia coli	>ATW99150.1 DUF262 domain-containing protein [Escherichia coli]	MNDAGVRPFSIRALLEDRTRYLVPMYQRNYAWGEGEITQLLQDVLDYQQKLVSGKGPQTYYIGTLVVFARDDGSFEVIDGQQRFTTLSLLANWLKHHAIDSVDMSWYQTINLAFESRPISSHTFERLWQGVAPDDLRGSTFNEGLVNGFELIGKAMADLGLVGAKLTAFCDYLFKHVQISRIEVPKDTDLNHFFEAMNNRGEQLEKHEVIKARLMETLNQIPEEEHRRQSIHILTRVWDACANMERYIQYGFTPQERHRLFGESDWGQFVPRDFAHLLDLLGSPNTADAADKSRAAAGSQGRTLLAILQDDKLDGEQTVEEESAGSERFNSVINFSNFLLHVLRLVSRDPGDTEGVPLDDKQLVDQFELRVIRQPDPVAAVQRFIYGLLKSKYLFDQFI…
196	VC1766	Streptococcus	Streptococcus suis	>ATZ04410.1 DUF262 domain-containing protein [Streptococcus suis]	MTKTATLTVTKLLTEDEYIVPLYQRNFSWTYDEIEQLLIDIADAYKERENRPDYYIGTLVVHQKGNMYHIIDGQQRTTALTLLALVLRNEYHIQIPDLKLLNFEARKQSNASLQQLFENSNAEFENMDEIIRGYQNTKLALNKILSEQFKMEATVYAEYLFQHVIIFRNMLPTDLDLNLYFERFNSRGEQLEAHEIIKAQLMAKLYDEEAAKFAKIWDACADFEEPVVKAFQMRKKKSEASKERENIFGRHFSNYKLANIYRFIDNTNSSKKSILDTLEDSSSLVFDDIVDDKETGKYTTVINFETLLLYTVSIIENISPQDVQLDDKKLLDVFMVSEKGRDWVVYFSESLLSIRHLFDNYVIRSTSEDTSRRSQNNWFLRKGTYYEYQRDNRKNTDYF…
196	VC1767	Streptococcus	Streptococcus suis	>ATZ04411.1 DUF262 domain-containing protein [Streptococcus suis]	MTDITLRHMTLEELLKDNRLHIPNYQRPYKWQRKHIRHLFYDVKEVIDSKKDIYQVGSLILHDKKQTLDIVDGQQRTISVALFLQALGKLNDYIGAQQLLNQKFDVVSCQYAKENFEEWKILIDLDDEKAQKVCDFLLKNCEIAVITMPHNRLSEAFQLFDSQNNRGKALEPHDLLKAYHLRNASEISEDLIENWEKIVTDEEVNLKDLFNQYLFRVRRWSIGETGLTKRRQGSYLRFTEDFIDDFKGVGLHHNEYPYLNLFRLLKEQNIDYPISLTMPIIDGEYFFSYINQSHKMIQNRETWFESLSLDSKMLKILHSTKQRYNRNRNLFDNLVLLFVDRFGQGALDKDIVETIFIWAYYPRIKARAIYDSTLANYAAGGIFQRRTVQKLFQLLHHAS…
197	VC1767	Aeromonas	Aeromonas veronii	>ATY79008.1 hypothetical protein CVS41_18815 [Aeromonas veronii]	MTAVSVTHPHTLQYKVIKVSHLLEDPTLVIPPYQRPYKWTTRHVEQLLDDLALHQEKDAYRLGTLVLYERPSQEDTGAGMRIRDIVDGQQRTITLLLILHALLNEKLAAVTDPNLRKQLNTLKSSMIHPDFTNTVSQHNIRENYQVIRRRVVRADFDEKQIDFLLNRCELVQVTLFDISEAFQFFDSQNARGRDLAPHDLLKAFHLREFSALDEPLKTATVSSWENSNGDLLEALFGEHLYRIRRWITGKPARYFGKDDVALFKGVNLANSEAFPCISALRIVHNKVDELHMAFPFQLDQTIINGRRFFEMIKHYQGLTFLFNGSALMERYKLEGYACEILMVLADYQGRHRTGDRYVRTMFDCLLLYYFDKFGATHLSKAIEKIFIWAYALRLDMYSV…
197	VC1766	Aeromonas	Aeromonas veronii	>ATY79009.1 DUF262 domain-containing protein [Aeromonas veronii]	MSDEMITLLSVGKLLGNTLPEEQVSYLIPMYQRNYAWEEAEIIQLIEDVLDYQPKRKRYYIGSLVVSAREREADRAIYEVIDGQQRLTTLSLLVTYLRNQGRSLGVELDWYRQPNIDFECREHSRQTLSALFNGQLEGNPPQLTGMTEINDAILRGYRIIHNVLRNKLKARNISPIEFSDYLLNRVEILRVGVPPKTDLNHYFEVMNSRGEQLVKHEVLKARLLAVMNQIPDPVEKACSEYALHKVWDACANIDKYVQAGFTTSERSKLFGQEWHQLRVDSFDALSELLGDGQAAVMDRPISLSLEALIQQPVGKHTEQLDDDGAKRFHSVINFPNFLLHVLRVLLKQDIPLDDKRLLDTFDDYLLRGNPTQGGIGKAQAIEGTKAFTFALLRCKHLFD…
198	VC1766	Streptococcus	Streptococcus suis	>AUA19873.1 DUF262 domain-containing protein [Streptococcus suis]	MTKTATLTVTKLLTEDEYIVPLYQRNFSWTYDEIEQLLIDIADAYNEREKRPDYYIGTLVVHQKGNMYHIIDGQQRTTALTLLALVLRNEYHIQFPDLKLLNFEARKQSNASLQQLFENSSAEFENMDEIIRGYQNTKLALNKILSEQFKMEVTVYAEYLFQHVIIFRNMLPTDLDLNLYFERFNSRGEQLEAHEIIKAQLMAKLDDDEAAKFAKIWDACADFEKPVVKSFQMRKKRKETFKERENIFGWHFSNYKLANIYRFIDNTNSSKKSILDTLEDSSSLVFDDIVDDKEIGKYTTVINFETLLLYTVSIIENIPPQDVQLDDKKLLDVFMVSEKGRDWVIYFSETLLSIRHLFDNYVIRNASEDTSRRSKNDWFLSKGTYYEYQRDNRKNTDYF…
198	VC1767	Streptococcus	Streptococcus suis	>AUA19874.1 hypothetical protein CWI26_10470 [Streptococcus suis]	MTDITLRHMTLEELLKDNRLHIPNYQRPYKWQRKHIRHLFYDVKEVIDSKKDIYQVGSLILHDKKQTLDIVDGQQRTISIALFLQAFGKLNDYIGARQLLNQKFDVVSCQHAKENFEEWKILIDLDDEKAQKVCDFLLKNCEIAVITMPHNRLSEAFQLFDSQNNRGKALEPHDLLKAYHLRNASEISEDLIENWEKIVTDEKVNLKDLFNQYLFRVRRWSIGETGLTKRRQGSYLRFTEDFIDDFKGVGLHHNEYPYLNLFRLLKEQNIDYPISLTMPIIDGEYFFSYINQSHKMIQHRETWFESLSLDSKMLKILHSTKQRYNRNRNLFDNLVLLFVDRFGQGALDKDIVETIFIWAYYPRIKARAIYDSTLANYAAGGIFQRRTVQKLFQLLHHAS…
199	VC1766	Klebsiella	Klebsiella pneumoniae	>AUA54528.1 DUF262 domain-containing protein (plasmid) [Klebsiella pneumoniae]	MNDAGVRPFSIRALLEDRARYLVPMYQRNYAWGEGEITQLLQDVLDYQQKLVSGKGPQTYYIGTLVVFARDDGSFEVIDGQQRFTTLSLLANWLKHHAIDSVDMSWYQTINLAFESRPISSHTFERLWQGVAPYDLRGSTFNEGLVNGFELIGKAMADLGLVGAKLTTFCDYLFKHVQISRIEVPKDTDLNHFFEAMNNRGEQLEKHEVIKARLMETLNQIPEEEHRRQSIHILTRVWDACANMERYIQYGFTPQERHRLFGESDWGQFVPRDFAHLLDLLGSPNTADAADKSRAAAGSQGRTLLAILQDDKLDGEQTVEEESAGSERFNSVINFSNFLLHVLRLLSRDPGDTEGVPLDDKQLVDQFELRVIRQPDPVAAVQRFIYGLLKSKYLFDQFI…
199	VC1767	Klebsiella	Klebsiella pneumoniae	>AUA54529.1 DUF262 domain-containing protein (plasmid) [Klebsiella pneumoniae]	MESINNQVQSVRQLLAIPQLAIPSYQRPYRWGSKNISDLFTDLATHQDKSAYRLGSVVFHQHTDSEQGEMLDIVDGQQRTLTLMLTVKALIEVLDNENRSGKEKSIRFQRQDLREQLQVLRGPIDAFMQRQRFPSRDSEFNLRRNYLELRRLVARPEFDEQQIDFLLNRCQVVCFVLQDISEAFQFFDSQNARGRDLAPHDLLKAFHLREFAGHEANLKAEAVAHWERLPSDELANLFALYLYRVRQWAEGKSARYFGKGEVDLFKGVNLDRVGHYPYVESLRIAHHFVDEYNSQYQRKIDGQYMTFPFHLDQMIINGRRFFEMAEYYQTRVAAIVAEESDSGKAQSATLLGETLTPMASKVLSTLGSYERRHRTGDRYVRAMFDCALIFYIDKFGSQG…
200	VC1767	Klebsiella	Klebsiella pneumoniae	>AUH82828.1 DUF262 domain-containing protein (plasmid) [Klebsiella pneumoniae]	MAINGENGVSAVTVDELLKQGLRIPNYQRPYSWDVSTALQLVDDISEALRDTERKDIPYVLGAIILHDDGEYLNVVDGQQRLLTLRMILAALDPINHQISMSGNSDTPVSLVWIELQRRLSQLEDKKEFLDFICHKCQLVRIVTDDIDEAFRVFDSQNYRGKPLAPHDLLKAHHLREMHDESAAMKVAVVEAWEAVNDEDLDRLFSTFLYRISKWSRGESSLEFTIRDIGMFKGISSRSHRSFSPNLRYHLAAQAAMPLLSAWSVSSTHDARNAGRSRFQLDAPIIAGRSFFEMVTFMLDELKILEQEVIDRGFKNFGPSQSRYRYVYELFIAALLCYTNKFGDEDVDEVRNRLFAWAYALRVELLRVQFVSADNRARGKNDANKSPFVLLRNAMTGSV…
200	VC1766	Klebsiella	Klebsiella pneumoniae	>AUH82829.1 DUF262 domain-containing protein (plasmid) [Klebsiella pneumoniae]	MSKKELKPELLTVGKLFTDNYLIPIYQRNYAWRAEQIEQLISDIQDSVVGGQDNYFLGNLVVIKRGREDEFEVIDGQQRLTTLYLLLTFLEQDGEGEKPSVGHAGHLQYESRARATEALLRVAQEAAKEHVRPQGSTSNADAGIHEGYSIINQFFKQNENLNRSREKFSDFLLTKVTVVRASLPPNTDLNRYFEIMNTRGQQLKQVDIVKARLMSKLPNQYERECFAWVWDSCADMDSYVQMSLTRGDTSLRNKVFGDEWSWLEVTSFSSLMESRPQSGINSSRQSSEGVSLSLDEALSKYAKELESNSTEDEGNERFRSTIEFPAFLLHVLRIMKGDEVEDEGLLDDKRLIKSFDDAVNNVPDAKADWVRSFAFMLLKCRNLFDGFILKRQFTANIGD…
201	VC1766	Klebsiella	Klebsiella pneumoniae	>AUH88482.1 DUF262 domain-containing protein (plasmid) [Klebsiella pneumoniae]	MNDAGVRPFSIRALLEDRARYLVPMYQRNYAWGEGEITQLLQDVLDYQQKLVSGKGPQTYYIGTLVVFARDDGSFEVIDGQQRFTTLSLLANWLKHHAIDSVDMSWYQTINLAFESRPISSHTFERLWQGVAPYDLRGSTFNEGLVNGFELIDKAMADLGLVGAKLTAFCDYLFKHVQISRIEVPKDTDLNHFFEAMNNRGEQLEKHEVIKARLMETLNQIPEEEHRRQSIHILTRVWDACANMERYIQYGFTPQERHRLFGESDWGQFVPRDFAHLLDLLGSPNTADAADKSRAAAGSQGRTLLAILQDDKLDGEQTVEEESAGSERFNSVINFSNFLLHVLRLLSRDPGDTEGVPLDDKQLVDQFELRVIRQPDPVAAVQRFIYGLLKSKYLFDQFI…
201	VC1767	Klebsiella	Klebsiella pneumoniae	>AUH88483.1 DUF262 domain-containing protein (plasmid) [Klebsiella pneumoniae]	MESINNQVQSVRQLLAIPQLAIPSYQRPYRWGSKNISDLFTDLATHQDKSAYRLGSVVFHQHTDSEQGEMLDIVDGQQRTLTLMLTVKALIEVLDNENRSGKEKSIRFQRQDLREQLQVLRGPIDAFMQRQRFPSRDSEFNLRRNYLELRRLVARPEFDEQQIDFLLNRCQVVCFVLQDISEAFQFFDSQNARGRDLAPHDLLKAFHLREFAGHEANLKAEAVAHWERLPSDELANLFALYLYRVRQWAEGKSARYFGKGEVDLFKGVNLDRVGHYPYVESLRIAHHFVDEYNSQYQRKIDGQYMTFPFHLDQMIINGRRFFEMAEYYQTRVAAIVAEESDSGKAQSATLLGETLTPMASKVLSTLGSYERRHRTGDRYVRAMFDCALIFYIDKFGSQG…
202	VC1767	Escherichia	Escherichia coli	>AUS36805.1 DUF262 domain-containing protein [Escherichia coli]	MESINNQVQSVRQLLAIPQLAIPSYQRPYRWGSKNISDLFTDLATHQDKSAYRLGSVVFHQHTDSEQGEMLDIVDGQQRTLTLMLTVKALIEVLDNENRSGKEKSIRFQRQDLREQLQVLRGPIDAFMQRQRFPSRDSEFNLRRNYLELRRLVARPEFDEQQIDFLLNRCQVVCFVLQDISEAFQFFDSQNARGRDLAPHDLLKAFHLREFAGHEANLKTEAVAHWERLPSDELANLFALYLYRVRQWAEGKSARYFGKGEVDLFKGVNLDRVGHYPYVESLRIAHHFVDEYNSQYQRKIDGQYMTFPFHLDQMIINGRRFFEMAEYYQTRVAAIVAEESDSGKAQSATLLGETLTPMASKVLSTLGSYERRHRTGDRYVRAMFDCALIFYIDKFGSQG…
202	VC1766	Escherichia	Escherichia coli	>AUS36806.1 DUF262 domain-containing protein [Escherichia coli]	MNDAGVRPFSIRALLEDRARYLVPMYQRNYAWGEGEITQLLQDVLDYQQKLVSGKGPQTYYIGTLVVFARDDGSFEVIDGQQRFTTLSLLANWLKHHAIDSVDMSWYQTINLAFESRPISSHTFERLWQGVAPYDLRGSTFNEGLVNGFELIGKAMADLGLVGAKLTAFCDYLFKHVQISRIEVPKDTDLNHFFEAMNNRGEQLEKHEVIKARLMETLNQIPEEEHRRQSIHILTRVWDACANMERYIQYGFTPQERHRLFGESDWGQFVPRDFAHLLELLGSPNTADAADKSRAAAGSQGRTLLAILQDDKLDGEQTVEEESAGSERFNSVINFSNFLLHVLRLVSRDPGDTEGVPLDDKQLVDQFELRVIRQPDPVAAVQRFIYGLLKSKYLFDQFI…
203	VC1767	Escherichia	Escherichia coli	>AUK13149.1 DUF262 domain-containing protein [Escherichia coli]	MAFVAEQLKQKNTLDKQVIQVKTLVSLPNISIPAYQRPYKWTHANLVDLLSDLKVYRDKSAYRLGSVVFHRHSDSESKLKTLDIVDGQQRTLTLVLLVKALLDERLDDLKRQDVKDTLASLAVPIDAFLNRQTFNSDISHRNLHQNFMAAKRAVARSDFTEADIDFLLNRCEVVTFVLDDVSEAFQFFDSQNARGRDLDPHDLLKAFHLREFSESETELKADSVRHWESLESEQLARLFSNYLFRIRNWAQGKSAQYFTKSKVGLFKGVNLDQVGLYPYVEPLRIAHHFVDDYNGQYQRHIDHQHMSFPFHLDQMIINGRRFFEMTSHYQQKIAEIVSDERSRKDKAKVSEEKQSIRILGHELEPLACKILHTINTYRSRTRTGDGYVRTLFDCAVIFY…
203	VC1766	Escherichia	Escherichia coli	>AUK13150.1 DUF262 domain-containing protein [Escherichia coli]	MSNVRMPYTKYNDGADGKAIASFKVKKLLCDASQYVVPMYQRNYAWGEGEINQLIQDVLDYQHSKPDQTYYIGTLVVFERNDGSFEVIDGQQRFTTLTLLTFALKRLYAAGKVTVDMGWYTTPNLNFESRQKSSDTFACLIQGVALEHLKTDDYNLDVVNGFSLLEKGLLALGDKLEGFCQYLYEKVEITRVSVPKDTDLNHYFEVMNNRGEQLEKHEVVKARLMSVLNEITDPYEREQSIQLLGKVWDATANMERYVQYGFNPYERHNIFGKDWGQFKPTCYADLATSICEATTQKSENTQTISLTLNEILAKPPQSSSSADIMFTPERFNSVINFSNFLLHVLRVLTKQDIALDDKRLLEQFDAYLKENGSNKINAVKDFVFALLKCKYLFDQYIIK…
204	VC1766	Vibrio	Vibrio cholerae	>AUR70001.1 DUF262 domain-containing protein [Vibrio cholerae]	MGDHLSVQTELLTLEKIYTDNYQFSIPSYQRPYVWSDDDVLLLFRDIKEACRLKEPNYFIGTILSSRIEQDGERIYELIDGQQRTTTLMLMTIAFKYAGIKSDLAGLAVYTSSDGEDKPRLQFSIREQVQQLLGGLAGLKNYQVPSKETIADNAYLKQMGVALDVLTKEVEKLKSDDGVSAEAMGDYLYRQVQWVNNIVPTQMDLNRLFATMNTAGIQLEQADILKAKLFKHIHTDKAQYDAMWVACEHLENYFERNVRKVFPNADWYHIEPEHLASFDAERFAAKDETSEALSGLSIAELASQVKASSIPDNTEQEKFETYDLDVETVYCRPIIKFPLLLIHAYRVYLALNDHNDIEPRLHSDRLLEIFDPLINGDEQSVKLFIETLWQVRYQFDRWV…
204	VC1767	Vibrio	Vibrio cholerae	>AUR70002.1 DUF262 domain-containing protein [Vibrio cholerae]	MAVVVASCTLDKLFSNESILASDGKVQKNVHGMLAIPEYQRPYRWNEEQITRLLKDFKLHQQELNDKLETEHCPFYLGSVILHQQGDKLNIIDGQQRLTTMALMSYLANKHVDLKLVYESPESQQQIKHNLGWLYRNEASLADIDFAQINITLVVTDSEDEAYRFFETQNTGGVRLAGPDIIKAHHLRAVDEKDKSAVNTFATRWEALGDLNPVVDILLRGRYWQYLNFRDYPLHNQTQQVRNSIVTELAEHTGKGDDIAFGRIARTYMPNGGESLAQPQVGYELRQPLNSGANTIHYLQYFEQLRQTYLLKNSTQGELAGFYEFYQKLVCKLDGCGYLKQLYDACLLLYISQHGQQSLEVAAKKLFRVVYSRRVENQKAVKEKSVPAFVKETPVLDWI…
205	VC1766	Klebsiella	Klebsiella pneumoniae	>AUU98807.1 DUF262 domain-containing protein (plasmid) [Klebsiella pneumoniae]	MNDAGVRPFSIRALLEDRARYLVPMYQRNYAWGEGEITQLLQDVLDYQQKLVSGKGPQTYYIGTLVVFARDDGSFEVIDGQQRFTTLSLLANWLKHHAIDSVDMSWYQTINLDFESRPISSHTFERLWQGVAPYDLRGSTFNEGLVNGFELIDKAMADLGLVGAKLTAFCDYLFKHVQISRIEVPKDTDLNHFFEAMNNRGEQLEKHEVIKARLMETLNQIPEEEHRRQSIHILTRVWDACANMERYIQYGFTPQERHRLFGESDWGQFVPRDFAHLLDLLGSPNTADAADKSRAAAGSQGRTLLAILQDDKLDGEQTVEEESPGSERFNSVINFSNFLLHVLRLVSRDPGDTEGVPLDDKQLVDQFELRVIRQPDPVAAVQRFIYGLLKSKYLFDQFI…
205	VC1767	Klebsiella	Klebsiella pneumoniae	>AUU98808.1 DUF262 domain-containing protein (plasmid) [Klebsiella pneumoniae]	MESINNQVQSVRQLLAIPQLAIPSYQRPYRWGSKNISDLFTDLATHQDKSAYRLGSVVFHQHTDSEQGEMLDIVDGQQRTLTLMLTVKALIEVLDNENRSGKEKSIRFQRQDLREQLQVLRGPIDAFMQRQRFPSRDSEFNLRRNYLELRRLVARPEFDEQQIDFLLNRCQVVCFVLQDISEAFQFFDSQNARGRDLAPHDLLKAFHLREFAGHEANLKAEAVAHWERLPSDELANLFALYLYRVRQWAEGKSARYFGKGEVDLFKGVNLDRVGHYPYVESLRIAHHFVDEYNSQYQRKIDGQYMTFPFHLDQMIINGRRFFEMAEYYQTRVAAIVAEESDSGKAQSATLLGETLTPMASKVLSTLGSYERRHRTGDRYVRAMFDCALIFYIDKFGSQG…
206	VC1766	Enterobacteriaceae	Enterobacteriaceae bacterium ENNIH1	>AUV03654.1 hypothetical protein C2U51_23230 [Enterobacteriaceae bacterium ENNIH1]	MNDAGVRPFSIRALLEDRARYLVPMYQRNYAWGEGEITQLLQDVLDYQQKLVSGKGPQTYYIGTLVVFARDDGSFEVIDGQQRFTTLSLLANWLKHHAIDSVDMSWYQTINLAFESRPISSHTFERLWQGVAPYDLRGSTFNEGLVNGFELIGKAMADLGLVGAKLTAFCDYLFKHVQISRIEVPKDTDLNHFFEAMNNRGEQLEKHEVIKARLMETLNQIPEEEHRRQSIHILTRVWDACANMERYIQYGFTPQERHRLFGESDWGQFVPRDFAHLLDLLGSPNTADAADKSRAAAGSQGRTLLAILQDDKLDGEETVEEESAGSERFNSVINFSNFLLHVLRLVSRDPGDTEGVPLDDKQLVDQFELRVIRQPDPVAAVQRFIYGLLKSKYLFDQFI…
206	VC1767	Enterobacteriaceae	Enterobacteriaceae bacterium ENNIH1	>AUV03655.1 hypothetical protein C2U51_23235 [Enterobacteriaceae bacterium ENNIH1]	MESINNQVQSVRQLLAIPQLAIPSYQRPYRWGSKNISDLFTDLATHQDKSAYRLGSVVFHQHTDSEQGEMLDIVDGQQRTLTLMLTVKALIEVLDNENRSGKEKSIRFQRQDLREQLQVLRGPIDAFMQRQRFPSRDSEFNLRRNYLELRRLVARPEFDEQQIDFLLNRCQVVCFVLQDISEAFQFFDSQNARGRDLAPHDLLKAFHLREFAGHEANLKAEAVAHWERLPSDELANLFALYLYRVRQWAEDKSARYFGKGEVDLFKGVNLDRVGHYPYVESLRIAHHFVDEYNSQYQRKIDGQYMTFPFHLDQMIINGRRFFEMAEYYQTRVAAIVAEESDSGKAQSATLLGETLTPMASKVLSTLGSYERRHRTGDRYVRAMFDCALIFYIDKFGSQG…
207	VC1766	Citrobacter	Citrobacter freundii complex sp. CFNIH3	>AUV26745.1 DUF262 domain-containing protein [Citrobacter freundii complex sp. CFNIH3]	MNDAGVRPFSIRALLEDRARYLVPMYQRNYAWGEGEITQLLQDVLDYQQKLVSGKGPQTYYIGTLVVFARDDGSFEVIDGQQRFTTLSLLANWLKHHAIDSVDMSWYQTINLAFESRPISSHTFERLWQGVAPYDLRGSTFNEGLVNGFELIGKAMADLGLVGAKLTTFCDYLFKHVQISRIEVPKDTDLNHFFEAMNNRGEQLEKHEVIKARLMETLNQIPEEEHRRQSIHILTRVWDACANMERYIQYGFTPQERHRLFGESDWGQFVPRDFAHLLDLLGSPNTADAADKSRAAAGSQGRTLLAILQDDKLDGEQTVEEESAGSERFNSVINFSNFLLHVLRLVSRDPGDTEGVPLDDKQLVDQFELRVIRQPDPVAAVQRFIYGLLKSKYLFDQFI…
207	VC1767	Citrobacter	Citrobacter freundii complex sp. CFNIH3	>AUV26746.1 DUF262 domain-containing protein [Citrobacter freundii complex sp. CFNIH3]	MESINNQVQSVRQLLAIPQLAIPSYQRPYRWGSKNISDLFTDLATHQDKSAYRLGSVVFHQHTDSEQGEMLDIVDGQQRTLTLMLTVKALIEVLDNENRSGKEKSIRFQRQDLREQLQVLRGPIDAFMQRQRFPSRDSEFNLRRNYLELRRLVARPEFDEQQIDFLLNRCQVVCFVLQDISEAFQFFDSQNARGRDLAPHDLLKAFHLREFAGHEANLKAEAVAHWERLPSDELANLFALYLYRVRQWAEGKSARYFGKGEVDLFKGVNLDRVGHYPYVESLRIAHHFVDEYNRQYQRKIDGQYMTFPFHLDQMIINGRRFFEMAEYYQTRVAAIVAEESDSGKAQSATLLGETLTPMASKVLSTLGSYERRHRTGDRYVRAMFDCALIFYIDKFGSQG…
208	VC1766	Klebsiella	Klebsiella pneumoniae	>AUY22984.1 DUF262 domain-containing protein (plasmid) [Klebsiella pneumoniae]	MNDAGVRPFSIRALLEDRARYLVPMYQRNYAWGEGEITQLLQDVLDYQQKLVSGKGPQTYYIGTLVVFARDDGSFEVIDGQQRFTTLSLLANWLKHHAIDSVDMSWYQTINLDFESRPISSHTFERLWQGVAPYDLRGSTFNEGLVNGFELIDKAMADLGLVGAKLTAFCDYLFKHVQISRIEVPKDTDLNHFFEAMNNRGEQLEKHEVIKARLMETLNQIPEEEHRRQSIHILTRVWDACANMERYIQYGFTPQERHRLFGESDWGQFVPRDFAHLLDLLGSPNTADAADKSRAAAGSQGRTLLAILQDDKLDGEQTVEEESPGSERFNSVINFSNFLLHVLRLVSRDPGDTEGVPLDDKQLVDQFELRVIRQPDPVAAVQRFIYGLLKSKYLFDQFI…
208	VC1767	Klebsiella	Klebsiella pneumoniae	>AUY22985.1 DUF262 domain-containing protein (plasmid) [Klebsiella pneumoniae]	MESINNQVQSVRQLLAIPQLAIPSYQRPYRWGSKNISDLFTDLATHQDKSAYRLGSVVFHQHTDSEQGEMLDIVDGQQRTLTLMLTVKALIEVLDNENRSGKEKSIRFQRQDLREQLQVLRGPIDAFMQRQRFPSRDSEFNLRRNYLELRRLVARPEFDEQQIDFLLNRCQVVCFVLQDISEAFQFFDSQNARGRDLAPHDLLKAFHLREFAGHEANLKAEAVAHWERLPSDELANLFALYLYRVRQWAEGKSARYFGKGEVDLFKGVNLDRVGHYPYVESLRIAHHFVDEYNSQYQRKIDGQYMTFPFHLDQMIINGRRFFEMAEYYQTRVAAIVAEESDSGKAQSATLLGETLTPMASKVLSTLGSYERRHRTGDRYVRAMFDCALIFYIDKFGSQG…
209	VC1766	Listeria	Listeria monocytogenes	>UQW79673.1 DUF262 domain-containing HNH endonuclease family protein [Listeria monocytogenes]	MAYFNIRDIFQNAYSIPIYQRAYAWTEKEINTLIDDVYDYYQRENNQNYYIGSLVIHSDTDDVTSVIDGQQRLTTLSLLICYLKNESQYSDLASNLDVSLNFESRKRSTDIFRTLKNKDSFEKILDLDNELVDGYRVIRKKFLEKDRSTHSDKFDEGYFKYLLENVILIKNELPKDTDLNHYFEIMNNRGEQLEKHEIVKAYLLGLLPDEDSRGRSVISEVWNACQRLDKYVQIGFKPEVREQLFSSNWNQFIPTDFIQIISAFPNGDSSSVYKAISLNEMLQMTPNPEKADETDDTGRYHSIINFPNFILQVLKLLKDKDTFDWNYESRGISLDDKRLVDQFEEQITSVQDVYEFMYLLLKTRFVFDNYVIKTDSINDNSSDDSNWSLHKPYMLIGKN…
209	VC1767	Listeria	Listeria monocytogenes	>UQW79674.1 DUF262 domain-containing protein [Listeria monocytogenes]	MDNKVNTYVRSLKELLNRNNTNLPLTIPDYQRPYTWKAKNVIQLLDDVVRFSKFPEYRIGTIILHKNGTTLDIVDGQQRIITSLLITRYLNDKQRKELTSIDIPEHQRTIENVVNNNKVIGEYFERNPHSKEIIEDYFLSNCTVQVLELANLDEAFQLFDSSNNRGKALYPTDLLKAFHLRELKGTEERKLEMVELWENIQPSHIHTLFSEYLFRIKQWSKNKNVSDLGFSNNDIDLFKGVSEGDDNSELNWAKPILMAKNYVNTFNRQNQTMIEFHALPEMNYAFQIDQPMINGEYFFKFVDFYNKILEKQGFYSDEASPGANSILSLFAETKDKKYFRFVQSLYKTSMLYAIDKFSDSQYSMIENICFHYAYYPRFYFEQVQKKSINKFVINSDADI…
210	VC1766	Acinetobacter	Acinetobacter sp. SWBY1	>AVH48856.1 DUF262 domain-containing protein [Acinetobacter sp. SWBY1]	MSIEQSKPFTILQLLSEDVDYQIPVYQRNYAWGRPQISAMIQDVYDYYLKSLTSPENYYIGSLVVAKKEHYFEVLDGQQRFTTLNLLALFLKSKLKNAKLDQFNCIRLKFESREKSAILLSALWRFANDQSIEQELDRLNAQHGDHAILRGYRIIQQECLNIVQEDKLAEFTDYLLDQVVILRTIIPELADVTHYFDALNNRGEQLEAHEVIKAHFLSLLSAEDKDRHIVHQVWSACQDMYKYVAYGFNPTDRKQIFGSSYHEWCVEDYEKLKSCLPLETQSKDVSTEGNSSYGDKLTLEGILKLNPVPMSQKPNEESSERFASIIDYPNFLMQVLKIYVKTQLKDSDASKIALDDKTLLESFKKTIIDASHAKAFIYLLLKTRYLFDLYIIKRENSPQ…
210	VC1767	Acinetobacter	Acinetobacter sp. SWBY1	>AVH48857.1 hypothetical protein C3Y93_04010 [Acinetobacter sp. SWBY1]	MTIVTLESRVISLKELYQQALSIPDYQRPYKWTEKHVRTLFDDLDYFVAGITAKNRDDERYKYRLGTIVLHKGSVEAKSDIVDGQQRTLTFYLIWHALQARKAQLNKLGLPEFSLGIPKCRITQENLRRNYEVVEKLIDKPRSRSLEEYIDILLSKCEFVVVELSKLSEAFQFFDSQNSRGLDLHPHDLLKAYHLREFDPSESELKTKAVQQWEQREEKEVNRIFSHLLYPIRQWTKGEKAFYFGKEQVEGFKGLSLHQEDQFPLSQSYRILHSMVDEYNNDRFRKVDNIHLAYPFQITQTMINGRRFFEWFSHYESKALGLLNPPDYGDWVMPLLTTAISKKIWQVINGTEPSKGYEYTGRNRTGDGYVQKVLNAFLLAYYDRFGEAEFSSALEIGFI…
211	VC1766	Vibrio	Vibrio cholerae O1 biovar El Tor	>AVH51936.1 DUF262 domain-containing protein [Vibrio cholerae O1 biovar El Tor]	MGDHLSVQTELLTLEKIYTDNYQFSIPSYQRPYVWSDDDVLLLFRDIKEACRLKEPNYFIGTILSSRIEQDGERIYELIDGQQRTTTLMLMTIAFKYAGIKSDLAGLAVYTSSDGEDKPRLQFSIREQVQQLLGGLAGLKNYQVPSKETIADNAYLKQMGVALDVLTKEVEKLKSDDGVSAEAMGDYLYRQVQWVNNIVPTQMDLNRLFATMNTAGIQLEQADILKAKLFKHIHTDKAQYDAMWVACEHLENYFERNVRKVFPNADWYHIEPEHLASFDAERFAAKDETSEALSGLSIAELASQVKASSIPDNTEQEKFETYDLDVETVYCRPIIKFPLLLIHAYRVYLALNDHNDIEPRLHSDRLLEIFDPLINGDEQSVKLFIETLWQVRYQFDRWV…
211	VC1767	Vibrio	Vibrio cholerae O1 biovar El Tor	>AVH51937.1 DUF262 domain-containing protein [Vibrio cholerae O1 biovar El Tor]	MAVVVASCTLDKLFSNESILASDGKVQKNVHGMLAIPEYQRPYRWNEEQITRLLKDFKLHQQELNDKLETEHCPFYLGSVILHQQGDKLNIIDGQQRLTTMALMSYLANKHVDLKLVYESPESQQQIKHNLGWLYRNEASLADIDFAQINITLVVTDSEDEAYRFFETQNTGGVRLAGPDIIKAHHLRAVDEKDKSAVNTFATRWEALGDLNPVVDILLRGRYWQYLNFRDYPLHNQTQQVRNSIVTELAEHTGKGDDIAFGRIARTYMPNGGESLAQPQVGYELRQPLNSGANTIHYLQYFEQLRQTYLLKNSTQGELAGFYEFYQKLVCKLDGCGYLKQLYDACLLLYISQHGQQSLEVAAKKLFRVVYSRRVENQKAVKEKSVPAFVKETPVLDWI…
212	VC1767	Klebsiella	Klebsiella pneumoniae	>AVF14979.1 DUF262 domain-containing protein (plasmid) [Klebsiella pneumoniae]	MESINNQVQSVRQLLAIPQLAIPSYQRPYRWGSKNISDLFTDLATHQDKSAYRLGSVVFHQHTDSEQGEMLDIVDGQQRTLTLMLTVKALIEVLDNENRSGKEKSIRFQRQDLREQLQVLRGPIDAFMQRQRFPSRDSEFNLRRNYLELRRLVARPEFDEQQIDFLLNRCQVVCFVLQDISEAFQFFDSQNARGRDLAPHDLLKAFHLREFAGHEANLKAEAVAHWERLPSDELANLFALYLYRVRQWAEGKSARYFGKGEVDLFKGVNLDRVGHYPYVESLRIAHHFVDEYNSQYQRKIDGQYMTFPFHLDQMIINGRRFFEMAEYYQTRVAAIVAEESDSGKAQSATLLGETLTPMASKVLSTLGSYERRHRTGDRYVRAMFDCALIFYIDKFGSQG…
212	VC1766	Klebsiella	Klebsiella pneumoniae	>AVF14980.1 DUF262 domain-containing protein (plasmid) [Klebsiella pneumoniae]	MNDAGVRPFSIRALLEDRARYLVPMYQRNYAWGEGEITQLLQDVLDYQQKLVSGKGPQTYYIGTLVVFARDDGSFEVIDGQQRFTTLSLLANWLKHHAIDSVDMSWYQTINLAFESRPISSHTFERLWQGVAPYDLRGSTFNEGLVNGFELIDKAMADLGLVGAKLTAFCDYLFKHVQISRIEVPKDTDLNHFFEAMNNRGEQLEKHEVIKARLMETLNQIPEEEHRRQSIHILTRVWDACANMERYIQYGFTPQERHRLFGESDWGQFVPRDFAHLLDLLGSPNTADAADKSRAAAGSQGRTLLAILQDDKLDGEQTVEEESAGSERFNSVINFSNFLLHVLRLLSRDPGDTEGVPLDDKQLVDQFELRVIRQPDPVAAVQRFIYGLLKSKYLFDQFI…
213	VC1766	Escherichia	Escherichia coli	>AUZ01473.1 DUF262 domain-containing protein [Escherichia coli]	MSKKELKPELLTVGKLFTDNYLIPIYQRNYAWRAEQIEQLISDIQDSVVGGQDNYFLGNLVVIKRGREDEFEVIDGQQRLTTLYLLLTFLEQDGEGEKPSVGHAGHLQYESRARATEALLRVAQEAAKEHVRPQGSTSNADAGIHEGYSIINQFFKQNENLNRSREKFSDFLLTKVTVVRASLPPNTDLNRYFEIMNTRGQQLKQVDIVKARLMSKLPNQYERECFAWVWDSCADMDSYVQMSLTRGDTSLRNKVFGDEWSWLEVTSFSSLMESRPQSGINSSRQSSEGVSLSLDEALSKYAKELESNSTEDEGNERFRSTIEFPAFLLHVLRIMKGDEVEDEGLLDDKRLIKSFDDAVNNVPDAKADWVRSFAFMLLKCRNLFDGFILKRQFTANIGD…
213	VC1767	Escherichia	Escherichia coli	>AUZ01474.1 DUF262 domain-containing protein [Escherichia coli]	MAINGENGVSAVTVDELLKQGLRIPNYQRPYSWDVSTALQLVDDISEALRDTERKDIPYVLGAIILHDDGEYLNVVDGQQRLLTLRMILAALDPINHQISMSGNSETPVSLVWIELQRRLSQLEDKKEFLDFICHKCQLVRIVTDDIDEAFRVFDSQNYRGKPLAPHDLLKAHHLREMHDESAAMKVAVVEAWEAVNDEDLDRLFSTFLYRISKWSRGESSLEFTIRDIGMFKGISSRSHRSFSPNLRYHLAAQAAMPLLSAWSVSSTHDARNAGRSRFQLDAPIIAGRSFFEMVTFMLDELKILEQEVIDRGFKNFGPSQSRYRYVYELFIAALLCYTNKFGDEDVDEVRNRLFAWAYALRVELLRVQFVSADNRARGKNDANKSPFVLLRNAMTGSV…
214	VC1767	Escherichia	Escherichia coli	>AUY91274.1 DUF262 domain-containing protein [Escherichia coli]	MESINNQVQSVRQLLAIPQLAIPSYQRPYRWGSKNISDLFTDLATHQDKSAYRLGSVVFHQHTDSEQGEMLDIVDGQQRTLTLMLTVKALIEVLDNENRSGKEKSIRFQRQDLREQLQVLRGPIDAFMQRQRFPSRDSEFNLRRNYLELRRLVARPEFDEQQIDFLLNRCQVVCFVLQDISEAFQFFDSQNARGRDLAPHDLLKAFHLREFAGHEANLKAEAVAHWERLPSDELANLFALYLYRVRQWAEGKSARYFGKGEVDLFKGVNLDRVGHYPYVESLRIAHHFVDEYNRQYQRKIDGQYMTFPFHLDQMIINGRRFFEMAEYYQTRVAAIVAEESDSGKAQSATLLGETLTPMASKVLSTLGSYERRYRTGDRYVRAMFDCALIFYIDKFGSQG…
214	VC1766	Escherichia	Escherichia coli	>AUY91275.1 hypothetical protein BWI86_11905 [Escherichia coli]	MNDAGVRPFSIRALLEDRARYLVPMYQRNYAWGEGEITQLLQDVLDYQQKLVSGKGPQTYYIGTLVVFARDDGSFEVIDGQQRFTTLSLLANWLKHHAIDSVDMSWYQTINLAFESRPISSHTFERLWQGVAPYDLRGSTFNEGLVNGFELIGKAMADLGLVGAKLTAFCDYLFKHVQISRIEVPKDTDLNHFFEAMNNRGEQLEKHEVIKARLMETLNQIPEEEHRRQSIHILTRVWDACANMERYTQYGFTPQERHRLFGESDWGQFVPRDFAHLLELLGSPNTADAADKSRAAAGSQGRTLLAILQDDKLDGEQTVEEESAGSERFNSVINFSNFLLHVLRLVSRDPGDTEGVPLDDKQLVDQFELRVIRQPDPVAAVQRFIYGLLKSKYLFDQFI…
215	VC1767	Vibrio	Vibrio alginolyticus	>AVF65449.1 DUF262 domain-containing protein [Vibrio alginolyticus]	MAIVFNQPQTIAQLLEHKLTIPEYQRPYKWQPKHVNQLIDDIFNHRAKPCYRLGTVVLHQDKGSESEKKDDALNIVDGQQRLLTLTLLCTILDGADKSISSTLLEHKFESSVSIENLKNNAQIISERVAGLPATEKQELLNFVLTKCELIQVTLDDLSEAFQFFDSQNARGKTLAPHDLLKAYHLREMMDSTEQTERLHHVSLWEQGVNPDDESANLHTILGEFLFRMRRWIDGDYGIQFSRHNIDVFKGINLDSTQYAYVDAMLALDYAIETFNADPARKWDKQTKGYPFQVDQVMINGKRFFEYIQHYMTIHSSLFVGKDATLASFVEEHTKYSGSNRKGDSYVRNLFLCAVMYYYDKFGDVELDKAAQICYRWAYFLRLDLQRIGMESVDNYAKTR…
215	VC1766	Vibrio	Vibrio alginolyticus	>AVF65450.1 DUF262 domain-containing protein [Vibrio alginolyticus]	MSDSNQVEQLSVKDLFDSKTQYVIPIYQRNYAWGAPEIEQLIQDISDAAGLITQSDEAATAQQAKYYLGSLVVYQRTTHSHQPNVVYETIDGQQRHTTLSILLAYLKHREVLDTDELEGLDINLTFDSRPKSSRALNDIYTGKTNGESEEPNIHAAFNIIQRYFKTKGLDADDKTKQFFDYLLESVTILRVVVPPQTDLNHYFEIMNNRGEQLEKHEVLKAKFMGTLSTDEERSCFSTIWDACSNMKRYTQMGFQSDLRKEVFGDDWQTMPHSFEAIQNKHTSKLQKQDAMTLREIIANKTSSSNSDDEDREKEERFGTVIDFSNFLLHVLKLMKTEENVSLDDKKLIDSFISKDDGLRVGAKDFVYQLLKYRILFDSYIIKPDQHDEKRKWSLLRLNA…
216	VC1766	Arthrobacter	Arthrobacter sp. PGP41	>AUZ34993.1 DUF262 domain-containing protein [Arthrobacter sp. PGP41]	MIENLAANLFTVGELFDEVKTHYEIPIYQRNYAWGVEQIEQLIDDVWAAAQAEADDYFLGNLIVARKPPGLRRDGVTFEVVDGQQRLTTLLMLLTHLGVAPKAQLTYQSRRNATQALTRLTTSADDEGAGIHLGFHVIKSRMAKFRTPEERDTFQRFLEDNVQLVRAILPVQTDLNKYFEIMNTRGQQLEQVDIIKARLMSYLRNEAGEVEDDRACLAWVWDACAEMNSYIQMALTPSNTDLRDEMFGPRWDRLTVSTFDDLILKRPQVHARSGVSRSAGVSLGEALRLYARTPAEPTEEDSESRRFESPIKFPTLLLHALKVLRETDGEDDVDGHLDDGKLIKLFESDFKPLSETQRSGRVKRFIEVLLRCKFVLDNYVLKREFTATNADDGAWSLKR…
216	VC1767	Arthrobacter	Arthrobacter sp. PGP41	>AUZ34994.1 hypothetical protein C3B78_11350 [Arthrobacter sp. PGP41]	MAIDREKGVRVVTVGELLDEGLTIPSYQRPYSWEPATALQLFDDIREAFRAEEALPNADQVQWPSYVLGAVILHRDNENVQIHVVDGQQRLLTLTILLDLLDEASEGHIEVLPIEQEDPAARVVRVRTELARRVRHMEEPAKAFADFIRSNCEIIRVETDDADEAFRVFDSQNYRGKSLLPHDLLKAYHLREMSDESDAMREALVEGWQNVPDAELDRLFSTYLWRIKRWARGLSAPTFSTRYIDSFKGLTPKSASTPAARYHLAAQTAVPMLAAWVEHSDEANRMTNRTRFQIDAPVVAGRSFFEMVTFMLAELRRLREEGFDEQNGNEGKEKSWGHFASTDDDFRELPSRARYRYVSELYLAALLYYTNKFGDVEIREAKSRLFTWAYTLRTSYQRL…
217	VC1767	Klebsiella	Klebsiella pneumoniae	>AVI93082.1 DUF262 domain-containing protein (plasmid) [Klebsiella pneumoniae]	MAINGENGVSAVTVDELLKQGLRIPNYQRPYSWDVSTALQLVDDISEALRDTERKDIPYVLGAIILHDDGEYLNVVDGQQRLLTLRMILAALDPINHQISMSGNSETPVSLVWIELQRRLSQLEDKKEFLDFICHKCQLVRIVTDDIDEAFRVFDSQNYRGKPLAPHDLLKAHHLREMHDESAAMKVAVVEAWEAVNDEDLDRLFSTFLYRISKWSRGESSLEFTIRDIGMFKGISSRSHRSFSPNLRYHLAAQAAMPLLSAWSVSSTHDARNAGRSRFQLDAPIIAGRSFFEMVTFMLDELKILEQEVIDRGFKNFGPSQSRYRYVYELFIAALLCYTNKFGDEDVDEVRNRLFAWAYALRVELLRVQFVSADNRARGKNDANKSPFVLLRNAMTGSV…
217	VC1766	Klebsiella	Klebsiella pneumoniae	>AVI93083.1 DUF262 domain-containing protein (plasmid) [Klebsiella pneumoniae]	MSKKELKPELLTVGKLFTDNYLIPIYQRNYAWRAEQIEQLISDIQDSVVGGQDNYFLGNLVVIKRGREDEFEVIDGQQRLTTLYLLLTFLEQDGEGEKPSVGHAGHLQYESRARATEALLRVAQEAAKEHVRPQGSTSNADAGIHEGYSIINQFFKQNENLNRSREKFSDFLLTKVTVVRASLPPNTDLNRYFEIMNTRGQQLKQVDIVKARLMSKLPNQYERECFAWVWDSCADMDSYVQMSLTRGDTSLRNKVFGDEWSWLEVTSFSSLMESRPQSGINSSRQSSEGVSLSLDEALSKYAKELESNSTEDEGNERFRSTIEFPAFLLHVLRIMKGDEVEDEGLLDDKRLIKSFDDAVNNVPDAKADWVRSFAFMLLKCRNLFDGFILKRQFTANIGD…
218	VC1766	Providencia	Providencia rettgeri	>AVL75409.1 DUF262 domain-containing protein [Providencia rettgeri]	MSKKELKPELLTVGKLFTDNYLIPIYQRNYAWRAEQIEQLISDIQDSVVGGQDNYFLGNLVVIKRGREDEFEVIDGQQRLTTLYLLLTFLEQDGEGEKPSVGHAGHLQYESRARATEALLRVAQEAAKEHVRPQGSTSNADAGIHEGYSIINQFFKQNENLNRSREKFSDFLLTKVTVVRASLPPNTDLNRYFEIMNTRGQQLKQVDIVKARLMSKLPNQYERECFAWVWDSCADMDSYVQMSLTRGDTSLRNKVFGDEWSWLEVTSFASLMESRPQSGINSSRQSSEGVSLSLDEALSKYAKELESNSTEDEGNERFRSTIEFPAFLLHVLRIMKGDEVEDEGLLDDKRLIKSFDDAVNNVPDAKADWVRSFAFMLLKCRNLFDGFILKRQFTANIGD…
218	VC1767	Providencia	Providencia rettgeri	>AVL75410.1 DUF262 domain-containing protein [Providencia rettgeri]	MAINGENGVSAVTVDELLKQGLRIPNYQRPYSWDVSTALQLVDDISEALRDTERKDIPYVLGAIILHDDGEYLNVVDGQQRLLTLRMILAALDPINHQISMSGNSETPVSLVWIELQRRLSQLEDKKEFLDFICHKCQLVRIVTDDIDEAFRVFDSQNYRGKPLAPHDLLKAHHLREMHDESAAMKVAVVEAWEAVNDEDLDRLFSTFLYRISKWSRGESSLEFTIRDIGMFKGISSRSHRSFSPNLRYHLAAQAAMPLLSAWSVSSTHDARNAGRSRFQLDAPIIAGRSFFEMVTFMLDELKILEQEVIDRGFKNFGPSQSRYRYVYELFIAALLCYTNKFGDEDVDEVRNRLFAWAYALRVELLRVQFVSADNRARGKNDANKSPFVLLRNAMTGSV…
219	VC1766	Klebsiella	Klebsiella oxytoca	>AVL78741.1 DUF262 domain-containing protein (plasmid) [Klebsiella oxytoca]	MSKKELKPELLTVGKLFTDNYLIPIYQRNYAWRAEQIEQLISDIQDSVVGGQDNYFLGNLVVIKRGREDEFEVIDGQQRLTTLYLLLTFLEQDGEGEKPSVGHAGHLQYESRARATEALLRVAQEAAKEHVRPQGSTSNADAGIHEGYSIINQFFKQNENLNRSREKFSDFLLTKVTVVRASLPPNTDLNRYFEIMNTRGQQLKQVDIVKARLMSKLPNQYERECFAWVWDSCADMDSYVQMSLTRGDTSLRNKVFGDEWSWLEVTSFSSLMESRPQSGINSSRQSSEGVSLSLDEALSKYAKELESNSTEDEGNERFRSTIEFPAFLLHVLRIMKGDEVEDEGLLDDKRLIKSFDDAVNNVPDAKADWVRSFAFMLLKCRNLFDGFILKRQFTANIGD…
219	VC1767	Klebsiella	Klebsiella oxytoca	>AVL78742.1 DUF262 domain-containing protein (plasmid) [Klebsiella oxytoca]	MAINGENGVSAVTVDELLKQGLRIPNYQRPYSWDVSTALQLVDDISEALRDTERKDIPYVLGAIILHDDGEYLNVVDGQQRLLTLRMILAALDPINHQISMSGNSDTPVSLVWIELQRRLSQLEDKKEFLDFICHKCQLVRIVTDDIDEAFRVFDSQNYRGKPLAPHDLLKAHHLREMHDESAAMKVAVVEAWEAVNDEDLDRLFSTFLYRISKWSRGESSLEFTIRDIGMFKGISSRSHRSFSPNLRYHLAAQAAMPLLSAWSVSSTHDARNAGRSRFQLDAPIIAGRSFFEMVTFMLDELKILEQEVIDRGFKNFGPSQSRYRYVYELFIAALLCYTNKFGDEDVDEVRNRLFAWAYALRVELLRVQFVSADNRARGKNDANKSPFVLLRNAMTGSV…
220	VC1766	Vibrio	Vibrio cholerae	>AVL22961.1 hypothetical protein VCA1552_01547 [Vibrio cholerae]	MGDHLSVQTELLTLEKIYTDNYQFSIPSYQRPYVWSDDDVLLLFRDIKEACRLKEPNYFIGTILSSRIEQDGERIYELIDGQQRTTTLMLMTIAFKYAGIKSDLAGLAVYTSSDGEDKPRLQFSIREQVQQLLGGLAGLKNYQVPSKETIADNAYLKQMGVALDVLTKEVEKLKSDDGVSAEAMGDYLYRQVQWVNNIVPTQMDLNRLFATMNTAGIQLEQADILKAKLFKHIHTDKAQYDAMWVACEHLENYFERNVRKVFPNADWYHIEPEHLASFDAERFAAKDETSEALSGLSIAELASQVKASSIPDNTEQEKFETYDLDVETVYCRPIIKFPLLLIHAYRVYLALNDHNDIEPRLHSDRLLEIFDPLINGDEQSVKLFIETLWQVRYQFDRWV…
220	VC1767	Vibrio	Vibrio cholerae	>AVL22962.1 hypothetical protein VCA1552_01548 [Vibrio cholerae]	MAVVVASCTLDKLFSNESILASDGKVQKNVHGMLAIPEYQRPYRWNEEQITRLLKDFKLHQQELNDKLETEHCPFYLGSVILHQQGDKLNIIDGQQRLTTMALMSYLANKHVDLKLVYESPESQQQIKHNLGWLYRNEASLADIDFAQINITLVVTDSEDEAYRFFETQNTGGVRLAGPDIIKAHHLRAVDEKDKSAVNTFATRWEALGDLNPVVDILLRGRYWQYLNFRDYPLHNQTQQVRNSIVTELAEHTGKGDDIAFGRIARTYMPNGGESLAQPQVGYELRQPLNSGANTIHYLQYFEQLRQTYLLKNSTQGELAGFYEFYQKLVCKLDGCGYLKQLYDACLLLYISQHGQQSLEVAAKKLFRVVYSRRVENQKAVKEKSVPAFVKETPVLDWI…
221	VC1766	Bacteroides	Bacteroides heparinolyticus	>AVM56625.1 hypothetical protein C3V43_01685 [Bacteroides heparinolyticus]	MKDLNNILEECSINDIYFSNRGASILYKIPIYQRNYAWGRDEICALIKDVYDSLEKPVYYIGTLVTYKRDDNIYEVIDGQQRLTTIYIILKALGIENISNTLTYSARRISAATIKKMPIFDDDNDMGILNGFHYAKEALKEIVGDKKTDIESFKSFFLDKVHIIHYRVPKDVDLNHYFEVMNSRGEQLEKYEIVKAKLCEQLIGDDEAMEKFSRIWEACSDMSFYIQQKLPGMTNVFGKTMEDFEMESFDDFPDSNVESSLSLGMKTISDFLNTPIKKIEKREEDDINDCFQPIIDFPNFLLIVLKITRLLNEDDFNPLSFTLDDKELIKEFDKVNLTPKFVKDFAYNLLLAKYFLDNFVIHHTNGEDRAIENPWKLQYFYKKGSKAAYLKDLYEDNKA…
221	VC1767	Bacteroides	Bacteroides heparinolyticus	>AVM56626.1 DUF262 domain-containing protein [Bacteroides heparinolyticus]	MNSLTLSITTIGDLLLRKTITNCEEPIKDVELCVPLYQRPYKWTARNVIQLLDDIIDAKNSNKERYRVGTLILHKTKEKGQYDIVDGQQRIITFSLLLTALGENSIGFLKQKIYDNTYNDHNIANNYNALFRRVGLKSEDNDSAVEHQREMEHLKDYIENRCELIVVITTDVSEAFQFFDSQNARGKALYPHDLLKAYHLREMNNISEGETERIVKDWEQVSQRDLADFFGNYLYRIKEWVAGNKANILNEHNIHMFKGVTRSARTPYAQFYKSAYCYADMVNSSAMPFVSGTRNVNAFQLDTPIIAGKPFFEYTKHYYNILKDIQNNNKYEGFYINDNIIVKTLDRHFKKGIGNGITRLMFDTSVLLYVDRFCPETYPTKEDIDLFEQFVIYAFIWAY…
222	VC1767	Acinetobacter	Acinetobacter baumannii	>AVP33895.1 hypothetical protein C6W84_07165 [Acinetobacter baumannii]	MAQHQVDQFKTGIWTVKNLLLSLDQLSIPDYQRPYKWTEKNLNALVNDIQEHKDKSAYRLGSIVLHRNPDSDSDENIDIVDGQQRTLTLMLLVWAVIQKQELDLEREDLKTALNEISNQINVFMDGQKFNSDISHYNIYQNFNAAKRIVSVNFSEQDIDFLLNNCQVAVFILDDISEAFQFFDSQNARGRDLEPHDLLKAYHLREFSAQEQYLKAQTVAHWESLDSAHLAKLFSNYLFRIRLWSRGKSARFFNKDHVHLFKGIHLGQSDHHPYLEPLRIAHYFIDDYNAQYQRQIDRQEMSFPFQLDQMIINGRRFFEMVEHYEKQISKVVDHQDQSEKISIFGATLQDRANRIIKILNSYDARNRDGDRYVRTLFDSALIFYIDKFATDRLSEAIEKI…
222	VC1766	Acinetobacter	Acinetobacter baumannii	>AVP33896.1 hypothetical protein C6W84_07170 [Acinetobacter baumannii]	MTNESIQALKIQALFENKQTYIIPMYQRNYAWGEKEIDQLILDIQDYQKQPEQLNQGQTQGSKKYYIGTLVVFERSDGTYEIIDGQQRFTTLTLLAICLKRLSKEEKIVLDMSWFNQFNLDFESRPKSSLTFQALLRGDHLQHLKSSEYNADLVQGFELLQRAMEKIINQGGLSVFCKYLFENVVITQVLVPKDTDLNHYFEVMNNRGEQLEKHEILKARLMSVLNQIKDEADKTSSMTLFTSIWNATANMERYVQYGFSTIYRDVIFGKDWGDFVPENASSLLEIFSRNVESKEQTSSKSNFKSISEMLKRVPERIKNKDIKEEKPERFNSIINFPNFLLQVLQIWLSQTNRNEKVALDDKQLIDQFEKYILLKEQGNQEHERVIENVKGFMFTLLKC…
223	VC1767	Escherichia	Escherichia coli	>UQX26747.1 DUF262 domain-containing protein [Escherichia coli]	MAINGENGVSAVTVDELLKQGLRIPNYQRPYSWDVSTALQLVDDISEALRDTERKDIPYVLGAIILHDDGEYLNVVDGQQRLLTLRMILAALDPINHQISMSGNSETPVSLVWIELQRRLSQLEDKKEFLDFICHKCQLVRIVTDDIDEAFRVFDSQNYRGKPLAPHDLLKAHHLREMHDESAAMKVAVVEAWEAVNDEDLDRLFSTFLYRISKWSRGESSLEFTIRDIGMFKGISSRSHRSFSPNLRYHLAAQAAMPLLSAWSVSSTHDARNAGRSRFQLDAPIIAGRSFFEMVTFMLDELKILEQEVIDRGFKNFGPSQSRYRYVYELFIAALLCYTNKFGDEDVDEVRNRLFAWAYALRVELLRVQFVSADNRARGKNDANKSPFVLLRNAMTGSV…
223	VC1766	Escherichia	Escherichia coli	>UQX26748.1 DUF262 domain-containing HNH endonuclease family protein [Escherichia coli]	MSKKELKPELLTVGKLFTDNYLIPIYQRNYAWRAEQIEQLISDIQDSVVGGQDNYFLGNLVVIKRGREDEFEVIDGQQRLTTLYLLLTFLEQDGEGEKPSVGHAGHLQYESRARATEALLRVAQEAAKEHVRPQGSTSNADAGIHEGYSIINQFFKQNENLNRSREKFSDFLLTKVTVVRASLPPNTDLNRYFEIMNTRGQQLKQVDIVKARLMSKLPNQYERECFAWVWDSCADMDSYVQMSLTRGDTSLRNKVFGDEWSWLEVTSFSSLMESRPQSGINSSRQSSEGVSLSLDEALSKYAKELESNSTEDEGNERFRSTIEFPAFLLHVLRIMKGDEVEDEGLLDDKRLIKSFDDAVNNVPDAKADWVRSFAFMLLKCRNLFDGFILKRQFTANIGD…
224	VC1766	Shewanella	Shewanella baltica	>AVT49765.1 hypothetical protein C8I07_19645 [Shewanella baltica]	MVIKHKLKIYSNASKRKGILLMPNNPDITPLTVAELFSQGHYFIPIYQRNYAWGEPEVRQLLQDILDESRRAKNSRHPASQYYIGSLVVDKRGEGQFETIDGQQRHTTLCVVLSALKNEFADSINQQSCLNVKATEDTPFQKLSSLSLNLSFTNRKRSTSTLALLAQGITTGCEQASMHGAYDVAVRFFEEHKQELCTLTDYLLNNVVILRVAVPKGTDLNHYFEIMNNRGEQLEKHEVLKARLMRPLGIDERKVFSTIWDACASMDRYAQLGFEKSLRCTLFGANWDQHPVDFESIRQEMVNSDSPAPLVSLEEIVQHPVLQDKKENPVNDDSEQYASIISFPNFLLHVLRITHVSHIDTDVPLDDKRLLLAFERFSNRTDEDIATFSREFVMNLLRC…
224	VC1767	Shewanella	Shewanella baltica	>AVT49766.1 hypothetical protein C8I07_19650 [Shewanella baltica]	MAIINKDVIAVKGIMEMALEIPDYQRPYKWQAEHVNQLFDDVMHHSEQAAYRLGTLVLCREQHSRKFDIVDGQQRLLTLTLFIDALYRELALTSSATSATSRSTPRPLKLGLLSTQFSSPESIKNLSHNAALLQSRVRRLTFDEQNKLLGFLLGQCELICITLDNLSEAFQFFDSQNARGKPLAPYDLLKAYHLREIGIQDKHAEAGCVEAWELAATSVENNQPSLLQVVMSNHLYRLRRWARGQSGRTFTNQEIEVFKGVNLADTVFPFVDRFRAANYAVDLYNADPARHWDLNQRHFPFQIDQIMVNGRRFFEYIHYYIALHHRLFVQVHPVLQPVLEVLNHYPGKHRTGDGYVRNLFECAVLFYVDKFGEHSLEQVVWLCFFWSYRIRLTHHTVQL…
225	VC1766	Klebsiella	Klebsiella pneumoniae	>UNM43803.1 DUF262 domain-containing protein (plasmid) [Klebsiella pneumoniae]	MSKKELKPELLTVGKLFTDNYLIPIYQRNYAWRAEQIEQLISDIQDSVVGGQDNYFLGNLVVIKRGREDEFEVIDGQQRLTTLYLLLTFLEQDGEGEKPSVGHAGHLQYESRARATEALLRVAQEAAKEHVRPQGSTSNADAGIHEGYSIINQFFKQNENLNRSREKFSDFLLTKVTVVRASLPPNTDLNRYFEIMNTRGQQLKQVDIVKARLMSKLPNQYERECFAWVWDSCADMDSYVQMSLTRGDTSLRNKVFGDEWSWLEVTSFSSLMESRPQSGINSSRQSSEGVSLSLDEALSKYAKELESNSTEDEGNERFRSTIEFPAFLLHVLRIMKGDEVEDEGLLDDKRLIKSFDDAVNNVPDAKADWVRSFAFMLLKCRNLFDGFILKRQFTANIGD…
225	VC1767	Klebsiella	Klebsiella pneumoniae	>UNM43804.1 DUF262 domain-containing protein (plasmid) [Klebsiella pneumoniae]	MAINGENGVSAVTVDELLKQGLRIPNYQRPYSWDVSTALQLVDDISEALRDTERKDIPYVLGAIILHDDGEYLNVVDGQQRLLTLRMILAALDPINHQISMSGNSDTPVSLVWIELQRRLSQLEDKKEFLDFICHKCQLVRIVTDDIDEAFRVFDSQNYRGKPLAPHDLLKAHHLREMHDESAAMKVAVVEAWEAVNDEDLDRLFSTFLYRISKWSRGESSLEFTIRDIGMFKGISSRSHRSFSPNLRYHLAAQAAMPLLSAWSVSSTHDARNAGRSRFQLDAPIIAGRSFFEMVTFMLDELKILEQEVIDRGFKNFGPSQSRYRYVYELFIAALLCYTNKFGDEDVDEVRNRLFAWAYALRVELLRVQFVSADNRARGKNDANKSPFVLLRNAMTGSV…
226	VC1766	Klebsiella	Klebsiella pneumoniae	>QBH35805.1 DUF262 domain-containing protein (plasmid) [Klebsiella pneumoniae]	MSKKELKPELLTVGKLFTDNYLIPIYQRNYAWRAEQIEQLISDIQDSVVGGQDNYFLGNLVVIKRGREDEFEVIDGQQRLTTLYLLLTFLEQDGEGEKPSVGHAGHLQYESRARATEALLRVAQEAAKEHVRPQGSTSNADAGIHEGYSIINQFFKQNENLNRSREKFSDFLLTKVTVVRASLPPNTDLNRYFEIMNTRGQQLKQVDIVKARLMSKLPNQYERECFAWVWDSCADMDSYVQMSLTRGDTSLRNKVFGDEWSWLEVTSFSSLMESRPQSGINSSRQSSEGVSLSLDEALSKYAKELESNSTEDEGNERFRSTIEFPAFLLHVLRIMKGDEVEDEGLLDDKRLIKSFDDAVNNVPDAKADWVRSFAFMLLKCRNLFDGFILKRQFTANIGD…
226	VC1767	Klebsiella	Klebsiella pneumoniae	>QBH35806.1 DUF262 domain-containing protein (plasmid) [Klebsiella pneumoniae]	MAINGENGVSAVTVDELLKQGLRIPNYQRPYSWDVSTALQLVDDISEALRDTERKDIPYVLGAIILHDDGEYLNVVDGQQRLLTLRMILAALDPINHQISMSGNSDTPVSLVWIELQRRLSQLEDKKEFLDFICHKCQLVRIVTDDIDEAFRVFDSQNYRGKPLAPHDLLKAHHLREMHDESAAMKVAVVEAWEAVNDEDLDRLFSTFLYRISKWSRGESSLEFTIRDIGMFKGISSRSHRSFSPNLRYHLAAQAAMPLLSAWSVSSTHDARNAGRSRFQLDAPIIAGRSFFEMVTFMLDELKILEQEVIDRGFKNFGPSQSRYRYVYELFIAALLCYTNKFGDEDVDEVRNRLFAWAYALRVELLRVQFVSADNRARGKNDANKSPFVLLRNAMTGSV…
227	VC1766	Klebsiella	Klebsiella pneumoniae subsp. pneumoniae	>AWL49067.1 DUF262 domain-containing protein (plasmid) [Klebsiella pneumoniae subsp. pneumoniae]	MNDAGVRPFSIRALLEDRARYLVPMYQRNYAWGEGEITQLLQDVLDYQQKLVSGKGPQTYYIGTLVVFARDDGSFEVIDGQQRFTTLSLLANWLKHHAIDSVDMSWYQTINLAFESRPISSHTFERLWQGVAPYDLRGSTFNEGLVNGFELIDKAMADLGLVGAKLTAFCDYLFKHVQISRIEVPKDTDLNHFFEAMNNRGEQLEKHEVIKARLMETLNQIPEEEHRRQSIHILTRVWDACANMERYIQYGFTPQERHRLFGESDWGQFVPRDFAHLLDLLGSPNTADAADKSRAAAGSQGRTLLAILQDDKLDGEQTVEEESPGSERFNSVINFSNFLLHVLRLVSRDPGDTEGVPLDDKQLVDQFELRVIRQPDPVAAVQRFIYGLLKSKYLFDQFI…
227	VC1767	Klebsiella	Klebsiella pneumoniae subsp. pneumoniae	>AWL49068.1 DUF262 domain-containing protein (plasmid) [Klebsiella pneumoniae subsp. pneumoniae]	MESINNQVQSVRQLLAIPQLAIPSYQRPYRWGSKNISDLFTDLATHQDKSAYRLGSVVFHQHTDSEQGEMLDIVDGQQRTLTLMLTVKALIEVLDNENRSGKEKSIRFQRQDLREQLQVLRGPIDAFMQRQRFPSRDSEFNLRRNYLELRRLVARPEFDEQQIDFLLNRCQVVCFVLQDISEAFQFFDSQNARGRDLAPHDLLKAFHLREFAGHEANLKAEAVAHWERLPSDELANLFALYLYRVRQWAEGKSARYFGKGEVDLFKGVNLDRVGHYPYVESLRIAHHFVDEYNSQYQRKIDGQYMTFPFHLDQMIINGRRFFEMAEYYQTRVAAIVAEESDSGKAQSATLLGETLTPMASKVLSTLGSYERRHRTGDRYVRAMFDCALIFYIDKFGSQG…
228	VC1766	Klebsiella	Klebsiella pneumoniae	>AWA71934.1 DUF262 domain-containing protein (plasmid) [Klebsiella pneumoniae]	MSKKELKPELLTVGKLFTDNYLIPIYQRNYAWRAEQIEQLISDIQDSVVGGQDNYFLGNLVVIKRGREDEFEVIDGQQRLTTLYLLLTFLEQDGEGEKPSVGHAGHLQYESRARATEALLRVAQEAAKEHVRPQGSTSNADAGIHEGYSIINQFFKQNENLNRSREKFSDFLLTKVTVVRASLPPNTDLNRYFEIMNTRGQQLKQVDIVKARLMSKLPNQYERECFAWVWDSCADMDSYVQMSLTRGDTSLRNKVFGDEWSWLEVTSFSSLMESRPQSGINSSRQSSEGVSLSLDEALSKYAKELESNSTEDEGNERFRSTIEFPAFLLHVLRIMKGDEVEDEGLLDDKRLIKSFDDAVNNVPDAKADWVRSFAFMLLKCRNLFDGFILKRQFTANIGD…
228	VC1767	Klebsiella	Klebsiella pneumoniae	>AWA71935.1 DUF262 domain-containing protein (plasmid) [Klebsiella pneumoniae]	MAINGENGVSAVTVDELLKQGLRIPNYQRPYSWDVSTALQLVDDISEALRDTERKDIPYVLGAIILHDDGEYLNVVDGQQRLLTLRMILAALDPINHQISMSGNSDTPVSLVWIELQRRLSQLEDKKEFLDFICHKCQLVRIVTDDIDEAFRVFDSQNYRGKPLAPHDLLKAHHLREMHDESAAMKVAVVEAWEAVNDEDLDRLFSTFLYRISKWSRGESSLEFTIRDIGMFKGISSRSHRSFSPNLRYHLAAQAAMPLLSAWSVSSTHDARNAGRSRFQLDAPIIAGRSFFEMVTFMLDELKILEQEVIDRGFKNFGPSQSRYRYVYELFIAALLCYTNKFGDEDVDEVRNRLFAWAYALRVELLRVQFVSADNRARGKNDANKSPFVLLRNAMTGSV…
229	VC1767	Campylobacter	Campylobacter concisus	>QPH84560.1 DUF262 domain-containing protein [Campylobacter concisus]	MKANIKNLSEIFSKNLKIPSYQRPYTWSTKSTLELFNDIFKEYENNKNEYRIGSVILHQEAENYNIVDGQQRLTTLTILLKLLGEENLPLLKQTFNPLSYNSITNNHKILKQRVGLLRDDAKVNFKNFILEKCTMVEIVVDNQLDAFNYFDSQNTRGKALEIHDLLKAYHLRHMADTDKNKKVQIISAWENENSNDIKEIFSDFLFPIIRWQRRESGLYYSKNHIDIFKGIDHTSLYNVTKFNKAAVTFLEKSDDFAYIFSSKNSIKFLLTQDLLSGKHFFYFTAHYLNLCHKIKKFVEAKYDDNAMPRKKRGDKYIVRLFECLIMAFVDRFGFDELSENICAFFYRYVYTLRLAKQAVYLESINKYALGYQDENNGLNLFEKISHMRSPDEIYSVELC…
229	VC1766	Campylobacter	Campylobacter concisus	>QPH84561.1 DUF262 domain-containing protein [Campylobacter concisus]	MSKTDDLKFSVEKIFESKYLIPIYQRNYAWKSYEIGMLLDDIKSNDDGYFIGSLVVKQKDGVFEVIDGQQRLTTLFLILRYLKHDIKGELKFEARQKSNETLEKICDDDKCADLPSTEIVDGFKIIEKYFSENKKDESFKSKILNAKLLRVPVPNDADLNHFFEIMNTRGEQLEAHQIAKAKILEILEEKDRKIAALVWDACADMDRYVQMSFEKNLREQIFGNDWNKICNESELFEISIENNNNAKEEPLNKILENKNLTSEKTTQNENENERFSSIINFPNFLLQVNATMSNNTSSSSTNELLYDKKLIDNLKKHFNNSENAKNFIYNLLKFRFLFDKFIIKTDENDDEKWSLKMLKKYSNNKVTFSYVDTLDDNKLVVALQSCLRITYTSPRTMEW…
230	VC1767	Pasteurella	Pasteurella multocida	>AWB54618.1 DUF262 domain-containing protein [Pasteurella multocida]	MSDGFSYGINNINEIFSLSLKIPNYQRPYKWSQKHTSQLLEDLFAHFKESRPYRIGTIVLHQDNNLLYIVDGQQRITTLAILLHFLKENNIASEFLSDDKYFHSESIKHLKENAETIEHFVQYHYRCKDNFYDFILKNCSMVYVKLVSLEEAFQFFDSQNARGKPLAPYDLLKAYHLRSLSTEKSAEVLDCVEKWENAISPTDGKGSLDLIISKLLFRLRQWHLGNDGEVFNNKDIDIFKGVNEECVYPYLAASKASLALFNMSKQNPFIYKSHLPFNIQQTIINGRSFFWFVEHYRNLENKLFNSNNGELLKYSVQNKNYIEFTTHYEGSDRTGDRYVQNLFKCAVLAYYDKFAEDSLDIALDRALRWAFSLRLKNQSVRYRTIENEGQNRNGLLALI…
230	VC1766	Pasteurella	Pasteurella multocida	>AWB54619.1 DUF262 domain-containing protein [Pasteurella multocida]	MNSQMSEQIKALNISTLLTVGHYIIPIYQRNYAWGKEEIELLIQDIKIASENKENNNYYIGSLIVYQRDDGQFEVIDGQQRLTTLHILALACGIKRNNNLSFEHRRNSDESFKNIENKELRYASNIEIGFQYAQSELDKLFGKKPEELTKFKKFLQNNVIILRTQVPPETDLNHYFEIMNNRGEQLEKHEVLKANLMSVLNPDDQNVFATIWDACSDMNRYAVASFKKEDRDKLFFKDKELNIKYFDVFKSFDDIKKVMSIKSSSENISSDHQENTEKSTQGMSRILSIIKDKNIKFTEYYDNNAERFNSVINFSNFLMHILRLYLEQENKTASSIEKISLDDKFLLTYFDSLVKENNIDEVKKFAFILLKTRFLFDLYVVKTDSTEKEHWSLKMPQYD…
231	VC1767	Vibrio	Vibrio cholerae	>AWA78186.1 hypothetical protein N16961_VC01106 [Vibrio cholerae]	MAVVVASCTLDKLFSNESILASDGKVQKNVHGMLAIPEYQRPYRWNEEQITRLLKDFKLHQQELNDKLETEHCPFYLGSVILHQQGDKLNIIDGQQRLTTMALMSYLANKHVDLKLVYESPESQQQIKHNLGWLYRNEASLADIDFAQINITLVVTDSEDEAYRFFETQNTGGVRLAGPDIIKAHHLRAVDEKDKSAVNTFATRWEALGDLNPVVDILLRGRYWQYLNFRDYPLHNQTQQVRNSIVTELAEHTGKGDDIAFGRIARTYMPNGGESLAQPQVGYELRQPLNSGANTIHYLQYFEQLRQTYLLKNSTQGELAGFYEFYQKLVCKLDGCGYLKQLYDACLLLYISQHGQQSLEVAAKKLFRVVYSRRVENQKAVKEKSVPAFVKETPVLDWI…
231	VC1766	Vibrio	Vibrio cholerae	>AWA78187.1 hypothetical protein N16961_VC01107 [Vibrio cholerae]	MGDHLSVQTELLTLEKIYTDNYQFSIPSYQRPYVWSDDDVLLLFRDIKEACRLKEPNYFIGTILSSRIEQDGERIYELIDGQQRTTTLMLMTIAFKYAGIKSDLAGLAVYTSSDGEDKPRLQFSIREQVQQLLGGLAGLKNYQVPSKETIADNAYLKQMGVALDVLTKEVEKLKSDDGVSAEAMGDYLYRQVQWVNNIVPTQMDLNRLFATMNTAGIQLEQADILKAKLFKHIHTDKAQYDAMWVACEHLENYFERNVRKVFPNADWYHIEPEHLASFDAERFAAKDETSEALSGLSIAELASQVKASSIPDNTEQEKFETYDLDVETVYCRPIIKFPLLLIHAYRVYLALNDHNDIEPRLHSDRLLEIFDPLINGDEQSVKLFIETLWQVRYQFDRWV…
232	VC1767	Salmonella	Salmonella enterica subsp. enterica	>QXR63194.1 DUF262 domain-containing protein [Salmonella enterica subsp. enterica]	MKHTLDKTVLSVKGLLSLTDVAIPAYQRPYKWTVKNISELLADINSHLDKSAYRLGSVVFHQPESNEEHRLDIVDGQQRTLTLMLAVWAIIETRFAELERQDLQETLTHLKPSVEGFMGRQRFVSQVSEYNLYQNYQELKRRVSHREFSEQHIDFLLNRCQLVVFVLTDLSEAFQFFDSQNARGRDLDPHDLLKAFHLREFASHEVELKAVSVAHWEGLPSDDLANLFASYLYRVRQWSQGNSARFFGKNEVGLFKGINLDQIGQFPYVESLRMAHHFVDDYNNQYQRKIDGQKMRFPFHLDQMIINGRRFFEMAEHYQQQVSAIITSEHASIHTQKPLMIQGTVLGEMATRILRTLKSYRNRHRTGDQYIRTMFDCALIFYIDKFGGQSLSAAIEKSF…
232	VC1766	Salmonella	Salmonella enterica subsp. enterica	>QXR63195.1 DUF262 domain-containing HNH endonuclease family protein [Salmonella enterica subsp. enterica]	MSDAKVTSFTVRSLLGDASRYLIPMYQRNYAWGEGEITQLVQDILDYQQKSLHSLYPQTYYIGTLVVFTRPDGDAEIIDGQQRFTTLSLLANWLKKHAGSTLDDMSWYQGINLGFESRPKSGETFARLWQGVEPHKLRSKEFNEGLIKGYELIGKVLLDLKLVGESLTHFCTYLFDHVQIARIEVPADTDLNHFFEVMNNRGEQLEKHEVVKARLMAVFNEITDQQARQSSLNTLSRVWDACSNMERYVQYGFTPAERHQLFGQENWGQFVPTDFNSLADMLIPSASALGTRENETTRTLADIIKSSSTISGDRGDEDEGSSERFNSVINFSNFLLHVLRVCSQTGKDRVDVPLDDKQLIDQFELRLLKQNDPVKAVQNFTFALLKCKYLFDQFVIKRE…
233	VC1766	Klebsiella	Klebsiella pneumoniae	>AWC00337.1 DUF262 domain-containing protein (plasmid) [Klebsiella pneumoniae]	MNDAGVRPFSIRALLEDRARYLVPMYQRNYAWGEGEITQLLQDVLDYQQKLVSGKGPQTYYIGTLVVFARDDGSFEVIDGQQRFTTLSLLANWLKHHAIDSVDMSWYQTINLAFESRPISSHTFERLWQGVAPYDLRGSTFNEGLVNGFELIDKAMADLGLVGAKLTAFCDYLFKHVQISRIEVPKDTDLNHFFEAMNNRGEQLEKHEVIKARLMETLNQIPEEEHRRQSIHILTRVWDACANMERYIQYGFTPQERHRLFGESDWGQFVPRDFAHLLDLLGSPNTADAADKSRAAAGSQGRTLLAILQDDKLDGEQTVEEESAGSERFNSVINFSNFLLHVLRLLSRDPGDTEGVPLDDKQLVDQFELRVIRQPDPVAAVQRFIYGLLKSKYLFDQFI…
233	VC1767	Klebsiella	Klebsiella pneumoniae	>AWC00338.1 DUF262 domain-containing protein (plasmid) [Klebsiella pneumoniae]	MESINNQVQSVRQLLAIPQLAIPSYQRPYRWGSKNISDLFTDLATHQDKSAYRLGSVVFHQHTDSEQGEMLDIVDGQQRTLTLMLTVKALIEVLDNENRSGKEKSIRFQRQDLREQLQVLRGPIDAFMQRQRFPSRDSEFNLRRNYLELRRLVARPEFDEQQIDFLLNRCQVVCFVLQDISEAFQFFDSQNARGRDLAPHDLLKAFHLREFAGHEANLKAEAVAHWERLPSDELANLFALYLYRVRQWAEGKSARYFGKGEVDLFKGVNLDRVGHYPYVESLRIAHHFVDEYNSQYQRKIDGQYMTFPFHLDQMIINGRRFFEMAEYYQTRVAAIVAEESDSGKAQSATLLGETLTPMASKVLSTLGSYERRHRTGDRYVRAMFDCALIFYIDKFGSQG…
234	VC1766	Klebsiella	Klebsiella pneumoniae	>AWD01211.1 DUF262 domain-containing protein (plasmid) [Klebsiella pneumoniae]	MSKKELKPELLTVGKLFTDNYLIPIYQRNYAWRAEQIEQLISDIQDSVVGGQDNYFLGNLVVIKRGREDEFEVIDGQQRLTTLYLLLTFLEQDGEGEKPSVGHAGHLQYESRARATEALLRVAQEAAKEHVRPQGSTSNADAGIHEGYSIINQFFKQNENLNRSREKFSDFLLTKVTVVRASLPPNTDLNRYFEIMNTRGQQLKQVDIVKARLMSKLPNQYERECFAWVWDSCADMDSYVQMSLTRGDTSLRNKVFGDEWSWLEVTSFSSLMESRPQSGINSSRQSSEGVSLSLDEALSKYAKELESNSTEDEGNERFRSTIEFPAFLLHVLRIMKGDEVEDEGLLDDKRLIKSFDDAVNNVPDAKADWVRSFAFMLLKCRNLFDGFILKRQFTANIGD…
234	VC1767	Klebsiella	Klebsiella pneumoniae	>AWD01212.1 DUF262 domain-containing protein (plasmid) [Klebsiella pneumoniae]	MAINGENGVSAVTVDELLKQGLRIPNYQRPYSWDVSTALQLVDDISEALRDTERKDIPYVLGAIILHDDGEYLNVVDGQQRLLTLRMILAALDPINHQISMSGNSDTPVSLVWIELQRRLSQLEDKKEFLDFICHKCQLVRIVTDDIDEAFRVFDSQNYRGKPLAPHDLLKAHHLREMHDESAAMKVAVVEAWEAVNDEDLDRLFSTFLYRISKWSRGESSLEFTIRDIGMFKGISSRSHRSFSPNLRYHLAAQAAMPLLSAWSVSSTHDARNAGRSRFQLDAPIIAGRSFFEMVTFMLDELKILEQEVIDRGFKNFGPSQSRYRYVYELFIAALLCYTNKFGDEDVDEVRNRLFAWAYALRVELLRVQFVSADNRARGKNDANKSPFVLLRNAMTGSV…
235	VC1766	Flavobacterium	Flavobacterium faecale	>AWG21654.1 hypothetical protein FFWV33_08950 [Flavobacterium faecale]	MNSAKNIKEILANDNYIIPRYQRNYAWGKAEISQLIKDIDEFFPKGNSEKKSYYLGSLVCFKREDGNFELIDGQQRHTTIILINLVLKNWAKNIPNTVSVPNLKFDSRKKVQNYIENLYKADNFQTQIGELNISGTGSFKDAIEIIQEELRSIKEIEGFASNFYNNVYLFRVEVPEDTDLNHYFEIMNNRGEQLEKHEIVKALLLGKIIDDNKQIERIEQEKFAKIWDACADMNNYVFLNIDKQSRVKLFTNESELIGKNFEEICINENGDKSEELSLLKIITEYNIPTDFPKEEKFIKDKYKSVIDFPNYLLQVLKIKNDKVSLDDKKLLEQFSDFKPDPKEFIFDLLKYRSLFDKFIIKQDLADADESKQNWGIRKLNTDFETTIKTFETDEELTKL…
235	VC1767	Flavobacterium	Flavobacterium faecale	>AWG21655.1 hypothetical protein FFWV33_08955 [Flavobacterium faecale]	MEIEYTREPTQNLIKLNKLVKEKLIIPIYQRPYKWTEKNIIQLLEDIFEYVIIKNKDYRIGNIILHSENAINSENTTNYIVDGQQRLTTISLILKVLETNFDGLLLNEKFKHNISKNNIVYNYRIINQWICTKFRNNENKKSDFKTKILDKCEFVLFKVFRQDEAFQLFDSQNARGKALEPYDLLKAFHLREMDFDSEEDRTKCVDCWETSVDNGTLKPILGNHLFKIRKWSKNEWKYDFTKDEIEEFKGISLQQKQKYPYENAIRMLDGFVDNAQNDKFLQNLQVAQAFPFQITMPIINGKRFFEYVDFYIHQREKLFDLNIKDAIKAEVPEFVTFYKAYCYGYNGWGRSGDEKVRNIYENILMTFIDKFGYIDDFENFYKAFYKLAYEIRCNKKRIA…
236	VC1766	Vibrio	Vibrio cholerae	>AWB74285.1 hypothetical protein A1552VC_01549 [Vibrio cholerae]	MGDHLSVQTELLTLEKIYTDNYQFSIPSYQRPYVWSDDDVLLLFRDIKEACRLKEPNYFIGTILSSRIEQDGERIYELIDGQQRTTTLMLMTIAFKYAGIKSDLAGLAVYTSSDGEDKPRLQFSIREQVQQLLGGLAGLKNYQVPSKETIADNAYLKQMGVALDVLTKEVEKLKSDDGVSAEAMGDYLYRQVQWVNNIVPTQMDLNRLFATMNTAGIQLEQADILKAKLFKHIHTDKAQYDAMWVACEHLENYFERNVRKVFPNADWYHIEPEHLASFDAERFAAKDETSEALSGLSIAELASQVKASSIPDNTEQEKFETYDLDVETVYCRPIIKFPLLLIHAYRVYLALNDHNDIEPRLHSDRLLEIFDPLINGDEQSVKLFIETLWQVRYQFDRWV…
236	VC1767	Vibrio	Vibrio cholerae	>AWB74286.1 hypothetical protein A1552VC_01550 [Vibrio cholerae]	MAVVVASCTLDKLFSNESILASDGKVQKNVHGMLAIPEYQRPYRWNEEQITRLLKDFKLHQQELNDKLETEHCPFYLGSVILHQQGDKLNIIDGQQRLTTMALMSYLANKHVDLKLVYESPESQQQIKHNLGWLYRNEASLADIDFAQINITLVVTDSEDEAYRFFETQNTGGVRLAGPDIIKAHHLRAVDEKDKSAVNTFATRWEALGDLNPVVDILLRGRYWQYLNFRDYPLHNQTQQVRNSIVTELAEHTGKGDDIAFGRIARTYMPNGGESLAQPQVGYELRQPLNSGANTIHYLQYFEQLRQTYLLKNSTQGELAGFYEFYQKLVCKLDGCGYLKQLYDACLLLYISQHGQQSLEVAAKKLFRVVYSRRVENQKAVKEKSVPAFVKETPVLDWI…
237	VC1766	Streptococcus	Streptococcus suis	>AWL26713.1 DUF262 domain-containing protein [Streptococcus suis]	MTKAATLTVTKLLTEDEYIVPLYQRNFSWTYDEIEQLLIDIADAYNEREKRPDYYIGTLVVHQKGNMYHIIDGQQRTTALTLLALVLRNEYHIQFPDLKLLNFEARKQSNASLQQLFENSSTEFENMDEIIRGYQNTKLALNKILSEQFKMEVTVYAEYLFQHVIIFRNMLPTDLDLNLYFERFNSRGEQLEAHEIIKAQLMAKLDDDKAAKFAKIWDACADFEKPVVKSFQMRKKRKETFKERENIFGWHFSNYKLANIYRFIDNTNSSKKSILDTLEDSSSLVFDDIVDDKETGKYTTVINFETLLLYTVSIIENIPPQDVQLDDKKLLDVFMVSEKGRDWVIYFSETLLSIRHLFDNYVIRNASEDTSRRSKNDWFLSKGTYYEYQRDNRKNTDYF…
237	VC1767	Streptococcus	Streptococcus suis	>AWL26714.1 hypothetical protein DF184_09285 [Streptococcus suis]	MTDITLRHMTLEELLKDNRLHIPNYQRPYKWQRKHIRHLFYDVKEVIDSKKDIYQVGSLILHDKKQTLDIVDGQQRTISIALFLQALGKLNDYIGAQQLLNQKFDMVSCQHAKENFEEWKILIDLDGEKAQKVCDFLLKNCEIAVITMPHNRLSEAFQLFDSQNNRGKALEPHDLLKAYHLRNTSEISEDLIENWEKIVTDEKVNLKDLFNQYLFRVRRWSIGETGLTKRRQGSYLRFTEDFIDDFKGVGLHHNDYPYLNLFRLLKEQNIDYPISLTMPIIDGEYFFSYINQSHKMIQNRETWFEGLSLDSKMLKILHSTKQRYNRNRNLFDNLVLLFVDRFGQGALDKDIVETIFIWAYYPRIKARAIYDSTLANYAAGGIFQRRTVQKLFQLLHHAS…
238	VC1766	Klebsiella	Klebsiella pneumoniae	>AWO44258.1 DUF262 domain-containing protein (plasmid) [Klebsiella pneumoniae]	MNDAGVRPFSIRALLEDRARYLVPMYQRNYAWGEGEITQLLQDVLDYQQKLVSGKGPQTYYIGTLVVFARDDGSFEVIDGQQRFTTLSLLANWLKHHAIDSVDMSWYQTINLAFESRPISSHTFERLWQGVAPYDLRGSTFNEGLVNGFELIDKAMADLGLVGAKLTAFCDYLFKHVQISRIEVPKDTDLNHFFEAMNNRGEQLEKHEVIKARLMETLNQIPEEEHRRQSIHILTRVWDACANMERYIQYGFTPQERHRLFGESDWGQFVPRDFAHLLDLLGSPNTADAADKSRAAAGSQGRTLLAILQDDKLDGEQTVEEESPGSERFNSVINFSNFLLHVLRLVSRDPGDTEGVPLDDKQLVDQFELRVIRQPDPVAAVQRFIYGLLKSKYLFDQFI…
238	VC1767	Klebsiella	Klebsiella pneumoniae	>AWO44259.1 DUF262 domain-containing protein (plasmid) [Klebsiella pneumoniae]	MESINNQVQSVRQLLAIPQLAIPSYQRPYRWGSKNISDLFTDLATHQDKSAYRLGSVVFHQHTDSEQGEMLDIVDGQQRTLTLMLTVKALIEVLDNENRSGKEKSIRFQRQDLREQLQVLRGPIDAFMQRQRFPSRDSEFNLRRNYLELRRLVARPEFDEQQIDFLLNRCQVVCFVLQDISEAFQFFDSQNARGRDLAPHDLLKAFHLREFAGHEANLKAEAVAHWERLPSDELANLFALYLYRVRQWAEGKSARYFGKGEVDLFKGVNLDRVGHYPYVESLRIAHHFVDEYNSQYQRKIDGQYMTFPFHLDQMIINGRRFFEMAEYYQTRVAAIVAEESDSGKAQSATLLGETLTPMASKVLSTLGSYERRHRTGDRYVRAMFDCALIFYIDKFGSQG…
239	VC1767	Klebsiella	Klebsiella pneumoniae	>AWO49481.1 DUF262 domain-containing protein (plasmid) [Klebsiella pneumoniae]	MESINNQVQSVRQLLAIPQLAIPSYQRPYRWGSKNISDLFTDLATHQDKSAYRLGSVVFHQHTDSEQGEMLDIVDGQQRTLTLMLTVKALIEVLDNENRSGKEKSIRFQRQDLREQLQVLRGPIDAFMQRQRFPSRDSEFNLRRNYLELRRLVARPEFDEQQIDFLLNRCQVVCFVLQDISEAFQFFDSQNARGRDLAPHDLLKAFHLREFAGHEANLKAEAVAHWERLPSDELANLFALYLYRVRQWAEGKSARYFGKGEVDLFKGVNLDRVGHYPYVESLRIAHHFVDEYNSQYQRKIDGQYMTFPFHLDQMIINGRRFFEMAEYYQTRVAAIVAEESDSGKAQSATLLGETLTPMASKVLSTLGSYERRHRTGDRYVRAMFDCALIFYIDKFGSQG…
239	VC1766	Klebsiella	Klebsiella pneumoniae	>AWO49482.1 DUF262 domain-containing protein (plasmid) [Klebsiella pneumoniae]	MNDAGVRPFSIRALLEDRARYLVPMYQRNYAWGEGEITQLLQDVLDYQQKLVSGKGPQTYYIGTLVVFARDDGSFEVIDGQQRFTTLSLLANWLKHHAIDSVDMSWYQTINLAFESRPISSHTFERLWQGVAPYDLRGSTFNEGLVNGFELIDKAMADLGLVGAKLTAFCDYLFKHVQISRIEVPKDTDLNHFFEAMNNRGEQLEKHEVIKARLMETLNQIPEEEHRRQSIHILTRVWDACANMERYIQYGFTPQERHRLFGESDWGQFVPRDFAHLLDLLGSPNTADAADKSRAAAGSQGRTLLAILQDDKLDGEQTVEEESPGSERFNSVINFSNFLLHVLRLVSRDPGDTEGVPLDDKQLVDQFELRVIRQPDPVAAVQRFIYGLLKSKYLFDQFI…
240	VC1766	Proteus	Proteus mirabilis	>AWS53535.1 DUF262 domain-containing protein [Proteus mirabilis]	MSNVRMPYTKYNDGADGKAIASFKVKKLLCDASQYVVPMYQRNYAWGEGEINQLIQDVLDYQHSKPDQTYYIGTLVVFERNDGSFEVIDGQQRFTTLTLLTFALKRLYAAGKVTVDMGWYTTPNLNFESRQKSSDTFACLIQGVALEHLKTDDYNLDVVNGFSLLEKGLLALGDKLEGFCQYLYEKVEITRVSVPKDTDLNHYFEVMNNRGEQLEKHEVVKARLMSVLNEITDPYEREQSIQLLGKVWDATANMERYVQYGFNLDERHNIFGKDDWGQFKPTCYADLATSICEATTQKSENTQTISLTLNEILAKPPQSSSSADIMFTPERFNSVINFSNFLLHVLRVLTKQDIALDDKRLLEQFDAYLKENGSNKINAVKDFVFALLKCKYLFDQYII…
240	VC1767	Proteus	Proteus mirabilis	>AWS53536.1 DUF262 domain-containing protein [Proteus mirabilis]	MAFVAEQLKQKNTLDKQVIQVKTLVSLPNISIPAYQRPYKWTHANLVDLLSDLKVYRDKSAYRLGSVVFHRYSDSESKLKTLDIVDGQQRTLTLVLLVKALLDERLDDLKRQDVKDTLASLAVPIDAFLNRQTFNSDISHRNLHQNFMAAKRAVARSDFTEADIDFLLNRCEVVTFVLDDVSEAFQFFDSQNARGRDLDPHDLLKAFHLREFSESETELKADSVRHWESLESEQLARLFSNYLFRIRNWAQGKSAQYFTKSKVGLFKGVNLDQVGLYPYVEPLRIAHHFVDDYNGQYQRHIDHQHMSFPFHLDQMIINGRRFFEMTSHYQQKIAEIVSDERSGKDKAKVSEEKQSIRILGHELEPLACKILHTINTYRSRTRTGDGYVRTLFDCAVIFY…
241	VC1766	Klebsiella	Klebsiella pneumoniae	>AWS87277.1 DUF262 domain-containing protein (plasmid) [Klebsiella pneumoniae]	MSKKELKPELLTVGKLFTDNYLIPIYQRNYAWRAEQIEQLISDIQDSVVGGQDNYFLGNLVVIKRGREDEFEVIDGQQRLTTLYLLLTFLEQDGEGEKPSVGHAGHLQYESRARATEALLRVAQEAAKEHVRPQGSTSNADAGIHEGYSIINQFFKQNENLNRSREKFSDFLLTKVTVVRASLPPNTDLNRYFEIMNTRGQQLKQVDIVKARLMSKLPNQYERECFAWVWDSCADMDSYVQMSLTRGDTSLRNKVFGDEWSWLEVTSFSSLMESRPQSGINSSRQSSEGVSLSLDEALSKYAKELESNSTEDEGNERFRSTIEFPAFLLHVLRIMKGDEVEDEGLLDDKRLIKSFDDAVNNVPDAKADWVRSFAFMLLKCRNLFDGFILKRQFTANIGD…
241	VC1767	Klebsiella	Klebsiella pneumoniae	>AWS87278.1 DUF262 domain-containing protein (plasmid) [Klebsiella pneumoniae]	MAINGENGVSAVTVDELLKQGLRIPNYQRPYSWDVSTALQLVDDISEALRDTERKDIPYVLGAIILHDDGEYLNVVDGQQRLLTLRMILAALDPINHQISMSGNSDTPVSLVWIELQRRLSQLEDKKEFLDFICHKCQLVRIVTDDIDEAFRVFDSQNYRGKPLAPHDLLKAHHLREMHDESAAMKVAVVEAWEAVNDEDLDRLFSTFLYRISKWSRGESSLEFTIRDIGMFKGISSRSHRSFSPNLRYHLAAQAAMPLLSAWSVSSTHDARNAGRSRFQLDAPIIAGRSFFEMVTFMLDELKILEQEVIDRGFKNFGPSQSRYRYVYELFIAALLCYTNKFGDEDVDEVRNRLFAWAYALRVELLRVQFVSADNRARGKNDANKSPFVLLRNAMTGSV…
242	VC1766	Mannheimia	Mannheimia haemolytica	>UQX79165.1 DUF262 domain-containing HNH endonuclease family protein [Mannheimia haemolytica]	MNKKQVKTLYVKDLCNIDKYIVPIYQRNYAWGRGEIELLIQDIEEAQKKEEIQKESEKHRYYIGSLVVSKRSDGYEVIDGQQRLTTLKLLLSYYNLKYSEQKHINLTFEHREASNYSLSNLTNSSKESDSIRLGYQIISNILEQKANLSGKENLDIKEFFTFLLNNVVILRTEVPEDTDLNHYFEIMNNRGEQLEHHEVLKATLMSSLKDYKEKKLFALIWDACSDMSVYAIKRFPSDIRTSNEFFGEHCHQIPLCFDNMRNKLSEVLERKSDEGNGENTNKDEDDKKKIISLLNRKYVENKNEDNKKGYDEIKDGKFNSIIDFPNFLMIVLKIYKKGSDVKLNDKEMISEFRSLEKDEIIEFSLCLLRCRLLFDRYIIKTKDDEDDWLLLGLKKYDDG…
242	VC1767	Mannheimia	Mannheimia haemolytica	>UQX79166.1 DUF262 domain-containing protein [Mannheimia haemolytica]	MSQNNTEKEIAEIRKIEDVVRTKLSIPDYQRPYKWSVKHITQLLNDLYFHFENGKKVYRVGSVVIHTYTGKDENSESKTKFDIVDGQQRLISLSLILFLLSNDNTFPLLSEKLSHSISADNLIKNKVAVEQFIRDRVQDKQEFATYILETCEFVYIELGDIDEAFQFFDAQNARGKSLAPYDLLKAYHLRELKADKETIYQCVENWEQAVEAEIADLKEIISETLFRLRRWQKYQTAEKFTNKELDTFKGASSDKNYPYITQQLASFNLYKMYQAFPMLMDSRFNQIHFQSTQPIVNGELFFRYIEHYRESYIFLFDKQKGFLTNSKIFSGKLRDYDNNLLRYIDEYTGAYRIGDKYIKNLFKCLIILYYDKFGTENLIQAVEKCFKWSYRIRLMQSRI…
243	VC1767	Enterobacter	Enterobacter hormaechei	>AWX01462.1 hypothetical protein DPF84_06750 [Enterobacter hormaechei]	MKHALDKTVLSVKGLLSLTDVTIPAYQRPYKWTVKNISELFADINSHLDKSAYRLGSVVFHQPESNKEHRLDIVDGQQRTLTLMLAVWAIIETRLAELERQDLQEALTQLKPSVEGFMGRQRFASQVSEYNLYQNYQELKRRVSHREFSEQHIDFLLNRCQLVAFVLTDLSEAFQFFDSQNARGRDLDPHDLLKAFHLREFASHEVKLKAASVAHWERLPSDDLANLFASYLYRVRQWSQGNSARFFSKDEVGLFKGINLDQIGQFPYVESLRIAHHFVDDYNNQYQRKIDGQKMRFPFHLDQMVINGRRFFEMAEHYQQQVSAIIASEHASTHTHKPLMIQGVTLGEMATQILRTLNSYRNRYRTGDQYIRTMFDCALIFYIDKFGGQSLSAAIEKSF…
243	VC1766	Enterobacter	Enterobacter hormaechei	>AWX01463.1 hypothetical protein DPF84_06755 [Enterobacter hormaechei]	MSDAKVASFTVRSLLGDASRYLIPMYQRNYAWGEGEITQLVQDILDYQQKCLHSLYPQTYYIGTLVVFTRPDGDAEIIDGQQRFTTLSLLANWLKKHAGPTLDMSWYQGINLGFESRPKSGETFARLWQGVEPHKLRSKEFNEGLIKGYELIGKVLRDLKLVGESLNHFCTYLFDHVQIARIEVPADTDLNHFFEVMNNRGEQLEKHEVVKARLMAVLNEITDQQARQSSLNTLSRVWDACSNMERYVQYGFTPAERHQLFGQENWGQFVPADFNSLAGMLIPSASALGTRENQTNRTLAEIIKSSSTISGDRGDEDEGSSERFNSVINFSNFLLHVLRVCSNIGKNRVDVPLDDKQLIEQLELRLLKQNDSVKAVQDFVFALLKCKYLFDQYVIKREF…
244	VC1767	Pseudoprevotella	Pseudoprevotella muciniphila	>QFQ12833.1 DUF262 domain-containing protein [Pseudoprevotella muciniphila]	MKEITKEEFEKYVQQEFPNTPSRYEDDYCFIQAGSSLGENLHYELNAGKIHLDIEGQHWRPIRNYLWDHVVDSRVSDSHWGRYGCRWTLDKNIESKEDVEQGFLQMKRIMEPHILKFERLNSQKNNAQESLLDSISASFYTIQDLLDTNLSIPEYQRPYRWNLKNVEQLLNDIFKNQSDGHNVYLIGTVIVHKKEDTFYLVDGQQRITTLVLLLKALYYQGNLPSLKYNHSDSFIHIQENFSFIEKWLSYNIKERDAFKDYILKSCQVVRIVVNKLNEAFQMFESQNGRGKELEAYNLLKAYHIRAMSNDSRASKIEYDKQWESAAMYSRNGYRNDLLRQLFNEQLFRTRKWTRAEDAYEFSKKEIEEFKGVTITKDSQLDFAYQNVLIQQEIARQYML…
244	VC1766	Pseudoprevotella	Pseudoprevotella muciniphila	>QFQ12834.1 DUF262 domain-containing protein [Pseudoprevotella muciniphila]	MNKINKTISQIWDDNYVVPIYQRNYAWGEEQITQLLQDIYDASKTEDSNYFIGSLVVMLRTDGIFEVIDGQQRLTTLHLICKKLGILNQSHLSYDSRPEVEDFFNNLFASKSCDEFLEDCSKRDTRKIYHLVEALDILENASLHTNAGHDDDTVVSLNSMDERVRNRMAEYLNNNVILVRIILPDDTDVAAYFEIMNNRGEQLQEHEIVKALMMKSLKKNQRQVFATIWDACSQMNIPIQRSLSSLRNNNDPIFGREYDNLCEDCIHKYSLSDSKEELLSIDDILETKSNMGFASNDDNPEETEYNAIIDFPNFLMLVFKTYDSNCQLNSNYLQETYNNLQRIDSMDFIGKMLKYRTVFDRFVVKTTGSEGDDEYIHWIMKKPYKDNKGSLRFRNTFST…
245	VC1767	Klebsiella	Klebsiella pneumoniae	>AWX31558.1 hypothetical protein CHC10_05525 (plasmid) [Klebsiella pneumoniae]	MESINNQVQSVRQLLAIPQLAIPSYQRPYRWGSKNISDLFTDLATHQDKSAYRLGSVVFHQHTDSEQGEMLDIVDGQQRTLTLMLTVKALIEVLDNENRSGKEKSIRFQRQDLREQLQVLRGPIDAFMQRQRFPSRDSEFNLRRNYLELRRLVARPEFDEQQIDFLLNRCQVVCFVLQDISEAFQFFDSQNARGRDLAPHDLLKAFHLREFAGHEANLKAEAVAHWERLPSDELANLFALYLYRVRQWAEGKSARYFGKGEVDLFKGVNLDRVGHYPYVESLRIAHHFVDEYNSQYQRKIDGQYMTFPFHLDQMIINGRRFFEMAEYYQTRVAAIVAEESDSGKAQSATLLGETLTPMASKVLSTLGSYERRHRTGDRYVRAMFDCALIFYIDKFGSQG…
245	VC1766	Klebsiella	Klebsiella pneumoniae	>AWX31560.1 hypothetical protein CHC10_05527 (plasmid) [Klebsiella pneumoniae]	MAGCCPLRFAGSTFNEGLVNGFELIDKAMADLGLVGAKLTAFCDYLFKHVQISRIEVPKDTDLNHFFEAMNNRGEQLEKHEVIKARLMETLNQIPEEEHRRQSIHILTRVWDACANMERYIQYGFTPQERHRLFGESDWGQFVPRDFAHLLDLLGSPNTADAADKSRAAAGSQGRTLLAILQDDKLDGEQTVEEESAGSERFNSVINFSNFLLHVLRLLSRDPGDTEGVPLDDKQLVDQFELRVIRQPDPVAAVQRFIYGLLKSKYLFDQFIIKREFADGKDSWSLKRLHWYSEKSVSYINTFDKDENENGFSGVNRRVLMLLSAFHVSTPTLVYKHWLNGALRYLFDNCHPDQPVDAGAYLSYLESQARRFVFQRFLAPGEGASYYQMLYLDNALLPA…
246	VC1766	Streptococcus	Streptococcus suis	>AWX96235.1 hypothetical protein BKM66_08785 [Streptococcus suis]	MTKTATLTVTKLLTEDEYIVPLYQRNFSWTYDEIEQLLIDIADAYKEREKRPDYYIGTLVVHQKGNMYHIIDGQQRTTALTLLALVLRNEYHIQIPGLKLLNFEARKQSNVSLQQLFENSSAEFENMDEIIRGYQNTKLALNKILSEQFKMEVKVYAEYLFQHVIIFRNMLPTDLDLNLYFERFNSRGEQLEAHEIIKAQLMAKLDDDVAVKFAKIWDACADFEKPVVKSFQMRKKRKETFKERENIFGWHFSNYKLANIYQFVDSRNSSKKSILDTLEDSSSLVFDDIVDDKETGKYTTVINFETLLLYTVSIIENISPQDVQLDDKKLLDVFTVSEKGRDWVIYFSETLLSIRHLFDNYVIRNASEDTSRRSKNDWFLSKGTYYEYQRDNRKNTDYF…
246	VC1767	Streptococcus	Streptococcus suis	>AWX96236.1 hypothetical protein BKM66_08790 [Streptococcus suis]	MTDITLRHMTLEELLKDNRLHIPNYQRPYKWQRKHIRHLFYDVKEVIDSKKDVYQVGSLILHDKKQTLDIVDGQQRTISVALFLQALGKLNDYIGAQQLLNQKFDVVSCQHAKENFEEWKILIDLDDEKAQKVCDFLLKNCEIAVITMPHNRLSEAFQLFDSQNNRGKALEPHDLLKAYHLRNASEISEDLIENWEKIVTDEKVNLKDLFNQYLFRVRRWSIGETGLTKRRQGSYLRFTEDFIDDFKGVSLHHNDYPYLNLFRLLKEQNIEYPISLMMPIIDGEYFFSYINQSHKMIQNRETWFENLSLDSKMLKILHSTKQRYSRNRNLFDNLVLLFVDRFGQGALDKDIVETIFIWAYYPRIKARAIYDSTLANYAAGGIFQRRTVQKLFQLLHHAS…
247	VC1766	Streptococcus	Streptococcus suis	>AWX98235.1 hypothetical protein BKM67_09325 [Streptococcus suis]	MTKTATLTVTKLLTEDEYIVPLYQRNFSWTYDEIEQLLIDIADAYKEREKRPDYYIGTLVVHQKGNMYHIIDGQQRTTALTLLALVLRNEYHIQIPGLKLLNFEARKQSNVSLQQLFENSSAEFENMDEIIRGYQNTKLALNKILSEQFKMEVKVYAEYLFQHVIIFRNMLPTDLDLNLYFERFNSRGEQLEAHEIIKAQLMAKLDDDVAVKFAKIWDACADFEKPVVKSFQMRKKRKETFKERENIFGWHFSNYKLANIYQFVDSRNSSKKSILDTLEDSSSLVFDDIVDDKETGKYTTVINFETLLLYTVSIIENISPQDVQLDDKKLLDVFTVSEKGRDWVIYFSETLLSIRHLFDNYVIRNASEDTSRRSKNDWFLSKGTYYEYQRDNRKNTDYF…
247	VC1767	Streptococcus	Streptococcus suis	>AWX98236.1 hypothetical protein BKM67_09330 [Streptococcus suis]	MTDITLRHMTLEELLKDNRLHIPNYQRPYKWQRKHIRHLFYDVKEVIDSKKDVYQVGSLILHDKKQTLDIVDGQQRTISVALFLQALGKLNDYIGAQQLLNQKFDVVSCQHAKENFEEWKILIDLDDEKAQKVCDFLLKNCEIAVITMPHNRLSEAFQLFDSQNNRGKALEPHDLLKAYHLRNASEISEDLIENWEKIVTDEKVNLKDLFNQYLFRVRRWSIGETGLTKRRQGSYLRFTEDFIDDFKGVSLHHNDYPYLNLFRLLKEQNIEYPISLMMPIIDGEYFFSYINQSHKMIQNRETWFENLSLDSKMLKILHSTKQRYSRNRNLFDNLVLLFVDRFGQGALDKDIVETIFIWAYYPRIKARAIYDSTLANYAAGGIFQRRTVQKLFQLLHHAS…
248	VC1766	Moraxella	Moraxella bovis	>AWY20736.1 DUF262 domain-containing protein [Moraxella bovis]	MTVKKRADNDFEVIDGQQRLTTLFLILSVLNHSFESNLSFEHRQNSSDELNIIKQQSELNSDSQIAKVYSYLIKNKDSLFDIKDGNADDYWQAIWKNVQIMQVELPDNVDLNQYFERMNNRGEQLEQHEVIKAKLMSKLDIDDRAVFSAIWNACSDMSRYAVSSFEPKLRDALFFPNDKIDESGKKIDEGEYFAFYQLDEFDKLRDKYKTVYSKKTDDKSQENQESIESSGTVSTENMPTLENILQKKKIIFNSDDNQKGDGERFTSIIDFPNFLAQVLYLFLKDKHCINADIHRLDAGNLNKQFDEAGLYGNEDRIKKFGVHLLNIRLLFDRYVIKHDGHESKDDWCIYTYQWLKKDKKNDFRNTFDKENSKIIMLQTMFHYSFPARNYKYWLFAYLK…
248	VC1767	Moraxella	Moraxella bovis	>AWY20737.1 DUF262 domain-containing protein [Moraxella bovis]	MTERNVEVGIETVNKMFDRKLTIPDYQRPYKWQTKHIKQLVDDIYSYFIKDKTQECRLGVIVLHKDEGKDEYNIVDGQQRLTSLFLLLYVLNGNKNPFGEPNFIDNKFNHSQSVEHIKQNYEYLESYVADLGLGDGFKNFILAKCTFATVILTDIDEAFQYFDSQNSRGKSLEAYDLLKAYHLRHMQGESNLKINTTVAEWEHAVTHPISLKLIMNDILYRHRRWKKFQHAEKFIKDNINTFQGLNKDEQKNYPNRAFGQAQYNDMAMTFIDGDGFFEYIFYYRCLYDELFGDNGKVNNEKICMTIQAKDDERKEPKPLFKTLQTNTGRVGDFYLFTLFRIMVMAYYDKFGDYGLEQAVRKIAQWVYCLRLSQTRISFATIENYAMKDFGYKDDEQTEL…
249	VC1766	Acinetobacter	Acinetobacter johnsonii	>AXF43597.1 DUF262 domain-containing protein [Acinetobacter johnsonii]	MKAESIQALKVQALFENKQTYIIPMYQRNYAWGEKEIDQLILDIQDYQKQPDQLNQGQTQGSKKYYIGTLVVFERSDGTYEIIDGQQRFTTLTLLAICLKRLSKEEKIVLDMSWFNQFNLDFESRPKSSLTFQALLRGDHLQHLKSSEYNADLVQGFELLQRAIEKMINQGGLSGFCKYLFENVVIAQVLVPKDTDLNHYFEVMNNRGEQLEKHEILKAKLMSVLNQIKDEADKTSSMTLFMSIWNATANMERYVQYGFSTTQRDVIFGKDWGDFVPENASSLLKIFSRNIESQEQTNSKSNFQSISEMLKKVPERIKNKDTKEEKPERFNSIINFPNFLLQVLQIWLSQTNRNEKVALDDKQLIDQFEKHILLKGQGNPEHERVIENVKGFMFTLLKC…
249	VC1767	Acinetobacter	Acinetobacter johnsonii	>AXF43598.1 DUF262 domain-containing protein [Acinetobacter johnsonii]	MAQHQVDQFKTGIWSVKELLLILDQLRIPDYQRPYKWTEKNLNALVNDIQEHKDKSAYRLGTIVLHRDKNNTSLKNINIVDGQQRTLTLILLVWAVIQKQELDLEREDLKTVLNEISNQINVFMDVQEFNSDISHYNIYQNFNAAKRIVSVNFSEQDIDFLLNNCQVAVFILDDISEAFQFFDSQNARGRDLEPHDLLKAYHLREFFAQEQHLKAQTVAYWESLDSAHLAKLFSNYLFRIRLWSRGKSARFFNKDHVHVFKGIHLGQSDHHPYLEPLRIAHYFIDDYNAQYQRQIDRQEMSFPFQLDQMIINGRRFFEMVEHYEKQISKVVDHQEQSEKVYIFGAALQDRANRIIKILNSYDARNRDGDRYVRTLFDSALIFYIDKFATDRLSEAIEKI…
250	VC1767	Enterobacter	Enterobacter hormaechei subsp. xiangfangensis	>AXM01388.1 DUF262 domain-containing protein [Enterobacter hormaechei subsp. xiangfangensis]	MKHTLDKTVLSIKGLLSLTDVTIPAYQRPYKWTAKNISELFADIDSHLDKSAYRLGSVVFHQTENNEENRLDIVDGQQRTLTLMLAVWAIIETRLAGLERQDLRETLAQLRPIVEGFMGRQHFASQVSENNLYQNYQELKRRVSHRQFSEHHIDFLLNRCQVVVFVLADLSEAFQFFDSQNARGRDLDPHDLLKAFHLREFASHEVELKAASVAHWEGLPSDDLANLFASYLYRVRQWSQGNSARFFGKDEVGLFKGINLDQIGQFPYVESMRIAHHFVDDYNNQYQRKIDGQKMRFPFHLDQMIINGRRFFEMAEHYQQQVSAIIASEHASTRTQKPLMIQGVVLGEMATQILRTLNSYRNRYRTGDQYIRTMFDCALIFYIDKFGGQSLSAAVEKSF…
250	VC1766	Enterobacter	Enterobacter hormaechei subsp. xiangfangensis	>AXM01389.1 DUF262 domain-containing protein [Enterobacter hormaechei subsp. xiangfangensis]	MSDAQVTSFTVRSLLGDASRYLIPMYQRNYAWGEGEITQLVQDILDYQQKSLHSPLPQTYYIGTLVVFTRPDGQLEIIDGQQRFTTLSLLANWLKKHAGSSLDMSWYQGINLGFESRPKSSETFARLWQGVEPHKLRSKEFNEGLINGYELIGKVLRDLKLVGEPLNHFCTYLFDYVQIARIEVPADTDLNHFFEVMNNRGEQLEKHEVVKARLMAALNKITDKQDRQSSLSTLSRVWDACSNMERYVQYGFTPTERHQLFGQENWGKFVPADFNSLAGMLISSASEHGTRKNQTSRTLADIIKSSSTISGDIGEEDEGSSERFNSIINFSNFLLHVLRVCSNTGKNRVDVPLDDKQLIEQFELRLLKQNDPVKAVQDFVFALLKCKYLFDQYLIKREF…
251	VC1766	Escherichia	Escherichia coli	>AXO08439.1 DUF262 domain-containing protein [Escherichia coli]	MNDAGVRPFSIRALLEDRARYLVPMYQRNYAWGEGEITQLLQDVLDYQQKLVSGKGPQTYYIGTLVVFARDDGSFEVIDGQQRFTTLSLLANWLKHHAIDSVDMSWYQTINLAFESRPISSHTFERLWQGVAPYDLRGSTFNEGLVNGFELIGKAMADLGLVGAKLTAFCDYLFKHVQISRIEVPKDTDLNHFFEAMNNRGEQLEKHEVIKARLMETLNQIPEEEHRRQSIHILTRVWDACANMERYIQYGFTPQERHRLFGESDWGQFVPRDFAHLLELLGSPNTADAADKSRAAAGSQGRTLLAILQDDKLDGEQTVEEESAGSERFNSVINFSNFLLHVLRLVSRDPGDTEGVPLDDKQLVDQFELRVIRQPDPVAAVQRFIYGLLKSKYLFDQFI…
251	VC1767	Escherichia	Escherichia coli	>AXO08440.1 DUF262 domain-containing protein [Escherichia coli]	MESINNQVQSVRQLLAIPQLAIPSYQRPYRWGSKNISDLFTDLATHQDKSAYRLGSVVFHQHTDSEQGEMLDIVDGQQRTLTLMLTVKALIEVLDNENRSGKEKSIRFQRQDLREQLQVLRGPIDAFMQRQRFPSRDSEFNLRRNYLELRRLVARPEFDEQQIDFLLNRCQVVCFVLQDISEAFQFFDSQNARGRDLAPHDLLKAFHLREFAGHEANLKTEAVAHWERLPSDELANLFALYLYRVRQWAEGKSARYFGKGEVDLFKGVNLDRVGHYPYVESLRIAHHFVDEYNSQYQRKIDGQYMTFPFHLDQMIINGRRFFEMAEYYQTRVAAIVAEESDSGKAQSATLLGETLTPMASKVLSTLGSYERRHRTGDRYVRAMFDCALIFYIDKFGSQG…
252	VC1766	Haemophilus	Haemophilus influenzae	>AXP61802.1 DUF262 domain-containing protein [Haemophilus influenzae]	MTNNIKYVKTLTVSDLFDDENKCNYIIPIYQRNYAWGDNEISSLLQDIKNACEKNKEQDKNYYIGSLVVYRRENDDFEVIDGQQRLTTLTLIMHHLGKLGFRNVFFEHRDESQQALSNLNSGKLPSNFLQALKTIKKVIDEWGNNKDEIVEFLLDKVEIIRTEVPEGTDLNHYFEIMNTRGEQLEKHEVLKARLMKKLSGDIEKSLFAKIWDACSDMSRYAVMGFDSKIRGVIFSDKWSEKPKCFMEIIQDIEEYNKEIEKKNKDENKKSPIINIQVDVDGIKILDLINGSENSGVYKNDFVDKYDGSFTPVIDFPNFLMHVLRIYLEMTDKCGDFTKIASLDEKYLLNSFEGQIKDDEAVRNFIYVLLICRYLFDCYVIKSNTIRTGEENWSLWAVMP…
252	VC1767	Haemophilus	Haemophilus influenzae	>AXP61803.1 DUF262 domain-containing protein [Haemophilus influenzae]	MSNPKEEKAKVVKLKEILGKDLSIPGYQRPYKWTIKHVQQLLDDLLTHFRNQEQVYRIGTVVIHKDGKNFDIVDGQQRLITLSLLLHSLGDKNNLLEQHLTHSISKNNVIENYQFIKNYSISDKDTFKKYLLEICEMVYVELDDLDEAFQFFDSQNSRGKPLESYDLLKAYHLREMKDKPKEIIHHCVERWEKSALSQEINNLDKIINYILFRLRRWHYQESGEVFTSDELETFKGVSESATYPYLSPLFATKAVEKLAQQNPMFYHPRFVKTSFQTIQTLINGEQFFDYVQYYTESYEKLFKEGSGLIDKVKQINGTDIGKGVNTFLNTQDYCYRVGDKYLKNLFECIVLFYFDKFGEVHLDEFINKAFLWVYRIRFEYQRITFKTIEDEAHSKNGLF…
253	VC1766	Klebsiella	Klebsiella pneumoniae subsp. pneumoniae	>AXQ45733.1 DUF262 domain-containing protein (plasmid) [Klebsiella pneumoniae subsp. pneumoniae]	MNDAGVRPFSIRALLEDRARYLVPMYQRNYAWGEGEITQLLQDVLDYQQKLVSGKGPQTYYIGTLVVFARDDGSFEVIDGQQRFTTLSLLANWLKHHAIDSVDMSWYQTINLAFESRPISSHTFERLWQGVAPYDLRGSTFNEGLVNGFELIDKAMADLGLVGAKLTAFCDYLFKHVQISRIEVPKDTDLNHFFEAMNNRGEQLEKHEVIKARLMETLNQIPEEEHRRQSIHILTRVWDACANMERYIQYGFTPQERHRLFGESDWGQFVPRDFAHLLDLLGSPNTADAADKSRAAAGSQGRTLLAILQDDKLDGEQTVEEESAGSERFNSVINFSNFLLHVLRLLSRDPGDTEGVPLDDKQLVDQFELRVIRQPDPVAAVQRFIYGLLKSKYLFDQFI…
253	VC1767	Klebsiella	Klebsiella pneumoniae subsp. pneumoniae	>AXQ45734.1 DUF262 domain-containing protein (plasmid) [Klebsiella pneumoniae subsp. pneumoniae]	MESINNQVQSVRQLLAIPQLAIPSYQRPYRWGSKNISDLFTDLATHQDKSAYRLGSVVFHQHTDSEQGEMLDIVDGQQRTLTLMLTVKALIEVLDNENRSGKEKSIRFQRQDLREQLQVLRGPIDAFMQRQRFPSRDSEFNLRRNYLELRRLVARPEFDEQQIDFLLNRCQVVCFVLQDISEAFQFFDSQNARGRDLAPHDLLKAFHLREFAGHEANLKAEAVAHWERLPSDELANLFALYLYRVRQWAEGKSARYFGKGEVDLFKGVNLDRVGHYPYVESLRIAHHFVDEYNSQYQRKIDGQYMTFPFHLDQMIINGRRFFEMAEYYQTRVAAIVAEESDSGKAQSATLLGETLTPMASKVLSTLGSYERRHRTGDRYVRAMFDCALIFYIDKFGSQG…
254	VC1766	Klebsiella	Klebsiella pneumoniae	>QDW16207.1 DUF262 domain-containing protein (plasmid) [Klebsiella pneumoniae]	MSKKELKPELLTVGKLFTDNYLIPIYQRNYAWRAEQIEQLISDIQDSVVGGQDNYFLGNLVVIKRGREDEFEVIDGQQRLTTLYLLLTFLEQDGEGEKPSVGHAGHLQYESRARATEALLRVAQEAAKEHVRPQGSTSNADAGIHEGYSIINQFFKQNENLNRSREKFSDFLLTKVTVVRASLPPNTDLNRYFEIMNTRGQQLKQVDIVKARLMSKLPNQYERECFAWVWDSCADMDSYVQMSLTRGDTSLRNKVFGDEWSWLEVTSFSSLMESRPQSGINSSRQSSEGVSLSLDEALSKYAKELESNSTEDEGNERFRSTIEFPAFLLHVLRIMKGDEVEDEGLLDDKRLIKSFDDAVNNVPDAKADWVRSFAFMLLKCRNLFDGFILKRQFTANIGD…
254	VC1767	Klebsiella	Klebsiella pneumoniae	>QDW16208.1 DUF262 domain-containing protein (plasmid) [Klebsiella pneumoniae]	MAINGENGVSAVTVDELLKQGLRIPNYQRPYSWDVSTALQLVDDISEALRDTERKDIPYVLGAIILHDDGEYLNVVDGQQRLLTLRMILAALDPINHQISMSGNSDTPVSLVWIELQRRLSQLEDKKEFLDFICHKCQLVRIVTDDIDEAFRVFDSQNYRGKPLAPHDLLKAHHLREMHDESAAMKVAVVEAWEAVNDEDLDRLFSTFLYRISKWSRGESSLEFTIRDIGMFKGISSRSHRSFSPNLRYHLAAQAAMPLLSAWSVSSTHDARNAGRSRFQLDAPIIAGRSFFEMVTFMLDELKILEQEVIDRGFKNFGPSQSRYRYVYELFIAALLCYTNKFGDEDVDEVRNRLFAWAYALRVELLRVQFVSADNRARGKNDANKSPFVLLRNAMTGSV…
255	VC1767	Klebsiella	Klebsiella pneumoniae	>AXY66046.1 DUF262 domain-containing protein (plasmid) [Klebsiella pneumoniae]	MESINNQVQSVRQLLAIPQLAIPSYQRPYRWGSKNISDLFTDLATHQDKSAYRLGSVVFHQHTDSEQGEMLDIVDGQQRTLTLMLTVKALIEVLDNENRSGKEKSIRFQRQDLREQLQVLRGPIDAFMQRQRFPSRDSEFNLRRNYLELRRLVARPEFDEQQIDFLLNRCQVVCFVLQDISEAFQFFDSQNARGRDLAPHDLLKAFHLREFAGHEANLKAEAVAHWERLPSDELANLFALYLYRVRQWAEGKSARYFGKGEVDLFKGVNLDRVGHYPYVESLRIAHHFVDEYNSQYQRKIDGQYMTFPFHLDQMIINGRRFFEMAEYYQTRVAAIVAEESDSGKAQSATLLGETLTPMASKVLSTLGSYERRHRTGDRYVRAMFDCALIFYIDKFGSQG…
255	VC1766	Klebsiella	Klebsiella pneumoniae	>AXY66047.1 DUF262 domain-containing protein (plasmid) [Klebsiella pneumoniae]	MNDAGVRPFSIRALLEDRARYLVPMYQRNYAWGEGEITQLLQDVLDYQQKLVSGKGPQTYYIGTLVVFARDDGSFEVIDGQQRFTTLSLLANWLKHHAIDSVDMSWYQTINLAFESRPISSHTFERLWQGVAPYDLRGSTFNEGLVNGFELIDKAMADLGLVGAKLTAFCDYLFKHVQISRIEVPKDTDLNHFFEAMNNRGEQLEKHEVIKARLMETLNQIPEEEHRRQSIHILTRVWDACANMERYIQYGFTPQERHRLFGESDWGQFVPRDFAHLLDLLGSPNTADAADKSRAAAGSQGRTLLAILQDDKLDGEQTVEEESAGSERFNSVINFSNFLLHVLRLLSRDPGDTEGVPLDDKQLVDQFELRVIRQPDPVAAVQRFIYGLLKSKYLFDQFI…
256	VC1767	Escherichia	Escherichia coli	>AXT76057.1 DUF262 domain-containing protein [Escherichia coli]	MESINNQVQSVRQLLAIPQLAIPSYQRPYRWGSKNISDLFTDLATHQDKSAYRLGSVVFHQHTDSEQGEMLDIVDGQQRTLTLMLTVKALIEVLDNENRSGKEKSIRFQRQDLREQLQVLRGPIDAFMQRQRFPSRDSEFNLRRNYLELRRLVARPEFDEKQIDFLLNRCQVVCFVLQDISEAFQFFDSQNARGRDLAPHDLLKAFHLREFAGHEANLKAEAVAHWERLPSDELANLFALYLYRVRQWAEGKSARYFGKGEVDLFKGVNLDRVGHYPYVESLRIAHHFVDEYNSQYQRKIDGQYMTFPFHLDQMIINGRRFFEMAEYYQTRVAAIVAEESDSGKAQSATLLGETLTPMASKVLSTLGSYERRHRTGDRYVRAMFDCALIFYIDKFGSQG…
256	VC1766	Escherichia	Escherichia coli	>AXT76058.1 DUF262 domain-containing protein [Escherichia coli]	MNDAGVRPFSIRALLEDRARYLVPMYQRNYAWGEGEITQLLQDVLDYQQKLVSGKGPQTYYIGTLVVFARDDGSFEVIDGQQRFTTLSLLANWLKHHAIDSVDMSWYQTINLAFESRPISSHTFERLWQGVAPYDLRGSTFNEGLVNGFELIDKAMADLGLVGAKLTAFCDYLFKHVQISRIEVPKDTDLNHFFEAMNNRGEQLEKHEVIKARLMETLNQIPEEEHRRQSIHILTRVWDACANMERYIQYGFTPQERHRLFGESDWGQFVPRDFAHLLDLLGSPNTADAADKSRAAAGSQGRTLLAILQDDKLDGEQTVEEESAGSERFNSVINFSNFLLHVLRLVSRDPGDTEGVPLDDKQLVDQFELRVIRQPDPVAAVQRFIYGLLKSKYLFDQFI…
257	VC1766	Aeromicrobium	Aeromicrobium sp. A1-2	>AXT85097.1 DUF262 domain-containing protein [Aeromicrobium sp. A1-2]	MMGTQLDATLFTVEDLFSEAGAHYEIPIYQRNYSWRNEQIDQLIDDVWTAAQDDTVAEYFLGNLIVAPKPASPETKNVTYEVVDGQQRLTTLFMLLSRLDVGTKAKLIYASRRSATDALARISDSEDDEGSGILTGYKIIDARIRRFSVDQRNTFKTFLVEGVQLVRAALPDDTDLNKYFEIMNTRGQQLEQVDIVKARLMSYLRSDAGDVDEKRACFAWIWDACADMDSYIQMALARGSTELREAIFGAEWDLLKVRSFTELASLRPDADNQVAVRSEGLVLRDALRVYAQAPEPPLDDEDEAGRFESTIRFPNLLLHALKVMRTAGIDDLEVDGHLDDSKLIKQFGDEFRSLTEFERSVKAEQFAETLLSCKFILDNYVLKREFTATNGEDGAWSLK…
257	VC1767	Aeromicrobium	Aeromicrobium sp. A1-2	>AXT85098.1 hypothetical protein C6I20_07805 [Aeromicrobium sp. A1-2]	MPRTTFGHGCCSEGIIREKELGVAIEREKGVRSAAVGELLDEVLYIPSYQRPFRWEPATAVQLLDDIREACKGPDDARVIGETRSVSSYVLGAVILHWDGDEQRLNVVDGQQRLLTLTILLDLLDDAHAGRDLDAAAAPGEDAKAPIVVVRQRLAARVRLLEQPGEIAAFIRGRCELIRIETNDPDEAFRVFDSQNYRGKALLPHDLLKAYHLREMRSETESMKAALVETWESVAEADLDRLFSAYLWRIRQWSRGLAAPAFAPRHVDVFKGITTRGATTPASKYHLAAQAAVPLLSAWSPQSDDTGREAARTRFQLDAPVQAGGSFFEMVTFMLSELKRLRREGYAGDGWETYASSDANFKEQSSKSQFRYVSELYLASLLYYTNKFGDGDVEEARRL…
258	VC1766	Aeromonas	Aeromonas hydrophila	>AXV34697.1 hypothetical protein BFW41_12460 [Aeromonas hydrophila]	MSDEMITLLSVGKLLGNTPPEEQVSYLIPMYQRNYAWEEAEIIQLIEDVFDYQPKRKRYYIGSLVVSAREREADRAIYEVIDGQQRLTTLSLLVTYLRNQGRSLGVELDWYRQPNIDFECREHSRQTLSALFNGQLEGNPPQLTGMTEINDAILRGYRIIHNVLRNKLKARNISPIEFSDYLLNRVEILRVGVPPKTDLNHYFEVMNSRGEQLVKHEVLKARLLAVMNQIPDPVEKACSEYALHKVWDACANIDKYVQAGFTTSERSKLFGQEWHQLRVDSFDALTELLGDGQAAVMDRPISLSLEALIQQPLGKHTEQLDDDGAKRFHSVINFPNFLLHVLRVLLKQDIPLDDKRLLDTFDDYLLRGNPTQGVIGKAQAIEGTKAFTFALLRCKHLFD…
258	VC1767	Aeromonas	Aeromonas hydrophila	>AXV34698.1 hypothetical protein BFW41_12465 [Aeromonas hydrophila]	MTAVSVTHPHTLQYKVIKVSQLLADPTLVIPPYQRPYKWTTRHVEQLLDDLALHQEKDAYRLGTLVLYERPSQEDTGAGMRIRDIVDGQQRTITLLLILHALLNEKLAAVTAPNLREQLNALKSSMIHPDFTNTVSQHNIRENYQVIRRRVVRADFDEKQIDFLLNRCELVQVVLFDISEAFQFFDSQNARGRDLAPHDLLKAFHLREFSALDEPLKTATVSGWENSNGDLLEALFGEHLYRIRRWITGKPARYFGKDDVALFKGVNLANSEAFPCISALRIVHNKVDELHMAFPFQLDQTIINGRRFFEMMKHYQGLTFLFNGSALMERYKLEGYAREILMVLADYQGRHRTGDRYVRTMFDCLLLYYFDKFGATHLSKAIEKIFIWAYALRLDMYSV…
259	VC1767	Klebsiella	Klebsiella pneumoniae	>AXZ10606.1 DUF262 domain-containing protein (plasmid) [Klebsiella pneumoniae]	MESINNQVQSVRQLLAIPQLAIPSYQRPYRWGSKNISDLFTDLATHQDKSAYRLGSVVFHQHTDSEQGEMLDIVDGQQRTLTLMLTVKALIEVLDNENRSGKEKSIRFQRQDLREQLQVLRGPIDAFMQRQRFPSRDSEFNLRRNYLELRRLVARPEFDEQQIDFLLNRCQVVCFVLQDISEAFQFFDSQNARGRDLAPHDLLKAFHLREFAGHEANLKAEAVAHWERLPSDELANLFALYLYRVRQWAEGKSARYFGKGEVDLFKGVNLDRVGHYPYVESLRIAHHFVDEYNSQYQRKIDGQYMTFPFHLDQMIINGRRFFEMAEYYQTRVAAIVAEESDSGKAQSATLLGETLTPMASKVLSTLGSYERRHRTGDRYVRAMFDCALIFYIDKFGSQG…
259	VC1766	Klebsiella	Klebsiella pneumoniae	>AXZ10607.1 DUF262 domain-containing protein (plasmid) [Klebsiella pneumoniae]	MNDAGVRPFSIRALLEDRARYLVPMYQRNYAWGEGEITQLLQDVLDYQQKLVSGKGPQTYYIGTLVVFARDDGSFEVIDGQQRFTTLSLLANWLKHHAIDSVDMSWYQTINLAFESRPISSHTFERLWQGVAPYDLRGSTFNEGLVNGFELIDKAMADLGLVGAKLTAFCDYLFKHVQISRIEVPKDTDLNHFFEAMNNRGEQLEKHEVIKARLMETLNQIPEEEHRRQSIHILTRVWDACANMERYIQYGFTPQERHRLFGESDWGQFVPRDFAHLLDLLGSPNTADAADKSRAAAGSQGRTLLAILQDDKLDGEQTVEEESPGSERFNSVINFSNFLLHVLRLVSRDPGDTEGVPLDDKQLVDQFELRVIRQPDPVAAVQRFIYGLLKSKYLFDQFI…
260	VC1767	Escherichia	Escherichia coli	>AXZ73027.1 DUF262 domain-containing protein [Escherichia coli]	MESINNQVQSVRQLLAIPQLAIPSYQRPYRWGSKNISGLFTDLATHQDKSAYRLGSVVFHQHTDSEQGEMLDIVDGQQRTLTLMLTVKALIEVLDNENRSGKEKSIRFQRQDLREQLQVLRGPIDAFMQRQRFPSRDSEFNLRRNYLELRRLVARPEFDEQQIDFLLNRCQVVCFVLQDISEAFQFFDSQNARGRDLAPHDLLKAFHLREFAGHEANLKAEAVAHWERLPSDELANLFALYLYRVRQWAEGKSARYFGKGEVDLFKGVNLDRVGHYPYVESLRIAHHFVDEYNRQYQRKIDGQYMTFPFHLDQMIINGRRFFEMAEYYQTRVAAIVAEESDSGKAQSATLLGETLTPMASKVLSTLGSYERRHRTGDRYVRAMFDCALIFYIDKFGSQG…
260	VC1766	Escherichia	Escherichia coli	>AXZ73028.1 DUF262 domain-containing protein [Escherichia coli]	MNDAGVRPFSIRALLEDRARYLVPMYQRNYAWGEGEITQLLQDVLDYQQKLVSGKGPQTYYIGTLVVFARDDGSFEVIDGQQRFTTLSLLANWLKHHAIDSVDMSWYQTINLAFESRPISSHTFERLWQGVAPYDLRGSTFNEGLVNGFELIGKAMADLGLVGAKLTAFCDYLFKHVQISRIEVPKDTDLNHFFEAMNNRGEQLEKHEVIKARLMETLNQIPEEEHRRQSIHILTRVWDACANMERYIQYGFTPQERHRLFGESDWGQFVPRDFAHLLELLGSPNTADAADKSRAAAGSQGRTLLAILQDDKLDGEQTVEEESAGSERFNSVINFSNFLLHVLRLVSRDPGDTEGVPLDDKQLVDQFELRVIRQPDPVAAVQRFIYGLLKSKYLFDQFI…
261	VC1766	Rahnella	Rahnella aquatilis	>AYA05536.1 DUF262 domain-containing protein [Rahnella aquatilis]	MTTSNDLALLTIEKLFSENSHYVIPIYQRNYAWGAAEIEQLIQDIADGVQNLKKTGEQKEAKYYLGSLVVYIRDGADSPHKDAIVYETIDGQQRHTTLSILLAYLKTVVHSSKQALSHLDLNLDFDSRPKSARTLQNLFQQAQRNDPEEPSIRAAFSLIEHYFKTHNIDTSDFCQYLLKHVTILRVPVPKDTDLNHYFEIMNNRGEQLEKHEVLKAHLMSVYSGDTASRNSFSAIWDACADMGRYVQLGFSPEARKVLFGEKWSGFPTDFEAIKCVTETHHGTDEKPTLRNIIGTRRFHYTDNDNEKVKEQRFDSIIDFSNFLLHVLKVTVADTVSLDDKKLLQAFEIIKNDREKITQFAFDLLKFRVLFDRYIIKRDQDEKWSLLTLEYYARDRNSSF…
261	VC1767	Rahnella	Rahnella aquatilis	>AYA05537.1 DUF262 domain-containing protein [Rahnella aquatilis]	MGQVNFQVKKVGDLLKHHLTIPSYQRPYKWQPRHVNQLIDDVLSHRDKECYRLGTVVLHKDELKLANAIALNIVDGQQRLLTLTLLCTLLDQRGKFSSPLLEQEFASRVSINNLEHNAKVIESRLMGLNDDERQSLLHFVCNRCELIEVTLDDLSEAFQFFDSQNARGRALAPYDLLKAYHLREMMETTGQAERLHHVSLWEQGVSPDNGSASLHLIMGEFLFRQRRWLDGDYGIQFSRHNLEVFKGINLSTCDYHYLQSLLALDFAVEHYNNDPARKWDKQHQSYPFQINQIIINGKRFFEYIQHYKSLHHTLFDGEKALLGDFLKKHTRYSGSSRKGDIYIKNLFMCAVMAYYDKFGDNELAQAATICFCWSYYLRLQYQKIGMDSIDSYAREARGL…
262	VC1767	Vibrio	Vibrio cholerae	>BBE13236.1 hypothetical protein V060002_02108 [Vibrio cholerae]	MAVVVASCTLDKLFSNESILASDGKVQKNVHGMLAIPEYQRPYRWNEEQITRLLKDFKLHQQELNDKLETEHCPFYLGSVILHQQGDKLNIIDGQQRLTTMALMSYLANKHVDLKLVYESPESQQQIKHNLGWLYRNEASLADIDFAQINITLVVTDSEDEAYRFFETQNTGGVRLAGPDIIKAHHLRAVDEKDKSAVNTFATRWEALGDLNPVVDILLRGRYWQYLNFRDYPLHNQTQQVRNSIVTELAEHTGKGDDIAFGRIARTYMPNGGESLAQPQVGYELRQPLNSGANTIHYLQYFEQLRQTYLLKNSTQGELAGFYEFYQKLVCKLDGCGYLKQLYDACLLLYISQHGQQSLEVAAKKLFRVVYSRRVENQKAVKEKSVPAFVKETPVLDWI…
262	VC1766	Vibrio	Vibrio cholerae	>BBE13237.1 hypothetical protein V060002_02109 [Vibrio cholerae]	MGDHLSVQTELLTLEKIYTDNYQFSIPSYQRPYVWSDDDVLLLFRDIKEACRLKEPNYFIGTILSSRIEQDGERIYELIDGQQRTTTLMLMTIAFKYAGIKSDLAGLAVYTSSDGEDKPRLQFSIREQVQQLLGGLAGLKNYQVPSKETIADNAYLKQMGVALDVLTKEVEKLKSDDGVSAEAMGDYLYRQVQWVNNIVPTQMDLNRLFATMNTAGIQLEQADILKAKLFKHIHTDKAQYDAMWVACEHLENYFERNVRKVFPNADWYHIEPEHLASFDAERFAAKDETSEALSGLSIAELASQVKASSIPDNTEQEKFETYDLDVETVYCRPIIKFPLLLIHAYRVYLALNDHNDIEPRLHSDRLLEIFDPLINGDEQSVKLFIETLWQVRYQFDRWV…
263	VC1766	Klebsiella	Klebsiella pneumoniae	>UQY69079.1 DUF262 domain-containing protein (plasmid) [Klebsiella pneumoniae]	MSKKELKPELLTVGKLFTDNYLIPIYQRNYAWRAEQIEQLISDIQDSVVGGQDNYFLGNLVVIKRGREDEFEVIDGQQRLTTLYLLLTFLEQDGEGEKPSVGHAGHLQYESRARATEALLRVAQEAAKEHVRPQGSTSNADAGIHEGYSIINQFFKQNENLNRSREKFSDFLLTKVTVVRASLPPNTDLNRYFEIMNTRGQQLKQVDIVKARLMSKLPNQYERECFAWVWDSCADMDSYVQMSLTRGDTSLRNKVFGDEWSWLEVTSFSSLMESRPQSGINSSRQSSEGVSLSLDEALSKYAKELESNSTEDEGNERFRSTIEFPAFLLHVLRIMKGDEVEDEGLLDDKRLIKSFDDAVNNVPDAKADWVRSFAFMLLKCRNLFDGFILKRQFTANIGD…
263	VC1767	Klebsiella	Klebsiella pneumoniae	>UQY69080.1 DUF262 domain-containing protein (plasmid) [Klebsiella pneumoniae]	MAINGENGVSAVTVDELLKQGLRIPNYQRPYSWDVSTALQLVDDISEALRDTERKDIPYVLGAIILHDDGEYLNVVDGQQRLLTLRMILAALDPINHQISMSGNSDTPVSLVWIELQRRLSQLEDKKEFLDFICHKCQLVRIVTDDIDEAFRVFDSQNYRGKPLAPHDLLKAHHLREMHDESAAMKVAVVEAWEAVNDEDLDRLFSTFLYRISKWSRGESSLEFTIRDIGMFKGISSRSHRSFSPNLRYHLAAQAAMPLLSAWSVSSTHDARNAGRSRFQLDAPIIAGRSFFEMVTFMLDELKILEQEVIDRGFKNFGPSQSRYRYVYELFIAALLCYTNKFGDEDVDEVRNRLFAWAYALRVELLRVQFVSADNRARGKNDANKSPFVLLRNAMTGSV…
264	VC1766	Klebsiella	Klebsiella pneumoniae	>BBE58995.1 RloF (plasmid) [Klebsiella pneumoniae]	MNDAGVRPFSIRALLEDRARYLVPMYQRNYAWGEGEITQLLQDVLDYQQKLVSGKGPQTYYIGTLVVFARDDGSFEVIDGQQRFTTLSLLANWLKHHAIDSVDMSWYQTINLAFESRPISSHTFERLWQGVAPYDLRGSTFNEGLVNGFELIDKAMADLGLVGAKLTAFCDYLFKHVQISRIEVPKDTDLNHFFEAMNNRGEQLEKHEVIKARLMETLNQIPEEEHRRQSIHILTRVWDACANMERYIQYGFTPQERHRLFGESDWGQFVPRDFAHLLDLLGSPNTADAADKSRAAAGSQGRTLLAILQDDKLDGEQTVEEESAGSERFNSVINFSNFLLHVLRLLSRDPGDTEGVPLDDKQLVDQFELRVIRQPDPVAAVQRFIYGLLKSKYLFDQFI…
264	VC1767	Klebsiella	Klebsiella pneumoniae	>BBE58996.1 hypothetical protein TRKP_p0034 (plasmid) [Klebsiella pneumoniae]	MLDIVDGQQRTLTLMLTVKALIEVLDNENRSGKEKSIRFQRQDLREQLQVLRGPIDAFMQRQRFPSRDSEFNLRRNYLELRRLVARPEFDEQQIDFLLNRCQVVCFVLQDISEAFQFFDSQNARGRDLAPHDLLKAFHLREFAGHEANLKAEAVAHWERLPSDELANLFALYLYRVRQWAEGKSARYFGKGEVDLFKGVNLDRVGHYPYVESLRIAHHFVDEYNSQYQRKIDGQYMTFPFHLDQMIINGRRFFEMAEYYQTRVAAIVAEESDSGKAQSATLLGETLTPMASKVLSTLGSYERRHRTGDRYVRAMFDCALIFYIDKFGSQGLSLAIEKCFIWAYRCRIRQQVVQLATMDNYVLEHNLIRAIRDARLPGDLHGFPLPSMSSRENKNNRNGA…
265	VC1766	Klebsiella	Klebsiella pneumoniae	>BBE64539.1 RloF (plasmid) [Klebsiella pneumoniae]	MNDAGVRPFSIRALLEDRARYLVPMYQRNYAWGEGEITQLLQDVLDYQQKLVSGKGPQTYYIGTLVVFARDDGSFEVIDGQQRFTTLSLLANWLKHHAIDSVDMSWYQTINLAFESRPISSHTFERLWQGVAPYDLRGSTFNEGLVNGFELIDKAMADLGLVGAKLTAFCDYLFKHVQISRIEVPKDTDLNHFFEAMNNRGEQLEKHEVIKARLMETLNQIPEEEHRRQSIHILTRVWDACANMERYIQYGFTPQERHRLFGESDWGQFVPRDFAHLLDLLGSPNTADAADKSRAAAGSQGRTLLAILQDDKLDGEQTVEEESAGSERFNSVINFSNFLLHVLRLLSRDPGDTEGVPLDDKQLVDQFELRVIRQPDPVAAVQRFIYGLLKSKYLFDQFI…
265	VC1767	Klebsiella	Klebsiella pneumoniae	>BBE64540.1 hypothetical protein TRKP064_p0041 (plasmid) [Klebsiella pneumoniae]	MVFHQHTDSEQGEMLDIVDGQQRTLTLMLTVKALIEVLDNENRSGKEKSIRFQRQDLREQLQVLRGPIDAFMQRQRFPSRDSEFNLRRNYLELRRLVARPEFDEQQIDFLLNRCQVVCFVLQDISEAFQFFDSQNARGRDLAPHDLLKAFHLREFAGHEANLKAEAVAHWERLPSDELANLFALYLYRVRQWAEGKSARYFGKGEVDLFKGVNLDRVGHYPYVESLRIAHHFVDEYNSQYQRKIDGQYMTFPFHLDQMIINGRRFFEMAEYYQTRVAAIVAEESDSGKAQSATLLGETLTPMASKVLSTLGSYERRHRTGDRYVRAMFDCALIFYIDKFGSQGLSLAIEKCFIWAYRCRIRQQVVQLATMDNYVLEHNLIRAIRDARLPGDLHGFPLPS…
266	VC1766	Klebsiella	Klebsiella pneumoniae	>BBE70119.1 RloF (plasmid) [Klebsiella pneumoniae]	MNDAGVRPFSIRALLEDRARYLVPMYQRNYAWGEGEITQLLQDVLDYQQKLVSGKGPQTYYIGTLVVFARDDGSFEVIDGQQRFTTLSLLANWLKHHAIDSVDMSWYQTINLAFESRPISSHTFERLWQGVAPYDLRGSTFNEGLVNGFELIDKAMADLGLVGAKLTAFCDYLFKHVQISRIEVPKDTDLNHFFEAMNNRGEQLEKHEVIKARLMETLNQIPEEEHRRQSIHILTRVWDACANMERYIQYGFTPQERHRLFGESDWGQFVPRDFAHLLDLLGSPNTADAADKSRAAAGSQGRTLLAILQDDKLDGEQTVEEESAGSERFNSVINFSNFLLHVLRLLSRDPGDTEGVPLDDKQLVDQFELRVIRQPDPVAAVQRFIYGLLKSKYLFDQFI…
266	VC1767	Klebsiella	Klebsiella pneumoniae	>BBE70120.1 protein of unknown function DUF262 (plasmid) [Klebsiella pneumoniae]	MLDIVDGQQRTLTLMLTVKALIEVLDNENRSGKEKSIRFQRQDLREQLQVLRGPIDAFMQRQRFPSRDSEFNLRRNYLELRRLVARPEFDEQQIDFLLNRCQVVCFVLQDISEAFQFFDSQNARGRDLAPHDLLKAFHLREFAGHEANLKAEAVAHWERLPSDELANLFALYLYRVRQWAEGKSARYFGKGEVDLFKGVNLDRVGHYPYVESLRIAHHFVDEYNSQYQRKIDGQYMTFPFHLDQMIINGRRFFEMAEYYQTRVAAIVAEESDSGKAQSATLLGETLTPMASKVLSTLGSYERRHRTGDRYVRAMFDCALIFYIDKFGSQGLSLAIEKCFIWAYRCRIRQQVVQLATMDNYVLEHNLIRAIRDARLPGDLHGFPLPSMSSRENKNNRNGA…
267	VC1767	Enterobacter	Enterobacter hormaechei subsp. xiangfangensis	>AWR70591.1 DUF262 domain-containing protein [Enterobacter hormaechei subsp. xiangfangensis]	MKHTLDKTVLSIKGLLSLTDVTIPAYQRPYKWTAKNISELFADIDSHLDKSAYRLGSVVFHQTENNEENRLDIVDGQQRTLTLMLAVWAIIETRLAGLERQDLRETLAQLRPIVEGFMGRQHFASQVSENNLYQNYQELKRRVSHRQFSEHHIDFLLNRCQVVVFVLADLSEAFQFFDSQNARGRDLDPHDLLKAFHLREFASHEVELKAASVAHWEGLPSDDLANLFASYLYRVRQWSQGNSARFFGKDEVGLFKGINLDQIGQFPYVESMRIAHHFVDDYNNQYQRKIDGQKMRFPFHLDQMIINGRRFFEMAEHYQQQVSAIIASEHASTRTQKPLMIQGVVLGEMATQILRTLNSYRNRYRTGDQYIRTMFDCALIFYIDKFGGQSLSAAVEKSF…
267	VC1766	Enterobacter	Enterobacter hormaechei subsp. xiangfangensis	>AWR70592.1 DUF262 domain-containing protein [Enterobacter hormaechei subsp. xiangfangensis]	MSDAQVTSFTVRSLLGDASRYLIPMYQRNYAWGEGEITQLVQDILDYQQKSLHSPLPQTYYIGTLVVFTRPDGQLEIIDGQQRFTTLSLLANWLKKHAGSSLDMSWYQGINLGFESRPKSSETFARLWQGVEPHKLRSKEFNEGLINGYELIGKVLRDLKLVGEPLNHFCTYLFDYVQIARIEVPADTDLNHFFEVMNNRGEQLEKHEVVKARLMAALNKITDKQDRQSSLSTLSRVWDACSNMERYVQYGFTPTERHQLFGQENWGKFVPADFNSLAGMLISSASEHGTRKNQTSRTLADIIKSSSTISGDIGEEDEGSSERFNSIINFSNFLLHVLRVCSNTGKNRVDVPLDDKQLIEQFELRLLKQNDPVKAVQDFVFALLKCKYLFDQYLIKREF…
268	VC1766	Klebsiella	Klebsiella pneumoniae	>AYC86695.1 DUF262 domain-containing protein (plasmid) [Klebsiella pneumoniae]	MSKKELKPELLTVGKLFTDNYLIPIYQRNYAWRAEQIEQLISDIQDSVVGGQDNYFLGNLVVIKRGREDEFEVIDGQQRLTTLYLLLTFLEQDGEGEKPSVGHAGHLQYESRARATEALLRVAQEAAKEHVRPQGSTSNADAGIHEGYSIINQFFKQNENLNRSREKFSDFLLTKVTVVRASLPPNTDLNRYFEIMNTRGQQLKQVDIVKARLMSKLPNQYERECFAWVWDSCADMDSYVQMSLTRGDTSLRNKVFGDEWSWLEVTSFSSLMESRPQSGINSSRQSSEGVSLSLDEALSKYAKELESNSTEDEGNERFRSTIEFPAFLLHVLRIMKGDEVEDEGLLDDKRLIKSFDDAVNNVPDAKADWVRSFAFMLLKCRNLFDGFILKRQFTANIGD…
268	VC1767	Klebsiella	Klebsiella pneumoniae	>AYC86696.1 DUF262 domain-containing protein (plasmid) [Klebsiella pneumoniae]	MAINGENGVSAVTVDELLKQGLRIPNYQRPYSWDVSTALQLVDDISEALRDTERKDIPYVLGAIILHDDGEYLNVVDGQQRLLTLRMILAALDPINHQISMSGNSDTPVSLVWIELQRRLSQLEDKKEFLDFICHKCQLVRIVTDDIDEAFRVFDSQNYRGKPLAPHDLLKAHHLREMHDESAAMKVAVVEAWEAVNDEDLDRLFSTFLYRISKWSRGESSLEFTIRDIGMFKGISSRSHRSFSPNLRYHLAAQAAMPLLSAWSVSSTHDARNAGRSRFQLDAPIIAGRSFFEMVTFMLDELKILEQEVIDRGFKNFGPSQSRYRYVYELFIAALLCYTNKFGDEDVDEVRNRLFAWAYALRVELLRVQFVSADNRARGKNDANKSPFVLLRNAMTGSV…
269	VC1766	Klebsiella	Klebsiella pneumoniae	>AYD32282.1 DUF262 domain-containing protein (plasmid) [Klebsiella pneumoniae]	MSKKELKPELLTVGKLFTDNYLIPIYQRNYAWRAEQIEQLISDIQDSVVGGQDNYFLGNLVVIKRGREDEFEVIDGQQRLTTLYLLLTFLEQDGEGEKPSVGHAGHLQYESRARATEALLRVAQEAAKEHVRPQGSTSNADAGIHEGYSIINQFFKQNENLNRSREKFSDFLLTKVTVVRASLPPNTDLNRYFEIMNTRGQQLKQVDIVKARLMSKLPNQYERECFAWVWDSCADMDSYVQMSLTRGDTSLRNKVFGDEWSWLEVTSFSSLMESRPQSGINSSRQSSEGVSLSLDEALSKYAKELESNSTEDEGNERFRSTIEFPAFLLHVLRIMKGDEVEDEGLLDDKRLIKSFDDAVNNVPDAKADWVRSFAFMLLKCRNLFDGFILKRQFTANIGD…
269	VC1767	Klebsiella	Klebsiella pneumoniae	>AYD32283.1 DUF262 domain-containing protein (plasmid) [Klebsiella pneumoniae]	MAINGENGVSAVTVDELLKQGLRIPNYQRPYSWDVSTALQLVDDISEALRDTERKDIPYVLGAIILHDDGEYLNVVDGQQRLLTLRMILAALDPINHQISMSGNSDTPVSLVWIELQRRLSQLEDKKEFLDFICHKCQLVRIVTDDIDEAFRVFDSQNYRGKPLAPHDLLKAHHLREMHDESAAMKVAVVEAWEAVNDEDLDRLFSTFLYRISKWSRGESSLEFTIRDIGMFKGISSRSHRSFSPNLRYHLAAQAAMPLLSAWSVSSTHDARNAGRSRFQLDAPIIAGRSFFEMVTFMLDELKILEQEVIDRGFKNFGPSQSRYRYVYELFIAALLCYTNKFGDEDVDEVRNRLFAWAYALRVELLRVQFVSADNRARGKNDANKSPFVLLRNAMTGSV…
270	VC1767	Klebsiella	Klebsiella pneumoniae	>AYC92041.1 DUF262 domain-containing protein (plasmid) [Klebsiella pneumoniae]	MAINGENGVSAVTVDELLKQGLRIPNYQRPYSWDVSTALQLVDDISEALRDTERKDIPYVLGAIILHDDGEYLNVVDGQQRLLTLRMILAALDPINHQISMSGNSDTPVSLVWIELQRRLSQLEDKKEFLDFICHKCQLVRIVTDDIDEAFRVFDSQNYRGKPLAPHDLLKAHHLREMHDESAAMKVAVVEAWEAVNDEDLDRLFSTFLYRISKWSRGESSLEFTIRDIGMFKGISSRSHRSFSPNLRYHLAAQAAMPLLSAWSVSSTHDARNAGRSRFQLDAPIIAGRSFFEMVTFMLDELKILEQEVIDRGFKNFGPSQSRYRYVYELFIAALLCYTNKFGDEDVDEVRNRLFAWAYALRVELLRVQFVSADNRARGKNDANKSPFVLLRNAMTGSV…
270	VC1766	Klebsiella	Klebsiella pneumoniae	>AYC92042.1 DUF262 domain-containing protein (plasmid) [Klebsiella pneumoniae]	MSKKELKPELLTVGKLFTDNYLIPIYQRNYAWRAEQIEQLISDIQDSVVGGQDNYFLGNLVVIKRGREDEFEVIDGQQRLTTLYLLLTFLEQDGEGEKPSVGHAGHLQYESRARATEALLRVAQEAAKEHVRPQGSTSNADAGIHEGYSIINQFFKQNENLNRSREKFSDFLLTKVTVVRASLPPNTDLNRYFEIMNTRGQQLKQVDIVKARLMSKLPNQYERECFAWVWDSCADMDSYVQMSLTRGDTSLRNKVFGDEWSWLEVTSFSSLMESRPQSGINSSRQSSEGVSLSLDEALSKYAKELESNSTEDEGNERFRSTIEFPAFLLHVLRIMKGDEVEDEGLLDDKRLIKSFDDAVNNVPDAKADWVRSFAFMLLKCRNLFDGFILKRQFTANIGD…
271	VC1766	Klebsiella	Klebsiella pneumoniae	>AYD37386.1 DUF262 domain-containing protein (plasmid) [Klebsiella pneumoniae]	MSKKELKPELLTVGKLFTDNYLIPIYQRNYAWRAEQIEQLISDIQDSVVGGQDNYFLGNLVVIKRGREDEFEVIDGQQRLTTLYLLLTFLEQDGEGEKPSVGHAGHLQYESRARATEALLRVAQEAAKEHVRPQGSTSNADAGIHEGYSIINQFFKQNENLNRSREKFSDFLLTKVTVVRASLPPNTDLNRYFEIMNTRGQQLKQVDIVKARLMSKLPNQYERECFAWVWDSCADMDSYVQMSLTRGDTSLRNKVFGDEWSWLEVTSFSSLMESRPQSGINSSRQSSEGVSLSLDEALSKYAKELESNSTEDEGNERFRSTIEFPAFLLHVLRIMKGDEVEDEGLLDDKRLIKSFDDAVNNVPDAKADWVRSFAFMLLKCRNLFDGFILKRQFTANIGD…
271	VC1767	Klebsiella	Klebsiella pneumoniae	>AYD37387.1 DUF262 domain-containing protein (plasmid) [Klebsiella pneumoniae]	MAINGENGVSAVTVDELLKQGLRIPNYQRPYSWDVSTALQLVDDISEALRDTERKDIPYVLGAIILHDDGEYLNVVDGQQRLLTLRMILAALDPINHQISMSGNSDTPVSLVWIELQRRLSQLEDKKEFLDFICHKCQLVRIVTDDIDEAFRVFDSQNYRGKPLAPHDLLKAHHLREMHDESAAMKVAVVEAWEAVNDEDLDRLFSTFLYRISKWSRGESSLEFTIRDIGMFKGISSRSHRSFSPNLRYHLAAQAAMPLLSAWSVSSTHDARNAGRSRFQLDAPIIAGRSFFEMVTFMLDELKILEQEVIDRGFKNFGPSQSRYRYVYELFIAALLCYTNKFGDEDVDEVRNRLFAWAYALRVELLRVQFVSADNRARGKNDANKSPFVLLRNAMTGSV…
272	VC1766	Vibrio	Vibrio parahaemolyticus	>AYF15409.1 hypothetical protein FORC72_1678 [Vibrio parahaemolyticus]	MGDHLSVQTELLTLEKIYTDNYQFSIPSYQRPYVWSDDDVLLLFRDIKEACRLKEPNYFIGTILSSRIEQDGERIYELIDGQQRTTTLMLMTIAFKYVGIKSDLAGLAVYTSNNGEDKPRLQFSIREQVQQLLGGLAGLKNYQVPSKETIADNAYLKQMGVALDVLTKEVEKLKSDDVVSAEAMGDYLYRQVQWVNNIVPTQMDLNRLFATMNTAGIQLEQADILKAKLFKHIHTDKAQYDAMWVACEHLENYFERNVRKVFPNADWYHIEPEHLASFDAERFAAKDETSEALSGLSIAELASQVKASSIPDNTNQDKFETYDLDVETVYCRPIIKFPLLLIHAYRVYLALNKHNDIAPRLHSDRLLEIFEPLINGDEQSVKQFIETLWEVRYQFDRWV…
272	VC1767	Vibrio	Vibrio parahaemolyticus	>AYF15410.1 hypothetical protein FORC72_1679 [Vibrio parahaemolyticus]	MAVVVASCTLENLFSGVPILASDGKVEKDVHGMLAIPEYQRPYRWNEEQITRLLNDSKLHQQELTGKPEAEHCPFYLGSVILHQHGDKLNIIDGQQRLTTLALISHLAKKHSDLKLVYESPESQQQIKHNLGWLYKHEASLTDIDFAQINITLVVTDSEDEAYRFFETQNTGGVRLAGPDIIKAHHLRAVDEKDKSAVNTFATRWEALGDLNPVVDILLRGRYWQYLNFRDYPLHNQTQQVRNSIVTELAEQTGKGDDIAFGRIARTYMPNGGESLAQPQVGYELRQPLNSGANTIHYLQYFEQLRQTYLLNNTAQGELAGFYEFYQKLVCKLDGCGYLKQLYDACLLLYICQHGQQSLEVAAKKLFRVVYSRRVENQKAVKEKSVPAFVKETPVLDWI…
273	VC1766	Vibrio	Vibrio parahaemolyticus	>AYF20090.1 RloF [Vibrio parahaemolyticus]	MSDANQVEQLSVKDLFDSKTQYVIPIYQRNYAWGATEIEQLIQDISDAAGLITQSDETATAQQAKYYLGSLVVYQRTNHTHQTDVVYETIDGQQRHTTLSILLAYLKHRKVLGANKLEGLNINLTFDSRPKSSRALNDIYTGNNNGESEEPNIHAAFNIIQRYFKTKGLDTDDKTKRFFDYLLESVTILRVVVPPQTDLNHYFEIMNNRGEQLEKHEVLKAKFMATLGDEERSCFSTIWDACSNMKRYTQMGFQSDLRKEVFGDDWQTMPHSFEAIQDKHTSKLQKQDAMTLREIIANKTSSSNSDDEDREKEERFGTVIDFSNFLLHVLKLMKTEENVSLDDKKLIDSFISKDDGLRIGAKDFVYQLLKCRILFDSYIIKPDQHDEKRKWSLLRLNAY…
273	VC1767	Vibrio	Vibrio parahaemolyticus	>AYF20091.1 hypothetical protein FORC71_1719 [Vibrio parahaemolyticus]	MAIVFNQPQTIAQLLEQKLTIPEYQRPYKWQPKHVNQLIDDIFNHRTKLCYRLGTVVLHQDKDSESGGEGGLNIVDGQQRLLTLTLLCTILDGKEKTISSTLLEHQFESSVSIESLKNNAQIISERVANLPATEKQELLNFVLNKCELIQVTLDDLSEAFQFFDSQNARGKALAPHDLLKAYHLREMMDSTEQNERLHHVSLWEQGVNPDDESANLHTIMGDFLFRMRRWIDGDYGIQFSRHNIDVFKGINLDSTQYAYVDAMLALDYAIETFNADPARKWDKQTKGYPFRVDQVMINGKRFFEYIQHYMAIHYKLFVGKDARLASFVKEHTKYSGSNRKGDSYVRNLFLCAVMYYYDKFGDVELDKAAQICYRWAYFLRLDLQRIGMESVDNHAKARS…
274	VC1766	Providencia	Providencia stuartii	>UQZ12737.1 DUF262 domain-containing HNH endonuclease family protein [Providencia stuartii]	MNNDIMEFSIKQLLSDGKVYVVPMYQRNYAWSEGEINQLIQDVVDYSQKKHERYYIGTLVVYQRNDGDLEVIDGQQRFTTLSLLAIYLKNLCASESQLVKRLNMNWYKQINISFESRPKSTATFDALNERVAQHHLNDEKYNEGIINGYTLIAKALDHLEIDLTSFAQYLFNNVQIIRVAVPQDTDLNHYFEAMNNRGEQLEKHEILKAKMMSALEKINNEDEQEQSIKVLHKVWEACANMERYVQYGFSPTERHILFGEKDWGMFEVSSFEDLVDCLDDQNSNNHILSISKIIANESHEFNYITDGQQDTKDNVPDRFNSVINFSNFLLHVLRIYTKEDVSLDDKQLIEQFDLYLFNTTAPTKKVKKFIFALLRCKYLFDQFIIKREYSQGKDAWSLK…
274	VC1767	Providencia	Providencia stuartii	>UQZ12738.1 DUF262 domain-containing protein [Providencia stuartii]	MSKPLKNSILTVNQLVQLKALEIPPYQRPYKWTTRNIHQLFQDIQRHSTKKAYRLGTIVFHLDHGCLNIVDGQQRTLTLILTIYALIQQRLDKLERESLIDQLTSLVTPIENFLEFQCFESDISQRNLHQNYQEIKRLVSRTDFTEEHINFLLNRCEVVTFTLTSISEAFQFFDSQNARGRDLEPHDLLKAYHLREFSAQEQELKEPTVAGWESLESNELTSLFAEYLYRIRRWALGHSARYFGKNEVGLFKGVNIDQVARFPYIESLRIAHHYVDDYNSRYHRKIDGQKKEFPFHLDQMIINGRRFFEMINHYQQQIKSISNAESSKSSQFMDVELSEQSKDIFSVLHTYPNRHRTGDKYVRAIFDCGIIFYIDKFGTTELSNAIEKIFIWSYQLRIK…
275	VC1766	Streptococcus	Streptococcus koreensis	>AYF93385.1 DUF262 domain-containing protein [Streptococcus koreensis]	MVETHISLSVNRLLNEDTYAIPLYQRNFAWTYDEIEQLLNDVADAFQENRDNYYYYIGTLVVNKENDLFKIIDGQQRTTALNLIALALKHEFGFDRLKSVNLIFPARKKSNENIQKLFTKQKISEDDENELTRGYGHAKDALKKVLEERQLNPQSFVDYLFENVIIFRSILPEDLDLNLYFERFNSRGEQLEAHEILKAQMMAKFGEDQDTSQKFARIWDACAEFDKPVASQFKMRQKRADSFQERERIFGWHFSNYSFHNIYDDIDFYQNERRKLSDIIGIKVNEKITEVEKDFGDYTQVIDFPTFLLHVLAIWEGKDTSEVQLDDKKLLTLFDIKNKNKTWVIEFSEFLLKMKHIFDNFIVRNSNMDSSSRNKDEWFLQKGTYYEYQPNGKAKEHYI…
275	VC1767	Streptococcus	Streptococcus koreensis	>AYF93386.1 DUF262 domain-containing protein [Streptococcus koreensis]	MEIQFTSKKVGELLKKGDLRIPSYQRPYKWNRKHIRNLFYDLRDAMGKKEYQVGSVILHENDGHLDIVDGQQRLISISLFLHLLDDLENYKGAKQLLSAEFGELSCYHASENYNEWENLTQLVGENQAKDICNFLLENCSVSVITMPQERLSEAFQLFDSQNNRGKSLEPHDLLKAYHLRKQDSEDERIVEKWEQFVEDKELSLKELFDKHLFRMRRWSRGETGLTNKRYGSYLRFTEDYIDDFKGVDLNQNFPYLELYRHIEKFPLSITMPIIDGSKFFEYIESAHETIKEHKDFLNEELGFFDEPEEGEKNVDYPEGMLNIYNSSKGRYLKCYNLFLNICSLFADRFGKDELSKEIVETLFIWSYYPRVKSKAIYDATVGNYAAGGKFRQKEAQKLF…
276	VC1766	Chryseobacterium	Chryseobacterium sp. 3008163	>AYM99748.1 DUF262 domain-containing protein [Chryseobacterium sp. 3008163]	MSDLKSKLPISSEDSTLSNIVNSSFIFNIPIYQRLYVWGTDQINTLLDDLVNSFMKNENQYYLGGIMITKNNSNEILSTTKYDLIDGQQRFTTLWLISQCLGYDLGNFVFYKDKQESIPRISFSVRDFANIYFSDIDNSKIYTEQEEKELKPLRIAVSTINNYFKNENCKIKKSDIIDFASFIYKKVFFVITEMPENTDENKVFEAMNNRGVQLQQHEILKSNLLKYIISEVSLRNRYAQIWDACSMMDNYLEKNIKDVAGLQWKQLFSDTEEDEKKVDLPANILDVLKVNTTNKVDFRLSTIIGKEITDEEEKELKYDTNKDELYESAKVRSVISFPMLLLHTLRIYQKRYKNVIDANESVEVNGKELISIFKKNEKYLQNEQDVSNYFKLLWEVREK…
276	VC1767	Chryseobacterium	Chryseobacterium sp. 3008163	>AYM99749.1 DUF262 domain-containing protein [Chryseobacterium sp. 3008163]	MPDYQRPYVWNDEKVEQLLLDWYEHFFSTEEKYKEDAPFYYMGAVLFYKNKTKFDVIDGQQRITTLLLIDQFINDSNSYLNQNKWDLNYNSLLSSANIKINYSYLRRSESLVKIKDFISSIFEKLIFTIIITNSEDDAFTFFDSQNNRGVSLGAVDFLKSYHLRELKDKIDIQTKFVKQWDSNNANQFLDELFSQTLWRSRNWKGKNIQFENKDLILKNFQKDTYKEDNNDQLKLYSNVNNRFASSLIYDAKKGILMQLNPLSMQLSPALYPFALRQPIQKGIGFFLYAEKYYSLYELLFDKKEVPEVIEVLNTLVQSFNSYFKSFFKLAVVIYYDKFKEEKVFEFALWLDFLLGSLRVNQATIVAQTPVKILRDSNQNFFDVIELAYRPEEIFEFIRK…
277	VC1767	Bifidobacterium	Bifidobacterium animalis subsp. animalis	>AYN23008.1 hypothetical protein CNCMI4602_0139 [Bifidobacterium animalis subsp. animalis]	MPFSIRMVQGDMMGDDAINVEVCSIRELLHCTLQVPSYQRPYVWQASNVLQLIEDIADSAPVDPTSNASKYRIGTVIIYRNEDGNSLDIVDGQQRVITLHLILTALEACDGDMRLDMHDDEQTRRHLYENYRAIRQLLDSWEGERRSQFVDRLFDGCEVLKVTSDHLSEAFQMFDSQNARGKELDPTDLLKAFHLRCMDAVDNPTRKQQLVRRWELHQDEIQPLFGTYLYRIACWSRREKAKPGGLDSDSIGMFKGIDLPGCGNERRCVQWQRNFVTAWYANTVHTDDEPETSYTFQIDQPVINGEAFFCYAEHYRRWLQQQIMHDEDPWRDAYADIAPFANTWRYRYMIELFHTILLYYRDRFGDDDAADVARMAFLYAAYMRLGTKSLSFAAVNNYV…
277	VC1766	Bifidobacterium	Bifidobacterium animalis subsp. animalis	>AYN23009.1 hypothetical protein CNCMI4602_0140 [Bifidobacterium animalis subsp. animalis]	MMTGNPTILSIAELFNEECVYRVPIYQRAYAWGTDEIKTLLDDLKRAAGTAYHLGSLVVAGRGDDQNRTVYEVVDGQQRLTTLYLLMAVLCHGDDDRAAGALTAWNMQLEYECRAESYGVLLERLRASGEPNQAEDVVVQDGPSDQENEEMETMCRPLLDGYQIIRQYIATSEKTSEKTSENRIDLEKLRTNVRVVRDELPPGTDLNRYFEIMNTRGVQLRPQDIIKARLMSAVSSAADRETIGRIWDVCSDMDHYMQCLATPDERTRWFGEDWSSVPPIDWNQLVGAAGSGDGDGSVKSFKSFKDVLREALNEEPLQAERQTQPGVRSDDEVEQYRSIISFPAFLMHVLRIYCGGESDASGDAKQISLDDAELLRVKVARIFSKAPENSEDSGDSDDS…
278	VC1766	Escherichia	Escherichia coli	>AYP02630.1 DUF262 domain-containing protein [Escherichia coli]	MNDAGVRPFSIRALLEDRARYLVPMYQRNYAWGEGEITQLLQDVLDYQQKLVSGKGPQTYYIGTLVVFARDDGSFEVIDGQQRFTTLSLLANWLKHHAIDSVDMSWYQTINLAFESRPISSHTFERLWQGVAPDDLRGSTFNEGLVNGFELIGKAMADLGLVGAKLTAFCDYLFKHVQISRIEVPKDTDLNHFFEAMNNRGEQLEKHEVIKARLMETLNQIPEEEHRRQSIHILTRVWDACANMERYIQYGFTPQERHRLFGESDWGQFVPRDFAHLLELLGSPNTADAADKSRAAAGSQGRTLLAILQDDKLDGEQTVEEESAGSERFNSVINFSNFLLHVLRLVSRDPGDTEGVPLDDKQLVDQFELRVIRQPDPVAAVQRFIYGLLKSKYLFDQFI…
278	VC1767	Escherichia	Escherichia coli	>AYP02631.1 DUF262 domain-containing protein [Escherichia coli]	MESINNQVQSVRQLLAIPQLAIPSYQRPYRWGSKNISDLFTDLATHQDKSAYRLGSVVFHQHTDSEQGEMLDIVDGQQRTLTLMLTVKALIEVLDNENRSGKEKSIRFQRQDLREQLQVLRGPIDAFMQRQRFPSRDSEFNLRRNYLELRRLVARPEFDEQQIDFLLNRCQVVCFVLQDISEAFQFFDSQNARGRDLAPHDLLKAFHLREFAGHEANLKAEAVAHWERLPSDELANLFALYLYRVRQWAEGKSARYFGKGEVDLFKGVNLDRVGHYPYVESLRIAHHFVDEYNSQYQRKIDGQYMTFPFHLDQMIINGRRFFEMAEYYQTRVAAIVAEESDSGKAQSATLLGETLTPMASKVLSTLGSYERRHRTGDRYVRAMFDCALIFYIDKFGSQG…
279	VC1767	Escherichia	Escherichia coli	>AYQ11798.1 DUF262 domain-containing protein [Escherichia coli]	MESINNQVQSVRQLLAIPQLAIPSYQRPYRWGSKNISDLFTDLATHQDKSAYRLGSVVFHQHTDSEQGEMLDIVDGQQRTLTLMLTVKALIEVLDNENRSGKEKSIRFQRQDLREQLQVLRGPIDAFMQRQRFPSRDSEFNLRRNYLELRRLVARPEFDEQQIDFLLNRCQVVCFVLQDISEAFQFFDSQNARGRDLAPHDLLKAFHLREFAGHEANLKAEAVAHWERLPSDELANLFALYLYRVRQWAEGKSARYFGKGEVDLFKGVNLDRVGHYPYVESLRIAHHFVDEYNRQYQRKIDGQYMTFPFHLDQMIINGRRFFEMAEYYQTRVAAIVAEESDSGKAQSATLLGETLTPMASKVLSTLGSYERRHRTGDRYVRAMFDCALIFYIDKFGSQG…
279	VC1766	Escherichia	Escherichia coli	>AYQ11799.1 DUF262 domain-containing protein [Escherichia coli]	MNDAGVRPFSIRALLEDRARYLVPMYQRNYAWGEGEITQLLQDVLDYQQKLVSGKGPQTYYIGTLVVFARDDGSFEVIDGQQRFTTLSLLANWLKHHAIDSVDMSWYQTINLAFESRPISSHTFERLWQGVAPYDLRGSTFNEGLVNGFELIGKAMADLGLVGAKLTAFCDYLFKHVQISRIEVPKDTDLNHFFEAMNNRGEQLEKHEVIKARLMETLNQIPEEEHRRQSIHILTRVWDACANMERYIQYGFTPQERHRLFGESDWGQFVPRDFAHLLELLGSPNTADAADKSRAAAGSQGRTLLAILQDDKLDGEQTVEEESAGSERFNSVINFSNFLLHVLRLVSRDPGDTEGVPLDDKQLVDQFELRVIRQPDPVAAVQRFIYGLLKSKYLFDQFI…
280	VC1766	Klebsiella	Klebsiella pneumoniae	>AYQ04479.1 DUF262 domain-containing protein (plasmid) [Klebsiella pneumoniae]	MNDAGVRPFSIRALLEDRARYLVPMYQRNYAWGEGEITQLLQDVLDYQQKLVSGKGPQTYYIGTLVVFARDDGSFEVIDGQQRFTTLSLLANWLKHHAIDSVDMSWYQTINLAFESRPISSHTFERLWQGVAPYDLRGSTFNEGLVNGFELIDKAMADLGLVGAKLTAFCDYLFKHVQISRIEVPKDTDLNHFFEAMNNRGEQLEKHEVIKARLMETLNQIPEEEHRRQSIHILTRVWDACANMERYIQYGFTPQERHRLFGESDWGQFVPRDFAHLLDLLGSPNTADAADKSRAAAGSQGRTLLAILQDDKLDGEQTVEEESPGSERFNSVINFSNFLLHVLRLVSRDPGDTEGVPLDDKQLVDQFELRVIRQPDPVAAVQRFIYGLLKSKYLFDQFI…
280	VC1767	Klebsiella	Klebsiella pneumoniae	>AYQ04480.1 DUF262 domain-containing protein (plasmid) [Klebsiella pneumoniae]	MESINNQVQSVRQLLAIPQLAIPSYQRPYRWGSKNISDLFTDLATHQDKSAYRLGSVVFHQHTDSEQGEMLDIVDGQQRTLTLMLTVKALIEVLDNENRSGKEKSIRFQRQDLREQLQVLRGPIDAFMQRQRFPSRDSEFNLRRNYLELRRLVARPEFDEQQIDFLLNRCQVVCFVLQDISEAFQFFDSQNARGRDLAPHDLLKAFHLREFAGHEANLKAEAVAHWERLPSDELANLFALYLYRVRQWAEGKSARYFGKGEVDLFKGVNLDRVGHYPYVESLRIAHHFVDEYNSQYQRKIDGQYMTFPFHLDQMIINGRRFFEMAEYYQTRVAAIVAEESDSGKAQSATLLGETLTPMASKVLSTLGSYERRHRTGDRYVRAMFDCALIFYIDKFGSQG…
281	VC1767	Vibrio	Vibrio cholerae	>AYV09715.1 DUF262 domain-containing protein [Vibrio cholerae]	MAVVVASCTLDKLFSNESILASDGKVQKNVHGMLAIPEYQRPYRWNEEQITRLLKDFKLHQQELNDKLETEHCPFYLGSVILHQQGDKLNIIDGQQRLTTMALMSYLANKHVDLKLVYESPESQQQIKHNLGWLYRNEASLADIDFAQINITLVVTDSEDEAYRFFETQNTGGVRLAGPDIIKAHHLRAVDEKDKSAVNTFATRWEALGDLNPVVDILLRGRYWQYLNFRDYPLHNQTQQVRNSIVTELAEHTGKGDDIAFGRIARTYMPNGGESLAQPQVGYELRQPLNSGANTIHYLQYFEQLRQTYLLKNSTQGELAGFYEFYQKLVCKLDGCGYLKQLYDACLLLYISQHGQQSLEVAAKKLFRVVYSRRVENQKAVKEKSVPAFVKETPVLDWI…
281	VC1766	Vibrio	Vibrio cholerae	>AYV09716.1 DUF262 domain-containing protein [Vibrio cholerae]	MGDHLSVQTELLTLEKIYTDNYQFSIPSYQRPYVWSDDDVLLLFRDIKEACRLKEPNYFIGTILSSRIEQDGERIYELIDGQQRTTTLMLMTIAFKYAGIKSDLAGLAVYTSSDGEDKPRLQFSIREQVQQLLGGLAGLKNYQVPSKETIADNAYLKQMGVALDVLTKEVEKLKSDDGVSAEAMGDYLYRQVQWVNNIVPTQMDLNRLFATMNTAGIQLEQADILKAKLFKHIHTDKAQYDAMWVACEHLENYFERNVRKVFPNADWYHIEPEHLASFDAERFAAKDETSEALSGLSIAELASQVKASSIPDNTEQEKFETYDLDVETVYCRPIIKFPLLLIHAYRVYLALNDHNDIEPRLHSDRLLEIFDPLINGDEQSVKLFIETLWQVRYQFDRWV…
282	VC1766	Shigella	Shigella flexneri	>AYV05817.1 DUF262 domain-containing protein [Shigella flexneri]	MNDAGVRPFSIRALLEDRTRYLVPMYQRNYAWGEGEITQLLQDVLDYQQKLVSGKGPQTYYIGTLVVFARDDGSFEVIDGQQRFTTLSLLANWLKHHAIDSVDMSWYQTINLAFESRPISSHTFERLWQGVAPDDLRGSTFNEGLVNGFELIGKAMADLGLVGAKLTAFCDYLFKHVQISRIEVPKDTDLNHFFEAMNNRGEQLEKHEVIKARLMETLNQIPEEEHRRQSIHILTRVWDACANMERYIQYGFTPQERHRLFGESDWGQFVPRDFAHLLDLLGSPNTADAADKSRAAAGSQGRTLLAILQDDKLDGEQTVEEESAGSERFNSVINFSNFLLHVLRLVSRDPGDTEGVPLDDKQLVDQFELRVIRQPDPVAAVQRFIYGLLKSKYLFDQFI…
282	VC1767	Shigella	Shigella flexneri	>AYV05818.1 DUF262 domain-containing protein [Shigella flexneri]	MESINNQVQSVRQLLAIPQLAIPSYQRPYRWGSKNISDLFTDLATHQDKSAYRLGSVVFHQHTDSEQGEMLDIVDGQQRTLTLMLTVKALIEVLDNENRSGKEKSIRFQRQDLREQLQVLRGPIDAFMQRQRFPSRDSEFNLRRNYLELRRLVARPEFDEQQIDFLLNRCQVVCFVLQDISEAFQFFDSQNARGRDLAPHDLLKAFHLREFAGHEANLKAEAVAHWERLPSDELANLFALYLYRVRQWAEGKSARYFGKGEVDLFKGVNLDRVGHYPYVESLRIAHHFVDEYNSQYQRKIDGQYMTFPFHLDQMIINGRRFFEMAEYYQTRVAAIVAEESDSGKAQSATLLGETLTPMASKVLSTLGSYERRHRTGDRYVRAMFDCALIFYIDKFGSQG…
283	VC1767	Acinetobacter	Acinetobacter baumannii	>AYX86465.1 DUF262 domain-containing protein [Acinetobacter baumannii]	MAQHQVDQFKTGIWTVKNLLLSLDQLSIPDYQRPYKWTEKNLNALVNDIQEHKDKSAYRLGSIVLHRNPDSDSDENIDIVDGQQRTLTLMLLVWAVIQKQELDLEREDLKTALNEISNQINVFMDGQKFNSDISHYNIYQNFNAAKRIVSVNFSEQDIDFLLNNCQVAVFILDDISEAFQFFDSQNARGRDLEPHDLLKAYHLREFSAQEQYLKAQTVAHWESLDSAHLAKLFSNYLFRIRLWSRGKSARFFNKDHVHLFKGIHLGQSDHHPYLEPLRIAHYFIDDYNAQYQRQIDRQEMSFPFQLDQMIINGRRFFEMVEHYEKQISKVVDHQDQSEKISIFGATLQDRANRIIKILNSYDARNRDGDRYVRTLFDSALIFYIDKFATDRLSEAIEKI…
283	VC1766	Acinetobacter	Acinetobacter baumannii	>AYX86466.1 DUF262 domain-containing protein [Acinetobacter baumannii]	MTNESIQALKIQALFENKQTYIIPMYQRNYAWGEKEIDQLILDIQDYQKQPEQLNQGQTQGSKKYYIGTLVVFERSDGTYEIIDGQQRFTTLTLLAICLKRLSKEEKIVLDMSWFNQFNLDFESRPKSSLTFQALLRGDHLQHLKSSEYNADLVQGFELLQRAMEKIINQGGLSVFCKYLFENVVITQVLVPKDTDLNHYFEVMNNRGEQLEKHEILKARLMSVLNQIKDEADKTSSMTLFTSIWNATANMERYVQYGFSTIYRDVIFGKDWGDFVPENASSLLEIFSRNVESKEQTSSKSNFKSISEMLKRVPERIKNKDIKEEKPERFNSIINFPNFLLQVLQIWLSQTNRNEKVALDDKQLIDQFEKYILLKEQGNQEHERVIENVKGFMFTLLKC…
284	VC1767	Acinetobacter	Acinetobacter baumannii	>AYY51809.1 DUF262 domain-containing protein [Acinetobacter baumannii]	MAQHQVDQFKTGIWTVKNLLLSLDQLSIPDYQRPYKWTEKNLNALVNDIQEHKDKSAYRLGSIVLHRNPDSDSDENIDIVDGQQRTLTLMLLVWAVIQKQELDLEREDLKTALNEISNQINVFMDGQKFNSDISHYNIYQNFNAAKRIVSVNFSEQDIDFLLNNCQVAVFILDDISEAFQFFDSQNARGRDLEPHDLLKAYHLREFSAQEQYLKAQTVAHWESLDSAHLAKLFSNYLFRIRLWSRGKSARFFNKDHVHLFKGIHLGQSDHHPYLEPLRIAHYFIDDYNAQYQRQIDRQEMSFPFQLDQMIINGRRFFEMVEHYEKQISKVVDHQDQSEKISIFGATLQDRANRIIKILNSYDARNRDGDRYVRTLFDSALIFYIDKFATDRLSEAIEKI…
284	VC1766	Acinetobacter	Acinetobacter baumannii	>AYY51810.1 DUF262 domain-containing protein [Acinetobacter baumannii]	MTNESIQALKIQALFENKQTYIIPMYQRNYAWGEKEIDQLILDIQDYQKQPEQLNQGQTQGSKKYYIGTLVVFERSDGTYEIIDGQQRFTTLTLLAICLKRLSKEEKIVLDMSWFNQFNLDFESRPKSSLTFQALLRGDHLQHLKSSEYNADLVQGFELLQRAMEKIINQGGLSVFCKYLFENVVITQVLVPKDTDLNHYFEVMNNRGEQLEKHEILKARLMSVLNQIKDEADKTSSMTLFTSIWNATANMERYVQYGFSTIYRDVIFGKDWGDFVPENASSLLEIFSRNVESKEQTSSKSNFKSISEMLKRVPERIKNKDIKEEKPERFNSIINFPNFLLQVLQIWLSQTNRNEKVALDDKQLIDQFEKYILLKEQGNQEHERVIENVKGFMFTLLKC…
285	VC1766	Klebsiella	Klebsiella sp. FDAARGOS_511	>AYZ15305.1 DUF262 domain-containing protein (plasmid) [Klebsiella sp. FDAARGOS_511]	MSKKELKPELLTVGKLFTDNYLIPIYQRNYAWRAEQIEQLISDIQDSVVGGQDNYFLGNLVVIKRGREDEFEVIDGQQRLTTLYLLLTFLEQDGEGEKPSVGHAGHLQYESRARATEALLRVAQEAAKEHVRPQGSTSNADAGIHEGYSIINQFFKQNENLNRSREKFSDFLLTKVTVVRASLPPNTDLNRYFEIMNTRGQQLKQVDIVKARLMSKLPNQYERECFAWVWDSCADMDSYVQMSLTRGDTSLRNKVFGDEWSWLEVTSFSSLMESRPQSGINSSRQSSEGVSLSLDEALSKYAKELESNSTEDEGNERFRSTIEFPAFLLHVLRIMKGDEVEDEGLLDDKRLIKSFDDAVNNVPDAKADWVRSFAFMLLKCRNLFDGFILKRQFTANIGD…
285	VC1767	Klebsiella	Klebsiella sp. FDAARGOS_511	>AYZ15306.1 DUF262 domain-containing protein (plasmid) [Klebsiella sp. FDAARGOS_511]	MAINGENGVSAVTVDELLKQGLRIPNYQRPYSWDVSTALQLVDDISEALRDTERKDIPYVLGAIILHDDGEYLNVVDGQQRLLTLRMILAALDPINHQISMSGNSDTPVSLVWIELQRRLSQLEDKKEFLDFICHKCQLVRIVTDDIDEAFRVFDSQNYRGKPLAPHDLLKAHHLREMHDESAAMKVAVVEAWEAVNDEDLDRLFSTFLYRISKWSRGESSLEFTIRDIGMFKGISSRSHRSFSPNLRYHLAAQAAMPLLSAWSVSSTHDARNAGRSRFQLDAPIIAGRSFFEMVTFMLDELKILEQEVIDRGFKNFGPSQSRYRYVYELFIAALLCYTNKFGDEDVDEVRNRLFAWAYALRVELLRVQFVSADNRARGKNDANKSPFVLLRNAMTGSV…
286	VC1767	Chryseobacterium	Chryseobacterium indoltheticum	>AZA73786.1 DUF262 domain-containing protein [Chryseobacterium indoltheticum]	MEEITVESLTLHELFQKEQSLAIPEYQRPYVWTPKEINKFLSQIKQHEERADEKPLFYLGSIVLHKKDGLLQIIDGQQRLTTLQILSHIQSKSDFGIKYSHPISLKNIKSNHDYFSKKDFDLISFNNINITIIIVEDEDLAYNFFETLNTGGKRLSGTDILKAHHLRSITKITERNKYAVNWEDRQHNLEAVNKLLAKARRIDFLKQKSIPDKFASAENWKNVLTEDFAENVGKENFDIGYSLVEIEENTHRIISDKYSIRQPLNQGKNYINYLMSFSNAYISIFETKKRIDFYSTFNNFMIDQIDGTVDLRSFYQLALLSFVDTFGTANLLEFSLWLFRHIFSLRLSEQSRIYEATVKNYVDETKIIERIFQAFNYMEIITYLKEYETLEIKIRDSKV…
286	VC1766	Chryseobacterium	Chryseobacterium indoltheticum	>AZA73787.1 DUF262 domain-containing protein [Chryseobacterium indoltheticum]	MKFETSLKTIEEIVNENYEFVIPVYQRPYVWDDEEIKKLLGDILNTFNSVYSLGSSYFVGNTYVIKSLNKNREKQFELIDGQQRFTTFWLLANAYKLLNIETDLTDYLEVTYPTKVKDIRFDFDIRIEVANYLKGLLDSSSYLKFSDASEKEFLKFIAKGVETIKHFILSEVQEEKRSDFGNFIYQNVCFVFNVAPQNTDLNALFTALGTSGIQLQQSDILKARLLEKISRDSREKFSKIWDVCEDMSNYFEKNIADVFNIDRSNIKPDDFRIFNPLFFSLNENVNKFNNFHHTKTISEIINNDDHSAEFSEKKIEDSSKCRSIISFNTLLIHTYRIFNLQRQRDDFEHTIDPKTLLSTIKLDTFHTSEDTECFFLLLWKVRYAFDKYVVKWRFEEDDD…
287	VC1766	Pseudomonas	Pseudomonas chlororaphis subsp. aureofaciens	>AZE30146.1 hypothetical protein C4K07_3361 [Pseudomonas chlororaphis subsp. aureofaciens]	MNAQVQSHVQSAATLCAQGISLAIPCYQRPYVWPGDAVEELLEQIIQASEPDTDGQPVQAHYFIGTVLSSVVPSSANPAASMTYELIDGQQRMTTLMILALAFCALKTGSPLRSLVVLGNVPRLTFNIRDEVQARLSAWAGLTEEKSLDKEDAANPYLVHLSAARKVASDRLKRLRATGGEQALERVGYYLFNQVMWVNNVMPAGMDLNKLFATLNTSGVQLEQTDILKARLMSRINHHRTTYEGIWQACEDMGNYFERNLRDVFADVRWNLVGINDLLSHSFDIFSLNRPAPGYTRGRSIDEISSMRTQAEQVDETEDKDEARYQSIVSFGLLLMHAYRIYRHAQGYKDIGCRVNDGNLNACFSRFVETASAAQAKAFMECLWSVRFQFDRWVVKWVR…
287	VC1767	Pseudomonas	Pseudomonas chlororaphis subsp. aureofaciens	>AZE30147.1 hypothetical protein C4K07_3362 [Pseudomonas chlororaphis subsp. aureofaciens]	MNQAVSERPLAPQLPLDVEGIAVASTSLDNVFNGRRIPSSDGGVIFGRLHLPEYQRPYRWSEEQLERLLDDLRSFFSSDAPAHDFYLGSIILHQEGGDGRQRGLLNIIDGQQRITSLALLHYLQHGEKGAPELKFNAPESHRRIQLNLRWLEQQRLPRIDFTRINVTLVVTRREDDAYRFFETQNTSGVRLGGADIVKAFHLRSVAAPVQDDFARTWESLGDLKPLVAAFMKSRHWQSLRWRNVASDRDPLQERKQIVTELAERTLPDIGDIAYRSLQVHRDAWGKETQIVQPGYAMRQPLGTGVNTMRVVTYFQGLRKTLLEVDKTAKKPTFSYYYKCLVHDACGSVFLSRAFDCALLMYASQFGTSRLLEASLWMFRMIFSYRLIKDVSVREDGVQA…
288	VC1766	Proteus	Proteus mirabilis	>AZH04645.1 DUF262 domain-containing protein [Proteus mirabilis]	MSNVRMPYTKYNDGADGKAIASFKVKKLLCDASQYVVPMYQRNYAWGEGEINQLIQDVLDYQHSKPDQTYYIGTLVVFERNDGSFEVIDGQQRFTTLTLLTFALKRLYAAGKVTVDMGWYTTPNLNFESRQKSSDTFACLIQGVALEHLKTDDYNLDVVNGFSLLEKGLLALGDKLEGFCQYLYEKVEITRVSVPKDTDLNHYFEVMNNRGEQLEKHEVVKARLMSVLNEITDPYEREQSIQLLGKVWDATANMERYVQYGFNLDERHNIFGKDDWGQFKPTCYADLATSICEATTQKSENTQTISLTLNEILAKPPQSSSSADIMFTPERFNSVINFSNFLLHVLRVLTKQDIALDDKRLLEQFDAYLKENGSNKINAVKDFVFALLKCKYLFDQYII…
288	VC1767	Proteus	Proteus mirabilis	>AZH04646.1 DUF262 domain-containing protein [Proteus mirabilis]	MAFVAEQLKQKNTLDKQVIQVKTLVSLPNISIPAYQRPYKWTHANLVDLLSDLKVYRDKSAYRLGSVVFHRYSDSESKLKTLDIVDGQQRTLTLVLLVKALLDERLDDLKRQDVKDTLASLAVPIDAFLNRQTFNSDISHRNLHQNFMAAKRAVARSDFTEADIDFLLNRCEVVTFVLDDVSEAFQFFDSQNARGRDLDPHDLLKAFHLREFSESETELKADSVRHWESLESEQLARLFSNYLFRIRNWAQGKSAQYFTKSKVGLFKGVNLDQVGLYPYVEPLRIAHHFVDDYNGQYQRHIDHQHMSFPFHLDQMIINGRRFFEMTSHYQQKIAEIVSDERSGKDKAKVSEEKQSIRILGHELEPLACKILHTINTYRSRTRTGDGYVRTLFDCAVIFY…
289	VC1766	Escherichia	Escherichia coli	>UJY44639.1 DUF262 domain-containing HNH endonuclease family protein [Escherichia coli]	MSKKELKPELLTVGKLFTDNYLIPIYQRNYAWRAEQIEQLISDIQDSVIGGQDDYFLGNLVVIKRGREDEFEVIDGQQRLTTLYLLLTFLEQDGEGGKPSIGHAGHLQYESRARATEALRRVAQEAAKGHDRPQGSTSNADAGIHEGYSIINQFFKQNETLNCSREKFSDFLLTKVTVVRASLPPNTDLNRYFEIMNTRGQQLKQVDIVKARLMSKLPNQYERECFAWVWDACADMDSYVQMSLTRGDTSLRNKVFGDEWSWLEVTSFASLMESRPQSGINSSRQSSEGVSLSLDEALSKYAKEIESNSTEDEGNERFRSTIEFPAFLLHVLRIMKGDEVEDEGQLDDKRLIKSFDDAVNNVPDAKADWVRNFTFMLLKCRNLFDGFILKRQFTANIGD…
289	VC1767	Escherichia	Escherichia coli	>UJY44640.1 DUF262 domain-containing protein [Escherichia coli]	MAINGEDGVSAVTVDELLKQGLRIPNYQRPYSWEVSTALQLVDDLSEALRDTERKDIPYVLGAIILHDDGEYLNVVDGQQRLLTLRMILAALDPINHQISVSGNSKTPVSLVWIELQRRLSQLEDKKVFLDFICHKCQLVRIVTDDIDEAFRVFDSQNYRGKPLAPHDLLKAHHLREMHDESAAMKVAVVEAWEAVNDEDLDRLFSTFLYRISKWSRGESSLEFAIRDIGMFKGISSRSHRSFSPNLRYHLAAQAAMPLLSAWAVASTHDARNAGRSRFQLDAPIIAGRSFFEMVAFMLDELKILEKEVIDRGFKNFGPSQSRYRYVYELFIAALLCYTNKFGDEDVDEVRNRLFAWAYTLRVELLRVQFVSADNRALGKNDANKSPFVLLRNAMAGSV…
290	VC1767	Klebsiella	Klebsiella pneumoniae	>AZL46896.1 DUF262 domain-containing protein (plasmid) [Klebsiella pneumoniae]	MAINGENGVSAVTVDELLKQGLRIPNYQRPYSWDVSTALQLVDDISEALRDTERKDIPYVLGAIILHDDGEYLNVVDGQQRLLTLRMILAALDPINHQISMSGNSDTPVSLVWIELQRRLSQLEDKKEFLDFICHKCQLVRIVTDDIDEAFRVFDSQNYRGKPLAPHDLLKAHHLREMHDESAAMKVAVVEAWEAVNDEDLDRLFSTFLYRISKWSRGESSLEFTIRDIGMFKGISSRSHRSFSPNLRYHLAAQAAMPLLSAWSVSSTHDARNAGRSRFQLDAPIIAGRSFFEMVTFMLDELKILEQEVIDRGFKNFGPSQSRYRYVYELFIAALLCYTNKFGDEDVDEVRNRLFAWAYALRVELLRVQFVSADNRARGKNDANKSPFVLLRNAMTGSV…
290	VC1766	Klebsiella	Klebsiella pneumoniae	>AZL46897.1 DUF262 domain-containing protein (plasmid) [Klebsiella pneumoniae]	MSKKELKPELLTVGKLFTDNYLIPIYQRNYAWRAEQIEQLISDIQDSVVGGQDNYFLGNLVVIKRGREDEFEVIDGQQRLTTLYLLLTFLEQDGEGEKPSVGHAGHLQYESRARATEALLRVAQEAAKEHVRPQGSTSNADAGIHEGYSIINQFFKQNENLNRSREKFSDFLLTKVTVVRASLPPNTDLNRYFEIMNTRGQQLKQVDIVKARLMSKLPNQYERECFAWVWDSCADMDSYVQMSLTRGDTSLRNKVFGDEWSWLEVTSFSSLMESRPQSGINSSRQSSEGVSLSLDEALSKYAKELESNSTEDEGNERFRSTIEFPAFLLHVLRIMKGDEVEDEGLLDDKRLIKSFDDAVNNVPDAKADWVRSFAFMLLKCRNLFDGFILKRQFTANIGD…
291	VC1767	Citrobacter	Citrobacter freundii	>QXR22764.1 DUF262 domain-containing protein [Citrobacter freundii]	MTIKQPVEVCMMDFATLCDNGATLQLDHYQRPYVWDRHKVNQLLEDLDEFRHSGNGQKVYYLGTLLLHRNDEKKARFVIDGQQRLSTLAVLYHALHNELPKGLEFHYRSPISARNLRVARKLMSEHRESALEPSIVEQLCFTVITVEREDLAFTFFDTQNFRGVPLKATDLLKAYHLRAVNGPNVRHVESLQQICARRWEHVQMAGPRRQDCEQQDFAPELFQYYLWRARNWRGNKKMEREDHDSLLETFQQQSVGGGEIDEIPLYPGYHNQFANSLKLQSSDDYRLALNPLQISGSAANLPFTLRQPIHKGICFFLYAQKYASLLDALLYQENTCHELEAFREFYRRVVRANAYYLQELFNLALLMYVDRFGYQHLLAFAVGLELVLGGLRLEKSYIF…
291	VC1766	Citrobacter	Citrobacter freundii	>QXR22765.1 DUF262 domain-containing HNH endonuclease family protein [Citrobacter freundii]	MQYESKLMSLAQLIDEKRLFNIPIYQRLYVWGSDQIKVLLDDLVSACNADKDVFYLGSTLVIEQGRTESGHPLLDLIDGQQRFTTLWLLSVVIERLLSSSKNSERSQNPLSCFLYAQLGNSREPRIRFAIRPEVSRFFAALLDGRAASDEQKAAALSYAMQVMEGYFTHRTDDTHRIDLVKLGTFIRDRVQLVLTLVPANTDLNKLFEVINNRGVQLQHHEILKARLLALLPDSAEREAYGQMWDACSFMGAYVEKNLRTVKGIKLIPLYNVEDAKRDREMLSDPLVIRDVLLELGTQQDLRHHSLDDILNDQTLLTEPSNNASENNEAYEADDVRSIIGFSMLLQHVLRLFLLHQQRDDISKILDKELLQIFQTHWLAGLAQCEKSEQANQIRRFIEL…
292	VC1767	Acinetobacter	Acinetobacter johnsonii	>QYA56947.1 DUF262 domain-containing protein (plasmid) [Acinetobacter johnsonii]	MAKMEELQADIILVSDLLKQRKVQIPEYQRPYKWQAQQVTALVQDIMQHAPKAPYRLGTIVFHRHDDVQEIVDGQQRFTTLKLIIFAFAELTGVTGKEPTIKCSEVVRKNITEIYNYLKQHHWKYNHSLSIKNISNNYQLLLRLLRSWNDEEIVLLLQNTQVVVFYLSNITEAFQFFDSQNARGKDLDPHDLLKAYHLREFEEVDQQRKTSIVDRWESIESKKLSNLFARNLYRVKQWMAGKPAKVAFIKDDVHLFKGVTLTKIDHYPYVKALLISHHFTDRYNQDFDRNIDKQHYDFPFQLDQVMINGRRFFEYVDYYQNIKDYILELTSNKNFTQYQLLDEKNQLVPTNLITLLFKNSKSYRDGEQFIANLFGCLMMCFIDKFGTSDLEEFAEKAFV…
292	VC1766	Acinetobacter	Acinetobacter johnsonii	>QYA56949.1 DUF262 domain-containing HNH endonuclease family protein (plasmid) [Acinetobacter johnsonii]	MSNNNELIDFLSLRELFLSDDRYFIPVYQRNYEWQERHISQLLNDVRDYYLEEADKNYYIGTLIVNRTKNSEYTYNTFETIDGQQRLTTFNIIACALKFSLENENLFCKEFNSFFKQPILKFESRIFADKTLNQLHQFGRINPDFSNANTKMSEGFEIVKDILKSIEDDFKTRQTDRSFSGYLHYLFNSVILTRVQVPQGIDLNHYFEIMNTRGEQLEKHEVLKSRLLSYLSSDEPAIREAFNKIWEACSDIHNYVQTHPNFSTDLRNKIFGKKWFSFRPKNYQSLFLNFKGNNNTEIVISFNDLVHDKSKTSSINYETKQNQELDERDNDRFHSIINFENFLLHALKTYVADDLIKNISLDDKRLLTNFESYTKDMSIEEKNRFSKKFIFHLLKLRFL…
293	VC1767	Acinetobacter	Acinetobacter junii	>QXR29577.1 DUF262 domain-containing protein (plasmid) [Acinetobacter junii]	MAKMEELQADIILVSDLLKQRKVQIPEYQRPYKWQAQQVTALVQDIMQHAPKAPYRLGTIVFHRHDDVQEIVDGQQRFTTLKLIIFAFAELTGVTGKEPTIKCSEVVRKNITEIYNYLKQHHWKYNHSLSIKNISNNYQLLLRLLRSWNDEEIVLLLQNTQVVVFYLSNITEAFQFFDSQNARGKDLDPHDLLKAYHLREFEEVDQQRKTSIVDRWESIESKKLSNLFARNLYRVKQWMAGKPAKVAFIKDDVHLFKGVTLTKIDHYPYVKALLISHHFTDRYNQDFDRNIDKQHYDFPFQLDQVMINGRRFFEYVDYYQNIKDYILELTSNKNFTQYQLLDEKNQLVPTNLITLLFKNSKSYRDGEQFIANLFGCLMMCFIDKFGTSDLEEFAEKAFV…
293	VC1766	Acinetobacter	Acinetobacter junii	>QXR29579.1 DUF262 domain-containing HNH endonuclease family protein (plasmid) [Acinetobacter junii]	MSNNNELIDFLSLRELFLSDDRYFIPVYQRNYEWQERHISQLLNDVRDYYLEEADKNYYIGTLIVNRTKNSEYTYNTFETIDGQQRLTTFNIIACALKFSLENENLFCKEFNSFFKQPILKFESRIFADKTLNQLHQFGRINPDFSNANTKMSEGFEIVKDILKSIEDDFKTRQTDRSFSGYLHYLFNSVILTRVQVPQGIDLNHYFEIMNTRGEQLEKHEVLKSRLLSYLSSDEPAIREAFNKIWEACSDIHNYVQTHPNFSTDLRNKIFGKKWFSFRPKNYQSLFLNFKGNNNTEIVISFNDLVHDKSKTSSINYETKQNQELDERDNDRFHSIINFENFLLHALKTYVADDLIKNISLDDKRLLTNFESYTKDMSIEEKNRFSKKFIFHLLKLRFL…
294	VC1766	Pseudomonas	Pseudomonas oryziphila	>AZL68224.1 DUF262 domain-containing protein [Pseudomonas oryziphila]	MRMTIQSHDITLQQIVKQGIFFQIPVYQRLYVWSDEQVRTLLDDLWAAFEDQRPIAYLGGILVVTRHQDHSTVEYDLIDGQQRFTTLWLLALSLGQELKPFLAGEHNDGLRPRLGFPIRPDIEKAFKASCVSGKAPSIEHDKIDTALGVIQRFKHEREEARLTAFTEYVLNKVTVVMTHFPATMDLNKIFEVINNRGVQLQQHEILKARLLQHIGNTAERERYAALWESCAYMDDYVERNLRSIARFDVHPLFSNPAARRDDEQLAWSACVLEALSDKYSANRNSSSLSLADILAGRTRALPEQGSEPPEVFQGTRKVRSIITFSMLLQHALRIWLNEQGEPDIPRINDKELLSLFDTHFLKAPRSGAKAKKFIALLWEVRYCFDKHVIKWVEVDGEEH…
294	VC1767	Pseudomonas	Pseudomonas oryziphila	>AZL68225.1 DUF262 domain-containing protein [Pseudomonas oryziphila]	MSKNNAVAVRVIPFEALLASQRMPLALDTYQRPYVWDKDKVQQLLKDLREFQLERDSGLDYYMGALLIHKDSAQHRQFVIDGQQRLTTLCILYHVLHGTLPSGADFAYRSPASVNNIQQAQRIIEAEGLADDCKALFRHIVFTVITVPNEDLAFTFFDNQNSRGVPLGAADLLKAFHLRAIEGGHRDKLRALFAERWENWQEHNQCMGIAGDFDALLFGKLLWRGRRWRGQKTLGEECRDGIIDEFQARTLRPEQGHRLGISPAPVAYASAQLLVSQAGNVKLSHGALPEPDDIATLPFSLRQPIQRGLGFFLYVEKYAALVNQLFGAKTQERAFRQFYTEVTLRLSPYLRELFCLAVLMFVDRFGTRDLLRFALSLDYVIGAIRIEKSYIFAAAIPVY…
295	VC1766	Acinetobacter	Acinetobacter pittii	>AZP30733.1 hypothetical protein DLK06_17615 [Acinetobacter pittii]	MKAESIQALKVQALFENKQTYIIPMYQRNYAWGEKEIDQLILDIQDYQKQSDQLNQGQTQGSKKYYIGTLVVFERIDGTYEIIDGQQRFTTLTLLAICLKRLSKEEKIVLDMSWFNQFNLVFESRPKSSLTFQALLRGDHLQHLKSSEYNADLVQGFELLQRAIEKIINQGGLSVFCKYLFENVVITQVLVPKDTDLNHYFEVMNNRGEQLEKHEILKARLMSVLNQIKDEADKTSSMTLFTSIWNATANMERYVQYGFSTIYRDVIFGKDWGDFVPENASSLLEIFSRNVESKEQTSSKSNFKSISEMLKRVPERIKNKDIKEEKPERFNSIINFPNFLLQVLQIWLSQTNRNEKVALDDKQLIDQFEKYILLKEQGNQEHERVIENVKGFMFTLLKC…
295	VC1767	Acinetobacter	Acinetobacter pittii	>AZP30734.1 hypothetical protein DLK06_17620 [Acinetobacter pittii]	MAQHQVDQFKTGIWTVKNLLLSLDQLSIPDYQRPYKWTEKNLNALVNDIQEHKDKSAYRLGTIVLHHDKNNTSLKNINIVDGQQRTLTLMLLVWAVIQKQELDLEREDLKTALNEISNQINVFMDGQKFNSDISHYNIYQNFNAAKRIVSVNFSEQDIDFLLNNCQVAVFILDDISEAFQFFDSQNARGRDLEPHDLLKAYHLREFSAQEQYLKAQTVAHWESLDSAHLAKLFSNYLFRIRLWSRGKSARFFNKDHVHLFKGIHLGQSDHHPYLEPLRIAHYFIDDYNAQYQRQIDRQEMSFPFQLDQMIINGRRFFEMVEHYEKQISKVVDHQDQSEKISIFGATLQDRANRIIKILNSYDARNRDGDRYVRTLFDSALIFYIDKFATDRLSEAIEKI…
296	VC1767	Enterobacter	Enterobacter hormaechei	>QBH64920.1 DUF262 domain-containing protein [Enterobacter hormaechei]	MKHTLDKTVLSIKGLLSLTDVTIPAYQRPYKWTAKNISELFADIDSHLDKSAYRLGSVVFHQTENNEENRLDIVDGQQRTLTLMLAVWAIIETRLAGLERQDLRETLAQLRPIVEGFMGRQHFASQVSENNLYQNYQELKRRVSHRQFSEHHIDFLLNRCQVVVFVLADLSEAFQFFDSQNARGRDLDPHDLLKAFHLREFASHEVELKAASVAHWEGLPSDDLANLFASYLYRVRQWSQGNSARFFGKDEVGLFKGINLDQIGQFPYVESMRIAHHFVDDYNNQYQRKIDGQKMRFPFHLDQMIINGRRFFEMAEHYQQQVSAIIASEHASTRTQKPLMIQGVVLGEMATQILRTLNSYRNRYRTGDQYIRTMFDCALIFYIDKFGGQSLSAAVEKSF…
296	VC1766	Enterobacter	Enterobacter hormaechei	>QBH64921.1 DUF262 domain-containing protein [Enterobacter hormaechei]	MSDAQVTSFTVRSLLGDASRYLIPMYQRNYAWGEGEITQLVQDILDYQQKSLHSPLPQTYYIGTLVVFTRPDGQLEIIDGQQRFTTLSLLANWLKKHAGSSLDMSWYQGINLGFESRPKSSETFARLWQGVEPHKLRSKEFNEGLINGYELIGKVLRDLKLVGEPLNHFCTYLFDYVQIARIEVPADTDLNHFFEVMNNRGEQLEKHEVVKARLMAALNKITDKQDRQSSLSTLSRVWDACSNMERYVQYGFTPTERHQLFGQENWGKFVPADFNSLAGMLISSASEHGTRKNQTSRTLADIIKSSSTISGDIGEEDEGSSERFNSIINFSNFLLHVLRVCSNTGKNRVDVPLDDKQLIEQFELRLLKQNDPVKAVQDFVFALLKCKYLFDQYLIKREF…
297	VC1767	Acinetobacter	Acinetobacter ursingii	>BBF77826.1 protein of unknown function DUF262 [Acinetobacter ursingii]	MLQHQVDQLKTGIWSVKKLLLSLDQLIIPDYQRPYKWTEKNLNSLVNDIQEHKDKSAYRLGTIVLHRDKNHTSLKNIDIVDGQQRTLTLMLLVWALSQAKKLDLKREDLKTALSEISEKIDAFMNKQKFNSDVSHYNIYQNFNAAKRIVSLQFSEQDIDFLLNHCECAVFILDDVSEAFQFFDSQNARGRDLEPHDLLKAYHLREFSEQEQQLKAQTVAHWESLDSAHLAKLFSNYLFRIRLWSRGKSARFFNKDHVHLFKGIHLGQSDHHPYLEPLRIAHYFIDDYNAQYQRQIDRQEMNFPFQLDQMIINGRRFFEMVEHYEKQISKVIDHQDQSEKISIFGATLQDRANRIIKTLNSYDARNRDGDRYVRTLFDSALIFYIDKFATDRLSEAIEKI…
297	VC1766	Acinetobacter	Acinetobacter ursingii	>BBF77827.1 RloF protein [Acinetobacter ursingii]	MRNKLIQALKVQALFENKQNYIIPMYQRNYAWGEKEIDQLILDIQDYQKQHDQLNYGQTQGNKKYYIGTLVVFERNDGTYEIIDGQQRFTTLTLLVICLKRLSKEEKNVLDMSWFNQFNLDFESRPKSSLTFEALFRGDHVQHLKSSAYNADLVQGFELLQRAIQKIIKQGGLSCFCKYLFENVVITQVAVPKDTDLNHYFEVMNNRGEQLEKHEILKAKLMSVLNKIGDDADKKSSMTLFTTIWNATANMERYVQYGFSTKQRVEIFGNDWGDFIPHNHSNLFDIVKRNVESQEQTGLESNSQSISEMIKKVPERIKNKDIKEEKPERFNSIINFPNFLLQVLQIWVRQKGYVEKVALDDKQLIDQFEKYILLKGQENLENKEEIENVKGFIFTLLKC…
298	VC1766	Klebsiella	Klebsiella pneumoniae	>URB61941.1 DUF262 domain-containing HNH endonuclease family protein (plasmid) [Klebsiella pneumoniae]	MSKKELKPELLTVGKLFTDNYLIPIYQRNYAWRAEQIEQLISDIQDSVVGGQDNYFLGNLVVIKRGREDEFEVIDGQQRLTTLYLLLTFLEQDGEGEKPSVGHAGHLQYESRARATEALLRVAQEAAKEHVRPQGSTSNADAGIHEGYSIINQFFKQNENLNRSREKFSDFLLTKVTVVRASLPPNTDLNRYFEIMNTRGQQLKQVDIVKARLMSKLPNQYERECFAWVWDSCADMDSYVQMSLTRGDTSLRNKVFGDEWSWLEVTSFSSLMESRPQSGINSSRQSSEGVSLSLDEALSKYAKELESNSTEDEGNERFRSTIEFPAFLLHVLRIMKGDEVEDEGLLDDKRLIKSFDDAVNNVPDAKADWVRSFAFMLLKCRNLFDGFILKRQFTANIGD…
298	VC1767	Klebsiella	Klebsiella pneumoniae	>URB61942.1 DUF262 domain-containing protein (plasmid) [Klebsiella pneumoniae]	MAINGENGVSAVTVDELLKQGLRIPNYQRPYSWDVSTALQLVDDISEALRDTERKDIPYVLGAIILHDDGEYLNVVDGQQRLLTLRMILAALDPINHQISMSGNSDTPVSLVWIELQRRLSQLEDKKEFLDFICHKCQLVRIVTDDIDEAFRVFDSQNYRGKPLAPHDLLKAHHLREMHDESAAMKVAVVEAWEAVNDEDLDRLFSTFLYRISKWSRGESSLEFTIRDIGMFKGISSRSHRSFSPNLRYHLAAQAAMPLLSAWSVSSTHDARNAGRSRFQLDAPIIAGRSFFEMVTFMLDELKILEQEVIDRGFKNFGPSQSRYRYVYELFIAALLCYTNKFGDEDVDEVRNRLFAWAYALRVELLRVQFVSADNRARGKNDANKSPFVLLRNAMTGSV…
299	VC1766	Klebsiella	Klebsiella pneumoniae	>URB67245.1 DUF262 domain-containing HNH endonuclease family protein (plasmid) [Klebsiella pneumoniae]	MSKKELKPELLTVGKLFTDNYLIPIYQRNYAWRAEQIEQLISDIQDSVVGGQDNYFLGNLVVIKRGREDEFEVIDGQQRLTTLYLLLTFLEQDGEGEKPSVGHAGHLQYESRARATEALLRVAQEAAKEHVRPQGSTSNADAGIHEGYSIINQFFKQNENLNRSREKFSDFLLTKVTVVRASLPPNTDLNRYFEIMNTRGQQLKQVDIVKARLMSKLPNQYERECFAWVWDSCADMDSYVQMSLTRGDTSLRNKVFGDEWSWLEVTSFSSLMESRPQSGINSSRQSSEGVSLSLDEALSKYAKELESNSTEDEGNERFRSTIEFPAFLLHVLRIMKGDEVEDEGLLDDKRLIKSFDDAVNNVPDAKADWVRSFAFMLLKCRNLFDGFILKRQFTANIGD…
299	VC1767	Klebsiella	Klebsiella pneumoniae	>URB67246.1 DUF262 domain-containing protein (plasmid) [Klebsiella pneumoniae]	MAINGENGVSAVTVDELLKQGLRIPNYQRPYSWDVSTALQLVDDISEALRDTERKDIPYVLGAIILHDDGEYLNVVDGQQRLLTLRMILAALDPINHQISMSGNSDTPVSLVWIELQRRLSQLEDKKEFLDFICHKCQLVRIVTDDIDEAFRVFDSQNYRGKPLAPHDLLKAHHLREMHDESAAMKVAVVEAWEAVNDEDLDRLFSTFLYRISKWSRGESSLEFTIRDIGMFKGISSRSHRSFSPNLRYHLAAQAAMPLLSAWSVSSTHDARNAGRSRFQLDAPIIAGRSFFEMVTFMLDELKILEQEVIDRGFKNFGPSQSRYRYVYELFIAALLCYTNKFGDEDVDEVRNRLFAWAYALRVELLRVQFVSADNRARGKNDANKSPFVLLRNAMTGSV…
300	VC1767	Klebsiella	Klebsiella pneumoniae	>AZZ35080.1 DUF262 domain-containing protein (plasmid) [Klebsiella pneumoniae]	MAINGENGVSAVTVDELLKQGLRIPNYQRPYSWDVSTALQLVDDISEALRDTERKDIPYVLGAIILHDDGEYLNVVDGQQRLLTLRMILAALDPINHQISMSGNSDTPVSLVWIELQRRLSQLEDKKEFLDFICHKCQLVRIVTDDIDEAFRVFDSQNYRGKPLAPHDLLKAHHLREMHDESAAMKVAVVEAWEAVNDEDLDRLFSTFLYRISKWSRGESSLEFTIRDIGMFKGISSRSHRSFSPNLRYHLAAQAAMPLLSAWSVSSTHDARNAGRSRFQLDAPIIAGRSFFEMVTFMLDELKILEQEVIDRGFKNFGPSQSRYRYVYELFIAALLCYTNKFGDEDVDEVRNRLFAWAYALRVELLRVQFVSADNRARGKNDANKSPFVLLRNAMTGSV…
300	VC1766	Klebsiella	Klebsiella pneumoniae	>AZZ35081.1 DUF262 domain-containing protein (plasmid) [Klebsiella pneumoniae]	MSKKELKPELLTVGKLFTDNYLIPIYQRNYAWRAEQIEQLISDIQDSVVGGQDNYFLGNLVVIKRGREDEFEVIDGQQRLTTLYLLLTFLEQDGEGEKPSVGHAGHLQYESRARATEALLRVAQEAAKEHVRPQGSTSNADAGIHEGYSIINQFFKQNENLNRSREKFSDFLLTKVTVVRASLPPNTDLNRYFEIMNTRGQQLKQVDIVKARLMSKLPNQYERECFAWVWDSCADMDSYVQMSLTRGDTSLRNKVFGDEWSWLEVTSFSSLMESRPQSGINSSRQSSEGVSLSLDEALSKYAKELESNSTEDEGNERFRSTIEFPAFLLHVLRIMKGDEVEDEGLLDDKRLIKSFDDAVNNVPDAKADWVRSFAFMLLKCRNLFDGFILKRQFTANIGD…
301	VC1766	Klebsiella	Klebsiella michiganensis	>QAS68431.1 hypothetical protein KOCBH_B00019 (plasmid) [Klebsiella michiganensis]	MNDAGVRPFSIRALLEDRARYLVPMYQRNYAWGEGEITQLLQDVLDYQQKLVSGKGPQTYYIGTLVVFARDDGSFEVIDGQQRFTTLSLLANWLKHHAIDSVDMSWYQTINLDFESRPISSHTFERLWQGVAPYDLRGSTFNEGLVNGFELIDKAMADLGLVGAKLTAFCDYLFKHVQISRIEVPKDTDLNHFFEAMNNRGEQLEKHEVIKARLMETLNQIPEEEHRRQSIHILTRVWDACANMERYIQYGFTPQERHRLFGESDWGQFVPRDFAHLLDLLGSPNTADAADKSRAVAGSQGRTLLAILQDDKLDGEQTVEEESPGSERFNSVINFSNFLLHVLRLVSRDPGDTEGVPLDDKQLVDQFELRVIRQPDPVAAVQRFIYGLLKSKYLFDQFI…
301	VC1767	Klebsiella	Klebsiella michiganensis	>QAS68432.1 hypothetical protein KOCBH_B00020 (plasmid) [Klebsiella michiganensis]	MESINNQVQSVRQLLAIPQLAIPSYQRPYRWGSKNISDLFTDLATHQDKSAYRLGSVVFHQHTDSEQGEMLDIVDGQQRTLTLMLTVKALIEVLDNENRSGKEKSIRFQRQDLREQLQVLRGPIDAFMQRQRFPSRDSEFNLRRNYLELRRLVARPEFDEQQIDFLLNRCQVVCFVLQDISEAFQFFDSQNARGRDLAPHDLLKAFHLREFAGHEANLKAEAVAHWERLPSDELANLFALYLYRVRQWAEGKSARYFGKGEVDLFKGVNLDRVGHYPYVESLRIAHHFVDEYNSQYQRKIDGQYMTFPFHLDQMIINGRRFFEMAEYYQTRVAAIVAEESDSGKAQSATLLGETLTPMASKVLSTLGSYERRHRTGDRYVRAMFDCALIFYIDKFGSQG…
302	VC1767	Klebsiella	Klebsiella pneumoniae	>URC08449.1 DUF262 domain-containing protein (plasmid) [Klebsiella pneumoniae]	MAINGENGVSAVTVDELLKQGLRIPNYQRPYSWDVSTALQLVDDISEALRDTERKDIPYVLGAIILHDDGEYLNVVDGQQRLLTLRMILAALDPINHQISMSGNSDTPVSLVWIELQRRLSQLEDKKEFLDFICHKCQLVRIVTDDIDEAFRVFDSQNYRGKPLAPHDLLKAHHLREMHDESAAMKVAVVEAWEAVNDEDLDRLFSTFLYRISKWSRGESSLEFTIRDIGMFKGISSRSHRSFSPNLRYHLAAQAAMPLLSAWSVSSTHDARNAGRSRFQLDAPIIAGRSFFEMVTFMLDELKILEQEVIDRGFKNFGPSQSRYRYVYELFIAALLCYTNKFGDEDVDEVRNRLFAWAYALRVELLRVQFVSADNRARGKNDANKSPFVLLRNAMTGSV…
302	VC1766	Klebsiella	Klebsiella pneumoniae	>URC08450.1 DUF262 domain-containing HNH endonuclease family protein (plasmid) [Klebsiella pneumoniae]	MSKKELKPELLTVGKLFTDNYLIPIYQRNYAWRAEQIEQLISDIQDSVVGGQDNYFLGNLVVIKRGREDEFEVIDGQQRLTTLYLLLTFLEQDGEGEKPSVGHAGHLQYESRARATEALLRVAQEAAKEHVRPQGSTSNADAGIHEGYSIINQFFKQNENLNRSREKFSDFLLTKVTVVRASLPPNTDLNRYFEIMNTRGQQLKQVDIVKARLMSKLPNQYERECFAWVWDSCADMDSYVQMSLTRGDTSLRNKVFGDEWSWLEVTSFSSLMESRPQSGINSSRQSSEGVSLSLDEALSKYAKELESNSTEDEGNERFRSTIEFPAFLLHVLRIMKGDEVEDEGLLDDKRLIKSFDDAVNNVPDAKADWVRSFAFMLLKCRNLFDGFILKRQFTANIGD…
303	VC1767	Klebsiella	Klebsiella pneumoniae	>QAX07574.1 hypothetical protein C2M18_23390 [Klebsiella pneumoniae]	MKHTLDKTVVSVKGLLNLTDVTIPAYQRPYKWTVKNIGELFADINSHLDKSAYRLGSVVFHQAESDAENRLDIVDGQQRTLTLILAVWAIIETRLVELERQDLQETLTKLRPSVESFMGRQRFASQISEYNLYQNYQELKRKVSHREFSEEHIDFLLNRCQMVVFVLTDLSEAFQFFDSQNARGRDLDPHDLLKAFHLREFASHEVELKAASVAHWEGLPSDDLANLFAAYLYRVRQWSQGNSARFFGKDDVGMFKGINLDQIGQFPYVESLRMAHHFVDGYNNQYQRKIDGQKMRFPFHLDQMIINGRRFFEMAEHYQQQVSAIIASEHVSNHTQKSLMIQGAVLGEMATQILRTLNSYRNRYRTGDQYIRAMFDCALIFYIDKFGGQSLSAAIEKSF…
303	VC1766	Klebsiella	Klebsiella pneumoniae	>QAX07575.1 DUF262 domain-containing protein [Klebsiella pneumoniae]	MSDAKVTSFTVRSLLGDVSRYLIPMYQRNYAWGEGEITQLVQDILDYQQKSLHSPLPQTYYIGTLVVFTRPDGQSEIIDGQQRFTTLSLLANWLKKHTKSSLDMNWYQGINLGFESRPKSSETFARLWQGVEPHKLRSKEFNEGLINGYELIGKVLHDLKLVGESLNHFCTYLFDHVQIARIEVPVDTDLNHFFEVMNNRGEQLEKHEVVKAQLMAVLNEITDQQARQSSLNTLSRVWDACSNMERYVQYGFTPAERHQLFGQENWGQFVPADFNSLADMLIPSASELGTRENQTNRTLADIIKSSSTLSGDRGEEDEGSSERFNSVINFSNFLLHVLRVCSQTGKDRVDVPLDDKQLIDQFELRLLKQNDPVKTVQDFVFALLKCKYLFDQFVIKREY…
304	VC1766	Yersinia	Yersinia hibernica	>QAX77581.1 DUF262 domain-containing protein [Yersinia hibernica]	MQYESKLMSLAQLIDEKRLFNIPIYQRLYVWGSDQIKVLLDDLVSACNADKDVFYLGSTLVIEQGRTESGHPLLDLIDGQQRFTTLWLLSVVIERLLSSSKNSERSQNPLSCFLYAQLGNSREPRIRFAIRPEVSRFFAALLDGRAASDEQKAAALSYAMQVMEGYFTHRTDDTHRIDLVKLGTFIRDRVQLVLTLVPANTDLNKLFEVINNRGVQLQHHEILKARLLALLPDSAEREAYGQMWDACSFMGAYVEKNLRTVKGIKLIPLYNVEDAKRDREMLSDPLVIRDVLLELGTQQDLRHHSLDDILNDETLLTEPSNNASENNEAYEADDVRSIIGFSMLLQHVLRLFLLHQQRDDISKILDKELLQIFQTHWLAGLAQCEKSEQANQIRRFIKL…
304	VC1767	Yersinia	Yersinia hibernica	>QAX77582.1 DUF262 domain-containing protein [Yersinia hibernica]	MTIKQPVEVCMMDFATLCSNGATLQLDHYQRPYVWDRHKVNQLLEDLDEFRHNGNGQKVYYLGTLLLHRNDEKKARFVIDGQQRLSTLAVLYHALHNELPKGLEFHYRSPISARNLRVARKLMSEHRESALEPSIVEQLCFTVITVEREDLAFTFFDTQNFRGVPLKATDLLKAYHLRAVNGPNVQHVESLQQICARRWEHVQMAGPRRQDCEQQDFAPELFQYYLWRARNWRGNKQMEREDHDSLLEAFQQQSVGGGEIDEIPLYPGYHNQFANSLKLQSSDDYRLALNPLQISGSAANLPFTLRQPIHKGICFFLYAQKYASLLDDLLYKENTCHELEAFREFYRRVVRANAYYLQELFNLALLMYVDRFGYQHLLAFAVGLELVLGGLRLEKSYIF…
305	VC1767	Photobacterium	Photobacterium damselae subsp. damselae	>QAY36097.1 DUF262 domain-containing protein [Photobacterium damselae subsp. damselae]	MAIVFNQPQTIAQLLAKSLAIPEYQRPYKWQPKHVNQLIDDIVNHRTKPCYRLGTVVLHQDKDSESAVLNIVDGQQRLLTLTLLCTILDGEENSISSSLLEHRFESLVSIENLKNNAQLISERVASLPATEKQELLNFVLNKCELIQVTLDDLSEAFQFFDSQNARGKALAPHDLLKAYHLREMMDSTEQNERLHHVSLWEQGVNPDDESANLHTIMGEFLFRMRRWVDGDYGIQFSRHNIDAFKGINLDSTQYAYVDSMLALDYAIETFNADPARKWDKQTKGYPFQVDQVMINGKRFFEYIQHYMAIHSTLFVGKDSKLFSFVETHADYSGSNRKGDSYVRNLFLCAVMYYYDKFGEVELEKAAQICYRWSYFLRLDLQRIGMESVDNHAKARNGLF…
305	VC1766	Photobacterium	Photobacterium damselae subsp. damselae	>QAY36098.1 DUF262 domain-containing protein [Photobacterium damselae subsp. damselae]	MSQTNYVEQLSVKALFDSKTQYVIPIYQRNYAWGATEIEQLIQDISDAAGLITQAEETVTAKQDKYYLGSLVVYQRTTHSQQSNVVYETIDGQQRHTTLSILLAYLKHRNVLGCDELEALAINLTFDSRPKSSRALDDIYSGNTNGESEEPNIHAAFNIIQRYFKAKGLDDKAKTKQFVDYLLKSVTILRVVVPPQTDLNHYFEIMNNRGEQLEKHEVLKAKFMATLANDEERGCFSTIWDACSNMTRYTQMGFQSDLRKDVFGDSWQMMPASFDAILEKHTSKQQKQDAMTLRDIIKHKASSSNGDDEEREKEERFGTVIDFSNFLLHVLKLMQTEESVSLDDKKLIDAFISKDDGLKVSAKAFVYELLKYRILFDSYVIKPDQHDEKRKWSLLRLNA…
306	VC1767	Klebsiella	Klebsiella pneumoniae subsp. pneumoniae	>QBA57881.1 hypothetical protein Kp711_6107 (plasmid) [Klebsiella pneumoniae subsp. pneumoniae]	MESINNQVQSVRQLLAIPQLAIPSYQRPYRWGSKNISDLFTDLATHQDKSAYRLGSVVFHQHTDSEQGEMLDIVDGQQRTLTLMLTVKALIEVLDNENRSGKEKSIRFQRQDLREQLQVLRGPIDAFMQRQRFPSRDSEFNLRRNYLELRRLVARPEFDEQQIDFLLNRCQVVCFVLQDISEAFQFFDSQNARGRDLAPHDLLKAFHLREFAGHEANLKAEAVAHWERLPSDELANLFALYLYRVRQWAEGKSARYFGKGEVDLFKGVNLDRVGHYPYVESLRIAHHFVDEYNSQYQRKIDGQYMTFPFHLDQMIINGRRFFEMAEYYQTRVAAIVAEESDSGKAQSATLLGETLTPMASKVLSTLGSYERRHRTGDRYVRAMFDCALIFYIDKFGSQG…
306	VC1766	Klebsiella	Klebsiella pneumoniae subsp. pneumoniae	>QBA57882.1 hypothetical protein Kp711_6108 (plasmid) [Klebsiella pneumoniae subsp. pneumoniae]	MNDAGVRPFSIRALLEDRARYLVPMYQRNYAWGEGEITQLLQDVLDYQQKLVSGKGPQTYYIGTLVVFARDDGSFEVIDGQQRFTTLSLLANWLKHHAIDSVDMSWYQTINLAFESRPISSHTFERLWQGVAPYDLRGSTFNEGLVNGFELIDKAMADLGLVGAKLTAFCDYLFKHVQISRIEVPKDTDLNHFFEAMNNRGEQLEKHEVIKARLMETLNQIPEEEHRRQSIHILTRVWDACANMERYIQYGFTPQERHRLFGESDWGQFVPRDFAHLLDLLGSPNTADAADKSRAAAGSQGRTLLAILQDDKLDGEQTVEEESAGSERFNSVINFSNFLLHVLRLLSRDPGDTEGVPLDDKQLVDQFELRVIRQPDPVAAVQRFIYGLLKSKYLFDQFI…
307	VC1766	Aeromonas	Aeromonas hydrophila	>BBG85323.1 hypothetical protein AHGSH82_024680 [Aeromonas hydrophila]	MQHESKLTTLADIIADKRLFNIPIYQRLYVWGSDQIKVLLDDLVAACEADKDVFYLGGTLVIEQGRTACGHPLLDLIDGQQRFTTLWLLSVVMERLLPPSRDEQTAHNPLTDFRCAWFGDSREPRIRFAIRPGVSRFFTALLDGRAVPDEPQASALSYAMQVMEGYFSDRTDERSRVDLVKLGRFIRERVQLVLTRVPANTDLNKLFEVINNRGVQLQHHEILKARLLALLPERSEREVYGQMWDACSFMGAYVEKNLRTVKGLKLIPLYDADEAKRDQERLADPLAVRDALLALDDQQDIQPHSLEEILNGAALLTEPSSGETRNEEEYEADDVRSVIGFPMLLQHVLRLFLLRSQRDDINKILDKELLQIFQSHWLEGLSQCDKQKQANEVRYFIEL…
307	VC1767	Aeromonas	Aeromonas hydrophila	>BBG85324.1 hypothetical protein AHGSH82_024690 [Aeromonas hydrophila]	MTHGQPVDVTVQGFNELCSKGAALQLDHYQRPYVWDSIKVNQLLSDLHEFRRSSKEQAYYLGTVLLHRNDEKEVRFVIDGQQRLSTLAVLYYTLCGSLPEGLAFHYRSPISARNLHEARQLMVERSNIELDPSIFEQLRFTVITVEREDLAFTFFDTQNHRGVPLNATDLLKAYHLRAVTGPHAESLQQLCAQRWESVQVAGPYRQAGKRQDYAPELFEQFLWRARNWRGNKYIEREDHDRLLETFQQQSIGGVESDEVPLYPGYHNQFASALKLQGSNDYRLALTPVQVGGSAASLPFTLRQPIHKGVGFFLYAQKYAALLDALLYQESANLELTAFREFYRRVVCVNAYYLQELFKLALLMYVDRFGYQRLLAFAVGLELVLGGLRLEKQYIFKESP…
308	VC1767	Hafnia	Hafnia alvei	>QBJ32230.1 DUF262 domain-containing protein [Hafnia alvei]	MAINGEGGVSAVTVDELLKQGLRIPNYQRPYSWEVSTALQLVDDLSEALRDTERKDIPYVLGAIILHDDGEYLNVVDGQQRLLTLRMILAALDPINHQISVSGNSETPVSLVWMELQRRLSQLEDKKEFLDFICHKCQLVRIVTDDIDEAFRVFDSQNYRGKPLAPHDLLKAHHLREMHDESAAMKVAVVEAWEAVKDEDLDRLFSTFLYRISKWSRGESSLEFTIRDIGMFKGISSRSHRPFSPNLRYHLAAQAAMPLLSAWAVSSTHDARNAGRSRFQLDVPIIAGRSFFEMVTFMLEELKILEKEVIDRGFKNFGPSQSRYRYVYELFIAALLCYTNKFGDEDVDEVRNRLFAWAYALRVELLRVQFVSADNRARGKNDANKSPFILLRNAMTGSV…
308	VC1766	Hafnia	Hafnia alvei	>QBJ32231.1 DUF262 domain-containing protein [Hafnia alvei]	MSKKELKPELLTVGKLFTDNYLIPIYQRNYAWRAEQIEQLISDIQDSVAGGQDGYFLGNLVVIKRGREDEFEVIDGQQRLTTLYLLLTFLEQDGEGEKPSVGHAGHLQYESRARATEALRRVAQEAAKGKVRPQGSTSNADAGIHEGYSIINQFFKQNETLNRSREKFSDFLLTKVTVVRASLPPNIDLNRYFEIMNTRGQQLKQVDIVKARLMSKLPNQYERECFAWVWDACADMDSYVQMFLTRGDTSLRNKIFGDEWSWLEVTSFASLTESRPQSGINSSRQSSEGVSLSLDEALSKYAKEIESNSTEDEGNERFRSTIEFPAFLLHVLRIMKGDEVEDEGQLDDKRLIKSFDDAVNNVPDAKADWVRSFAFMLLKCRNLFDGFILKRQFTANIGD…
309	VC1767	Escherichia	Escherichia coli	>QBK00024.1 DUF262 domain-containing protein [Escherichia coli]	MAINGENGVSAVTVDELLKQGLRIPNYQRPYSWDVSTALQLVDDISEALRDTERKDIPYVLGAIILHDDGEYLNVVDGQQRLLTLRMILAALDPINHQISMSGNSETPVSLVWIELQRRLSQLEDKKEFLDFICHKCQLVRIVTDDIDEAFRVFDSQNYRGKPLAPHDLLKAHHLREMHDESAAMKVAVVEAWEAVNDEDLDRLFSTFLYRISKWSRGESSLEFTIRDIGMFKGISSRSHRSFSPNLRYHLAAQAAMPLLSAWSVSSTHDARNAGRSRFQLDAPIIAGRSFFEMVTFMLDELKILEQEVIDRGFKNFGPSQSRYRYVYELFIAALLCYTNKFGDEDVDEVRNRLFAWAYALRVELLRVQFVSADNRARGKNDANKSPFVLLRNAMTGSV…
309	VC1766	Escherichia	Escherichia coli	>QBK00025.1 DUF262 domain-containing protein [Escherichia coli]	MSKKELKPELLTVGKLFTDNYLIPIYQRNYAWRAEQIEQLISDIQDSVVGGQDNYFLGNLVVIKRGREDEFEVIDGQQRLTTLYLLLTFLEQDGEGEKPSVGHAGHLQYESRARATEALLRVAQEAAKEHVRPQGSTSNADAGIHEGYSIINQFFKQNENLNRSREKFSDFLLTKVTVVRASLPPNTDLNRYFEIMNTRGQQLKQVDIVKARLMSKLPNQYERECFAWVWDSCADMDSYVQMSLTRGDTSLRNKVFGDEWSWLEVTSFSSLMESRPQSGINSSRQSSEGVSLSLDEALSKYAKELESNSTEDEGNERFRSTIEFPAFLLHVLRIMKGDEVEDEGLLDDKRLIKSFDDAVNNVPDAKADWVRSFAFMLLKCRNLFDGFILKRQFTANIGD…
310	VC1767	Salmonella	Salmonella enterica subsp. enterica serovar Johannesburg	>QBJ48506.1 DUF262 domain-containing protein [Salmonella enterica subsp. enterica serovar Johannesburg]	MKHTLDKTVLSVKGLLSLTDVAIPAYQRPYKWTVKNISELLADINSHLDKSAYRLGSVVFHQPESNEEHRLDIVDGQQRTLTLMLAVWAIIETRFAELERQDLQETLTHLKPSVEGFMGRQRFVSQVSEYNLYQNYQELKRRVSHREFSEQHIDFLLNRCQLVVFVLTDLSEAFQFFDSQNARGRDLDPHDLLKAFHLREFASHEVELKAVSVAHWEGLPSDDLANLFASYLYRVRQWSQGNSARFFGKNEVGLFKGINLDQIGQFPYVESLRMAHHFVDDYNNQYQRKIDGQKMRFPFHLDQMIINGRRFFEMAEHYQQQVSAIITSEHASIHTQKPLMIQGTVLGEMATRILRTLNSYRNRHRTGDQYIRTMFDCALIFYIDKFGGQSLSAAIEKSF…
310	VC1766	Salmonella	Salmonella enterica subsp. enterica serovar Johannesburg	>QBJ48507.1 DUF262 domain-containing protein [Salmonella enterica subsp. enterica serovar Johannesburg]	MSDAKVTSFTVRSLLGDASRYLIPMYQRNYAWGEGEITQLVQDILDYQQKSLHSLYPQTYYIGTLVVFTRPDGDAEIIDGQQRFTTLSLLANWLKKHAGSTLDMSWYQGINLGFESRPKSGETFARLWQGVEPHKLRSKEFNEGLIKGYELIGKVLLDLKLVGESLTHFCTYLFDHVQIARIEVPADTDLNHFFEVMNNRGEQLEKHEVVKARLMAVFNEITDQQARQSSLNTLSRVWDACSNMERYVQYGFTPAERHQLFGQENWGQFVPTDFNSLADMLIPSASALGTRENETTRTLADIIKSSSTISGDRGDEDEGSSERFNSVINFSNFLLHVLRVCSQTGKDRVDVPLDDKQLIDQFELRLLKQNDPVKAVQNFTFALLKCKYLFDQFVIKREF…
311	VC1766	Nitrosococcus	Nitrosococcus wardiae	>QBQ53152.1 DUF262 domain-containing protein [Nitrosococcus wardiae]	MHDRVLSQVQTPADIRKGNIAFVIPSYQRPYVWPDEDVLKLFDDIAQAQKTGEPNYYIGTVLTARLQEGSYELIDGQQRMTTLMLMAIAFRSRKKEIPLTQLAIHDKKPRLTFSIRHQVQTLLGHWAKLEDYPSPGNEAVEHNPYLTRLHGALKALQQRLDQLDSRQHGEKIADYIDNKVQWVNNIMPGGMDLNRLFATMNTRGIQLEQSDILKSLLLKQVKTDKPRYEAIWQACEHMENYFERNVRQLFKGTDWANIQPDDLKQYDPGRFQLPAEYSPEGDDNRGVLSISKLAEQIHEPSGQNSGGNGNDKPELDEETVYCRSIIGFPLLLMHAYRIYRNFSGKPDIEVRLHSDRLIESFKELKQAGEEEVKAFIECLWQVRYQFDRWVMKWIERDDE…
311	VC1767	Nitrosococcus	Nitrosococcus wardiae	>QBQ53153.1 DUF262 domain-containing protein [Nitrosococcus wardiae]	MTVVVASCTLAELFAGRPIKASDDSMIEGQLHLPEYQRPYRWGKEQVYRLRKDLCCYFKEDDKARKQNHLFYLGSIILHQQERGHRLNIIDGQQRLTTMALLACIKKLGSYPDLEYDSPLSQQQIRENLRLLRQEEHQAVYHAIDLTRINITLVVTRSEDDAYRFFETQNTGGVRLSGPDIIKAHHLRATPRNRQDDYARMWEALGDLNPLVDIVLKARCWNALDFNPLPSHRQPQQVREVVVAELAERTGEEITDVAYQCTSVTRTEAGKVLQTSHATGYAMRQPLNAGINTIHYLEYFERLRQRLLTDRTEPNLGTFHDFYRNLIETLDGCSYLKKLYDSTLLLYASHFGLERFFEAALRLFRVVYSPRVSNQKAVRESSVAAFVRDNPVFDWILMN…
312	VC1767	Nitrosococcus	Nitrosococcus wardiae	>QBQ56220.1 DUF262 domain-containing protein [Nitrosococcus wardiae]	MPFSAYPSAHSATFFDREERRTNPPPAKTPMTASVEVSVQRFTALFENATLPLAIDSYQRPFVWETNKIAQLVTDLRDYSRERQENPSLEYYMGTVLLHRNRKEGRLFVIDGQQRLTALSVLHHVLRGELPPHHALRYGSFQSVTHIQRAQAYLADADLNALVRDVFERICFTVIVVASEDLAFTFFDTQNHRGVPLNATDLLKAYHLRAIPGEHSRTERLQEDCAGRWERLQRTPPILGHGADFAPTLFHEFLWRARRWTGQKLIAHESYEDILQEFQEDTLPPETPEQVPLYPTRYNCLGAALAVTPQGELRLLPHSLALTTHPAELPFALRQPISKGLGFFLYADKYTRMLTQLLKEEDHPAEVQAFRKLYEAVIAHLSLYLRELFLLASVMYVDQ…
312	VC1766	Nitrosococcus	Nitrosococcus wardiae	>QBQ56221.1 DUF262 domain-containing protein [Nitrosococcus wardiae]	MDHRRLYSGAVVMTLRSRLLTLQDIDEHRYFFTVPLYQRLYVWSEDQIDTLLEDVLAAYQQGEEMLYLGTTLVVERESNETGTTFDLIDGQHTLWMMSLVWREQEAMQRFLYHQDSSKGPAKRPRITFAIRQDINTFFAERIEGKESRCVGSPPIEDALATLESFVEAREPGLDLPRFTRFLFEKVKLVLTQVPPHTDLNKLFEVINHRGLQLQHHQILKARLLSWLDTTERQRYALLWEACADMGRYVEKNLKDLTQDNPSFKVSALYEDKAGAEGREDLASAEKVLEALAGPQATAEEDEPLSLAAILEGPTGSRQNKDSAPPAVDDEHYESDEVRSIISFPLLLQHTLRIWLQRQGKADLPRILDKELLRLFDAHFLQEGASGAQVKSFIELLWEI…
313	VC1766	Nocardioides	Nocardioides euryhalodurans	>QBR91857.1 DUF262 domain-containing protein [Nocardioides euryhalodurans]	MTELLDPQLRSVAQLFDEDEAIYTVPIYQRNYAWGAQQIEQLIGDVHDALADGDDGYFLGNLIVTRRPGREADYEVIDGQQRLTTLYLLLTILSQDGAHPYDAHRDRLRYESRSRASEALRRVVTEASRHSASIPDTATNEDTGIHEGYNVIRQFLNQHPELRDDEDRGQFADFLRHRVAVVRAALPPKTDLNRYFEIMNTRGQQLHQVDIVKARLMSRLPNEAERACFAWIWDACADMDSYVQMSLTRGDHARRRELFGDGWSWLKAASFGRLLEVHQTTAAVSGMMDTAPATSMSLDAALARYSAIGVSAPGEDAENVRFRSTIEFPAFLLHVLKVMSRDEGEHEGQLDDKRLIKRFDEAAAAGDPSDEAEWVRDFGLALLRLRNLFDGFILKRQYT…
313	VC1767	Nocardioides	Nocardioides euryhalodurans	>QBR91858.1 DUF262 domain-containing protein [Nocardioides euryhalodurans]	MAIREHGVSAVTVGDLLDPIKHNLQIPHYQRPYSWEPATALQLVDDILDSRADPDRSDIPYVLGAVILHEDGDGGRLDVVDGQQRLLTLRMILGILDGHDLLSTSAVGANAVSRVWTALGRRLGLLEPPDAHDLAAFIRDRCEVVRVVTDDVDEAFRVFDSQNYRGKALAPHDLLKAHHLREMREETPHMKAAVVQAWESAKDEDLDRLFSTYLYRIARWSRGDGAPGFTTQDIGMFKGISGTSSTLTPAHRYHLAAQAALPLLSAWGASGLSDRELGRCKFQLDAPLGSGKPFFDMVAFMLEELKHLVRQGFPADLAPYCHFDLSALADADVLDERAARSRYRYVSELYLAALLYYTNRFGEADLEQARPQLFAWAYALRTEMLRVQYRSVDNRGRGE…
314	VC1766	Psychroserpens	Psychroserpens ponticola	>WCO00567.1 DUF262 domain-containing protein [Psychroserpens ponticola]	MGVKDLNKSIREIFQSNYVVPLYQRNFAWTDDEIHQLLRDIYENYNKDPKGFYFIGTLVVLKRKNGDFEVIDGQQRLTTLSLIAKKLDTSLHTSKLQYDSRPEVESFLSTYYQRGEVVTTTTNHLVSHFNEAIEYIETVDLKIKAPNETLKFIDFLKMDAISGFKDYFFNQVQLVKVEIPSDIDVAHYFEVMNNRGEQLEEHEIIKARLLDKIQTNKSGTAQFSKIWDACSQMNQPIQRLFKKDRAGFFGKNFNSYHFKADEDINEDGTKDTSLSIHQILSGESILDTEESNDIDQKEDFESIIDFPNFLMHVLKLYFEDDEALNIPLNGDELLKWFEDLEDQIDPLEFIDFLLYYRVVFDRFIVTVIEDEKSEDNSKWILHKPEMYYYKKGNKKYKKL…
314	VC1767	Psychroserpens	Psychroserpens ponticola	>WCO00568.1 DUF262 domain-containing protein [Psychroserpens ponticola]	MSEKEKTIHAEIKKVSAVLNQDLQIPVYQRPYRWQPKNVAQLLEDIYGSWQQVKSAYRIGSVILYENTTDRKEGFKIIDGQQRITTLILILCQLASPEAIALSKNLKFNHSDSEKCIRTNNEFIAYWLQENVAQEKADFLNYITKFCEFVEVRVTKLSESFQMFDSQNSRGKTLEPYNLLKAYHIRAMEDEQATDADKMNSDRRWENATRFVIDPLNTKETPQDVLKQLFNEQLYRTRIWSKKQAAFGFSKNTIVEFKGHTIKYKEEMEYPFHNSNLLHSVALNYFNGLQVQVKGMKSRFNQKHLSNVNDFVSINQPILNGKSFFDYIESYVEIYKQLFIHKDDTSFLKAFKCFYEKQCHYPKSYRTGDQYLRELYKSLIILLFDKYGEEGVNKYYKVL…
315	VC1766	Klebsiella	Klebsiella pneumoniae	>QCC84103.1 DUF262 domain-containing protein (plasmid) [Klebsiella pneumoniae]	MNDAGVRPFSIRALLEDRARYLVPMYQRNYAWGEGEITQLLQDVLDYQQKLVSGKGPQTYYIGTLVVFARDDGSFEVIDGQQRFTTLSLLANWLKHHAIDSVDMSWYQTINLAFESRPISSHTFERLWQGVAPYDLRGSTFNEGLVNGFELIDKAMADLGLVGAKLTAFCDYLFKHVQISRIEVPKDTDLNHFFEAINNRGEQLEKHEVIKARLMETLNQIPEEEHRRQSIHILTRVWDACANMERYIQYGFTPQERHRLFGESDWGQFVPRDFAHLLDLLGSPNTADAADKSRAAAGSQGRTLLAILQDDKLDGEQTVEEESPGSERFNSVINFSNFLLHVLRLVSRDPGDTEGVPLDDKQLVDQFELRVIRQPDPVAAVQRFIYGLLKSKYLFDQFI…
315	VC1767	Klebsiella	Klebsiella pneumoniae	>QCC84104.1 DUF262 domain-containing protein (plasmid) [Klebsiella pneumoniae]	MESINNQVQSVRQLLAIPQLAIPSYQRPYRWGSKNISDLFTDLATHQDKSAYRLGSVVFHQHTDSEQGEMLDIVDGQQRTLTLMLTVKALIEVLDNENRSGKEKSIRFQRQDLREQLQVLRGPIDAFMQRQRFPSRDSEFNLRRNYLELRRLVARPEFDEQQIDFLLNRCQVVCFVLQDISEAFQFFDSQNARGRDLAPHDLLKAFHLREFAGHEANLKAEAVAHWERLPSDELANLFALYLYRVRQWAEGKSARYFGKGEVDLFKGVNLDRVGHHPYVESLRIAHHFVDEYNSQYQRKIDGQYMTFPFHLDQMIINGRRFFEMAEYYQTRVAAIVAEESDSGKAQSATLLGETLTPMASKVLSTLGSYERRHRTGDRYVRAMFDCALIFYIDKFGSQG…
316	VC1767	Neisseria	Neisseria flavescens	>QCL69238.1 DUF262 domain-containing protein [Neisseria flavescens]	MSIEKAEILKIDDIFKLNLSIPNYQRPYKWTIKNVQQLIDDLLQNFREGKKIYRIGTIVLNKDKDRSEIVDGQQRLITLSLLLHKLGKDVSLLKEKPNHSISKNNITTNYNFLKNYNFTNEFKDYLLKGCEMVCIELDNLDEAFQFFDSQNARGKPLESYDLLKAYHLRDMRDKDKKVIHQCVERWEKSAMSNDINNLDKIINYILFRLRRWHYKENAEIFTSDELDTFKGVHKKVDYPYLHGILATHAIQKLSHENPFLYRSISAFQSTQVLINGKYFFDYIEYYTAIYARLFREENGLLSKIHKIKRIDLPEGLIAFLNNHNYSYRVGDKYIRNLFECTVLFYFDKFGESHFEEFITKAFLWAYRIRVEYKRITFETIEKKAHDAAGLISYIERSIT…
316	VC1766	Neisseria	Neisseria flavescens	>QCL69239.1 DUF262 domain-containing protein [Neisseria flavescens]	MKTNNDYVKTLTINELLNKKDKYIIPIYQRNYAWGDDEISLLIQDLWNAYEKNKDKNNYYIGSLVIYKRGNGDLEVIDGQQRLTTLTLIMHYLKSDTFVRNVYFEHRNDSNYALGHLNSDSIPDVFKNALKSIKKYWETERTEKEGMGLAEFLQENVKIIRTEVPKDTDLNHYFEIMNTRGEQLEKHEVIKAALMEVLDTDSERSIFAKIWDACSDMSRYVVMGINPSSLRENIFGKNWENTIPKKFNEIIENIAGTEKIQHSDNGSANEEQSILQLITANNGDIHSSQEKTNELTDGRFNSVIDFPNFLMHILKIYLETSGINKITFKEIPLDEKELWHVFDKEDWNKEKIVNFIDILLSCRHLFDKYIIKSNSPHSENEHWSLRKIKKISDNYYYKN…
317	VC1767	Klebsiella	Klebsiella pneumoniae	>QCQ28628.1 DUF262 domain-containing protein (plasmid) [Klebsiella pneumoniae]	MAINGENGVSAVTVDELLKQGLRIPNYQRPYSWDVSTALQLVDDISEALRDTERKDIPYVLGAIILHDDGEYLNVVDGQQRLLTLRMILAALDPINHQISMSGNSDTPVSLVWIELQRRLSQLEDKKEFLDFICHKCQLVRIVTDDIDEAFRVFDSQNYRGKPLAPHDLLKAHHLREMHDESAAMKVAVVEAWEAVNDEDLDRLFSTFLYRISKWSRGESSLEFTIRDIGMFKGISSRSHRSFSPNLRYHLAAQAAMPLLSAWSVSSTHDARNAGRSRFQLDAPIIAGRSFFEMVTFMLDELKILEQEVIDRGFKNFGPSQSRYRYVYELFIAALLCYTNKFGDEDVDEVRNRLFAWAYALRVELLRVQFVSADNRARGKNDANKSPFVLLRNAMTGSV…
317	VC1766	Klebsiella	Klebsiella pneumoniae	>QCQ28629.1 DUF262 domain-containing protein (plasmid) [Klebsiella pneumoniae]	MSKKELKPELLTVGKLFTDNYLIPIYQRNYAWRAEQIEQLISDIQDSVVGGQDNYFLGNLVVIKRGREDEFEVIDGQQRLTTLYLLLTFLEQDGEGEKPSVGHAGHLQYESRARATEALLRVAQEAAKEHVRPQGSTSNADAGIHEGYSIINQFFKQNENLNRSREKFSDFLLTKVTVVRASLPPNTDLNRYFEIMNTRGQQLKQVDIVKARLMSKLPNQYERECFAWVWDSCADMDSYVQMSLTRGDTSLRNKVFGDEWSWLEVTSFSSLMESRPQSGINSSRQSSEGVSLSLDEALSKYAKELESNSTEDEGNERFRSTIEFPAFLLHVLRIMKGDEVEDEGLLDDKRLIKSFDDAVNNVPDAKADWVRSFAFMLLKCRNLFDGFILKRQFTANIGD…
318	VC1766	Pasteurella	Pasteurella multocida	>URH76638.1 DUF262 domain-containing protein [Pasteurella multocida]	MTEQIKALNISTLLTVGHYIIPIYQRNYAWGKEEIELLIQDIKIASENKENNNYYIGSLIVYQRDDGQFEVIDGQQRLTTLHILALACGIKRNNNLSFEHRRNSDESFKNIENKELRYASNIEIGFQYAQSELDKLFGKKPEELTKFKKFLQNNVIILRTQVPPETDLNHYFEIMNNRGEQLEKHEVLKANLMSVLNPDDQNVFATIWDACSDMNRYAVASFKKEDRDKLFFKDKELNIKYFDVFKSFDDIKKVMSIKSSSENISSDHQENTEKSTQGMSRILSIIKDKNIKFTEYYDNNAERFNSVINFSNFLMHILRLYLEQENKTASSIEKISLDDKFLLTYFDSLVKENNIDEVKKFAFILLKTRFLFDLYVVKTDSTEKEHWSLKMPQYDTNNS…
318	VC1767	Pasteurella	Pasteurella multocida	>URH76639.1 DUF262 domain-containing protein [Pasteurella multocida]	MSDGFSYGINNINEIFSLSLKIPNYQRPYKWSQKHTSQLLEDLFAHFKESRPYRIGTIVLHQDNNLLYIVDGQQRITTLAILLHFLKENNIASEFLSDDKYFHSESIKHLKENAETIEHFVQYHYRCKDNFYDFILKNCSMVYVKLVSLEEAFQFFDSQNARGKPLAPYDLLKAYHLRSLSTEKSAEVLDCVEKWENAISPTDGKGSLDLIISKLLFRLRQWHLGNDGEVFNNKDIDIFKGVNEECVYPYLAASKASLALFNMSKQNPFIYKSHLPFNIQQTIINGRSFFWFVEHYRNLENKLFNSNNGELLKYSVQNKNYIEFTTHYEGSDRTGDRYVQNLFKCAVLAYYDKFAEDSLDIALDRALRWAFSLRLKNQSVRYRTIENEGQNRNGLLALI…
319	VC1766	Jejubacter	Jejubacter calystegiae	>QCT19689.1 DUF262 domain-containing protein [Jejubacter calystegiae]	MSDAKVTSFTVRSLLGDASHYLIPMYQRNYAWGEGEIVQLVQDILDYQRKSLHSPLPQTYDIGTLVVFTRPDGQSEIIDGQQRFTTLSLLATWLKKQAGSTLDMSWYQGINLGFESRPKSGETFARLWQGVEPHKLRSKEFNEGLINGYELIGMVLRDLKLVGESLNHFCTYMFDHVQIARIEVPADTDLNHFFEVMNNRGEQLEKHEVVKARLMGVLNEITDLQDRQSNLNTLSRVWDACSNMERYVQYGFIPAERHQLFGQENWGQFVPADFNSLADMLIPSTSELGTTENQTNRTLADIIKSSSIVSGDRSEEDEGSSERFNSVINFSNFLLHVLRVCSNTGKNRVDVPLDDKQLIEQFELRLLKQNNPVKAVQDFVFALLKCKYLFDQFVIKREF…
319	VC1767	Jejubacter	Jejubacter calystegiae	>QCT19690.1 DUF262 domain-containing protein [Jejubacter calystegiae]	MKHALDKTILSVKGLLSLTDVTIPAYQRPYKWTVKNISDLFADINSHLDKSAYRLGSVVFHQPESNEEHRLDIVDGQQRTLTLMLAVWAIIETRLAELERQDLQEALTQLKPSVEGFMGRQRFASQISEYNLYQNYQELKRRVSHREFSEQHIDFLLNHCQVVVFVLTDLSEAFQFFDSQNARGRDLDPHDLLKAFHLREFASHEVELKAASVAHWEGLPSDDLANLFASYLYRVRQWSQGNSARFFGKDEVGLFKGINLDQIGQFPYVESLRIAHHFVDDYNNQYQRKIDGQKMRFPFHLDQMIINGRRFFEMAEHYQQQVSAIISSEHASTHTQKPLMIQGAALGEMATQILRTLNSYHNRYRTGDQYIRTMFDCALIFYIDKFGGQSLSAAIEKSF…
320	VC1767	Pseudoalteromonas	Pseudoalteromonas distincta	>QCU76419.1 DUF262 domain-containing protein [Pseudoalteromonas distincta]	MAIVFNKPQTIAQLLAQQLTIPEYQRPYKWQPKHVNQLIDDIFNHRTKPCYRLGTVVLHQDKESVNENKKQTLNIVDGQQRLLSLTLLCTILDGAEKAISSTLLEHKFESSVSIDNLKNNAQIISERVASLTAPEKQELLNFVLNKCELIQVTLDDLSEAFQFFDSQNARGKALAPHDLLKAYHLREMMDATTQTERLHHVSLWEQGVNPDDDSANLHTIMGEFLFRMRRWIDGDYGITFSRHNIDVFKGINLDNTQYAYVDAMLALDYAVETFNGDPARKWDKQTKSYPFQVEQVMINGKRFFEYIQHYMAIHTSLFVGNEARLASFVNNYTRYSGSHRKGDSYVRNLFLCTVMYYFDKFGDVELEKATQICYRWAYYLRLELQRICMESVDNHAKSR…
320	VC1766	Pseudoalteromonas	Pseudoalteromonas distincta	>QCU76420.1 DUF262 domain-containing protein [Pseudoalteromonas distincta]	MSDVNQVEQLSVRALFDKKTEYIIPIYQRNYAWGAPEIEQLIQDISDAAGLNTQPGETVSVKQAKYYLGSLVVYQRTTHSQQSNVIYETIDGQQRHTTLSILLAYLKHRKVLGESDLAGVDINLTFDSRPKSSRALEDIYIGKSSGEPEEPNIHAALNIIQRYFKTKGLDTEAKIKQFCEYLLDNVTILRVVVPPQTDLNHYFEIMNNRGEQLEKHEVLKAKFMATLSNDDERNCFSTIWDACSNMSRYTQMGFQSDLRKEVFGDNWQTMPKSFDAIQAKHTSKQQKQDAMTLREIIDNKTPSENTDDEEREKEERFGTVIDFSNFLLHVLKLMPEIKGVSLDDKKLLDAFISKDNGLRVETKTFVYELLKYRVLFDSYIIKPDQHNEKRKWSLQTLVA…
321	VC1766	Arthrobacter	Arthrobacter sp. KBS0702	>QDW29973.1 DUF262 domain-containing protein [Arthrobacter sp. KBS0702]	MMIEKLAANLFTVGELFDEVKTHYEIPIYQRNYAWGVEQIEQLIDDVWAAAQAEADDYFLGNLIVARKPPDLRRDGVTFEVVDGQQRLTTLLMLLTHLGVAPKAQLTYQSRRNATQALTRLTTSDDDEGAGIHLGFQVIKSRMAKFRTPEERDTFQRFLEDNVQLVRAILPVQTDLNKYFEIMNTRGQQLEQVDIIKARLMSYLRNEAGEVEDDRACLAWVWDACAEMNSYIQMALTPNNTDLRDKIFSPRWDGLTVSTFDDLSLIRPQAHARSGVSRSAGVSLGEALRLYARTPAGPTEEDSESRRFESPIKFPTLLLHALKVLREKDGEDDVDGHLDDGKLIKLFEIDFKPLSETQRSDRVKRFIEVLLRCKFVLDNYVLKREFTATNADDGAWSLK…
321	VC1767	Arthrobacter	Arthrobacter sp. KBS0702	>QDW29974.1 DUF262 domain-containing protein [Arthrobacter sp. KBS0702]	MAIDREKGVRVVTVGELLDEGLTIPSYQRPYSWEPATALQLFDDIREAFKAENAAPNALPHADQVQWPSYVLGAVILHRDNENVQIHVVDGQQRLLTLTILLDLLDEASEGHIEVLPIEQEDPAARVVRVRTELARRVRHMEEPAEAFADFIRSTCEIIRVETDDADEAFRVFDSQNYRGKSLLPHDLLKAYHLREMSDESDAMREALVEGWQNVPDAELDRLFSTYLWRIKRWTRGLSAPTFSTRYIDSFKGLTPKLASTPAARYHLAAQTAVPMLAAWVEHSDEANRTTNRTRFQIDAPVVAGRSFFEMVTFMLAELRRLREEGFDEQDGNEGKEKSWGHFASTDDDFRELPSRARYRYVSELYLAALLYYTNKFGEVEIREAKSRLFTWAYTLRTS…
322	VC1767	Nocardioides	Nocardioides sp. S-1144	>QCW51032.1 DUF262 domain-containing protein [Nocardioides sp. S-1144]	MTIRANGVTAIQVGELMQQALRIPHYQRPYSWEPPTALQLLDDVREAFGAQKHRTGSYVLGAVILHSNNGGLDVVDGQQRLLTLRMILSNLNPATHLPLPTDTDSPVTRVLKALERRISSWSDDDRSDLLDFIRYRCEVVRIVTNDVDEAFRVFDSQNYRGMPLAPHDLLKAHHLREMRGEGDAAMIAVVEDWESVPADELNRLFSVYLFRVARWAQGNSAPAFSVRDIGMFKGLSPTSASSPNSKYHLAAQAAIPILQSWRQESSPASQRQAGRIRFQLDAPVTAGRPFFEMVTFMREELTRLRRESFPTQLEPYASSHPTTLDELPGRSRYRYVAELYLAAVLYYTNKFGDEDLDAARDRLFAWAYSLRVSMLRVQFRSIDNQGRGDSRPSAFTLMR…
322	VC1766	Nocardioides	Nocardioides sp. S-1144	>QCW51033.1 DUF262 domain-containing protein [Nocardioides sp. S-1144]	MGTTDLHAELLTVADLFSDASATYTVPVYQRNYAWGAEQIEQLISDVWDALSDQGQQGYFLGNLIVTRRGIDQADYEVIDGQQRLTTLFLLLAFLSGDGTLPPTGHSDRLRYQSRPRATGALRRITTATSRHAGSTAESSADEDSAIHQGFNVIRQFMDQHIRGAERARFADFLREKVTLVRAGLPRHTDLNRYFEVMNTRGQQLTQVDIVKARLMSRLDNEADRSCFAWIWDACADMDTYVQMSLTRGDTAMRQRLFGDSWSWLKQSSFAELAELHGDAAPSTGRAPGSTSLSLEDALLRYAASGSEESTEDQDNVRFRSTIEFPSFLLHVLQVTAPGDSEEERQLDDKRLISRFDAVIAAAGADPVRRFAFDLLRCRNLFDAFIVKRQFTATNGEDG…
323	VC1766	Pasteurella	Pasteurella multocida	>URH90571.1 DUF262 domain-containing protein [Pasteurella multocida]	MTEQIKALNISTLLTVGHYIIPIYQRNYAWGKEEIELLIQDIKIASENKENNNYYIGSLIVYQRDDGQFEVIDGQQRLTTLHILALACGIKRNNNLSFEHRRNSDESFKNIENKELRYASNIEIGFQYAQSELDKLFGKKPEELTKFKKFLQNNVIILRTQVPPETDLNHYFEIMNNRGEQLEKHEVLKANLMSVLNPDDQNVFATIWDACSDMNRYAVASFKKEDRDKLFFKDKELNIKYFDVFKSFDDIKKVMSIKSSSENISSDHQENTEKSTQGMSRILSIIKDKNIKFTEYYDNNAERFNSVINFSNFLMHILRLYLEQENKTASSIEKISLDDKFLLTYFDSLVKENNIDEVKKFAFILLKTRFLFDLYVVKTDSTEKEHWSLKMPQYDTNNS…
323	VC1767	Pasteurella	Pasteurella multocida	>URH90572.1 DUF262 domain-containing protein [Pasteurella multocida]	MSDGFSYGINNINEIFSLSLKIPNYQRPYKWSQKHTSQLLEDLFAHFKESRPYRIGTIVLHQDNNLLYIVDGQQRITTLAILLHFLKENNIASEFLSDDKYFHSESIKHLKENAETIEHFVQYHYRCKDNFYDFILKNCSMVYVKLVSLEEAFQFFDSQNARGKPLAPYDLLKAYHLRSLSTEKSAEVLDCVEKWENAISPTDGKGSLDLIISKLLFRLRQWHLGNDGEVFNNKDIDIFKGVNEECVYPYLAASKASLALFNMSKQNPFIYKSHLPFNIQQTIINGRSFFWFVEHYRNLENKLFNSNNGELLKYSVQNKNYIEFTTHYEGSDRTGDRYVQNLFKCAVLAYYDKFAEDSLDIALDRALRWAFSLRLKNQSVRYRTIENEGQNRNGLLALI…
324	VC1766	Salmonella	Salmonella enterica subsp. enterica serovar Johannesburg	>UAE76485.1 DUF262 domain-containing HNH endonuclease family protein [Salmonella enterica subsp. enterica serovar Johannesburg]	MSDAKVTSFTVRSLLGDASRYLIPMYQRNYAWGEGEITQLVQDILDYQQKSLHSLYPQTYYIGTLVVFTRPDGDAEIIDGQQRFTTLSLLANWLKKHAGSTLDMSWYQGINLGFESRPKSGETFARLWQGVEPHKLRSKEFNEGLIKGYELIGKVLLDLKLVGESLTHFCTYLFDHVQIARIEVPADTDLNHFFEVMNNRGEQLEKHEVVKARLMAVFNEITDQQARQSSLNTLSRVWDACSNMERYVQYGFTPAERHQLFGQENWGQFVPTDFNSLADMLIPSASALGTRENETTRTLADIIKSSSTISGDRGDEDEGSSERFNSVINFSNFLLHVLRVCSQTGKDRVDVPLDDKQLIDQFELRLLKQNDPVKAVQNFTFALLKCKYLFDQFVIKREF…
324	VC1767	Salmonella	Salmonella enterica subsp. enterica serovar Johannesburg	>UAE76486.1 DUF262 domain-containing protein [Salmonella enterica subsp. enterica serovar Johannesburg]	MKHTLDKTVLSVKGLLSLTDVAIPAYQRPYKWTVKNISELLADINSHLDKSAYRLGSVVFHQPESNEEHRLDIVDGQQRTLTLMLAVWAIIETRFAELERQDLQETLTHLKPSVEGFMGRQRFVSQVSEYNLYQNYQELKRRVSHREFSEQHIDFLLNRCQLVVFVLTDLSEAFQFFDSQNARGRDLDPHDLLKAFHLREFASHEVELKAVSVAHWEGLPSDDLANLFASYLYRVRQWSQGNSARFFGKNEVGLFKGINLDQIGQFPYVESLRMAHHFVDDYNNQYQRKIDGQKMRFPFHLDQMIINGRRFFEMAEHYQQQVSAIITSEHASIHTQKPLMIQGTVLGEMATRILRTLNSYRNRHRTGDQYIRTMFDCALIFYIDKFGGQSLSAAIEKSF…
325	VC1767	Salmonella	Salmonella enterica	>QVY77943.1 DUF262 domain-containing protein [Salmonella enterica]	MKHTLDKTVLSVKGLLSLTDVAIPAYQRPYKWTVKNISELLADINSHLDKSAYRLGSVVFHQPESNEEHRLDIVDGQQRTLTLMLAVWAIIETRFAELERQDLQETLTHLKPSVEGFMGRQRFVSQVSEYNLYQNYQELKRRVSHREFSEQHIDFLLNRCQLVVFVLTDLSEAFQFFDSQNARGRDLDPHDLLKAFHLREFASHEVELKAVSVAHWEGLPSDDLANLFASYLYRVRQWSQGNSARFFGKNEVGLFKGINLDQIGQFPYVESLRMAHHFVDDYNNQYQRKIDGQKMRFPFHLDQMIINGRRFFEMAEHYQQQVSAIITSEHASIHTQKPLMIQGTVLGEMATRILRTLKSYRNRHRTGDQYIRTMFDCALIFYIDKFGGQSLSAAIEKSF…
325	VC1766	Salmonella	Salmonella enterica	>QVY77944.1 DUF262 domain-containing protein [Salmonella enterica]	MSDAKVTSFTVRSLLGDASRYLIPMYQRNYAWGEGEITQLVQDILDYQQKSLHSLYPQTYYIGTLVVFTRPDGDAEIIDGQQRFTTLSLLANWLKKHAGSTLDDMSWYQGINLGFESRPKSGETFARLWQGVEPHKLRSKEFNEGLIKGYELIGKVLLDLKLVGESLTHFCTYLFDHVQIARIEVPADTDLNHFFEVMNNRGEQLEKHEVVKARLMAVFNEITDQQARQSSLNTLSRVWDACSNMERYVQYGFTPAERHQLFGQENWGQFVPTDFNSLADMLIPSASALGTRENETTRTLADIIKSSSTISGDRGDEDEGSSERFNSVINFSNFLLHVLRVCSQTGKDRVDVPLDDKQLIDQFELRLLKQNDPVKAVQNFTFALLKCKYLFDQFVIKRE…
326	VC1767	Salmonella	Salmonella enterica subsp. enterica serovar Johannesburg	>QJH75169.1 DUF262 domain-containing protein [Salmonella enterica subsp. enterica serovar Johannesburg]	MKHTLDKTVLSVKGLLSLTDVAIPAYQRPYKWTVKNISELLADINSHLDKSAYRLGSVVFHQPESNEEHRLDIVDGQQRTLTLMLAVWAIIETRFAELERQDLQETLTHLKPSVEGFMGRQRFVSQVSEYNLYQNYQELKRRVSHREFSEQHIDFLLNRCQLVVFVLTDLSEAFQFFDSQNARGRDLDPHDLLKAFHLREFASHEVELKAVSVAHWEGLPSDDLANLFASYLYRVRQWSQGNSARFFGKNEVGLFKGINLDQIGQFPYVESLRMAHHFVDDYNNQYQRKIDGQKMRFPFHLDQMIINGRRFFEMAEHYQQQVSAIITSEHASIHTQKPLMIQGTVLGEMATRILRTLNSYRNRHRTGDQYIRTMFDCALIFYIDKFGGQSLSAAIEKSF…
326	VC1766	Salmonella	Salmonella enterica subsp. enterica serovar Johannesburg	>QJH75170.1 DUF262 domain-containing protein [Salmonella enterica subsp. enterica serovar Johannesburg]	MSDAKVTSFTVRSLLGDASRYLIPMYQRNYAWGEGEITQLVQDILDYQQKSLHSLYPQTYYIGTLVVFTRPDGDAEIIDGQQRFTTLSLLANWLKKHAGSTLDMSWYQGINLGFESRPKSGETFARLWQGVEPHKLRSKEFNEGLIKGYELIGKVLLDLKLVGESLTHFCTYLFDHVQIARIEVPADTDLNHFFEVMNNRGEQLEKHEVVKARLMAVFNEITDQQARQSSLNTLSRVWDACSNMERYVQYGFTPAERHQLFGQENWGQFVPTDFNSLADMLIPSASALGTRENETTRTLADIIKSSSTISGDRGDEDEGSSERFNSVINFSNFLLHVLRVCSQTGKDRVDVPLDDKQLIDQFELRLLKQNDPVKAVQNFTFALLKCKYLFDQFVIKREF…
327	VC1766	Klebsiella	Klebsiella pneumoniae	>QDX69123.1 DUF262 domain-containing protein (plasmid) [Klebsiella pneumoniae]	MSKKELKPELLTVGKLFTDNYLIPIYQRNYAWRAEQIEQLISDIQDSVVGGQDNYFLGNLVVIKRGREDEFEVIDGQQRLTTLYLLLTFLEQDGEGEKPSVGHAGHLQYESRARATEALLRVAQEAAKEHVRPQGSTSNADAGIHEGYSIINQFFKQNENLNRSREKFSDFLLTKVTVVRASLPPNTDLNRYFEIMNTRGQQLKQVDIVKARLMSKLPNQYERECFAWVWDSCADMDSYVQMSLTRGDTSLRNKVFGDEWSWLEVTSFSSLMESRPQSGINSSRQSSEGVSLSLDEALSKYAKELESNSTEDEGNERFRSTIEFPAFLLHVLRIMKGDEVEDEGLLDDKRLIKSFDDAVNNVPDAKADWVRSFAFMLLKCRNLFDGFILKRQFTANIGD…
327	VC1767	Klebsiella	Klebsiella pneumoniae	>QDX69124.1 DUF262 domain-containing protein (plasmid) [Klebsiella pneumoniae]	MAINGENGVSAVTVDELLKQGLRIPNYQRPYSWDVSTALQLVDDISEALRDTERKDIPYVLGAIILHDDGEYLNVVDGQQRLLTLRMILAALDPINHQISMSGNSDTPVSLVWIELQRRLSQLEDKKEFLDFICHKCQLVRIVTDDIDEAFRVFDSQNYRGKPLAPHDLLKAHHLREMHDESAAMKVAVVEAWEAVNDEDLDRLFSTFLYRISKWSRGESSLEFTIRDIGMFKGISSRSHRSFSPNLRYHLAAQAAMPLLSAWSVSSTHDARNAGRSRFQLDAPIIAGRSFFEMVTFMLDELKILEQEVIDRGFKNFGPSQSRYRYVYELFIAALLCYTNKFGDEDVDEVRNRLFAWAYALRVELLRVQFVSADNRARGKNDANKSPFVLLRNAMTGSV…
328	VC1767	Shewanella	Shewanella decolorationis	>QDZ90857.1 DUF262 domain-containing protein [Shewanella decolorationis]	MTVSVATCSAQQLFEGHKILGSNGKQITGTLVIPEYQRPYCWQSQQIDSLLEDLEAHFHKHSELSYYLGSLILHHDEQQLKIIDGQQRITTLALFGFLLQQHQKLDLRFESPLSQQQIKANLDWIANHKSKWAKLINFERIQFSLVVTESEDDAYRFFETQNTGGVRLGGPDIIKAHHLRAVPKVHQSRFALQWEGLGKLDNSVKFLLKGRYWQQLNLRELAPHLQTKVVRDQIVAELGEQTTEGDDIAYGQILRLTGIGGDVVQQAAQQGYEVRQPLNAGINTIRYLAYFQNLYQQYWNHPTLPHLEGYNRFVCWLKGLEGCGYLQGLYEACLMMYISQFGEYQLELAANKLFRVVYSRRVSNQKAVRENSISSFVRDYPVLDWIALSYTPKQCFTFF…
328	VC1766	Shewanella	Shewanella decolorationis	>QDZ90858.1 DUF262 domain-containing HNH endonuclease family protein [Shewanella decolorationis]	MSSKVETELLSLQTIATKDLGFVIPCYQRPYVWREEEVIKLFDDVRDAYLAKEPHYFIGSVLSALNGDKSEYELIDGQQRTTTLMLLSLAFKAVGIETPLAHVSIKGENPRLTFEIRESVRNLLGSYAGLDKITKPGEEDIRKDEYLVHLEANLTILRQQVDKLAKQPDFDIYGFADYIFNQVQWVNNIVPASMDLNRLFSSLNTGGIQLEPVDLLKAKLFKHITTDKAVYSSIWQACEHTDNYFERNLRQIFKNADWQTLEYTDLANYQAELFPLVSSSNSVQRVGKSIAEIASGSLDFDVEPEQSESQSDDFDDETVYCRSIISFELLLIHTLRIFCTQKSWDDLTPRIRASNLMSCFEGLLQHDERTIKSFIELLWQVRYQFDTWVVKWVEHDDRE…
329	VC1766	Flavisolibacter	Flavisolibacter ginsenosidimutans	>QEC56630.1 DUF262 domain-containing protein [Flavisolibacter ginsenosidimutans]	MKHNDIQPLSVRDLFVSGEYIIPPYQRNYAWEEGEVKQLLQDVFDFSTAHGDKDYFIGTLVVFNRNENGRTIYETIDGQQRLTTLNIIYGVLHREFSGAIHVKIDYRLNLKFDSRKKSTDTLALISHTEHPASFDSGEDYNAKIADAYEVAHKQLKLLFKNKSPEEFYQYFSQRVHILRVSVPHDTNLNHYFEIMNTRGEQLEKHEILKAKLMEVLSGDEKASYAFNLIWEACADMERYVQYGFDPPERNKLFTQGNWNRLAANSFDDVANNIHYKDVLGDERKMKLSEIVAHNGNFEINTDHKEDAPERFNSVINFPNFLLHILRIQSKENIGLDDKRLVEAFDEFLKPETSKQEKVRFVKEFAFNLLRGKHLFDQFIIKREFTKEKDGWSIKSLKWY…
329	VC1767	Flavisolibacter	Flavisolibacter ginsenosidimutans	>QEC56631.1 DUF262 domain-containing protein [Flavisolibacter ginsenosidimutans]	MLDLATQVALGMNGLAKTNQTTQVNKEVPRIISVKELLSKPNLTIPDYQRPYKWSIKNVNQLIDDILLHRDKSAYRIGTLVLHQIEDTLNIVDGQQRTITLLLMAMALQNHLHYPVKEDLIKHHYQIPKTKLFDEWEFSNPISQKNIHQNYREVKRRMIDFDAHSIRFFYEKCELVQVVLNDVSEAFQFFDSQNARGRDLDPHDLLKAFHLRELTPRISEQEKMEIVSHWESLETDDLKKLFAQLLFRVRYWSKGHSARFFTKNEVDAFKGISPDAESLFPYTEIYKIGHYFVDDYNTNYHRKIDKQHVSYPFQLNQVMINGKRFFEFVNHYWNVREVMYAGLYKNDKAKAVLEVIDKYPERYRTGDAYVRTLFDCALLFYWDKFGNAEIGRIAEKIFV…
330	VC1766	Micrococcus	Micrococcus yunnanensis	>URI27908.1 DUF262 domain-containing HNH endonuclease family protein [Micrococcus yunnanensis]	MSERNAPETLTIGEVFAAGRHYRVPVYQRSYAWTEVEVSTLLADVRRARLRSKALESRGNVSDYYLGAMVVNRTQTPAGDQIDEVVDGQQRLTTLTVLAAVAEQITQAGVLDPVALAVLDYEGRAEAGEDLATLRRRGGHRHGAFQVEAIGIAAQTVRGACERATDRQATADGQTVVFDADDLAYLWNHVRLLRTELPEGTDLNHYFEVMNTRGEQLAKHEVLKAMLMRPLRDESERQVFAQVWDACAVLDRPVQLQFASEQLDPDISPARDAVFGDTWSTLVTTDFESLRAALEPSLAETELGGRTSLDSLLSSRGAGEGTSASAEKRSDETGSYGTIIDFPNLLLHVLRVMEESGMASGSGRPAWGQEPKNAVRLEDNSLLEQCAERRQDDARWSKR…
330	VC1767	Micrococcus	Micrococcus yunnanensis	>URI27909.1 DUF262 domain-containing protein [Micrococcus yunnanensis]	MTVADALRDPRLRIPEYQRPYTWSTTNTGQLVEDIRRFRAAASYRIGTMIVHAEDGWLDIVDGQQRYMTFALIALALQEVLGNTAERAEHQRAALDSAAAIELPPGRRDVSERHVIENHRLILQTFRSWDSTEVEDFADYFLDRCTLVRLTVTDLDAAFQMFDSQNTRGRPLLPTDLLKAYHLRAYGETTTDRGAIMAAVKDWEFTPPDEINHLFSRLLYPVVRWSAGESSPRDGFTSAQIGAFKGISAGAASFGRLPWAHGLLMAKAHVDDYNTRNAALIAHGALAPLEFPFQLSQPIIDGEMFFRFVRHYTSLARTLGVSATEADQTVQDDARRHREIRRVHAITGLVRSSGNGAGYRYTQELYGALLLAYADRFGAEDLERAALVLARHAFALRTR…
331	VC1766	Streptococcus	Streptococcus salivarius	>QEM32900.1 DUF262 domain-containing protein [Streptococcus salivarius]	MRSEKYIQPDELNVDNVFENVNYVIPIYQRNYAWRKDEIEQLLMDIDDLDETNSSKYYLGSLVVNQVQPRVYEVIDGQQRLTTLFLLLRYLDHPSVERNPLKFEAREKSNITLGEIETVMDSKEPSLYSEELVEGYEIIKKYFQSKNANDDYKKRFRDKFSTVTIIRTQVPQNIDLNHYFEIMNTRGEQLELHEIVKAKILGAIKSENGFSEEDKKDKLIAATIWDACAQMDNYLQMVLPVKIREKLFSANWDMLRVADFSDLRDIFNAENNSDETQFTLKTILQAPDSTVSNQIDDREEENERFESIINFPNFLLQVNEAMEMTETDRDSGLDDKRFLDLLKDRWASKEKALEFIYALLKYRYLFDRYIIKREYIGEYKVEGKWSLQKLVMYEDKKGR…
331	VC1767	Streptococcus	Streptococcus salivarius	>QEM32901.1 DUF262 domain-containing protein [Streptococcus salivarius]	MSNLNENLRIVSVREMMVERLAVPNYQRPYRWGTQSALRLITDTYEAFKNRIPEYRMGSVVLHRENINDASSKLNIVDGQQRLTTLSILLFVVYEILQEASYANLSSLLNEEYNELSREAIVHNFQIIKRKLREFDGQEVKKYADYLLDNCSLVKIITNDEQEAFQFFDSQNSRGKALSPHDLLKSYHLREMNDESESDKIEIIQAWENKNQSELEDLFADNLFPLVRWYKNKNGLHYSTKDIQTFKGIKPSNPHHFATYAKASHLYVERFNADKVYELTTGIPLNQFQLTQPLIAGKRFFSYTLHYANLYREIVNLVDSRFNEEEVIKNGTGDLYVYNLFINILIFFVDKFSMKELTPARLSFLHRWAYSLRLIMKAVYRESVNKYAQGQSDRINKGL…
332	VC1766	Serratia	Serratia marcescens	>QKO37483.1 DUF262 domain-containing protein [Serratia marcescens]	MSNAQVTSFTVRSLLGDASRYLIPMYQRNYAWGEGEITQLVQDILDYQQKSPHSPLPQTYYIGTLVVFTRPDGQSEIIDGQQRFTTLSLLANWLKKHAESTLDMSWYQGINLGFESRPKSGETFARLWQGVEPHKLRSKEFNDGLINGYELTGKVLRDLKLIGESLNHFCTYLFDHVQIARIEVPADTDLNHFFEVMNNRGEQLEKHEVVKARLMAVLNQITDPQERQVSLSTLSRVWDACANMERYVQYGFTPAERHQLFGQENWGQFVPADFNSLAGMLIPSTSELGTRENQTNRTLADIIKSSSTLSGDRGEEDEGSSERFNSVINFSNFLLHVLRVCSQTGKDRVDVPLDDKQLIDQFELRLLKQNDPVKAVQDFVFALLKCKYLFDQFVIKREF…
332	VC1767	Serratia	Serratia marcescens	>QKO37484.1 DUF262 domain-containing protein [Serratia marcescens]	MKHALDKTVLSVKGLLSLTDVTIPAYQRPYKWTVKNISELFADINSHLDKSAYRLGSVVFHQPESNEEHRLDIVDGQQRTLTLMLAVWAIIETRLAELERQDLQEALTQLKPSVEGFMGRQRFASQVSEYNLYQNYQELKRRVSHREFSEQHIDFLLNRCQLVAFVLTDLSEAFQFFDSQNARGRDLDPHDLLKAFHLREFASHEVELKAASVAHWEGLPSDDLANLFASYLYRVRQWSQGNSARFFGKDEAGLFKGINLDQIGQFPYVESLRMAHHFVDDYNNQYQRKIDGQKMRFPFHLDQMIINGRRFFEMAEHYQQQVSAIITSEHVSTHTQKSLMMQGTVLGEMATRILRTLNSYRNRYRTGDQYIRTMFDCALIFYIDKFGGQSLSAAIEKSF…
333	VC1767	Vibrio	Vibrio cholerae	>QEO45534.1 DUF262 domain-containing protein [Vibrio cholerae]	MHRLNQKIISVADLLAIPELRIPAYQRPYKWTQKNLNDLLADLRRYRDKSAYRLGTVVFHHHYGEQESKPIETLDIVDGQQRTLTLLLLVKAILVEREQDGIKLVREDVNKKLDLLAPQIDAFMERQTFNSDISHNNLHQNYLAARREVSQSSFSEDDVYFLLNDCQLVCFVLKDVSEAFQFFDSQNARGRDLDPHDLLKAFHLREFSEAEADLKAITVGHWESLDSTTLSNTFANYLYRIRQWAEGKSAQHFNKNKVAVFKGVNLDSIGVYPYTESLRIAHYFVDDYNSQYQRQIDHQKMRFPFHLDQMVINGRRFFEMINYYQQLICQVIDDEHHGRNGKQITLMGAVLDERASTIIHVLNNYPSRYRTGDKYIRNLFDCALIYYIDKFGTQDISAA…
333	VC1766	Vibrio	Vibrio cholerae	>QEO45535.1 DUF262 domain-containing protein [Vibrio cholerae]	MSNELSSFSVRELMADQNRYCVPMYQRNYAWEEGEIHQLIQDVQDFGLGQHGNAKKTYYIGTLVVFNRSDKSFEVIDGQQRFTTLTLLAICLQRLAKAGEITVDMGWFKNPNLLFESRPRSSRTLDRLMQGVALHELNNEDCNLSLLNGYKLLEKRLLALGTKLNDFCICLFDQVQITRVPVPQDTDLNHYFEVMNSRGEQLEKHEVVKARLMGVLYRLEDKEERAASLNALTKVWDAAANMERYIQYGFTPFERHRIFGRNEWGQFKPSNFAELCQLLKNDSDKPKGTEHSDQEKKLAAILASTYQQPAKQSSNEPAPERFNSVINFSNFLLHVLRIWTGQDIPLDDKQLIKQFDEHVRPSAKHVQSFVFSLLKTKYLFDQYIIKREFSDGGDSWSLK…
334	VC1766	Escherichia	Escherichia coli	>QEP81665.1 DUF262 domain-containing protein [Escherichia coli]	MSNPNKITSFSIRQLLADNASYQIPMYQRNYAWEQGEIDQLIQDVVDYQVQKKPYYIGSLVVYPRDNQLFEVIDGQQRFTTLTLIALCLKHFSMLAEKEGTTSVNKVDMSWYQTPNLCFESRANSTLTLEKITAFSASTAKHLLLDPADINQCNSAILNGFNLVQQALSELAKQHDLHQFCNYLFDWVKITRVPVPHDTDLTHYFEAMNNRGEQLEKHEVLKARMLSVLQDASHQHPENKSAQEVLNKVWNACANMERYVQFGFNHSERQQIFGNEWQKFTANSFTELHHALISPENRAANITADTHSDEPAAKSLAEMLNTPYTDKQAETDKNQPSPERFNSVINFSNFLLQVLRVHSQKDISLDDKQLIDQFETHILHADDAAEKVKAFVFALLKSK…
334	VC1767	Escherichia	Escherichia coli	>QEP81666.1 DUF262 domain-containing protein [Escherichia coli]	MSPDTSTHRLHEQVKSVYQLLSEPQLHIPNYQRPYKWTADNLQALLTDLRNYRDKSAYRLGTVVFHHNSEHLDIVDGQQRTLTLMLLVKAIAEHMQEHKDLIQRKDLSEQIAELVTNIDAFLSTQPDSPHSGITHTNLYQNYQAAKRAVAQPEFGEADIAFLLHKCQVVTFVLNDISEAFQFFDSQNSRGRDLNPHDLLKAYHLREFPEHEAALKAEAVKDWESQKSHELARVFAHYLYRIRHWVNNQQAHYFSKDDIGLFKGVNLYQAAHYPYTQALRIQHEQVDNYNNHFQRKLDQNTLAFPFQLDQIVINGRRFFEMIAHYQALINSLTGEALTKQSSIPLSDRAQQILNALNSYGARHRTGDRYIRMLFDCALLYYFDKFGKEQLSEAIEKFFIW…
335	VC1766	Klebsiella	Klebsiella pneumoniae	>URI73256.1 DUF262 domain-containing HNH endonuclease family protein (plasmid) [Klebsiella pneumoniae]	MSKKELKPELLTVGKLFTDNYLIPIYQRNYAWRAEQIEQLISDIQDSVVGGQDNYFLGNLVVIKRGREDEFEVIDGQQRLTTLYLLLTFLEQDGEGEKPSVGHAGHLQYESRARATEALLRVAQEAAKEHVRPQGSTSNADAGIHEGYSIINQFFKQNENLNRSREKFSDFLLTKVTVVRASLPPNTDLNRYFEIMNTRGQQLKQVDIVKARLMSKLPNQYERECFAWVWDSCADMDSYVQMSLTRGDTSLRNKVFGDEWSWLEVTSFSSLMESRPQSGINSSRQSSEGVSLSLDEALSKYAKELESNSTEDEGNERFRSTIEFPAFLLHVLRIMKGDEVEDEGLLDDKRLIKSFDDAVNNVPDAKADWVRSFAFMLLKCRNLFDGFILKRQFTANIGD…
335	VC1767	Klebsiella	Klebsiella pneumoniae	>URI73257.1 DUF262 domain-containing protein (plasmid) [Klebsiella pneumoniae]	MAINGENGVSAVTVDELLKQGLRIPNYQRPYSWDVSTALQLVDDISEALRDTERKDIPYVLGAIILHDDGEYLNVVDGQQRLLTLRMILAALDPINHQISMSGNSDTPVSLVWIELQRRLSQLEDKKEFLDFICHKCQLVRIVTDDIDEAFRVFDSQNYRGKPLAPHDLLKAHHLREMHDESAAMKVAVVEAWEAVNDEDLDRLFSTFLYRISKWSRGESSLEFTIRDIGMFKGISSRSHRSFSPNLRYHLAAQAAMPLLSAWSVSSTHDARNAGRSRFQLDAPIIAGRSFFEMVTFMLDELKILEQEVIDRGFKNFGPSQSRYRYVYELFIAALLCYTNKFGDEDVDEVRNRLFAWAYALRVELLRVQFVSADNRARGKNDANKSPFVLLRNAMTGSV…
336	VC1766	Empedobacter	Empedobacter brevis	>QES92284.1 DUF262 domain-containing protein [Empedobacter brevis]	MKKIFDTAIVNLESLNSYNFSIPTYQRPYVWGDEQIKKLLDDFYLSFQSSTDAEYYVSTFLTKENGELAELIDGQQRFTTLWIIAFVISTLNSESDIETFLKKGKKLRLGFEIRKEVNDYLENLVDNKADKKSYDEKIINEYPYLKNIAKAITFVKAYIEQLKLSKVDLQLFGNFIYRNVKLIKNTTPDNTDLNKLFSTINSAGIQLEQTDIVKANLLKFLDDKIVYGKIWEACENMNNFFERNVRLSFPETDKKNIDLTNMISFDRNIFLYEKSSDVVNAEDSFSIDNLSHDQINDYNALNKKNDNEQKRKDSDEIFCRSIISFGQLLLHTYRIHLKKEKRTDFNGTFHVNRLIEIFNELAERKDKEEIKRFFHLLWDIRYLFDKYIVKWISDIDTKS…
336	VC1767	Empedobacter	Empedobacter brevis	>QES92285.1 DUF262 domain-containing protein [Empedobacter brevis]	MSVQVISCTLQDLFETKNKAIEGTGIKGQLFIPEYQRPYVWQEKQINQLLDSVIEHHQSTIAEKPMYYLGSILLHQENGLLKIIDGQQRLTTSLLIQKITNPDYKSGIAYSASKTIENIKYNLSYLKSIAKKNIFEYREKNVLDYFDFSNINVTLIVTDTEDLAYTFFETQNTGGVRLDGSDILKAHHLRAISCPKTINYQARRWEAFENSKVEYLVQLLTKVRFWDNRKWRSFPYYKDERGIKASIIDEYTINTKNNHEDISYHYSAVKNDGGRMFQLHESHYKQLKQPLANGNNTLDYINEYIHLHETLFGSINDYRVPDNYYEFRNTVLHRNNGTLFLKELFEAALISYVSRFGFYRLYEAGLWLYRMIYSLRVTNQRNVREDSVFKFVYGYQFID…
337	VC1766	Klebsiella	Klebsiella pneumoniae	>URI78580.1 DUF262 domain-containing HNH endonuclease family protein (plasmid) [Klebsiella pneumoniae]	MSKKELKPELLTVGKLFTDNYLIPIYQRNYAWRAEQIEQLISDIQDSVVGGQDNYFLGNLVVIKRGREDEFEVIDGQQRLTTLYLLLTFLEQDGEGEKPSVGHAGHLQYESRARATEALLRVAQEAAKEHVRPQGSTSNADAGIHEGYSIINQFFKQNENLNRSREKFSDFLLTKVTVVRASLPPNTDLNRYFEIMNTRGQQLKQVDIVKARLMSKLPNQYERECFAWVWDSCADMDSYVQMSLTRGDTSLRNKVFGDEWSWLEVTSFSSLMESRPQSGINSSRQSSEGVSLSLDEALSKYAKELESNSTEDEGNERFRSTIEFPAFLLHVLRIMKGDEVEDEGLLDDKRLIKSFDDAVNNVPDAKADWVRSFAFMLLKCRNLFDGFILKRQFTANIGD…
337	VC1767	Klebsiella	Klebsiella pneumoniae	>URI78581.1 DUF262 domain-containing protein (plasmid) [Klebsiella pneumoniae]	MAINGENGVSAVTVDELLKQGLRIPNYQRPYSWDVSTALQLVDDISEALRDTERKDIPYVLGAIILHDDGEYLNVVDGQQRLLTLRMILAALDPINHQISMSGNSDTPVSLVWIELQRRLSQLEDKKEFLDFICHKCQLVRIVTDDIDEAFRVFDSQNYRGKPLAPHDLLKAHHLREMHDESAAMKVAVVEAWEAVNDEDLDRLFSTFLYRISKWSRGESSLEFTIRDIGMFKGISSRSHRSFSPNLRYHLAAQAAMPLLSAWSVSSTHDARNAGRSRFQLDAPIIAGRSFFEMVTFMLDELKILEQEVIDRGFKNFGPSQSRYRYVYELFIAALLCYTNKFGDEDVDEVRNRLFAWAYALRVELLRVQFVSADNRARGKNDANKSPFVLLRNAMTGSV…
338	VC1766	Neisseria	Neisseria zalophi	>QEY26427.1 DUF262 domain-containing protein [Neisseria zalophi]	MSEEQIQQFSIEELLSDNSHYLIPIYQRNYAWGEKEIKQLIQDIIDYILKQEQEQEQQPYYIGTLVVFKRKLENETNETFEIIDGQQRLTTLFLLAAYLKNEHKENKKNKLEDLKLEQDKLRFESRTNSEKTLEVILKSANLKGVNWSELTDEQLNIEMKHGYELIRSILPNQLKDKEMKWSKFVSFLLEKVKIMRVEVPEDTDLNHYFEIMNSRGEQLEKHEILKARMLEKLENDIQGQECLNIIWEACANMGKYVQMGFTVEQRDQIFGEDWNTFQKDFVSIKAKIIKQSEESADATKESIESLGESLDELIKNTAPIADDKNNSSQEQNEQFQSVIDFPNFLLQVLCIQIGHESDMDKVEGISLDDKKLLDVFEEQILKPADAKQKVKKFMVNLLR…
338	VC1767	Neisseria	Neisseria zalophi	>QEY26428.1 DUF262 domain-containing protein [Neisseria zalophi]	MTANTSKELETNICFVEKLFDGSQVLSIPSYQRPYKWTEKNIHQLFSDISTHKDKSEYRLGTIVFHQNEGRKDIVDGQQRIITLLLIIKALAENEKFKDCEKLKKRAEVAKNFKFKSDISKKHIINNYLEIKRLISRPDFTQDHVNFLLDKCKVVTFTLTNISEAFQFFDSQNARGLDLQPHDLLKAYHLRAFGSNDEEQKKLAVQKWEKCSSKDLAKLFSNYLYPIRRWLNGYTAYSFKKENIDLFKGVNLAQDKRRYPYIRQLEIVYDFFESDQKQNENINFPFQLDQPVINGRYFFKMIGHYFDVEKKYKVETLKSNMINKLDNSATIILNTLKNYEGRGRTGDQYVRNLFECLMVYYIDKFGLADISRAIEKAFIWAYSLRLKRYAVSWDSINKY…
339	VC1766	Pseudomonas	Pseudomonas lalkuanensis	>QEY63779.1 DUF262 domain-containing protein [Pseudomonas lalkuanensis]	MNESIVQLSIRALLDGRARYVIPMYQRNYAWEEGEISQLIQDVVDTMHHNGASRDYYIGSLVVFRRGKGEDTIFETIDGQQRLTTLSLLAVYLKKLQPEAFTWLSRPTVEFECRPHSGKTFAAIAAATHADDPVERLAPVDMNAEILNGYRLVQKLLPVKLRENGLALDSFLNYLLTHVQIMRVEVPADTDLNHYFEIMNNRGEQLEKHEVLKARLLKALESLPDAKACQSCLHQVWEACANMEKYVQMGFPPVQRDRLFGHHDWSALRVANFDELKVLLQDADKTGEPGIRRRLSEILAEPPEVTNQATRAGDEETPERFNSVITFPHFLLHVLRVETGKKIPLDDKRLLSTFEEFVFRSDDPAGHIKRFVYSLLRCKYLYDHYIIKREFLRGTDGWS…
339	VC1767	Pseudomonas	Pseudomonas lalkuanensis	>QEY63780.1 DUF262 domain-containing protein [Pseudomonas lalkuanensis]	MNALQAETPHQKTLRVRELLSLPNLSIPIYQRPYKWTEKHVAQLFSDLFTHQSKSAYRLGTVVFHGHEGHLDIVDGQQRTLTLILAVRALIDIGHPQVECRELREQLGALRRQMPDPEFTSEVAMRNLHQNYLAIYRIVSRSDFTEAMVDFLLNKCEVVCFTLRNISEAFQFFDSQNARGRDLEPHDLLKAYHLREFDPEDEPLKAATVARWESCETQELATLFAQYLFRIRSWAKGDSARYFGKEDVPLFKGVSLATVAPYPYVEQLRIAHHWVDHYNSQPERRIDRLSISFPFHLDQIILNGRRFFEMAAHYQEKVTWTRQEEKRGGGSLGGIRLDGHAAAILTALNSYPGRHRTGDGYVRTMFDCLLIYYIDKFGLAEISRAIEKAFIWAYRLRLE…
340	VC1767	Cupriavidus	Cupriavidus oxalaticus	>QEZ47990.1 DUF262 domain-containing protein [Cupriavidus oxalaticus]	MPGRDASGVFEHIFMTTPSSSALEVASVSLLQLFAGPTMDGSPRGRLRLPEYQRPYRWTSEQVAQLAADLSHHQKQPRGHDYYLGSLILHQGGDGWLNIIDGQQRLTSIGILCVLAGETTLPDLCYRAPESMRRIRDNLAVLRRASLRPLLDLASINVTLVITRSEDDAYRFFETQNSGGVRLSGIDIAKAHHLRAVDETLQNRYARQWEGLGDLEPVVECVMRARHWQSLYWRELASKQRRPRNWRDQVVQELATATGDDGTDRAYQLALHDRVEQDWQAAPMPWHYDMRQPLQAGANSIRYLEQFQTLLHLYCPDSDGKNLHDRSWSGLYVKLVAQSKASSFLRKLFDTALVLYVGRFGDSRVEEAGLWLFRAVYSLRLSNEKAVRERSVQRFAHLH…
340	VC1766	Cupriavidus	Cupriavidus oxalaticus	>QEZ47991.1 DUF262 domain-containing protein [Cupriavidus oxalaticus]	MAVPRRLFPAAEQRKGCARALGTTVRSPPSAAGLARLQLHARASDCPPARIRVCDTPRKPRKRQRHETPPRASGMQCPELRTAPREALSGADRRTLRQRPVPRHRATLCPTGMPSMNRVISQTETIEALCTGKIALNIPSYQRPYVWPAEDVVKLLDDVATACADEQPRYYIGTLISARSRIAVDDAACSHELIDGQQRITTLTLLALAIREHLPDHDLVRMTRLGVQPRLTFMIREHAQAFLAREAELATDIRLDDAALKSPYLVHLQQGLKAARQRLQQLTSAEVDLERLADYLYRKVVWVNNIVPSAMNLNRLFARINTGGLQLEQSDILKAQLLREIRHDKQRYDAIWQACEDLNNYFERNVRQLFPLADWQSLGYDDLSQFDAERFRQVGHDNA…
341	VC1767	Klebsiella	Klebsiella pneumoniae	>URI89470.1 DUF262 domain-containing protein (plasmid) [Klebsiella pneumoniae]	MAINGENGVSAVTVDELLKQGLRIPNYQRPYSWDVSTALQLVDDISEALRDTERKDIPYVLGAIILHDDGEYLNVVDGQQRLLTLRMILAALDPINHQISMSGNSDTPVSLVWIELQRRLSQLEDKKEFLDFICHKCQLVRIVTDDIDEAFRVFDSQNYRGKPLAPHDLLKAHHLREMHDESAAMKVAVVEAWEAVNDEDLDRLFSTFLYRISKWSRGESSLEFTIRDIGMFKGISSRSHRSFSPNLRYHLAAQAAMPLLSAWSVSSTHDARNAGRSRFQLDAPIIAGRSFFEMVTFMLDELKILEQEVIDRGFKNFGPSQSRYRYVYELFIAALLCYTNKFGDEDVDEVRNRLFAWAYALRVELLRVQFVSADNRARGKNDANKSPFVLLRNAMTGSV…
341	VC1766	Klebsiella	Klebsiella pneumoniae	>URI89471.1 DUF262 domain-containing HNH endonuclease family protein (plasmid) [Klebsiella pneumoniae]	MSKKELKPELLTVGKLFTDNYLIPIYQRNYAWRAEQIEQLISDIQDSVVGGQDNYFLGNLVVIKRGREDEFEVIDGQQRLTTLYLLLTFLEQDGEGEKPSVGHAGHLQYESRARATEALLRVAQEAAKEHVRPQGSTSNADAGIHEGYSIINQFFKQNENLNRSREKFSDFLLTKVTVVRASLPPNTDLNRYFEIMNTRGQQLKQVDIVKARLMSKLPNQYERECFAWVWDSCADMDSYVQMSLTRGDTSLRNKVFGDEWSWLEVTSFSSLMESRPQSGINSSRQSSEGVSLSLDEALSKYAKELESNSTEDEGNERFRSTIEFPAFLLHVLRIMKGDEVEDEGLLDDKRLIKSFDDAVNNVPDAKADWVRSFAFMLLKCRNLFDGFILKRQFTANIGD…
342	VC1767	Aliarcobacter	Aliarcobacter cibarius	>QEZ90295.1 DUF262 domain-containing protein (plasmid) [Aliarcobacter cibarius]	MSEIVERVNIIKVQELLEIINLKIPEYQRPYKWTIKNVNQLIDDILYFKNKNAYRLGTIVLHKDQIDNFNYLNIVDGQQRTTTLFLIFLAVMNHKFEDKDIEKLKSEKININSKLSYTSSISHFNIQQNYQEILRRVKNEFDMHIIDFLLEKCEIVIVQLTHISEAFQFFDSQNARGKDLVPHDLLKAFHLREMFDYSEEIKTYVVKTWENINQPELAKLFNDRLFRIRNWSKGNSAKYFTKNDVDLFKGLSINSKTKSLEPYAKLYQIANIFVDNYNNNSDRLVDFTLMSYPFQLDLPILNGRRFFEMITYYINKYDNKKFLTENKTIQLINDYSQKNRTGDKYIRMLFDCALIFYIDKFGQQDIEKIVEKLFIWAYSLRLIKQAVYLETIDNYVIRE…
342	VC1766	Aliarcobacter	Aliarcobacter cibarius	>QEZ90296.1 DUF262 and DUF1524 domain-containing protein (plasmid) [Aliarcobacter cibarius]	MANKQDIQSFKIVELFKSNNEYRIPIYQRNYAWNKSEVEQLIQDILDFSISKTPYYIGTLVVFERTEKNKIIYETIDGQQRLTTLSILLSVLKNKFNSGIDFNPLLTYESRESSNKTFDLIYKNLEDFPVDCNSTMKDAYKIIQASIKKIKDEEKLEDFTNYLLNNVEILRVSVPEDTDLNHYFEIMNNRGEQLEKHEVLKSNMLSVLEKNERIVFSKIWDACSDMSRYVQYGFSNDKTTIYRELIFGKKWNEFNPKNFDELLSILVKGENNDSTTLSIEDIIKATISFTDKDPDDSKNRSERFTSAINFQNFLLHVLRIMIMNDSSDKKEDIPLDDKRLIESFNPFIDKSFVKKFGFNLLKMKYLFDNYVLKRDYSSDNEDGEWSLKKLLFGNTSAQY…
343	VC1766	Proteus	Proteus sp. CD3	>QEZ92516.1 hypothetical protein BTA34_09250 [Proteus sp. CD3]	MSKKELKPELLTVGKLFTDNYLIPIYQRNYAWRAEQIEQLISDIQDSVVGGQDNYFLGNLVVIKRGREDEFEVIDGQQRLTTLYLLLTFLEQDGEGEKPSVGHAGHLQYESRARATEALLRVAQEAAKEHFRPQGSTSNADAGIHEGYSIINQFFKQNENLNRSREKFSDFLLTKVTVVRASLPPNTDLNRYFEIMNTRGQQLKQVDIVKARLMSKLPNQYERECFAWVWDSCADMDSYVQMSLTRGDTSLRNKVFGDEWSWLEVTSFASLMESRPQSGINSSRQSSEGVSLSLDEALSKYAKELESNSTEDEGNERFRSTIEFPAFLLHVLRIMKGDEVEDEGLLDDKCLIKSFDDAVNNVPDAKADWVRSFAFMLLKCRNLFDGFILKRQFTANIGD…
343	VC1767	Proteus	Proteus sp. CD3	>QEZ92517.1 hypothetical protein BTA34_09255 [Proteus sp. CD3]	MAINGENGVSAVTVDELLKQGLRIPNYQRPYSWKVSTALQLVDDISEALRDTERKDIPYVLGAIILHDDGEYLNVVDGQQRLLTLRMILAALDPINHQISMSGNSETPVSLVWIELQKRLSQLEDKKEFLDFICHKCQLVRIVTDDIDEAFRVFDSQNYRGKPLAPHDLLKAHHLREMHDESAAMKVAVVEAWEAVNDEDLDRLFSTFLYRISKWSRGESSLEFTIRDIGMFKGISSRSHRSFSPNLRYHLAAQAAMPLLSAWSVSSTHDARNAGRSRFQLDAPIIAGRSFFEMVTFMLDELKILEQEVIDRGFKNFGPSQSRYRYVYELFIAALLCYTNKFGDEDVDEVRNRLFAWAYALRVELLRVQFVSADNRARGKNDANKSPFVLLRNAMTGSV…
344	VC1766	Chryseobacterium	Chryseobacterium sp.	>QFG53406.1 DUF262 domain-containing protein [Chryseobacterium sp.]	MIGFKKIKEVIQVEDGITSNYFSLETLIHFSETIHLQIPLYQRLYVWGVEEIKLFIEDISEAFLENNGSYYIGNMMFASKITDDKLVIDLIDGQQRFTTLWLLSIILGQYSNDLAKFAFVNDRPRLSFSSRDKVNEYFALLGNQTIDILKKENIHFDDHDESLEPIIGGMLNIFNSLKEVIIKYGWKEDNLEDFGSYIYQNLIMVQTTVPSKNNLNQIFESLNSGGKQLENHQILKSRFLSVLRKKENLSNADIDVLVYKWDASSKMNLYLERSVYSTTAEKWEKVLHSQIWNSGFHSNHSDAYFLLNNYIANDRKPIDLLSILENEPDASVSKNNSQHENSRSIIGFPQLILHTLRVYNLLYNINDPIQVDSKNLLRFFSTDKGEFSSSENIVKFINL…
344	VC1767	Chryseobacterium	Chryseobacterium sp.	>QFG53407.1 hypothetical protein F7R58_07535 [Chryseobacterium sp.]	MKNILEVKKIIEIYKNQYHFTNTEFYTEVLGKIRLNIIITSDENKAFQFFDSLNSKGKKLDTINVLKSYHLRELKDEVKLQKEVASSFDSLNAKIESRSFKLSKIYSLNNFVSLLWVKHNYWTKGDFSLIDKNAIENYFRDNSVRYGADVKAIKLFPGIRNMRNTEVVIGENKHIYTSTYEEALGSNKLIDFNPMQPVQKGLGFFLSLERLRIYFDILFINCEFPKLDKITGIVKGSYNDYFLHFYYLLVLGYYVKYEKYRLEEFAFEIEQILGNKFLYLQSVRRESPEVMMRKEFNILQHIYLNIEPDILLEEIVKYKMRVKVKDIGNTEERNITTFKFKDKNVEYYSHTSRPEYVRRAKKTYLSEEATDKEFIAMNWKNVKIKIQ
345	VC1767	Haemophilus	Haemophilus influenzae	>QFG55702.1 DUF262 domain-containing protein [Haemophilus influenzae]	MSDEKAKILKIKDVFDLKLSIPDYQRPYKWTVKNVQQLIDDLLTHFHHQKQVYRIGTVVIHKNGEIFDIVDGQQRLITLSLLLYYLNDQNKPSNKSLLDETVTHTVSENNIINNYNFIKNYSISDKDKFKNYILEICEMVYVELDDLDEAFQFFDSQNSRGKPLESYDLLKAYHLREMKDKPKEIIHHCVERWEKSALSQEINNLDKIINYILFRLRRWHYQESGEVFTSDELETFKGVSESTTYPYLSPLFATKVVEKLAQQNPMFYHPRFVRTNFQTIQTLINGEQFFDYVQYYAESYEKLFKEGIGLVDKVTKINGKDLGKGVNTFLNNQDYCYRVGDKYLKNLFECIVLFYFDKFGEIYLDEFINKAFLWVYRIRFEYQRITFKTIEDEAHSKNG…
345	VC1766	Haemophilus	Haemophilus influenzae	>QFG55703.1 DUF262 domain-containing protein [Haemophilus influenzae]	MSNAKEYVKTLTVSDLFDNENKCNYIIPIYQRNYAWGDDEISSLLQDIKNACEKNKEQHKNYYIGSLVVYRRENSNFEVIDGQQRLTTLTLIMHYLGKLSFRNVSFEHRDESEQALSNLNSEKLPSNFSQALKTIKKVIDEWGNNKDEIVKFLLDKVEIIRTEVPEGTDLNHYFEIMNTRGEQLEKHEILKARLMKVLPTAIEQSLFAKIWDACSDMSRYVVMGFDSELRKVILGGDWRKVRGFFKTILNENSENSENSENSIVKLINAEVKIEKNEEQSQDKYDGEFTSVIDFPNFLMHVLRIYLEMFDKCKYSTKNDPCNVSLDEKLLLKSFEGKFEGKPKKVRIFIYILLVCRYLFDSYVIKSNMIRTDYENWSLWKIVKGKSGYYYKNSFGSYKD…
346	VC1766	Serratia	Serratia marcescens	>QFH61406.1 DUF262 domain-containing protein [Serratia marcescens]	MSKKELKPELLTVGKLFADNYLIPVYQRNYAWRAEQIEQLISDIQDSVVGGQNDYFLGNLVVIKRGREDEFEVIDGQQRLTTLYLLLTFLEQDGEGEKPSVGHAGHLQYESRARATEALRRVAQEAAKEHVRPQGSTSNADAGIHEGYSIINQFFKQNETLNRSREKFSDFLLTKVTVVRASLPPNTDLNRYFEIMNTRGQQLKQVDIVKARLMSKLPNQYERECFAWVWDACADMDSYVQMSLTRGDTSLRNKVFGDEWSWLEVTSFASLMESRPQSGINSSRQSSEGVSLSLDEALSKYAKEIESNSTEDEGNERFRSTIEFPAFLLHVLRIMKGDEVEDEGQLDDKRLIKSFDDAVNNVPDAKADWVRSFVFMLLKCRNLFDGFILKRQFTANIGD…
346	VC1767	Serratia	Serratia marcescens	>QFH61407.1 DUF262 domain-containing protein [Serratia marcescens]	MAINGMDGVSAVTVDELLKQGLRIPNYQRPYSWEVSTALQLVDDLSEALRDTERKDIPYVLGAIILHDDGEYLNVVDGQQRLLTLRMIFAALDPINHQILVSGNSETPVSLVWMELQRRLSQLEDKKEFLDFICHKCQLVRIVTDDIDEAFRVFDSQNYRGKPLAPHDLLKAHHLREMHDESAAMKVAVVEAWEAVKDEDLDRLFSTFLYRISKWSRGESSLEFAIRDIGMFKGISSRSHRSFSPNLRYHLAAQAAMPLLSAWAVSSTHDARNAGRSRFQLDAPIIAGRSFFEMVAFMLEELKMLEKEVIDRGFKNFGPSQSRYRYVYELFIAALLCYTNKFGDEDVDEVRNRLFAWAYALRVELLRVQFVSADNRARGKNDANKSPFVLLRNAMTGSV…
347	VC1767	Salmonella	Salmonella enterica subsp. enterica serovar Montevideo	>QVP27972.1 DUF262 domain-containing protein [Salmonella enterica subsp. enterica serovar Montevideo]	MKHTLDKTVLSVKGLLSLTDVAIPAYQRPYKWTVKNISELLADINSHLDKSAYRLGSVVFHQPESNEEHRLDIVDGQQRTLTLMLAVWAIIETRFAELERQDLQETLTHLKPSVEGFMGRQRFVSQVSEYNLYQNYQELKRRVSHREFSEQHIDFLLNRCQLVVFVLTDLSEAFQFFDSQNARGRDLDPHDLLKAFHLREFASHEVELKAVSVAHWEGLPSDDLANLFASYLYRVRQWSQGNSARFFGKNEVGLFKGINLDQIGQFPYVESLRMAHHFVDDYNNQYQRKIDGQKMRFPFHLDQMIINGRRFFEMAEHYQQQVSAIITSEHASIHTQKPLMIQGTVLGEMATRILRTLNSYRNRHRTGDQYIRTMFDCALIFYIDKFGGQSLSAAIEKSF…
347	VC1766	Salmonella	Salmonella enterica subsp. enterica serovar Montevideo	>QVP27973.1 DUF262 domain-containing protein [Salmonella enterica subsp. enterica serovar Montevideo]	MSDAKVTSFTVRSLLGDASRYLIPMYQRNYAWGEGEITQLVQDILDYQQKSLHSLYPQTYYIGTLVVFTRPDGDAEIIDGQQRFTTLSLLANWLKKHAGSTLDMSWYQGINLGFESRPKSGETFARLWQGVEPHKLRSKEFNEGLIKGYELIGKVLLDLKLVGESLTHFCTYLFDHVQIARIEVPADTDLNHFFEVMNNRGEQLEKHEVVKARLMAVFNEITDQQARQSSLNTLSRVWDACSNMERYVQYGFTPAERHQLFGQENWGQFVPTDFNSLADMLIPSASALGTRENETTRTLADIIKSSSTISGDRGDEDEGSSERFNSVINFSNFLLHVLRVCSQTGKDRVDVPLDDKQLIDQFELRLLKQNDPVKAVQNFTFALLKCKYLFDQFVIKREF…
348	VC1766	Vibrio	Vibrio cholerae O395	>QGF31922.1 DUF262 domain-containing protein [Vibrio cholerae O395]	MGDHLSVQTELLTLEKIYTDNYQFSIPSYQRPYVWSDDDVLLLFRDIKEACRLKEPNYFIGTILSSRIEQDGERIYELIDGQQRTTTLMLMTIAFKYAGIKSDLAGLAVYTSSDGEDKPRLQFSIREQVQQLLGGLAGLKNYQVPSKETIADNAYLKQMGVALDVLTKEVEKLKSDDGVSAEAMGDYLYRQVQWVNNIVPTQMDLNRLFATMNTAGIQLEQADILKAKLFKHIHTDKAQYDAMWVACEHLENYFERNVRKVFPNADWYHIEPEHLASFDAERFAAKDETSEALSGLSIAELASQVKASSIPDNTEQEKFETYDLDVETVYCRPIIKFPLLLIHAYRVYLALNDHNDIEPRLHSDRLLEIFDPLINGDEQSVKLFIETLWQVRYQFDRWV…
348	VC1767	Vibrio	Vibrio cholerae O395	>QGF31923.1 DUF262 domain-containing protein [Vibrio cholerae O395]	MAVVVASCTLDKLFSNESILASDGKVQKNVHGMLAIPEYQRPYRWNEEQITRLLKDFKLHQQELNDKLETEHCPFYLGSVILHQQGDKLNIIDGQQRLTTMALMSYLANKHVDLKLVYESPESQQQIKHNLGWLYRNEASLADIDFAQINITLVVTDSEDEAYRFFETQNTGGVRLAGPDIIKAHHLRAVDEKDKSAVNTFATRWEALGDLNPVVDILLRGRYWQYLNFRDYPLHNQTQQVRNSIVTELAEHTGKGDDIAFGRIARTYMPNGGESLAQPQVGYELRQPLNSGANTIHYLQYFEQLRQTYLLKNSTQGELAGFYEFYQKLVCKLDGCGYLKQLYDACLLLYISQHGQQSLEVAAKKLFRVVYSRRVENQKAVKEKSVPAFVKETPVLDWI…
349	VC1766	Klebsiella	Klebsiella pneumoniae	>QOU39077.1 DUF262 domain-containing protein (plasmid) [Klebsiella pneumoniae]	MSKKELKPELLTVGKLFTDNYLIPIYQRNYAWRAEQIEQLISDIQDSVVGGQDNYFLGNLVVIKRGREDEFEVIDGQQRLTTLYLLLTFLEQDGEGEKPSVGHAGHLQYESRARATEALLRVAQEAAKEHVRPQGSTSNADAGIHEGYSIINQFFKQNENLNRSREKFSDFLLTKVTVVRASLPPNTDLNRYFEIMNTRGQQLKQVDIVKARLMSKLPNQYERECFAWVWDSCADMDSYVQMSLTRGDTSLRNKVFGDEWSWLEVTSFSSLMESRPQSGINSSRQSSEGVSLSLDEALSKYAKELESNSTEDEGNERFRSTIEFPAFLLHVLRIMKGDEVEDEGLLDDKRLIKSFDDAVNNVPDAKADWVRSFAFMLLKCRNLFDGFILKRQFTANIGD…
349	VC1767	Klebsiella	Klebsiella pneumoniae	>QOU39078.1 DUF262 domain-containing protein (plasmid) [Klebsiella pneumoniae]	MAINGENGVSAVTVDELLKQGLRIPNYQRPYSWDVSTALQLVDDISEALRDTERKDIPYVLGAIILHDDGEYLNVVDGQQRLLTLRMILAALDPINHQISMSGNSDTPVSLVWIELQRRLSQLEDKKEFLDFICHKCQLVRIVTDDIDEAFRVFDSQNYRGKPLAPHDLLKAHHLREMHDESAAMKVAVVEAWEAVNDEDLDRLFSTFLYRISKWSRGESSLEFTIRDIGMFKGISSRSHRSFSPNLRYHLAAQAAMPLLSAWSVSSTHDARNAGRSRFQLDAPIIAGRSFFEMVTFMLDELKILEQEVIDRGFKNFGPSQSRYRYVYELFIAALLCYTNKFGDEDVDEVRNRLFAWAYALRVELLRVQFVSADNRARGKNDANKSPFVLLRNAMTGSV…
350	VC1767	Citrobacter	Citrobacter freundii	>QGJ51572.1 DUF262 domain-containing protein [Citrobacter freundii]	MTIKQPVEVCMMDFATLCDNGATLQLDHYQRPYVWDRHKVNQLLEDLDEFRHSGNGQKVYYLGTLLLHRNDEKKARYVIDGQQRLSTLAVLYHTLHNELPKGLEFHYRSPISARNLRVARKLMSEHRESALEPSIVEQLCFTVITVEREDLAFTFFDTQNFRGVPLKATDLLKAYHLRAVNGPNVRHVESLQQICARRWEHVQMAGPRRQDCEQQDFAPELFQFYLWRARNWRGNKKMEREDHDSLLEAFQQQSVGGGEIDEIPLYPGYHNQFANSLKLQSSDDYRLALNPLQISGSAANLPFTLRQPIHKGICFFLYAQKYASLLDALLYQENTCHELEAFREFYRRVVRANAYYLQELFNLALLMYVDRFGYQHLLTFAVGLELVLGGLRLEKSYIF…
350	VC1766	Citrobacter	Citrobacter freundii	>QGJ51573.1 DUF262 domain-containing protein [Citrobacter freundii]	MQYESKLMSLAQLIDEKRLFNIPIYQRLYVWGSDQIKVLLDDLVSACNADKDVFYLGSTLVIEQGRTESGHPLLDLIDGQQRFTTLWLLSVVIERLLSSSKNSERNQNPLSCFLYAQLGNSREPRIRFAIRPEVSRFFAALLDGRAASDEQKAAALSYAMQVMEGYFTHRTDDTHRIDLVKLGTFIRDRVQLVLTLVPANTDLNKLFEVINNRGVQLQHHEILKARLLALLPDSAEREAYGQMWDACSFMGAYVEKNLRTVKGIKLIPLYNVEDAKRDREMLSDPLVIRDVLLELGTQQDLRHHSLDDILNDETLLTEPSNNASENNEAYEADDVRSIIGFSMLLQHVLRLFLLHQQRDDISKILDKELLQIFQTHWLAGLAQCEKSEQANQIRRFIEL…
351	VC1767	Citrobacter	Citrobacter freundii	>QGJ48818.1 DUF262 domain-containing protein [Citrobacter freundii]	MTIKQPVEVCMMDFATLCDNGATLQLDHYQRPYVWDRHKVNQLLEDLDEFRHSGNGQKVYYLGTLLLHRNDEKKARYVIDGQQRLSTLAVLYHTLHNELPKGLEFHYRSPISARNLRVARKLMSEHRESALEPSIVEQLCFTVITVEREDLAFTFFDTQNFRGVPLKATDLLKAYHLRAVNGPNVRHVESLQQICARRWEHVQMAGPRRQDCEQQDFAPELFQFYLWRARNWRGNKKMEREDHDSLLEAFQQQSVGGGEIDEIPLYPGYHNQFANSLKLQSSDDYRLALNPLQISGSAANLPFTLRQPIHKGICFFLYAQKYASLLDALLYQENTCHELEAFREFYRRVVRANAYYLQELFNLALLMYVDRFGYQHLLTFAVGLELVLGGLRLEKSYIF…
351	VC1766	Citrobacter	Citrobacter freundii	>QGJ48819.1 DUF262 domain-containing protein [Citrobacter freundii]	MQYESKLMSLAQLIDEKRLFNIPIYQRLYVWGSDQIKVLLDDLVSACNADKDVFYLGSTLVIEQGRTESGHPLLDLIDGQQRFTTLWLLSVVIERLLSSSKNSERNQNPLSCFLYAQLGNSREPRIRFAIRPEVSRFFAALLDGRAASDEQKAAALSYAMQVMEGYFTHRTDDTHRIDLVKLGTFIRDRVQLVLTLVPANTDLNKLFEVINNRGVQLQHHEILKARLLALLPDSAEREAYGQMWDACSFMGAYVEKNLRTVKGIKLIPLYNVEDAKRDREMLSDPLVIRDVLLELGTQQDLRHHSLDDILNDETLLTEPSNNASENNEAYEADDVRSIIGFSMLLQHVLRLFLLHQQRDDISKILDKELLQIFQTHWLAGLAQCEKSEQANQIRRFIEL…
352	VC1767	Citrobacter	Citrobacter freundii	>QGJ43503.1 DUF262 domain-containing protein [Citrobacter freundii]	MTIKQPVEVCMMDFATLCDNGATLQLDHYQRPYVWDRHKVNQLLEDLDEFRHSGNGQKVYYLGTLLLHRNDEKKARYVIDGQQRLSTLAVLYHTLHNELPKGLEFHYRSPISARNLRVARKLMSEHRESALEPSIVEQLCFTVITVEREDLAFTFFDTQNFRGVPLKATDLLKAYHLRAVNGPNVRHVESLQQICARRWEHVQMAGPRRQDCEQQDFAPELFQFYLWRARNWRGNKKMEREDHDSLLEAFQQQSVGGGEIDEIPLYPGYHNQFANSLKLQSSDDYRLALNPLQISGSAANLPFTLRQPIHKGICFFLYAQKYASLLDALLYQENTCHELEAFREFYRRVVRANAYYLQELFNLALLMYVDRFGYQHLLTFAVGLELVLGGLRLEKSYIF…
352	VC1766	Citrobacter	Citrobacter freundii	>QGJ43504.1 DUF262 domain-containing protein [Citrobacter freundii]	MQYESKLMSLAQLIDEKRLFNIPIYQRLYVWGSDQIKVLLDDLVSACNADKDVFYLGSTLVIEQGRTESGHPLLDLIDGQQRFTTLWLLSVVIERLLSSSKNSERNQNPLSCFLYAQLGNSREPRIRFAIRPEVSRFFAALLDGRAASDEQKAAALSYAMQVMEGYFTHRTDDTHRIDLVKLGTFIRDRVQLVLTLVPANTDLNKLFEVINNRGVQLQHHEILKARLLALLPDSAEREAYGQMWDACSFMGAYVEKNLRTVKGIKLIPLYNVEDAKRDREMLSDPLVIRDVLLELGTQQDLRHHSLDDILNDETLLTEPSNNASENNEAYEADDVRSIIGFSMLLQHVLRLFLLHQQRDDISKILDKELLQIFQTHWLAGLAQCEKSEQANQIRRFIEL…
353	VC1767	Proteus	Proteus mirabilis	>QGM65955.1 DUF262 domain-containing protein [Proteus mirabilis]	MAFVAEQLKQKNTLDKQVIQVKTLVSLPNISIPAYQRPYKWTHANLVDLLSDLKVYRDKSAYRLGSVVFHRYSDSESKLKTLDIVDGQQRTLTLVLLVKALLDERLDDLKRQDVKDTLASLAVPIDAFLNRQTFNSDISHRNLHQNFMAAKRAVARSDFTEADIDFLLNRCEVVTFVLDDVSEAFQFFDSQNARGRDLDPHDLLKAFHLREFSESETELKADSVRHWESLESEQLARLFSNYLFRIRNWAQGKSAQYFTKSKVGLFKGVNLDQVGLYPYVEPLRIAHHFVDDYNGQYQRHIDHQHMSFPFHLDQMIINGRRFFEMTSHYQQKIAEIVSDERSGKDKAKVSEEKQSIRILGHELEPLACKILHTINTYRSRTRTGDGYVRTLFDCAVIFY…
353	VC1766	Proteus	Proteus mirabilis	>QGM65956.1 DUF262 domain-containing protein [Proteus mirabilis]	MSNVRMPYTKYNDGADGKAIASFKVKKLLCDASQYVVPMYQRNYAWGEGEINQLIQDVLDYQHSKPDQTYYIGTLVVFERNDGSFEVIDGQQRFTTLTLLTFALKRLYAAGKVTVDMGWYTTPNLNFESRQKSSDTFACLIQGVALEHLKTDDYNLDVVNGFSLLEKGLLALGDKLEGFCQYLYEKVEITRVSVPKDTDLNHYFEVMNNRGEQLEKHEVVKARLMSVLNEITDPYEREQSIQLLGKVWDATANMERYVQYGFNLDERHNIFGKDDWGQFKPTCYADLATSICEATTQKSENTQTISLTLNEILAKPPQSSSSADIMFTPERFNSVINFSNFLLHVLRVLTKQDIALDDKRLLEQFDAYLKENGSNKINAVKDFVFALLKCKYLFDQYII…
354	VC1766	Desulfosarcina	Desulfosarcina ovata subsp. ovata	>BBO87137.1 hypothetical protein DSCOOX_03170 [Desulfosarcina ovata subsp. ovata]	MIEDLIVTRNLSIKSDLITLKDVVENERFYSIPIYQRLYVWGEDQVTTLLEDLERATKTPDNYYFLGGTIIISNQSKYDLIDGQQRFTTLWLLSYELKNELEDFAYAHINKIYVKRISFTIRDFANQYFSNPDNYSQLTKEEKLQLEGITQAQKTIQTFLNAKERGNSIEFKKRLTMFLYEKVAFIETEMPSGIDENRLFEVLNNRGVQLQHHEIIKSKLIQYLPDYEKRKYAQIWEACSIMDNYIEKNIKDVCGFKWGDITQKETEEDNEIGLPADIINRIAKSTSDFEDKHLNEILELDKYSLKEDNEEYDYDSGKVRSIISFPMFLQHSLRIFIFNTKYEGFTSDKVAEVNEKKLIETFENHFYPYYLNQTDVKAFIELLLKLRINFDKHVIKWIE…
354	VC1767	Desulfosarcina	Desulfosarcina ovata subsp. ovata	>BBO87138.1 hypothetical protein DSCOOX_03180 [Desulfosarcina ovata subsp. ovata]	MIKVKEMEIKEKNKIVAGTTLFKSIFAFEGGYSIKIPDYQRPYVWNAEKVDTLINDLQYHVEHNSGQIYYMGSILFFCQNGGYEIIDGQQRLTSLLILDKIANNGQSILAKHTDKVQFFFNSPISKKNIVEVKNFVNYYKTDWLQNNWNIVVTDLAFSVIVTNRQDDAFSFFETQNNRGVKLGAADYLKSFHLCELREEEGKQVAFAKQWDTNNTNQFLNYLFNKVIWRGRSWKGSNVWYESQDDVLLEFQRKTRTPEIKNQVQIFPTVKNKIAHAIRYDEYDGILLDTSPIALKSHAINYPFSLRQPIEKGIGFFLYSERYAAMYHFLFNTEHSKNSELFKFKEFYKAVYSHSGMSEYLKSLYRLCMVLYYDKFESKDIDKFAKYLDYYIGVYRVELS…
355	VC1766	Escherichia	Escherichia coli	>QGQ40416.1 DUF262 domain-containing protein [Escherichia coli]	MSKKELKPELLTVGKLFTDNYLIPIYQRNYAWRAEQIEQLISDIQDSVVGGQDNYFLGNLVVIKRGREDEFEVIDGQQRLTTLYLLLTFLEQDGEGEKPSVGHAGHLQYESRARATEALLRVAQEAAKEHVRPQGSTSNADAGIHEGYSIINQFFKQNENLNRSREKFSDFLLTKVTVVRASLPPNTDLNRYFEIMNTRGQQLKQVDIVKARLMSKLPNQYERECFAWVWDSCADMDSYVQMSLTRGDTSLRNKVFGDEWSWLEVTSFSSLMESRPQSGINSSRQSSEGVSLSLDEALSKYAKELESNSTEDEGNERFRSTIEFPAFLLHVLRIMKGDEVEDEGLLDDKRLIKSFDDAVNNVPDAKADWVRSFAFMLLKCRNLFDGFILKRQFTANIGD…
355	VC1767	Escherichia	Escherichia coli	>QGQ40417.1 DUF262 domain-containing protein [Escherichia coli]	MAINGENGVSAVTVDELLKQGLRIPNYQRPYSWDVSTALQLVDDISEALRDTERKDIPYVLGAIILHDDGEYLNVVDGQQRLLTLRMILAALDPINHQISMSGNSETPVSLVWIELQRRLSQLEDKKEFLDFICHKCQLVRIVTDDIDEAFRVFDSQNYRGKPLAPHDLLKAHHLREMHDESAAMKVAVVEAWEAVNDEDLDRLFSTFLYRISKWSRGESSLEFTIRDIGMFKGISSRSHRSFSPNLRYHLAAQAAMPLLSAWSVSSTHDARNAGRSRFQLDAPIIAGRSFFEMVTFMLDELKILEQEVIDRGFKNFGPSQSRYRYVYELFIAALLCYTNKFGDEDVDEVRNRLFAWAYALRVELLRVQFVSADNRARGKNDANKSPFVLLRNAMTGSV…
356	VC1766	Klebsiella	Klebsiella pneumoniae	>QGT67276.1 DUF262 domain-containing protein (plasmid) [Klebsiella pneumoniae]	MSKKELKPELLTVGKLFTDNYLIPIYQRNYAWRAEQIEQLISDIQDSVVGGQDNYFLGNLVVIKRGREDEFEVIDGQQRLTTLYLLLTFLEQDGEGEKPSVGHAGHLQYESRARATEALLRVAQEAAKEHVRPQGSTSNADAGIHEGYSIINQFFKQNENLNRSREKFSDFLLTKVTVVRASLPPNTDLNRYFEIMNTRGQQLKQVDIVKARLMSKLPNQYERECFAWVWDSCADMDSYVQMSLTRGDTSLRNKVFGDEWSWLEVTSFSSLMESRPQSGINSSRQSSEGVSLSLDEALSKYAKELESNSTEDEGNERFRSTIEFPAFLLHVLRIMKGDEVEDEGLLDDKRLIKSFDDAVNNVPDAKADWVRSFAFMLLKCRNLFDGFILKRQFTANIGD…
356	VC1767	Klebsiella	Klebsiella pneumoniae	>QGT67277.1 DUF262 domain-containing protein (plasmid) [Klebsiella pneumoniae]	MAINGENGVSAVTVDELLKQGLRIPNYQRPYSWDVSTALQLVDDISEALRDTERKDIPYVLGAIILHDDGEYLNVVDGQQRLLTLRMILAALDPINHQISMSGNSDTPVSLVWIELQRRLSQLEDKKEFLDFICHKCQLVRIVTDDIDEAFRVFDSQNYRGKPLAPHDLLKAHHLREMHDESAAMKVAVVEAWEAVNDEDLDRLFSTFLYRISKWSRGESSLEFTIRDIGMFKGISSRSHRSFSPNLRYHLAAQAAMPLLSAWSVSSTHDARNAGRSRFQLDAPIIAGRSFFEMVTFMLDELKILEQEVIDRGFKNFGPSQSRYRYVYELFIAALLCYTNKFGDEDVDEVRNRLFAWAYALRVELLRVQFVSADNRARGKNDANKSPFVLLRNAMTGSV…
357	VC1766	Leclercia	Leclercia sp. 119287	>QGU13652.1 DUF262 domain-containing protein [Leclercia sp. 119287]	MLDNSSAQKDVAALTVGQLFRNGHYTIPIYQRNYAWGQEEIEQLIQDIWDVAQINRGDNQYFIGSLVVAEKGAGRFETIDGQQRYTTLSILLAVMKNAFYLRLPDIVKLNLHFDCRDESDATLKSLFEMGDIPADEKNVEPMIAQAWRIMVSFIAKKDIDRQAFLRFLLENVVVLRVTVPADTDLNHYFEIMNNRGEQLEKHEILKARLMDKLGESASNSERAVFSILWDACANMQRYVQLGMHHSLRDQWFGHNWDRIPQDFDTLQSPRLERDKNDENRTLHDIIFHPRGNLPEPASKHESDEEHPGTFGSVITFPNFLLQVLRLTWPDTPLDDKRLLDTFIANNPDPRQFIMQLLRCRMLFDNYIIKRKHDNAWSLQALTRYQKSFSYKSAFPSPEK…
357	VC1767	Leclercia	Leclercia sp. 119287	>QGU13653.1 DUF262 domain-containing protein [Leclercia sp. 119287]	MAILSKNIVTVKEALEKSLSIPDYQRPYKWREFHVNQLLEDIIQHRHQSRYRLGTIVSYKNRHNSPAEEIVDGQQRLLTLSLLCALLDEKQEYCSPSLLRHAFNNSITQHNVEKNVELIRRRLSQVSTEDQKSIYHYLLHSCELICVTLDNLSEAFQFFDSQNARGKPLEAYDLLKAFHLREMDENTPEERQRCVKTWENDVKPKKDRFARPNLDQLMSKTLYPLRCWANGEPGHALTKSQIHIFKGVSANKNSWRYATNLVTLDKLMDDFNRDPQRQINGEKMLFPFQIDQYLINGKRFFEYIDHYGSLYESLFHPQSSPVNALLNILTRYEGATRIGDRYVRNLFNCALFYYHDRFGDEELEKVAEVCFAWSYRLRLQHHRITVETIENAALSSQGL…
358	VC1766	Enterobacter	Enterobacter hormaechei	>QGU35098.1 DUF262 domain-containing protein [Enterobacter hormaechei]	MDKEQGVKTEILTLETVLNKGYQFSIPSYQRPYVWSDDDVLLLFNDIKDACFAGDKNYFIGTVLSSLLEQNTHKIYELIDGQQRTTTLMLIAIAFKTAGSKTLLTDVIVYENKPRLQFAIREQVQNLLGSLAGLKSFEKPSDESIAQNHYLKQLDIALTVLTKEIAKLKQQSAQNFELLGKYIFSQVQWVNNVVPVQMDLNRLFATMNTTGIQLEQTDILKAKLLKRIKTHKSQYEAIWVSCEHMENYFERNVRKTFKKADWKNIQPQELSTFSLNKFTITEEPTKKNDSGLSIAQLAEQIESQFTPEDTVPEQLESDELDIETVYCRSIIGFPLLLIHAYRVFLALNEQKDIIPRLHSDRLLEIFEPLINSDECTVKDFIEMLWQVRYQFDTWVVKWV…
358	VC1767	Enterobacter	Enterobacter hormaechei	>QGU35099.1 DUF262 domain-containing protein [Enterobacter hormaechei]	MTVSVAICSVADLLTGKQIKTGTCDTISSNFSIPEYQRPYIWQDRQIARLLKDIAEHQAHSSTMPYYLGSVILHADGESLNIIDGQQRLTTLALMAHLNGQFTDFSMHYNSPISQRQIVHNLAWLKQHSGEWLELIDFNLLQFSLVITRSEDQAYQFFETQNTGGVRLNGDQIIKAHHLRAIGEKDKLSIDRFARRWEALGDLSNIVDLLVRGRYWQYLHFREYPLHNQKALIRNCIVNELAENTGKGEDTAFGRITRTYSASGTESLSQAQVGYDLRQPLNSGVNTIHYLQYFEKLRQTYLLHGEMSSTLKGFSDFYNHFICKLEGCSYLKQLLDTALLLYISQFGQINLEVAAKKLFRVIYSRRIENQTAVKERSIPAFIQETPVLDWIATSFTVEQ…
359	VC1767	Enterobacter	Enterobacter hormaechei	>QGU36044.1 DUF262 domain-containing protein [Enterobacter hormaechei]	MESINNQVQSVRQLLAIPQLAIPSYQRPYRWGSKNISDLFTDLATHQDKSAYRLGSVVFHQHTDSEQGEMLDIVDGQQRTLTLMLTVKALIEVLDNENRSGKEKSIRFQRQDLREQLQVLRGPIDAFMQRQRFPSRDSEFNLRRNYLELRRLVARPEFDEQQIDFLLNRCQVVCFVLQDISEAFQFFDSQNARGRDLAPHDLLKAFHLREFAGHEANLKAEAVAHWERLPSDELANLFALYLYRVRQWAEGKSARYFGKGEVDLFKGVNLDRVGHYPYVESLRIAHHFVDEYNRQYQRKIDGQYMTFPFHLDQMIINGRRFFEMAEYYQTRVAAIVAEESDSGKAQSATLLGETLTPMASKVLSTLGSYERRHRTGDRYVRAMFDCALIFYIDKFGSQG…
359	VC1766	Enterobacter	Enterobacter hormaechei	>QGU36045.1 DUF262 domain-containing protein [Enterobacter hormaechei]	MNDAGVRPFSIRALLEDRARYLVPMYQRNYAWGEGEITQLLQDVLDYQQKLVSGKGPQTYYIGTLVVFARDDDSFEVIDGQQRFTTLSLLANWLKHHAIDSVDMSWYQTINLAFESRPISSHTFERLWQGVAPYDLRGSTFNEGLVNGFELIGKAMADLGLVGAKLTTFCDYLFKHVQISRIEVPKDTDLNHFFEAMNNRGEQLEKHEVIKARLMETLNQIPEEEHRRQSIHILTRVWDACANMERYIQYGFTPQERHRLFGESDWGQFVPRDFAHLLDLLGSPNTADAADKSRAAAGSQGRTLLAILQDDKLDGEQTVEEESAGSERFNSVINFSNFLLHVLRLVSRDPGDTEGVPLDDKQLVDQFELRVIRQPDPVAAVQRFIYGLLKSKYLFDQFI…
360	VC1767	Streptococcus	Streptococcus salivarius	>QGU78382.1 hypothetical protein BSR14_03760 [Streptococcus salivarius]	MSNLNENLRIVSVREMMVERLAIPNYQRPYRWGTQSALRLITDTYEAFKNRIPEYRMGSVVLHRENINDASSKLNIVDGQQRLTTLSILLFVVYEILQEASYANLSSLLNEEYNELSREAIVHNFQIIKRKLREFDGQEVKKYADYLLDNCSLVKIITNDEQEAFQFFDSQNSRGKALSPHDLLKSYHLREMNDESESDKIEIIQAWENKNQSELEDLFADNLFPLVRWYKNKNGLHYSTKDIQTFKGIKPSNPHHFATYAKASHLYVERFNADKVYELTTGIPLNQFQLTQPLIAGKRFFSYTLHYANLYREIVNLVDSRFNEEEVIKNGTGDLYVYNLFINILIFFVDKFSMKELTPARLSFLHRWAYSLRLIMKAVYRESVNKYAQGQSDRINKGL…
360	VC1766	Streptococcus	Streptococcus salivarius	>QGU78383.1 hypothetical protein BSR14_03765 [Streptococcus salivarius]	MRSEKYIQPDELNVDNVFENVNYVIPIYQRNYAWRKDEIEQLLMDIDDLDETNSSKYYLGSLVVNQVQPRVYEVIDGQQRLTTLFLLLRYLDHPSVERNPLKFEAREKSNITLGEIETVMDSKEPSLYSEELVEGYEIIKKYFQSKNANDDYKKRFRDKFSTVTIIRTQVPQNIDLNHYFEIMNTRGEQLELHEIVKAKILGAIKSENGFSEEDKKDKLIAATIWDACAQMDNYLQMVLPVKIREKLFSANWDMLRVADFSDLRDIFNAENNSDETQFTLKTILQAPDSTVSNQIDDREEENERFESIINFPNFLLQVNEAMEMTETDRDSGLDDKRFLDLLKDRWASKEKALEFIYALLKYRYLFDRYIIKREYIGEYKVEGKWSLQKLVMYEDKKGR…
361	VC1767	Streptococcus	Streptococcus salivarius	>QGU82403.1 hypothetical protein BSR20_03760 [Streptococcus salivarius]	MSNLNENLRIVSVREMMVERLAIPNYQRPYRWGTQSALRLITDTYEAFKNRIPEYRMGSVVLHRENINDASSKLNIVDGQQRLTTLSILLFVVYEILQEASYANLSSLLNEEYNELSREAIVHNFQIIKRKLREFDGQEVKKYADYLLDNCSLVKIITNDEQEAFQFFDSQNSRGKALSPHDLLKSYHLREMNDESESDKIEIIQAWENKNQSELEDLFADNLFPLVRWYKNKNGLHYSTKDIQTFKGIKPSNPHHFATYAKASHLYVERFNADKVYELTTGIPLNQFQLTQPLIAGKRFFSYTLHYANLYREIVNLVDSRFNEEEVIKNGTGDLYVYNLFINILIFFVDKFSMKELTPARLSFLHRWAYSLRLIMKAVYRESVNKYAQGQSDRINKGL…
361	VC1766	Streptococcus	Streptococcus salivarius	>QGU82404.1 hypothetical protein BSR20_03765 [Streptococcus salivarius]	MRSEKYIQPDELNVDNVFENVNYVIPIYQRNYAWRKDEIEQLLMDIDDLDETNSSKYYLGSLVVNQVQPRVYEVIDGQQRLTTLFLLLRYLDHPSVERNPLKFEAREKSNITLGEIETVMDSKEPSLYSEELVEGYEIIKKYFQSKNANDDYKKRFRDKFSTVTIIRTQVPQNIDLNHYFEIMNTRGEQLELHEIVKAKILGAIKSENGFSEEDKKDKLIAATIWDACAQMDNYLQMVLPVKIREKLFSANWDMLRVADFSDLRDIFNAENNSDETQFTLKTILQAPDSTVSNQIDDREEENERFESIINFPNFLLQVNEAMEMTETDRDSGLDDKRFLDLLKDRWASKEKALEFIYALLKYRYLFDRYIIKREYIGEYKVEGKWSLQKLVMYEDKKGR…
362	VC1767	Klebsiella	Klebsiella pneumoniae	>QGW01020.1 DUF262 domain-containing protein [Klebsiella pneumoniae]	MAINGENGVSAVTVDELLKQGLRIPNYQRPYSWDVSTALQLVDDISEALRDTERKDIPYVLGAIILHDDGEYLNVVDGQQRLLTLRMILAALDPINHQISMSGNSETPVSLVWIELQRRLSQLEDKKEFLDFICHKCQLVRIVTDDIDEAFRVFDSQNYRGKPLAPHDLLKAHHLREMHDESAAMKVAVVEAWEAVNDEDLDRLFSTFLYRISKWSRGESSLEFTIRDIGMFKGISSRSHRSFSPNLRYHLAAQAAMPLLSAWSVSSTHDARNAGRSRFQLDAPIIAGRSFFEMVTFMLDELKILEQEVIDRGFKNFGPSQSRYRYVYELFIAALLCYTNKFGDEDVDEVRNRLFAWAYALRVELLRVQFVSADNRARGKNDANKSPFVLLRNAMTGSV…
362	VC1766	Klebsiella	Klebsiella pneumoniae	>QGW01021.1 DUF262 domain-containing protein [Klebsiella pneumoniae]	MSKKELKPELLTVGKLFTDNYLIPIYQRNYAWRAEQIEQLISDIQDSVVGGRDNYFLGNLVVIKRGREDEFEVIDGQQRLTTLYLLLTFLEQDGEGEKPSVGHAGHLQYESRARATEALLRVAQEAAKEHVRPQGSTSNADAGIHEGYSIINQFFKQNENLNRSREKFSDFLLTKVTVVRASLPPNTDLNRYFEIMNTRGQQLKQVDIVKARLMSKLPNQYERECFAWVWDSCADMDSYVQMSLTRGDTSLRNKVFGDEWSWLEVTSFSSLMESRPQSGINSSRQSSEGVSLSLDEALSKYAKELESNSTEDEGNERFRSTIEFPAFLLHVLRIMKGDEVEDEGLLDDKRLIKSFDDAVNNVPDAKADWVRSFAFMLLKCRNLFDGFILKRQFTANIGD…
363	VC1767	Streptococcus	Streptococcus equinus	>QGX46801.1 DUF262 domain-containing protein [Streptococcus equinus]	MAHTDEITFKGMSLGEVLANSRLNIPNYQRPYSWKAKNVRNLFYDIKEAKQKENYHLGTLILHENDKTIDIVDGQQRLISVALFLKAMERSTGEKYLGAQHLLEQEYSEQSCQHAKENFEEWQRLIESEGKDEAEKILEFLLKKCEVSVIIMPKDHLAEAFQLFDSQNNRGKSLEPHDLLKAYHLRSISSPEENDIKSWEKAVSDEQLPLKELFNQYLFRMRRWSHGETGLTKVNNKSYLRFTEAYIDDFKGNDLSQDYPYLKLYKILDDKKIEFPKSLLMPIINGKTFFDYIAYAHEKIKYCQVQQSGKNSETTLDSLLNSCGVDDKVLAILTSKKSRYNRNRNLFENLLILYVDRFGESKVKVDKSVLELIYVWAYYPRIKMSAIYDATQANYAVGK…
363	VC1766	Streptococcus	Streptococcus equinus	>QGX46802.1 DUF262 domain-containing protein [Streptococcus equinus]	MSEKNTCLTVKDLLQGEYEIPLYQRNFAWTYDEIEQLIVDVADACKEKKNAYYIGTLVVDSGNNIIDGQQRTTALTLIALALKKYDMNNNHHHLTFAARKQSNKTLAKLLKYVKNSNEELKEVKTSHDFESDELTIGFDNAIKALKKVLDEDKKLDRETFSNYLFEHVKIFQTQLSSDLDLNLYFERFNSRGEQLQAHEIIKAQMMDVLRDNAEETQKFAKIWEACSQMDKAVILSFNHKSNDDNLEREKIFSKNYNDYQLKNIYNNMESKEIGRQKLVDYLNSDKPKAEGSQEKDLTTYRPLVNFETFLYYVFYLTEGTESNEITLDDKKLLATFEQKLNALNDDTKHDWVIKFSENLLRLRFIFDNFIIQNSFEDNNRDETNWTLKKAVRQDKNGWK…
364	VC1767	Escherichia	Escherichia coli	>QGY09020.1 DUF262 domain-containing protein [Escherichia coli]	MAINGENGVSAVTVDELLKQGLRIPNYQRPYSWDVSTALQLVDDISEALRDTERKDIPYVLGAIILHDDGEYLNVVDGQQRLLTLRMILAALDPINHQISMSGNSETPVSLVWIELQRRLSQLEDKKEFLDFICHKCQLVRIVTDDIDEAFRVFDSQNYRGKPLAPHDLLKAHHLREMHDESAAMKVAVVEAWEAVNDEDLDRLFSTFLYRISKWSRGESSLEFTIRDIGMFKGISSRSHRSFSPNLRYHLAAQAAMPLLSAWSVSSTHDARNAGRSRFQLDAPIIAGRSFFEMVTFMLDELKILEQEVIDRGFKNFGPSQSRYRYVYELFIAALLCYTNKFGDEDVDEVRNRLFAWAYALRVELLRVQFVSADNRARGKNDANKSPFVLLRNAMTGSV…
364	VC1766	Escherichia	Escherichia coli	>QGY09021.1 DUF262 domain-containing protein [Escherichia coli]	MSKKELKPELLTVGKLFTDNYLIPIYQRNYAWRAEQIEQLISDIQDSVVGGQDNYFLGNLVVIKRGREDEFEVIDGQQRLTTLYLLLTFLEQDGEGEKPSVGHAGHLQYESRARATEALLRVAQEAAKEHVRPQGSTSNADAGIHEGYSIINQFFKQNENLNRSREKFSDFLLTKVTVVRASLPPNTDLNRYFEIMNTRGQQLKQVDIVKARLMSKLPNQYERECFAWVWDSCADMDSYVQMSLTRGDTSLRNKVFGDEWSWLEVTSFSSLMESRPQSGINSSRQSSEGVSLSLDEALSKYAKELESNSTEDEGNERFRSTIEFPAFLLHVLRIMKGDEVEDEGLLDDKRLIKSFDDAVNNVPDAKADWVRSFAFMLLKCRNLFDGFILKRQFTANIGD…
365	VC1767	Pasteurella	Pasteurella multocida	>URJ95953.1 DUF262 domain-containing protein [Pasteurella multocida]	MSDGFSYGINNINEIFSLSLKIPNYQRPYKWSQKHTSQLLEDLFAHFKESRPYRIGTIVLHQDNNLLYIVDGQQRITTLAILLHFLKENNIASEFLSDDKYFHSESIKHLKENAETIEHFVQYHYRCKDNFYDFILKNCSMVYVKLVSLEEAFQFFDSQNARGKPLAPYDLLKAYHLRSLSTEKSAEVLDCVEKWENAISPTDGKGSLDLIISKLLFRLRQWHLGNDGEVFNNKDIDIFKGVNEECVYPYLAASKASLALFNMSKQNPFIYKSHLPFNIQQTIINGRSFFWFVEHYRNLENKLFNSNNGELLKYSVQNKNYIEFTTHYEGSDRTGDRYVQNLFKCAVLAYYDKFAEDSLDIALDRALRWAFSLRLKNQSVRYRTIENEGQNRNGLLALI…
365	VC1766	Pasteurella	Pasteurella multocida	>URJ95954.1 DUF262 domain-containing protein [Pasteurella multocida]	MSEQIKALNISTLLTVGHYIIPIYQRNYAWGKEEIELLIQDIKIASENKENNNYYIGSLIVYQRDDGQFEVIDGQQRLTTLHILALACGIKRNNNLSFEHRRNSDESFKNIENKELRYASNIEIGFQYAQSELDKLFGKKPEELTKFKKFLQNNVIILRTQVPPETDLNHYFEIMNNRGEQLEKHEVLKANLMSVLNPDDQNVFATIWDACSDMNRYAVASFKKEDRDKLFFKDKELNIKYFDVFKSFDDIKKVMSIKSSSENISSDHQENTEKSTQGMSRILSIIKDKNIKFTEYYDNNAERFNSVINFSNFLMHILRLYLEQENKTASSIEKISLDDKFLLTYFDSLVKENNIDEVKKFAFILLKTRFLFDLYVVKTDSTEKEHWSLKMPQYDTNNS…
366	VC1766	Klebsiella	Klebsiella pneumoniae	>QGZ80545.1 DUF262 domain-containing protein (plasmid) [Klebsiella pneumoniae]	MSKKELKPELLTVGKLFTDNYLIPIYQRNYAWRAEQIEQLISDIQDSVVGGQDNYFLGNLVVIKRGREDEFEVIDGQQRLTTLYLLLTFLEQDGEGEKPSVGHAGHLQYESRARATEALLRVAQEAAKEHVRPQGSTSNADAGIHEGYSIINQFFKQNENLNRSREKFSDFLLTKVTVVRASLPPNTDLNRYFEIMNTRGQQLKQVDIVKARLMSKLPNQYERECFAWVWDSCADMDSYVQMSLTRGDTSLRNKVFGDEWSWLEVTSFSSLMESRPQSGINSSRQSSEGVSLSLDEALSKYAKELESNSTEDEGNERFRSTIEFPAFLLHVLRIMKGDEVEDEGLLDDKRLIKSFDDAVNNVPDAKADWVRSFAFMLLKCRNLFDGFILKRQFTANIGD…
366	VC1767	Klebsiella	Klebsiella pneumoniae	>QGZ80546.1 DUF262 domain-containing protein (plasmid) [Klebsiella pneumoniae]	MAINGENGVSAVTVDELLKQGLRIPNYQRPYSWDVSTALQLVDDISEALRDTERKDIPYVLGAIILHDDGEYLNVVDGQQRLLTLRMILAALDPINHQISMSGNSDTPVSLVWIELQRRLSQLEDKKEFLDFICHKCQLVRIVTDDIDEAFRVFDSQNYRGKPLAPHDLLKAHHLREMHDESAAMKVAVVEAWEAVNDEDLDRLFSTFLYRISKWSRGESSLEFTIRDIGMFKGISSRSHRSFSPNLRYHLAAQAAMPLLSAWSVSSTHDARNAGRSRFQLDAPIIAGRSFFEMVTFMLDELKILEQEVIDRGFKNFGPSQSRYRYVYELFIAALLCYTNKFGDEDVDEVRNRLFAWAYALRVELLRVQFVSADNRARGKNDANKSPFVLLRNAMTGSV…
367	VC1767	Klebsiella	Klebsiella pneumoniae	>QGZ85896.1 DUF262 domain-containing protein (plasmid) [Klebsiella pneumoniae]	MAINGENGVSAVTVDELLKQGLRIPNYQRPYSWDVSTALQLVDDISEALRDTERKDIPYVLGAIILHDDGEYLNVVDGQQRLLTLRMILAALDPINHQISMSGNSDTPVSLVWIELQRRLSQLEDKKEFLDFICHKCQLVRIVTDDIDEAFRVFDSQNYRGKPLAPHDLLKAHHLREMHDESAAMKVAVVEAWEAVNDEDLDRLFSTFLYRISKWSRGESSLEFTIRDIGMFKGISSRSHRSFSPNLRYHLAAQAAMPLLSAWSVSSTHDARNAGRSRFQLDAPIIAGRSFFEMVTFMLDELKILEQEVIDRGFKNFGPSQSRYRYVYELFIAALLCYTNKFGDEDVDEVRNRLFAWAYALRVELLRVQFVSADNRARGKNDANKSPFVLLRNAMTGSV…
367	VC1766	Klebsiella	Klebsiella pneumoniae	>QGZ85897.1 DUF262 domain-containing protein (plasmid) [Klebsiella pneumoniae]	MSKKELKPELLTVGKLFTDNYLIPIYQRNYAWRAEQIEQLISDIQDSVVGGQDNYFLGNLVVIKRGREDEFEVIDGQQRLTTLYLLLTFLEQDGEGEKPSVGHAGHLQYESRARATEALLRVAQEAAKEHVRPQGSTSNADAGIHEGYSIINQFFKQNENLNRSREKFSDFLLTKVTVVRASLPPNTDLNRYFEIMNTRGQQLKQVDIVKARLMSKLPNQYERECFAWVWDSCADMDSYVQMSLTRGDTSLRNKVFGDEWSWLEVTSFSSLMESRPQSGINSSRQSSEGVSLSLDEALSKYAKELESNSTEDEGNERFRSTIEFPAFLLHVLRIMKGDEVEDEGLLDDKRLIKSFDDAVNNVPDAKADWVRSFAFMLLKCRNLFDGFILKRQFTANIGD…
368	VC1767	Vibrio	Vibrio cholerae	>QHA21711.1 DUF262 domain-containing protein [Vibrio cholerae]	MAVVVASCTLDKLFSNESILASDGKVQKNVHGMLAIPEYQRPYRWNEEQITRLLKDFKLHQQELNDKLETEHCPFYLGSVILHQQGDKLNIIDGQQRLTTMALMSYLANKHVDLKLVYESPESQQQIKHNLGWLYRNEASLADIDFAQINITLVVTDSEDEAYRFFETQNTGGVRLAGPDIIKAHHLRAVDEKDKSAVNTFATRWEALGDLNPVVDILLRGRYWQYLNFRDYPLHNQTQQVRNSIVTELAEHTGKGDDIAFGRIARTYMPNGGESLAQPQVGYELRQPLNSGANTIHYLQYFEQLRQTYLLKNSTQGELAGFYEFYQKLVCKLDGCGYLKQLYDACLLLYISQHGQQSLEVAAKKLFRVVYSRRVENQKAVKEKSVPAFVKETPVLDWI…
368	VC1766	Vibrio	Vibrio cholerae	>QHA21712.1 DUF262 domain-containing protein [Vibrio cholerae]	MGDHLSVQTELLTLEKIYTDNYQFSIPSYQRPYVWSDDDVLLLFRDIKEACRLKEPNYFIGTILSSRIEQDGERIYELIDGQQRTTTLMLMTIAFKYAGIKSDLAGLAVYTSSDGEDKPRLQFSIREQVQQLLGGLAGLKNYQVPSKETIADNAYLKQMGVALDVLTKEVEKLKSDDGVSAEAMGDYLYRQVQWVNNIVPTQMDLNRLFATMNTAGIQLEQADILKAKLFKHIHTDKAQYDAMWVACEHLENYFERNVRKVFPNADWYHIEPEHLASFDAERFAAKDETSEALSGLSIAELASQVKASSIPDNTEQEKFETYDLDVETVYCRPIIKFPLLLIHAYRVYLALNDHNDIEPRLHSDRLLEIFDPLINGDEQSVKLFIETLWQVRYQFDRWV…
369	VC1767	Proteus	Proteus mirabilis	>QHA71316.1 DUF262 domain-containing protein [Proteus mirabilis]	MAFVAEQLKQKNTLDKQVIQVKTLVSLPNISIPAYQRPYKWTHANLVDLLSDLKVYRDKSAYRLGSVVFHRYSDSESKLKTLDIVDGQQRTLTLVLLVKALLDERLDDLKRQDVKDTLASLAVPIDAFLNRQTFNSDISHRNLHQNFMAAKRAVARSDFTEADIDFLLNRCEVVTFVLDDVSEAFQFFDSQNARGRDLDPHDLLKAFHLREFSESETELKADSVRHWESLESEQLARLFSNYLFRIRNWAQGKSAQYFTKSKVGLFKGVNLDQVGLYPYVEPLRIAHHFVDDYNGQYQRHIDHQHMSFPFHLDQMIINGRRFFEMTSHYQQKIAEIVSDERSGKDKAKVSEEKQSIRILGHELEPLACKILHTINTYRSRTRTGDGYVRTLFDCAVIFY…
369	VC1766	Proteus	Proteus mirabilis	>QHA71317.1 DUF262 domain-containing protein [Proteus mirabilis]	MSNVRMPYTKYNDGADGKAIASFKVKKLLCDASQYVVPMYQRNYAWGEGEINQLIQDVLDYQHSKPDQTYYIGTLVVFERNDGSFEVIDGQQRFTTLTLLTFALKRLYAAGKVTVDMGWYTTPNLNFESRQKSSDTFACLIQGVALEHLKTDDYNLDVVNGFSLLEKGLLALGDKLEGFCQYLYEKVEITRVSVPKDTDLNHYFEVMNNRGEQLEKHEVVKARLMSVLNEITDPYEREQSIQLLGKVWDATANMERYVQYGFNLDERHNIFGKDDWGQFKPTCYADLATSICEATTQKSENTQTISLTLNEILAKPPQSSSSADIMFTPERFNSVINFSNFLLHVLRVLTKQDIALDDKRLLEQFDAYLKENGSNKINAVKDFVFALLKCKYLFDQYII…
370	VC1767	Pseudomonas	Pseudomonas mediterranea	>QHA80822.1 DUF262 domain-containing protein [Pseudomonas mediterranea]	MGRKLSWELVPSKPNSLVRVSTLPFAELLNTSDWPLALDSYQRGFVWGPDKLTQLVSDLAAYAEQTDTTLPYYMGGVLLHRDASQSKRFIIDGQQRITALSLLYHRSTGKLPVGQALSYSGQSARHIAEGLQALKQMEAIAPQIIERLRLTVIEVDSTDLAFTFFDTQNNRGVRLEATDLLKAYHLRAIDYAQGKTELKAALQRHCAERWESLQRHPAVLSPGQDFAPNLFNRFLWRARRWRGSHTPAGRHELLLAEFQRDTWPHVADSRSRIDSVPLYATRHNRLASCMTLAGDGDYVLQGSQLRVGQNPASLPMALRQPIHEGVGFFLYADKYAALLQRLMNDPAPCLQVSTFRTIYKQLLRNNQEYLREIFMLCSLMYVDQFEVEQLTAFALRLEF…
370	VC1766	Pseudomonas	Pseudomonas mediterranea	>QHA80823.1 DUF262 domain-containing protein [Pseudomonas mediterranea]	MRIDSRLFTLEQLANQDDAAWCFNVPIYQRLYVWGDDQIKTLLTDMANAFDRRDEQFFLGGALLVEKTSEQDRLKGLRRFDLIDGQQRFTTLWMLSTIAIWNQVMGDFSRVVLKDGVIPRLHFSIREQVNAFLASMMPGKGGASPEILDTQSMREAQQLMVSFKQTYKRADGGPVDDEYLKALAGFVYRNVSLVLTQVPEGMDLNKLFEVINNRGIQLQHHEILKARLLRDIPAESRSRYAALWNACADMSGFVERNLCQETQLEAHRLGDLYSKGQLLHAAAVHGLLSRRAEAAQAESAERLTLENIVNGAVTRFDNGSAAIAVDEGEAPWARSIIGFPLFLLHVLRIWLKEQGQPDVPRVLDRHLLTLFEAHLLLPAEPAQRTARAQGFIDLLWRMR…
371	VC1767	Yersinia	Yersinia canariae	>QHB34027.1 DUF262 domain-containing protein [Yersinia canariae]	MGTVSYQVKKIGMLLEQRLAIPSYQRPYKWQQKHVNQLIDDVLTHQNKQSYRLGTVVLHRDKLKPAYEGELDIVDGQQRLLTLTLLCSVLDQSGEFSTPLLEQSFASRTSINNLEHNAKVIENRLVGLNDNERKSLLHFVCNKCELIEVTLDDLSEAFQFFDSQNARGKALAPHDLLKAYHLREMMDATEQAERLHHVSLWEQGVSPDDESANLHLIMGEYLFRLRRWLDGDYGVQFSRHNLEVFKGVNLSTSDYHYLQSLLALDFAVEHYNNDPIRKWDKQNKPFPFQVNQLIINGKRFFEYIQHYKSLHHTLFEGDNALLGNFLKKHTSYAGSSRKGDMYIKNLFMCAVMAYYDKFGDKELIKAATICFCWSYYLRLQYQKIGMDSVDGYAREPRGL…
371	VC1766	Yersinia	Yersinia canariae	>QHB34028.1 DUF262 domain-containing protein [Yersinia canariae]	MPTSNDLALLTIEQLFSANSHYVIPIYQRNYAWGAPEIEQLIRDIADAAEALKNAEQQEDPKYYLGSLVVYVRDGADSAHQGVIVYETIDGQQRYTTLSILLAYLKKVACCSEQDLSPLHLNLDFDSRPKSARTLNNLFQQAQSNDPEEPSIRAAFTIIERYFEKENIDTNNFCRYLLQRVTILRVPVPTETDLNHYFEIMNNRGEQLEKHEVLKANLMSVYNGDTAARNGFSAIWDACADMNRYVQLGFSPETRKALFGEQWLGFPADFDAIKCAIETNPDTHEKPTLREIIERRRFHHTDDNDEKAKEQRFDSIIDFSNFLLHVLKVTVDNDVSLDDKKLLQAFEIIKNDRKKITQFAFNLLKFRGLFDRYIIKRDQAEKWSLLTLEYYARDRNSSF…
372	VC1766	Acinetobacter	Acinetobacter gyllenbergii	>QHH95273.1 DUF262 domain-containing protein [Acinetobacter gyllenbergii]	MNKALHEFSIKQLLSDENNYVIPMYQRNYAWEEGEINQLIEDVKDYQEKQHQRYYIGTLVVYKRQDGTLEVIDGQQRFTTLSLLALYLKNLELSLATKARFPSMAWYQKLNINFDSRPKSTNTFNALSQRTALHYLNTEQYNEAILNGYTLIQKKLASLKHLDLRKFSNYLFNHVHIMRVEVPQDTDLNHYFEAMNNRGEQLEKHEVLKAKMMKVLNEIEDDGEKEASIHALQKIWEACANMERYVQYGFSPEERHCLFGENDWGTFSIIDFAELCENLEMNSEQGSGRSLLTVLSKPIRPSKIQANNNDDAPDRFSSVINFSNFLLHVLKVYTEQDISLDDKHLITEFEDYLLNIKNNIEAVQDFIFALFKCKYLFDQFIIKREYLKGEDTWSLKRLK…
372	VC1767	Acinetobacter	Acinetobacter gyllenbergii	>QHH95274.1 DUF262 domain-containing protein [Acinetobacter gyllenbergii]	MKPGELKIQVLKKNILKISQLVQLDGLTIPVYQRPYKWTVRNIHQLFQDIQSHKEQSAYRLGTLVFHCDNKEIEVLNIVDGQQRTLTLMLIIYALIEERLSELERQDLRDQLNDLAEPLADFMEKQTFKSEISQRNLYDNFQEIKRLVSRSDFTEKHIDFLLNRCEVVSFTLNDISEAFQFFDSQNSRGRDLEPHDLLKAYHLREFGDHEQALKASTVADWEDLESHELTTLFAAYLYRIRRWSSGYSARYFGKNEIGVFKGINIDQIAQFPYVESLLIAHHYIDDYNVQYHRKIDKQQKNFPFHLDQIIINGRRFFEMASHYQKQVQAIVQTEHRNSKRFWGVDLSKQAQKILNDLNHYPDRNRTGDKYVRAIFDCSLIFYIDKFGTAELSNAIEKIF…
373	VC1766	Acinetobacter	Acinetobacter haemolyticus	>QHI20750.1 DUF262 domain-containing protein [Acinetobacter haemolyticus]	MTNESIQALKVQALFENKQTYIIPMYQRNYAWGEKEIDQLILDIQDYQKQPEQLNQGQTQVSKKYYIGTLVVFERSKGTYEIIDGQQRFTTLTLLAICLKRLSKEEKIVLDMSWFNQFNLDFESRPKSSLTFQALLRGDHLQHLKSSEYNADLVQGFELLQRAIQKIINQGDLNSFCKYLFENVVITQVLVPKDTDLNHYFEVMNSRGEQLEKHEILKARLMSVLNQIKDEADKTSSMTLFTSIWNATANMERYVQYGFSTTQRDVIFGKDWGDFVPENASSLLKIFSKNVESQEQTSSKSNFQSISEMLKKVPERIKNKDTKEEKPERFNSIINFPNFLLQVLQIWLSQTNRNEKVALDDKQLIDQFEKYILLKGQGNQEHERVIENVKGFMFTLLKC…
373	VC1767	Acinetobacter	Acinetobacter haemolyticus	>QHI20751.1 DUF262 domain-containing protein [Acinetobacter haemolyticus]	MAQHQVDQFKTGIWSVNNLLLSLDQLSIPDYQRPYKWTEKNLNALVNDIQEHKDKSAYRLGTIVLHHDKNNTSLKNINIVDGQQRTLTLMLLVWAIIQKPELDLEREDLKTALNEISNQINVFMGVQEFNSDISHYNIYQNFNAAKRIVSVNFSEQDIDFLLNNCQVAVFILDDVSEAFQFFDSQNARGRDLEPHDLLKAYHLREFSTQEQHLKAQTVAHWENLPSNALAALFSNYLFRIRFWSRGKSARYFNKDHVHLFKGIHLGQSDHHPYLEPLRIAHYFIDDYNAQYQRQIDRQEMSFPFQLDQMIINGRRFFEMVEHYEKQINKVVDHQEQSEKVSIFGAALQDRANRIIKILNSYDARNRDGDRYVRTLFDSALIFYIDKFATDRLSEAIEKI…
374	VC1767	Escherichia	Escherichia coli	>QHI48257.1 DUF262 domain-containing protein [Escherichia coli]	MESINNQVQSVRQLLAIPQLAIPSYQRPYRWSSKNISDLFTDLATHQDKSAYRLGSVVFHQHTDSEQGEMLDIVDGQQRTLTLMLTVKALIEVLDNENRSGKEKSIRFQRQDLREQLQVLRGPIDAFMQRQRFPSRDSEFNLRRNYLELRRLVARPEFDEQQIDFLLNRCQVVCFVLQDISEAFQFFDSQNARGRDLAPHDLLKAFHLREFAGHEANLKAEAVAHWERLPSDELANLFALYLYRVRQWAEGKSARYFGKGEVDLFKGVNLDRVGHYPYVESLRIAHHFVDEYNRQYQRKIDGQYMTFPFHLDQMIINGRRFFEMAEYYQTRVAAIVAEESDSGKAQSATLLGETLTPMASKVLSTLGSYERRHRTGDRYVRAMFDCALIFYIDKFGSQG…
374	VC1766	Escherichia	Escherichia coli	>QHI48258.1 DUF262 domain-containing protein [Escherichia coli]	MNDAGVRPFSIRALLEDRARYLVPMYQRNYAWGEGEITQLLQDVLDYQQKLVSGKGPQTYYIGTLVVFARDDGSFEVIDGQQRFTTLSLLANWLKHHAIDSVDMSWYQTINLAFESRPISSHTFERLWQGVAPYDLRGSTFNEGLVNGFELIGKAMADLGLVGAKLTAFCDYLFKHVQISRIEVPKDTDLNHFFEAMNNRGEQLEKHEVIKARLMETLNQIPEEEHRRQSIHILTRVWDACANMERYIQYGFTPQERHRLFGESDWGQFVPRDFAHLLELLGSPNTADAADKSRAAAGSQGRTLLAILQDDKLDGEQTVEEESAGSERFNSVINFSNFLLHVLRLVSRDPGDTEGVPLDDKQLVDQFELRVIRQPDPVAAVQRFIYGLLKSKYLFDQFI…
375	VC1767	Salmonella	Salmonella sp. S13	>QHN43830.1 DUF262 domain-containing protein [Salmonella sp. S13]	MSPDTSTHRLHEQVKSVYQLLSEPQLHIPNYQRPYKWTADNLQALLTDLRNYRDKSAYRLGTVVFHHNSEHLDIVDGQQRTLTLMLLVKAIAEHMQEHKDLIQRKDLSEQIAELVTNIDAFLSTQPDSPHSGITHTNLYQNYQAAKRAVAQPEFGEADIAFLLHKCQVVTFVLNDISEAFQFFDSQNSRGRDLNPHDLLKAYHLREFPEHEAALKAEAVKDWESQKSHELARVFAHYLYRIRHWVNNQQAHYFSKDDIGLFKGVNLYQAAHYPYTQALRIQHEQVDNYNNHFQRKLDQNTLAFPFQLDQIVINGRRFFEMIAHYQALINSLTGEALTKQSSIPLSDRAQQILNALNSYGARHRTGDRYIRMLFDCALLYYFDKFGKEQLSEAIEKFFIW…
375	VC1766	Salmonella	Salmonella sp. S13	>QHN43831.1 DUF262 domain-containing protein [Salmonella sp. S13]	MSNPNKITSFSIRQLLADNASYQIPMYQRNYAWEQGEIDQLIQDVVDYQVQKKPYYIGSLVVYPRDNQLFEVIDGQQRFTTLTLIALCLKHFSMLAEKEGTTSVNKVDMSWYQTPNLCFESRANSTLTLEKITAFSASTAKHLLLDPADINQCNSAILNGFNLVQQALSELAKQHDLHQFCNYLFDWVKITRVPVPHDTDLTHYFEAMNNRGEQLEKHEVLKARMLSVLQDASHQHPENKSAQEVLNKVWNACANMERYVQFGFNHSERQQIFGNEWQKFTANSFTELHHALISPENRAANITADTHSDEPAAKSLAEMLNTPYTDKQAETDKNQPSPERFNSVINFSNFLLQVLRVHSQKDISLDDKQLIDQFETHILHADDAAEKVKAFVFALLKSK…
376	VC1767	Klebsiella	Klebsiella pneumoniae	>QHP23374.1 DUF262 domain-containing protein (plasmid) [Klebsiella pneumoniae]	MESINNQVQSVRQLLAIPQLAIPSYQRPYRWGSKNISDLFTDLATHQDKSAYRLGSVVFHQHTDSEQGEMLDIVDGQQRTLTLMLTVKALIEVLDNENRSGKEKSIRFQRQDLREQLQVLRGPIDAFMQRQRFPSRDSEFNLRRNYLELRRLVARPEFDEQQIDFLLNRCQVVCFVLQDISEAFQFFDSQNARGRDLAPHDLLKAFHLREFAGHEANLKAEAVAHWERLPSDELANLFALYLYRVRQWAEGKSARYFGKGEVDLFKGVNLDRVGHYPYVESLRIAHHFVDEYNSQYQRKIDGQYMTFPFHLDQMIINGRRFFEMAEYYQTRVAAIVAEESDSGKAQSATLLGETLTPMASKVLSTLGSYERRHRTGDRYVRAMFDCALIFYIDKFGSQG…
376	VC1766	Klebsiella	Klebsiella pneumoniae	>QHP23375.1 DUF262 domain-containing protein (plasmid) [Klebsiella pneumoniae]	MNDAGVRPFSIRALLEDRARYLVPMYQRNYAWGEGEITQLLQDVLDYQQKLVSGKGPQTYYIGTLVVFARDDGSFEVIDGQQRFTTLSLLANWLKHHAIDSVDMSWYQTINLAFESRPISSHTFERLWQGVAPYDLRGSTFNEGLVNGFELIDKAMADLGLVGAKLTAFCDYLFKHVQISRIEVPKDTDLNHFFEAINNRGEQLEKHEVIKARLMETLNQIPEEEHRRQSIHILTRVWDACANMERYIQYGFTPQERHRLFGESDWGQFVPRDFAHLLDLLGSPNTADAADKSRAAAGSQGRTLLAILQDDKLDGEQTVEEESPGSERFNSVINFSNFLLHVLRLVSRDPGDTEGVPLDDKQLVDQFELRVIRQPDPVAAVQRFIYGLLKSKYLFDQFI…
377	VC1767	Klebsiella	Klebsiella pneumoniae	>QHP44972.1 DUF262 domain-containing protein (plasmid) [Klebsiella pneumoniae]	MAINGENGVSAVTVDELLKQGLRIPNYQRPYSWDVSTALQLVDDISEALRDTERKDIPYVLGAIILHDDGEYLNVVDGQQRLLTLRMILAALDPINHQISMSGNSDTPVSLVWIELQRRLSQLEDKKEFLDFICHKCQLVRIVTDDIDEAFRVFDSQNYRGKPLAPHDLLKAHHLREMHDESAAMKVAVVEAWEAVNDEDLDRLFSTFLYRISKWSRGESSLEFTIRDIGMFKGISSRSHRSFSPNLRYHLAAQAAMPLLSAWSVSSTHDARNAGRSRFQLDAPIIAGRSFFEMVTFMLDELKILEQEVIDRGFKNFGPSQSRYRYVYELFIAALLCYTNKFGDEDVDEVRNRLFAWAYALRVELLRVQFVSADNRARGKNDANKSPFVLLRNAMTGSV…
377	VC1766	Klebsiella	Klebsiella pneumoniae	>QHP44973.1 DUF262 domain-containing protein (plasmid) [Klebsiella pneumoniae]	MSKKELKPELLTVGKLFTDNYLIPIYQRNYAWRAEQIEQLISDIQDSVVGGQDNYFLGNLVVIKRGREDEFEVIDGQQRLTTLYLLLTFLEQDGEGEKPSVGHAGHLQYESRARATEALLRVAQEAAKEHVRPQGSTSNADAGIHEGYSIINQFFKQNENLNRSREKFSDFLLTKVTVVRASLPPNTDLNRYFEIMNTRGQQLKQVDIVKARLMSKLPNQYERECFAWVWDSCADMDSYVQMSLTRGDTSLRNKVFGDEWSWLEVTSFSSLMESRPQSGINSSRQSSEGVSLSLDEALSKYAKELESNSTEDEGNERFRSTIEFPAFLLHVLRIMKGDEVEDEGLLDDKRLIKSFDDAVNNVPDAKADWVRSFAFMLLKCRNLFDGFILKRQFTANIGD…
378	VC1767	Undibacterium	Undibacterium sp. YM2	>BBB66574.1 hypothetical protein UNDYM_2321 [Undibacterium sp. YM2]	MSHDQEFAPSLFTKFLWRARYWTGGRVNNGGHDALMEEFQKQTWAPDGDNATIPLYRSRNNRLGKALSLTRDGHSEIHTNRISLSPNAEDLPFAIRQPIHKGIGFFLYADKYSALLRRLVHEPTESSEVLRYRLVYEKLLMANSIFLREVFLLASLMYFDQFGDERMWEFSLWLEHALGAIRLDKQQVRYEAAQNFVRQDPNNPGNLNLLDVISTGFRPEQIIGHLKMHHAHSEIYASESIEVGKGVQGRYKKAVLAYFEQTKRTSLGGKNKWIVEKLKEGAA
378	VC1766	Undibacterium	Undibacterium sp. YM2	>BBB66575.1 hypothetical protein UNDYM_2322 [Undibacterium sp. YM2]	MKIASELYSLTEIVEESPHWHFNIPIYQRLYVWGEDQVLTLLNDLVNAYERGEDLFFLGGTLLVEQFGVSGRHFDLIDGQQRFTTLWMLCQAWQEALKPFLTVTEDTRTQTRLKFAIRPEVNHFLETLTFGSRGQPIAVDEATKRMRTALDLMKSVFERRPLPKDVRSKEAHLTGLTDFVFGKVQFVITTVPRETDLNKLFEVINNRGVQLQHHEILKARMLDALTESERGPYAVLWEACADMDSFIERNLVGLSGLSASEVTGFYERGEFSNLEFIRLALSKKMHSQSNLHALNLESILKDLGQPATSDADSEMEDGDPTWVRSIFGFPLFLQHTLRIWLLENKQGDLPRLLDRELLTLFDEHFFQDSLKRAEDVRSFIELLWRLRVIFDIHFIKWID…
[truncated: 1,926 more rows]

## Sheet: Order
Order	Proportion
Enterobacterales	62.4907
Vibrionales	5.59284
Moraxellales	4.99627
Pasteurellales	4.62342
Lactobacillales	4.17599
Aeromonadales	2.46085
Bifidobacteriales	2.08799
[truncated: 35 more rows]
